# Supplementary material for: Stable Isotope Labeling of Amino Acids in Flies (SILAF) Reveals Differential Phosphorylation of Mitochondrial Proteins Upon Loss of OXPHOS Subunits
Source: Mol Cell Proteomics. 2021 Feb 25;20:100065. doi: 10.1016/j.mcpro.2021.100065 (PMC8050774; doi:10.1016/j.mcpro.2021.100065)
Supplement: Supplemental Table S1 [file mmc2.xlsx]

## Sheet: Cover
Food recipes used in Schober et al.
Direct proteome labelling in fruit flies with SILAF reveals differential phosphorylation of mitochondrial proteins upon loss of OXPHOS subunits
Supplemental Table S1
The light recipe of the presented holidic food follows the FAA composition published in:
Piper, M. D. W. et al. Matching Dietary Amino Acid Balance to the In Silico-Translated Exome Optimizes Growth and Reproduction without Cost to Lifespan. Cell Metabolism 25, 610–621 (2017).

## Sheet: Single labeling Lys
	Ingredient	Storage	Stock	Per 100mL	Manufacturer, order number
Gelling agent	Agar			2 g	Difco, 214530
Sugar	Sucrose			1.712 g	VWR, 27480.294
Amino acids	L-Isoleucine			112 mg	Sigma, I2752
	L-Leucine			203 mg	Sigma, L8912
	L-Tyrosine			93 mg	Sigma, T3754
Cholesterol	Cholesterol		Cholesterol (20 g/l in EtOH), heat 50°, 5 min, shaking	1.5 mL	Sigma, C8667
Metal ions	CaCL2.2H20		1000x: 250 g/l	100 uL	Sigma, C5080
	MgSO4		1000x: 250 g/l	100 uL	Sigma, M7506
	CuSO4.5H20		1000x: 2.5 g/l	100 uL	Sigma, C7631
	FeSO4.7H20		1000x: 25 g/l	100 uL	Sigma, F8263
	MnCl2.4H20		1000x: 1 g/l	100 uL	Sigma, M3634
	ZnSO4.7H20		1000x: 25 g/l	100 uL	Sigma, Z0251
Water	Water (ultrapure)			to 69.1 mL
Autoclave (15 minutes at 120°C )
Cool down to about 60°C
Base	Acetate buffer (10x)	4°C	Acetic acid (30 ml/l)	10 mL	Merck, 100063
			KH2PO4 (30 g/l)		Merck, 104873
			NaHCO3 (10 g/l)		Sigma, S6297
Amino acids	Essential amino acids stock	4°C	L-Arginine (26.92 g/l)	6.051 mL	Sigma, A5131
			L-Histidine (10.8 g/l)		Sigma, 53370
			L-Methionine (9.95 g/l)		Sigma, M9625
			L-Phenylalanine (16.64 g/l)		Sigma, 78019
			L-Threonine (18.25 g/l)		Sigma, T8625
			L-Tryptophan (5.3 g/l)		Sigma, T0254
			L-Valine (19.8 g/l)		Sigma, 94619
	Non-essential amino acids stock	4°C	L-Alanine (18.2 g/l)	6.051 mL	Sigma, A7627
			L-Asparagine (17 g/l)		Sigma, A7094
			L-Aspartic acid (19.35 g/l)		Sigma, A6683
			L-Glutamine (18.5 g/l)		Sigma, 49419
			Glycine (12.65 g/l)		Merck, 104201
			L-Proline (16.15 g/l)		Sigma, P0380
			L-Serine (22.75 g/l)		Sigma, S4500
	L-Cysteine	4°C	L-Cysteine (50 g/l)	683 uL	Sigma, C6852
	L-Glutamate	4°C	L-Glutamic acid (100 g/l)	1.519 mL	Sigma, G1626
Vitamins	Vitamins stock	-20°C	Thiamine (0.067 g/l)	2.1 mL	Sigma, T4625
			Riboflavin (0.033 g/l)		Sigma, R4500
			Nicotinic acid (0.399 g/l)		Sigma, N4126
			Ca pantothenate (0.516 g/l)		Sigma, 21210
			Pyridoxine (0.083 g/l)		Sigma, P9755
			Biotin (0.007 g/l)		Sigma, B4501
	Folic acid solution	-20°C	Folic acid (0.5 g/l)	100 uL	Sigma, F7876
Nucleic acids and lipid-related metabolites	Nucleic acids/lipids stock	4°C	Choline chloride (6.25 g/l)	800 uL	Sigma, C1879
			Myo-inositol (0.63 g/l)		Sigma, I7508
			Inosine (8.13 g/l)		Sigma, I4125
			Uridine (7.50 g/l)		Sigma, U3003
Preservatives	Propionic acid	RT		600 uL	Fisher, 220130025
	Nipagin	RT, dark	Methyl 4-hydroxybenzoate (100 g/l in EtOH)	1.5 mL	Sigma, H5501
Add the required amount of food to a pre-warmed tube with
L-Lysine	L-Lysine	fresh	1x: 90.87 mg/mL	75 uL / 5 mL food	Sigma, L8662
	L-Lysine-13C6	fresh	1x: 117.24 mg/mL	75 uL / 5 mL food	Sigma, 608033
Aliquot in portions of 5mL into disposable plastic vials
Cover with light tissue, cool down for 90 minutes
Plug with cotton balls and store at 4°C

## Sheet: Double labeling Arg+Lys
	Ingredient	Storage	Stock	Per 100mL	Manufacturer, order number
Gelling agent	Agar			2 g	Difco, 214530
Sugar	Sucrose			1.712 g	VWR, 27480.294
Amino acids	L-Isoleucine			112 mg	Sigma, I2752
	L-Leucine			203 mg	Sigma, L8912
	L-Tyrosine			93 mg	Sigma, T3754
Cholesterol	Cholesterol		Cholesterol (20 g/l in EtOH), heat 50°, 5 min, shaking	1.5 mL	Sigma, C8667
Metal ions	CaCL2.2H20		1000x: 250 g/l	100 uL	Sigma, C5080
	MgSO4		1000x: 250 g/l	100 uL	Sigma, M7506
	CuSO4.5H20		1000x: 2.5 g/l	100 uL	Sigma, C7631
	FeSO4.7H20		1000x: 25 g/l	100 uL	Sigma, F8263
	MnCl2.4H20		1000x: 1 g/l	100 uL	Sigma, M3634
	ZnSO4.7H20		1000x: 25 g/l	100 uL	Sigma, Z0251
Water	Water (ultrapure)			to 67.6 mL
Autoclave (15 minutes at 120°C )
Cool down to about 60°C
Base	Acetate buffer (10x)	4°C	Acetic acid (30 ml/l)	10 mL	Merck, 100063
			KH2PO4 (30 g/l)		Merck, 104873
			NaHCO3 (10 g/l)		Sigma, S6297
Amino acids	Essential amino acids stock	4°C	L-Histidine (10.8 g/l)	6.051 mL	Sigma, 53370
			L-Methionine (9.95 g/l)		Sigma, M9625
			L-Phenylalanine (16.64 g/l)		Sigma, 78019
			L-Threonine (18.25 g/l)		Sigma, T8625
			L-Tryptophan (5.3 g/l)		Sigma, T0254
			L-Valine (19.8 g/l)		Sigma, 94619
	Non-essential amino acids stock	4°C	L-Alanine (18.2 g/l)	6.051 mL	Sigma, A7627
			L-Asparagine (17 g/l)		Sigma, A7094
			L-Aspartic acid (19.35 g/l)		Sigma, A6683
			L-Glutamine (18.5 g/l)		Sigma, 49419
			Glycine (12.65 g/l)		Merck, 104201
			L-Proline (16.15 g/l)		Sigma, P0380
			L-Serine (22.75 g/l)		Sigma, S4500
	L-Cysteine	4°C	L-Cysteine (50 g/l)	683 uL	Sigma, C6852
	L-Glutamate	4°C	L-Glutamic acid (100 g/l)	1.519 mL	Sigma, G1626
Vitamins	Vitamins stock	-20°C	Thiamine (0.067 g/l)	2.1 mL	Sigma, T4625
			Riboflavin (0.033 g/l)		Sigma, R4500
			Nicotinic acid (0.399 g/l)		Sigma, N4126
			Ca pantothenate (0.516 g/l)		Sigma, 21210
			Pyridoxine (0.083 g/l)		Sigma, P9755
			Biotin (0.007 g/l)		Sigma, B4501
	Folic acid solution	-20°C	Folic acid (0.5 g/l)	100 uL	Sigma, F7876
Nucleic acids and lipid-related metabolites	Nucleic acids/lipids stock	4°C	Choline chloride (6.25 g/l)	800 uL	Sigma, C1879
			Myo-inositol (0.63 g/l)		Sigma, I7508
			Inosine (8.13 g/l)		Sigma, I4125
			Uridine (7.50 g/l)		Sigma, U3003
Preservatives	Propionic acid	RT		600 uL	Fisher, 220130025
	Nipagin	RT, dark	Methyl 4-hydroxybenzoate (100 g/l in EtOH)	1.5 mL	Sigma, H5501
Add the required amount of food to a pre-warmed tube with
L-Lysine	L-Lysine	fresh	1x: 90.87 mg/mL	75 uL / 5 mL food	Sigma, L8662
	L-lysine-13C6	fresh	1x: 117.24 mg/mL	75 uL / 5 mL food	Sigma, 643459
L-Arginine	L-Arginine	fresh	1x: 108.51 mg/mL	75 uL / 5 mL food	Sigma, A5131
	L-Arginine-13C615N4	fresh	1x: 137.50 mg/mL	75 uL / 5 mL food	Sigma, 643459
Aliquot in portions of 5mL into disposable plastic vials
Cool down for 90 minutes
Plug with cotton balls and store at 4°C

## Sheet: Standard yeast food
	Ingredient	Storage	Stock	Per 1L	Manufacturer, order number
Gelling agent	Agar			10 g	Sigma, A7002
Nutrients	Sucrose			50 g	VWR, 27480.294
	Yeast			100 g	MP, 903312
Water	Water (distilled)			to 1L
Bring to boil (10 minutes )
Cool down to about 60°C
Preservatives	Propionic acid	RT		3 mL	Fisher, 220130025
	Nipagin	RT, dark	Methyl 4-hydroxybenzoate (100 g/l in EtOH)	30 mL	Sigma, H5501
Aliquot in portions of 6mL into disposable plastic vials
Cover with light tissue, cool down ON
Plug with cotton balls and store at 4°C
