# Supplementary material for: Stable Isotope Labeling of Amino Acids in Flies (SILAF) Reveals Differential Phosphorylation of Mitochondrial Proteins Upon Loss of OXPHOS Subunits
Source: Mol Cell Proteomics. 2021 Feb 25;20:100065. doi: 10.1016/j.mcpro.2021.100065 (PMC8050774; doi:10.1016/j.mcpro.2021.100065)
Supplement: Supplemental Table S2 [file mmc3.xlsx]

## Sheet: meta
Mapped data to Schober et al.
Direct proteome labelling in fruit flies with SILAF reveals differential phosphorylation of mitochondrial proteins upon loss of OXPHOS subunits
Supplemental Table S2
This supplementary table reports the overrepresentation analysis (ORA) results from WebGestalt (ref. 21) on protein labelling rates in 14-day old flies grown on Lys-6 containing holidic food in four different bins against KEGG gene sets.
Sheets	Content
Input_data	Reports ratio of heavy intensity over total per protein
ORA_Fig1C_bin0-25	Bin: Labelling rates 0% - 25%
ORA_Fig1C_bin25-50	Bin: Labelling rates 25% - 50%
ORA_Fig1C_bin50-75	Bin: Labelling rates 50% - 75%
ORA_Fig1C_bin75-100	Bin: Labelling rates 75% - 100%
Categories shown in Figure 1C are indicated in the first column (Figure_1C, with values TRUE/FALSE) and highlighted in blue.

## Sheet: Input_data
UNIPROT Ids	SYMBOL	ENTREZ ID	Labelling time	Replicate	KEGG category (Fig.1C)	Intensity H	Intensity Total	Ratio H/Total
A0A023GQA5;P24156	l(2)37Cc	49168	d02	1	NA	51043000	1260200000	0.0405039
A0A023GQA5;P24156	l(2)37Cc	49168	d04	1	NA	40628000	995010000	0.0408318
A0A023GQA5;P24156	l(2)37Cc	49168	d06	1	NA	89142000	1117100000	0.0797977
A0A023GQA5;P24156	l(2)37Cc	49168	d08	1	NA	148770000	1161400000	0.128095
A0A023GQA5;P24156	l(2)37Cc	49168	d10	1	NA	123450000	1023100000	0.120663
A0A023GQA5;P24156	l(2)37Cc	49168	d12	1	NA	165690000	1165000000	0.142223
A0A023GQA5;P24156	l(2)37Cc	49168	d14	1	NA	137000000	977690000	0.140126
A0A023GQA5;P24156	l(2)37Cc	49168	d02	2	NA	38059000	1211400000	0.0314174
A0A023GQA5;P24156	l(2)37Cc	49168	d04	2	NA	78209000	1121900000	0.0697112
A0A023GQA5;P24156	l(2)37Cc	49168	d06	2	NA	87263000	1080000000	0.0807991
A0A023GQA5;P24156	l(2)37Cc	49168	d08	2	NA	41638000	761560000	0.0546746
A0A023GQA5;P24156	l(2)37Cc	49168	d10	2	NA	179890000	1257400000	0.143065
A0A023GQA5;P24156	l(2)37Cc	49168	d12	2	NA	165360000	881990000	0.187485
A0A023GQA5;P24156	l(2)37Cc	49168	d14	2	NA	145710000	925460000	0.157446
A0A0B4JCU8;Q9V8M5	CG15093	37166	d02	1	NA	512710000	2483200000	0.206471
A0A0B4JCU8;Q9V8M5	CG15093	37166	d02	1	Metabolic pathways	512710000	2483200000	0.206471
A0A0B4JCU8;Q9V8M5	CG15093	37166	d04	1	NA	898160000	2815600000	0.318994
A0A0B4JCU8;Q9V8M5	CG15093	37166	d04	1	Metabolic pathways	898160000	2815600000	0.318994
A0A0B4JCU8;Q9V8M5	CG15093	37166	d06	1	NA	1240600000	3705600000	0.334791
A0A0B4JCU8;Q9V8M5	CG15093	37166	d06	1	Metabolic pathways	1240600000	3705600000	0.334791
A0A0B4JCU8;Q9V8M5	CG15093	37166	d08	1	NA	1494100000	3396400000	0.439907
A0A0B4JCU8;Q9V8M5	CG15093	37166	d08	1	Metabolic pathways	1494100000	3396400000	0.439907
A0A0B4JCU8;Q9V8M5	CG15093	37166	d10	1	NA	1621400000	3280400000	0.494269
A0A0B4JCU8;Q9V8M5	CG15093	37166	d10	1	Metabolic pathways	1621400000	3280400000	0.494269
A0A0B4JCU8;Q9V8M5	CG15093	37166	d12	1	NA	1824900000	3494700000	0.522191
A0A0B4JCU8;Q9V8M5	CG15093	37166	d12	1	Metabolic pathways	1824900000	3494700000	0.522191
A0A0B4JCU8;Q9V8M5	CG15093	37166	d14	1	NA	2120600000	3761700000	0.563734
A0A0B4JCU8;Q9V8M5	CG15093	37166	d14	1	Metabolic pathways	2120600000	3761700000	0.563734
A0A0B4JCU8;Q9V8M5	CG15093	37166	d02	2	NA	828780000	3295900000	0.251458
A0A0B4JCU8;Q9V8M5	CG15093	37166	d02	2	Metabolic pathways	828780000	3295900000	0.251458
A0A0B4JCU8;Q9V8M5	CG15093	37166	d04	2	NA	1247600000	3991100000	0.312596
A0A0B4JCU8;Q9V8M5	CG15093	37166	d04	2	Metabolic pathways	1247600000	3991100000	0.312596
A0A0B4JCU8;Q9V8M5	CG15093	37166	d06	2	NA	1138200000	2872100000	0.396295
A0A0B4JCU8;Q9V8M5	CG15093	37166	d06	2	Metabolic pathways	1138200000	2872100000	0.396295
A0A0B4JCU8;Q9V8M5	CG15093	37166	d08	2	NA	1869600000	4152000000	0.450289
A0A0B4JCU8;Q9V8M5	CG15093	37166	d08	2	Metabolic pathways	1869600000	4152000000	0.450289
A0A0B4JCU8;Q9V8M5	CG15093	37166	d10	2	NA	1993600000	3979900000	0.500917
A0A0B4JCU8;Q9V8M5	CG15093	37166	d10	2	Metabolic pathways	1993600000	3979900000	0.500917
A0A0B4JCU8;Q9V8M5	CG15093	37166	d12	2	NA	1358800000	2588300000	0.524978
A0A0B4JCU8;Q9V8M5	CG15093	37166	d12	2	Metabolic pathways	1358800000	2588300000	0.524978
A0A0B4JCU8;Q9V8M5	CG15093	37166	d14	2	NA	857140000	1585500000	0.540612
A0A0B4JCU8;Q9V8M5	CG15093	37166	d14	2	Metabolic pathways	857140000	1585500000	0.540612
A0A0B4JCW4;Q9VHJ8	ScsbetaA	41067	d02	1	Citrate cycle (TCA cycle)	1865400000	20030000000	0.0931303
A0A0B4JCW4;Q9VHJ8	ScsbetaA	41067	d02	1	NA	1865400000	20030000000	0.0931303
A0A0B4JCW4;Q9VHJ8	ScsbetaA	41067	d02	1	Metabolic pathways	1865400000	20030000000	0.0931303
A0A0B4JCW4;Q9VHJ8	ScsbetaA	41067	d02	1	Carbon metabolism	1865400000	20030000000	0.0931303
A0A0B4JCW4;Q9VHJ8	ScsbetaA	41067	d04	1	Citrate cycle (TCA cycle)	3505600000	22696000000	0.154459
A0A0B4JCW4;Q9VHJ8	ScsbetaA	41067	d04	1	NA	3505600000	22696000000	0.154459
A0A0B4JCW4;Q9VHJ8	ScsbetaA	41067	d04	1	Metabolic pathways	3505600000	22696000000	0.154459
A0A0B4JCW4;Q9VHJ8	ScsbetaA	41067	d04	1	Carbon metabolism	3505600000	22696000000	0.154459
A0A0B4JCW4;Q9VHJ8	ScsbetaA	41067	d06	1	Citrate cycle (TCA cycle)	4957200000	29843000000	0.166109
A0A0B4JCW4;Q9VHJ8	ScsbetaA	41067	d06	1	NA	4957200000	29843000000	0.166109
A0A0B4JCW4;Q9VHJ8	ScsbetaA	41067	d06	1	Metabolic pathways	4957200000	29843000000	0.166109
A0A0B4JCW4;Q9VHJ8	ScsbetaA	41067	d06	1	Carbon metabolism	4957200000	29843000000	0.166109
A0A0B4JCW4;Q9VHJ8	ScsbetaA	41067	d08	1	Citrate cycle (TCA cycle)	5961100000	28225000000	0.211199
A0A0B4JCW4;Q9VHJ8	ScsbetaA	41067	d08	1	NA	5961100000	28225000000	0.211199
A0A0B4JCW4;Q9VHJ8	ScsbetaA	41067	d08	1	Metabolic pathways	5961100000	28225000000	0.211199
A0A0B4JCW4;Q9VHJ8	ScsbetaA	41067	d08	1	Carbon metabolism	5961100000	28225000000	0.211199
A0A0B4JCW4;Q9VHJ8	ScsbetaA	41067	d10	1	Citrate cycle (TCA cycle)	6902200000	28463000000	0.242497
A0A0B4JCW4;Q9VHJ8	ScsbetaA	41067	d10	1	NA	6902200000	28463000000	0.242497
A0A0B4JCW4;Q9VHJ8	ScsbetaA	41067	d10	1	Metabolic pathways	6902200000	28463000000	0.242497
A0A0B4JCW4;Q9VHJ8	ScsbetaA	41067	d10	1	Carbon metabolism	6902200000	28463000000	0.242497
A0A0B4JCW4;Q9VHJ8	ScsbetaA	41067	d12	1	Citrate cycle (TCA cycle)	7019700000	27763000000	0.252844
A0A0B4JCW4;Q9VHJ8	ScsbetaA	41067	d12	1	NA	7019700000	27763000000	0.252844
A0A0B4JCW4;Q9VHJ8	ScsbetaA	41067	d12	1	Metabolic pathways	7019700000	27763000000	0.252844
A0A0B4JCW4;Q9VHJ8	ScsbetaA	41067	d12	1	Carbon metabolism	7019700000	27763000000	0.252844
A0A0B4JCW4;Q9VHJ8	ScsbetaA	41067	d14	1	Citrate cycle (TCA cycle)	8919400000	33377000000	0.267232
A0A0B4JCW4;Q9VHJ8	ScsbetaA	41067	d14	1	NA	8919400000	33377000000	0.267232
A0A0B4JCW4;Q9VHJ8	ScsbetaA	41067	d14	1	Metabolic pathways	8919400000	33377000000	0.267232
A0A0B4JCW4;Q9VHJ8	ScsbetaA	41067	d14	1	Carbon metabolism	8919400000	33377000000	0.267232
A0A0B4JCW4;Q9VHJ8	ScsbetaA	41067	d02	2	Citrate cycle (TCA cycle)	2647600000	27574000000	0.096018
A0A0B4JCW4;Q9VHJ8	ScsbetaA	41067	d02	2	NA	2647600000	27574000000	0.096018
A0A0B4JCW4;Q9VHJ8	ScsbetaA	41067	d02	2	Metabolic pathways	2647600000	27574000000	0.096018
A0A0B4JCW4;Q9VHJ8	ScsbetaA	41067	d02	2	Carbon metabolism	2647600000	27574000000	0.096018
A0A0B4JCW4;Q9VHJ8	ScsbetaA	41067	d04	2	Citrate cycle (TCA cycle)	4103600000	27552000000	0.14894
A0A0B4JCW4;Q9VHJ8	ScsbetaA	41067	d04	2	NA	4103600000	27552000000	0.14894
A0A0B4JCW4;Q9VHJ8	ScsbetaA	41067	d04	2	Metabolic pathways	4103600000	27552000000	0.14894
A0A0B4JCW4;Q9VHJ8	ScsbetaA	41067	d04	2	Carbon metabolism	4103600000	27552000000	0.14894
A0A0B4JCW4;Q9VHJ8	ScsbetaA	41067	d06	2	Citrate cycle (TCA cycle)	4875300000	27713000000	0.175921
A0A0B4JCW4;Q9VHJ8	ScsbetaA	41067	d06	2	NA	4875300000	27713000000	0.175921
A0A0B4JCW4;Q9VHJ8	ScsbetaA	41067	d06	2	Metabolic pathways	4875300000	27713000000	0.175921
A0A0B4JCW4;Q9VHJ8	ScsbetaA	41067	d06	2	Carbon metabolism	4875300000	27713000000	0.175921
A0A0B4JCW4;Q9VHJ8	ScsbetaA	41067	d08	2	Citrate cycle (TCA cycle)	7102200000	32673000000	0.217372
A0A0B4JCW4;Q9VHJ8	ScsbetaA	41067	d08	2	NA	7102200000	32673000000	0.217372
A0A0B4JCW4;Q9VHJ8	ScsbetaA	41067	d08	2	Metabolic pathways	7102200000	32673000000	0.217372
A0A0B4JCW4;Q9VHJ8	ScsbetaA	41067	d08	2	Carbon metabolism	7102200000	32673000000	0.217372
A0A0B4JCW4;Q9VHJ8	ScsbetaA	41067	d10	2	Citrate cycle (TCA cycle)	7486100000	30851000000	0.242653
A0A0B4JCW4;Q9VHJ8	ScsbetaA	41067	d10	2	NA	7486100000	30851000000	0.242653
A0A0B4JCW4;Q9VHJ8	ScsbetaA	41067	d10	2	Metabolic pathways	7486100000	30851000000	0.242653
A0A0B4JCW4;Q9VHJ8	ScsbetaA	41067	d10	2	Carbon metabolism	7486100000	30851000000	0.242653
A0A0B4JCW4;Q9VHJ8	ScsbetaA	41067	d12	2	Citrate cycle (TCA cycle)	7576000000	30741000000	0.246446
A0A0B4JCW4;Q9VHJ8	ScsbetaA	41067	d12	2	NA	7576000000	30741000000	0.246446
A0A0B4JCW4;Q9VHJ8	ScsbetaA	41067	d12	2	Metabolic pathways	7576000000	30741000000	0.246446
A0A0B4JCW4;Q9VHJ8	ScsbetaA	41067	d12	2	Carbon metabolism	7576000000	30741000000	0.246446
A0A0B4JCW4;Q9VHJ8	ScsbetaA	41067	d14	2	Citrate cycle (TCA cycle)	7326900000	28236000000	0.259488
A0A0B4JCW4;Q9VHJ8	ScsbetaA	41067	d14	2	NA	7326900000	28236000000	0.259488
A0A0B4JCW4;Q9VHJ8	ScsbetaA	41067	d14	2	Metabolic pathways	7326900000	28236000000	0.259488
A0A0B4JCW4;Q9VHJ8	ScsbetaA	41067	d14	2	Carbon metabolism	7326900000	28236000000	0.259488
A0A0B4JD11;Q9NJH0	eEF1gamma	44791	d02	1	NA	214700000	3401000000	0.0631285
A0A0B4JD11;Q9NJH0	eEF1gamma	44791	d04	1	NA	384720000	2546700000	0.151066
A0A0B4JD11;Q9NJH0	eEF1gamma	44791	d06	1	NA	700430000	2860400000	0.244871
A0A0B4JD11;Q9NJH0	eEF1gamma	44791	d08	1	NA	899010000	2839000000	0.316664
A0A0B4JD11;Q9NJH0	eEF1gamma	44791	d10	1	NA	1062700000	2849200000	0.372982
A0A0B4JD11;Q9NJH0	eEF1gamma	44791	d12	1	NA	1116900000	2673500000	0.417767
A0A0B4JD11;Q9NJH0	eEF1gamma	44791	d14	1	NA	1267000000	2824800000	0.448527
A0A0B4JD11;Q9NJH0	eEF1gamma	44791	d02	2	NA	284560000	4232700000	0.067229
A0A0B4JD11;Q9NJH0	eEF1gamma	44791	d04	2	NA	478820000	3007000000	0.159235
A0A0B4JD11;Q9NJH0	eEF1gamma	44791	d06	2	NA	578080000	2425400000	0.238344
A0A0B4JD11;Q9NJH0	eEF1gamma	44791	d08	2	NA	1007900000	3179900000	0.31696
A0A0B4JD11;Q9NJH0	eEF1gamma	44791	d10	2	NA	967590000	2517300000	0.384376
A0A0B4JD11;Q9NJH0	eEF1gamma	44791	d12	2	NA	1086200000	2553100000	0.425444
A0A0B4JD11;Q9NJH0	eEF1gamma	44791	d14	2	NA	935610000	2212200000	0.422932
A0A0B4JD46;Q8T8R1	CNBP	37646	d02	1	NA	993320	74168000	0.0133928
A0A0B4JD46;Q8T8R1	CNBP	37646	d04	1	NA	7143800	64850000	0.110159
A0A0B4JD46;Q8T8R1	CNBP	37646	d06	1	NA	1426100	38317000	0.0372185
A0A0B4JD46;Q8T8R1	CNBP	37646	d08	1	NA	11617000	28254000	0.411163
A0A0B4JD46;Q8T8R1	CNBP	37646	d10	1	NA	1925600	4384600	0.439173
A0A0B4JD46;Q8T8R1	CNBP	37646	d12	1	NA	2006600	3890600	0.515756
A0A0B4JD46;Q8T8R1	CNBP	37646	d02	2	NA	1037200	63250000	0.0163984
A0A0B4JD46;Q8T8R1	CNBP	37646	d04	2	NA	1474000	26145000	0.0563779
A0A0B4JD46;Q8T8R1	CNBP	37646	d06	2	NA	1996800	52962000	0.0377025
A0A0B4JD46;Q8T8R1	CNBP	37646	d08	2	NA	2633300	6943100	0.379269
A0A0B4JD46;Q8T8R1	CNBP	37646	d10	2	NA	2133700	5081600	0.419887
A0A0B4JD46;Q8T8R1	CNBP	37646	d12	2	NA	1729200	3405700	0.507737
A0A0B4JD82;A1ZA72;A0A0B4KF84;A0A0B4KG35;Q8MYR8	Strn-Mlck	36753	d02	1	NA	26956000	607360000	0.0443822
A0A0B4JD82;A1ZA72;A0A0B4KF84;A0A0B4KG35;Q8MYR8	Strn-Mlck	36753	d04	1	NA	19147000	500870000	0.0382275
A0A0B4JD82;A1ZA72;A0A0B4KF84;A0A0B4KG35;Q8MYR8	Strn-Mlck	36753	d06	1	NA	0	713520000	0
A0A0B4JD82;A1ZA72;A0A0B4KF84;A0A0B4KG35;Q8MYR8	Strn-Mlck	36753	d08	1	NA	60635000	841220000	0.0720798
A0A0B4JD82;A1ZA72;A0A0B4KF84;A0A0B4KG35;Q8MYR8	Strn-Mlck	36753	d10	1	NA	22438000	580330000	0.0386642
A0A0B4JD82;A1ZA72;A0A0B4KF84;A0A0B4KG35;Q8MYR8	Strn-Mlck	36753	d12	1	NA	84803000	772490000	0.109779
A0A0B4JD82;A1ZA72;A0A0B4KF84;A0A0B4KG35;Q8MYR8	Strn-Mlck	36753	d14	1	NA	98461000	677280000	0.145377
A0A0B4JD82;A1ZA72;A0A0B4KF84;A0A0B4KG35;Q8MYR8	Strn-Mlck	36753	d02	2	NA	31781000	983310000	0.0323204
A0A0B4JD82;A1ZA72;A0A0B4KF84;A0A0B4KG35;Q8MYR8	Strn-Mlck	36753	d04	2	NA	19261000	440470000	0.0437283
A0A0B4JD82;A1ZA72;A0A0B4KF84;A0A0B4KG35;Q8MYR8	Strn-Mlck	36753	d06	2	NA	45633000	847660000	0.0538341
A0A0B4JD82;A1ZA72;A0A0B4KF84;A0A0B4KG35;Q8MYR8	Strn-Mlck	36753	d08	2	NA	90540000	812620000	0.111417
A0A0B4JD82;A1ZA72;A0A0B4KF84;A0A0B4KG35;Q8MYR8	Strn-Mlck	36753	d10	2	NA	85665000	713800000	0.120013
A0A0B4JD82;A1ZA72;A0A0B4KF84;A0A0B4KG35;Q8MYR8	Strn-Mlck	36753	d12	2	NA	50043000	766020000	0.0653286
A0A0B4JD82;A1ZA72;A0A0B4KF84;A0A0B4KG35;Q8MYR8	Strn-Mlck	36753	d14	2	NA	85472000	930270000	0.0918787
A0A0B4K692	Nep2	40588	d04	2	NA	0	16973000	0
A0A0B4K692	Nep2	40588	d10	2	NA	0	11429000	0
A0A0B4K6C3;Q9VHS2	COX7A	50002	d02	1	Oxidative phosphorylation	301390000	2132800000	0.141312
A0A0B4K6C3;Q9VHS2	COX7A	50002	d04	1	Oxidative phosphorylation	416670000	1904100000	0.218828
A0A0B4K6C3;Q9VHS2	COX7A	50002	d06	1	Oxidative phosphorylation	285390000	1276900000	0.223502
A0A0B4K6C3;Q9VHS2	COX7A	50002	d08	1	Oxidative phosphorylation	543890000	1955900000	0.278077
A0A0B4K6C3;Q9VHS2	COX7A	50002	d10	1	Oxidative phosphorylation	683410000	2240700000	0.304998
A0A0B4K6C3;Q9VHS2	COX7A	50002	d12	1	Oxidative phosphorylation	600230000	1796500000	0.334111
A0A0B4K6C3;Q9VHS2	COX7A	50002	d14	1	Oxidative phosphorylation	292620000	873540000	0.334982
A0A0B4K6C3;Q9VHS2	COX7A	50002	d02	2	Oxidative phosphorylation	277640000	1653400000	0.167921
A0A0B4K6C3;Q9VHS2	COX7A	50002	d04	2	Oxidative phosphorylation	287350000	1327500000	0.21646
A0A0B4K6C3;Q9VHS2	COX7A	50002	d06	2	Oxidative phosphorylation	501360000	1883600000	0.266171
A0A0B4K6C3;Q9VHS2	COX7A	50002	d08	2	Oxidative phosphorylation	671080000	2441300000	0.274886
A0A0B4K6C3;Q9VHS2	COX7A	50002	d10	2	Oxidative phosphorylation	578450000	1707100000	0.33885
A0A0B4K6C3;Q9VHS2	COX7A	50002	d12	2	Oxidative phosphorylation	582820000	1647700000	0.353717
A0A0B4K6C3;Q9VHS2	COX7A	50002	d14	2	Oxidative phosphorylation	436900000	1205700000	0.362362
A0A0B4K6D2;Q9VH95	p23	41173	d02	1	NA	25763000	588320000	0.0437908
A0A0B4K6D2;Q9VH95	p23	41173	d02	1	Metabolic pathways	25763000	588320000	0.0437908
A0A0B4K6D2;Q9VH95	p23	41173	d04	1	NA	229970000	851750000	0.269997
A0A0B4K6D2;Q9VH95	p23	41173	d04	1	Metabolic pathways	229970000	851750000	0.269997
A0A0B4K6D2;Q9VH95	p23	41173	d06	1	NA	131140000	513510000	0.25538
A0A0B4K6D2;Q9VH95	p23	41173	d06	1	Metabolic pathways	131140000	513510000	0.25538
A0A0B4K6D2;Q9VH95	p23	41173	d08	1	NA	270050000	700030000	0.385769
A0A0B4K6D2;Q9VH95	p23	41173	d08	1	Metabolic pathways	270050000	700030000	0.385769
A0A0B4K6D2;Q9VH95	p23	41173	d10	1	NA	330720000	739890000	0.446985
A0A0B4K6D2;Q9VH95	p23	41173	d10	1	Metabolic pathways	330720000	739890000	0.446985
A0A0B4K6D2;Q9VH95	p23	41173	d12	1	NA	301530000	676700000	0.445589
A0A0B4K6D2;Q9VH95	p23	41173	d12	1	Metabolic pathways	301530000	676700000	0.445589
A0A0B4K6D2;Q9VH95	p23	41173	d14	1	NA	293310000	672080000	0.436421
A0A0B4K6D2;Q9VH95	p23	41173	d14	1	Metabolic pathways	293310000	672080000	0.436421
A0A0B4K6D2;Q9VH95	p23	41173	d02	2	NA	46735000	1236900000	0.037784
A0A0B4K6D2;Q9VH95	p23	41173	d02	2	Metabolic pathways	46735000	1236900000	0.037784
A0A0B4K6D2;Q9VH95	p23	41173	d04	2	NA	213350000	900710000	0.236869
A0A0B4K6D2;Q9VH95	p23	41173	d04	2	Metabolic pathways	213350000	900710000	0.236869
A0A0B4K6D2;Q9VH95	p23	41173	d06	2	NA	223920000	775820000	0.288624
A0A0B4K6D2;Q9VH95	p23	41173	d06	2	Metabolic pathways	223920000	775820000	0.288624
A0A0B4K6D2;Q9VH95	p23	41173	d08	2	NA	240750000	798180000	0.301624
A0A0B4K6D2;Q9VH95	p23	41173	d08	2	Metabolic pathways	240750000	798180000	0.301624
A0A0B4K6D2;Q9VH95	p23	41173	d10	2	NA	324180000	730710000	0.443651
A0A0B4K6D2;Q9VH95	p23	41173	d10	2	Metabolic pathways	324180000	730710000	0.443651
A0A0B4K6D2;Q9VH95	p23	41173	d12	2	NA	278530000	596480000	0.466956
A0A0B4K6D2;Q9VH95	p23	41173	d12	2	Metabolic pathways	278530000	596480000	0.466956
A0A0B4K6D2;Q9VH95	p23	41173	d14	2	NA	213690000	350430000	0.609794
A0A0B4K6D2;Q9VH95	p23	41173	d14	2	Metabolic pathways	213690000	350430000	0.609794
A0A0B4K6K5	CG43319	12798278	d02	1	NA	46262000	161400000	0.286629
A0A0B4K6K5	CG43319	12798278	d04	1	NA	77176000	219430000	0.351711
A0A0B4K6K5	CG43319	12798278	d06	1	NA	98594000	266060000	0.370571
A0A0B4K6K5	CG43319	12798278	d08	1	NA	148460000	336880000	0.440691
A0A0B4K6K5	CG43319	12798278	d10	1	NA	173220000	363540000	0.476481
A0A0B4K6K5	CG43319	12798278	d12	1	NA	163990000	348070000	0.471141
A0A0B4K6K5	CG43319	12798278	d14	1	NA	163630000	334380000	0.489353
A0A0B4K6K5	CG43319	12798278	d02	2	NA	50911000	173880000	0.292794
A0A0B4K6K5	CG43319	12798278	d04	2	NA	67820000	215800000	0.314272
A0A0B4K6K5	CG43319	12798278	d06	2	NA	118210000	295170000	0.400481
A0A0B4K6K5	CG43319	12798278	d08	2	NA	108370000	270090000	0.401237
A0A0B4K6K5	CG43319	12798278	d10	2	NA	178870000	404180000	0.44255
A0A0B4K6K5	CG43319	12798278	d12	2	NA	150610000	332170000	0.453412
A0A0B4K6K5	CG43319	12798278	d14	2	NA	119500000	326460000	0.366048
A0A0B4K6L2;A0A0B4KFR9	CG43254	12798054	d02	1	NA	0	21121000	0
A0A0B4K6L2;A0A0B4KFR9	CG43254	12798054	d04	1	NA	60394000	136450000	0.442609
A0A0B4K6L2;A0A0B4KFR9	CG43254	12798054	d06	1	NA	18684000	43755000	0.427014
A0A0B4K6L2;A0A0B4KFR9	CG43254	12798054	d08	1	NA	85280000	195030000	0.437266
A0A0B4K6L2;A0A0B4KFR9	CG43254	12798054	d10	1	NA	19056000	48512000	0.39281
A0A0B4K6L2;A0A0B4KFR9	CG43254	12798054	d12	1	NA	64792000	138620000	0.467407
A0A0B4K6L2;A0A0B4KFR9	CG43254	12798054	d14	1	NA	81070000	143750000	0.563965
A0A0B4K6L2;A0A0B4KFR9	CG43254	12798054	d04	2	NA	60398000	145380000	0.415449
A0A0B4K6L2;A0A0B4KFR9	CG43254	12798054	d06	2	NA	80623000	167340000	0.481792
A0A0B4K6L2;A0A0B4KFR9	CG43254	12798054	d08	2	NA	74849000	150690000	0.496708
A0A0B4K6L2;A0A0B4KFR9	CG43254	12798054	d10	2	NA	72100000	163580000	0.440763
A0A0B4K6L2;A0A0B4KFR9	CG43254	12798054	d12	2	NA	9643700	20386000	0.473055
A0A0B4K6L2;A0A0B4KFR9	CG43254	12798054	d14	2	NA	81039000	152630000	0.530951
A0A0B4K6N1;Q8MLY8	RpS8	43532	d02	1	Ribosome	118470000	2316100000	0.0511506
A0A0B4K6N1;Q8MLY8	RpS8	43532	d04	1	Ribosome	411170000	2812900000	0.146173
A0A0B4K6N1;Q8MLY8	RpS8	43532	d06	1	Ribosome	915040000	3317800000	0.275797
A0A0B4K6N1;Q8MLY8	RpS8	43532	d08	1	Ribosome	787380000	2407800000	0.327012
A0A0B4K6N1;Q8MLY8	RpS8	43532	d10	1	Ribosome	1132500000	2647100000	0.427827
A0A0B4K6N1;Q8MLY8	RpS8	43532	d12	1	Ribosome	1210200000	2626700000	0.46073
A0A0B4K6N1;Q8MLY8	RpS8	43532	d14	1	Ribosome	1414600000	2674700000	0.528882
A0A0B4K6N1;Q8MLY8	RpS8	43532	d02	2	Ribosome	202500000	4613400000	0.0438939
A0A0B4K6N1;Q8MLY8	RpS8	43532	d04	2	Ribosome	518720000	2924200000	0.177389
A0A0B4K6N1;Q8MLY8	RpS8	43532	d06	2	Ribosome	830120000	3044100000	0.272698
A0A0B4K6N1;Q8MLY8	RpS8	43532	d08	2	Ribosome	1034700000	3004500000	0.344383
A0A0B4K6N1;Q8MLY8	RpS8	43532	d10	2	Ribosome	1277100000	2980000000	0.428557
A0A0B4K6N1;Q8MLY8	RpS8	43532	d12	2	Ribosome	869190000	1798400000	0.483313
A0A0B4K6N1;Q8MLY8	RpS8	43532	d14	2	Ribosome	994960000	1979000000	0.502759
A0A0B4K6P6;P47947	TpnC41C	35473	d02	1	NA	110490000	1660200000	0.0665522
A0A0B4K6P6;P47947	TpnC41C	35473	d04	1	NA	115000000	1529900000	0.0751683
A0A0B4K6P6;P47947	TpnC41C	35473	d06	1	NA	129210000	1642600000	0.0786619
A0A0B4K6P6;P47947	TpnC41C	35473	d08	1	NA	142820000	1935700000	0.0737821
A0A0B4K6P6;P47947	TpnC41C	35473	d10	1	NA	162920000	1970700000	0.0826711
A0A0B4K6P6;P47947	TpnC41C	35473	d12	1	NA	170270000	1925700000	0.0884198
A0A0B4K6P6;P47947	TpnC41C	35473	d14	1	NA	109270000	1554100000	0.0703108
A0A0B4K6P6;P47947	TpnC41C	35473	d02	2	NA	132770000	1818500000	0.0730107
A0A0B4K6P6;P47947	TpnC41C	35473	d04	2	NA	144640000	2032900000	0.0711496
A0A0B4K6P6;P47947	TpnC41C	35473	d06	2	NA	119350000	1914300000	0.0623465
A0A0B4K6P6;P47947	TpnC41C	35473	d08	2	NA	127660000	1646600000	0.0775295
A0A0B4K6P6;P47947	TpnC41C	35473	d10	2	NA	142750000	1964900000	0.07265
A0A0B4K6P6;P47947	TpnC41C	35473	d12	2	NA	86398000	1247600000	0.0692514
A0A0B4K6P6;P47947	TpnC41C	35473	d14	2	NA	90515000	1279900000	0.0707204
A0A0B4K6U6;Q08473	sqd	41666	d02	1	NA	44753000	499020000	0.0896818
A0A0B4K6U6;Q08473	sqd	41666	d04	1	NA	200510000	641330000	0.312647
A0A0B4K6U6;Q08473	sqd	41666	d06	1	NA	236110000	418930000	0.563603
A0A0B4K6U6;Q08473	sqd	41666	d08	1	NA	210400000	390020000	0.53946
A0A0B4K6U6;Q08473	sqd	41666	d10	1	NA	282520000	404990000	0.697597
A0A0B4K6U6;Q08473	sqd	41666	d12	1	NA	260830000	423470000	0.615935
A0A0B4K6U6;Q08473	sqd	41666	d14	1	NA	295770000	420870000	0.702759
A0A0B4K6U6;Q08473	sqd	41666	d02	2	NA	121320000	699810000	0.173361
A0A0B4K6U6;Q08473	sqd	41666	d04	2	NA	183870000	444090000	0.414038
A0A0B4K6U6;Q08473	sqd	41666	d06	2	NA	184210000	359290000	0.512706
A0A0B4K6U6;Q08473	sqd	41666	d08	2	NA	232610000	440490000	0.528071
A0A0B4K6U6;Q08473	sqd	41666	d10	2	NA	404240000	649980000	0.621927
A0A0B4K6U6;Q08473	sqd	41666	d12	2	NA	393470000	507670000	0.775051
A0A0B4K6U6;Q08473	sqd	41666	d14	2	NA	526580000	774780000	0.679651
A0A0B4K6V0;A1Z7V1;A8DY79;A0A0B4K7K9;A0A0B4K7V8;A0A0B4K843;A0A0B4KF38	brp	35977	d02	1	NA	0	443350000	0
A0A0B4K6V0;A1Z7V1;A8DY79;A0A0B4K7K9;A0A0B4K7V8;A0A0B4K843;A0A0B4KF38	brp	35977	d04	1	NA	0	170650000	0
A0A0B4K6V0;A1Z7V1;A8DY79;A0A0B4K7K9;A0A0B4K7V8;A0A0B4K843;A0A0B4KF38	brp	35977	d06	1	NA	0	282190000	0
A0A0B4K6V0;A1Z7V1;A8DY79;A0A0B4K7K9;A0A0B4K7V8;A0A0B4K843;A0A0B4KF38	brp	35977	d08	1	NA	0	189140000	0
A0A0B4K6V0;A1Z7V1;A8DY79;A0A0B4K7K9;A0A0B4K7V8;A0A0B4K843;A0A0B4KF38	brp	35977	d10	1	NA	0	176360000	0
A0A0B4K6V0;A1Z7V1;A8DY79;A0A0B4K7K9;A0A0B4K7V8;A0A0B4K843;A0A0B4KF38	brp	35977	d12	1	NA	0	281960000	0
A0A0B4K6V0;A1Z7V1;A8DY79;A0A0B4K7K9;A0A0B4K7V8;A0A0B4K843;A0A0B4KF38	brp	35977	d14	1	NA	0	376440000	0
A0A0B4K6V0;A1Z7V1;A8DY79;A0A0B4K7K9;A0A0B4K7V8;A0A0B4K843;A0A0B4KF38	brp	35977	d02	2	NA	0	354950000	0
A0A0B4K6V0;A1Z7V1;A8DY79;A0A0B4K7K9;A0A0B4K7V8;A0A0B4K843;A0A0B4KF38	brp	35977	d04	2	NA	0	267830000	0
A0A0B4K6V0;A1Z7V1;A8DY79;A0A0B4K7K9;A0A0B4K7V8;A0A0B4K843;A0A0B4KF38	brp	35977	d06	2	NA	0	152710000	0
A0A0B4K6V0;A1Z7V1;A8DY79;A0A0B4K7K9;A0A0B4K7V8;A0A0B4K843;A0A0B4KF38	brp	35977	d08	2	NA	0	222460000	0
A0A0B4K6V0;A1Z7V1;A8DY79;A0A0B4K7K9;A0A0B4K7V8;A0A0B4K843;A0A0B4KF38	brp	35977	d10	2	NA	0	280310000	0
A0A0B4K6V0;A1Z7V1;A8DY79;A0A0B4K7K9;A0A0B4K7V8;A0A0B4K843;A0A0B4KF38	brp	35977	d12	2	NA	9278800	152230000	0.0609525
A0A0B4K6V0;A1Z7V1;A8DY79;A0A0B4K7K9;A0A0B4K7V8;A0A0B4K843;A0A0B4KF38	brp	35977	d14	2	NA	0	380710000	0
A0A0B4K6V1;Q9VA73	aralar1	43616	d02	1	NA	217230000	1351200000	0.160768
A0A0B4K6V1;Q9VA73	aralar1	43616	d04	1	NA	498830000	1841300000	0.270912
A0A0B4K6V1;Q9VA73	aralar1	43616	d06	1	NA	713450000	2418300000	0.295021
A0A0B4K6V1;Q9VA73	aralar1	43616	d08	1	NA	909300000	2374200000	0.382992
A0A0B4K6V1;Q9VA73	aralar1	43616	d10	1	NA	850140000	1935600000	0.439213
A0A0B4K6V1;Q9VA73	aralar1	43616	d12	1	NA	1023100000	2191100000	0.466934
A0A0B4K6V1;Q9VA73	aralar1	43616	d14	1	NA	1403000000	2718700000	0.516055
A0A0B4K6V1;Q9VA73	aralar1	43616	d02	2	NA	380720000	2275000000	0.167349
A0A0B4K6V1;Q9VA73	aralar1	43616	d04	2	NA	447700000	1865200000	0.240028
A0A0B4K6V1;Q9VA73	aralar1	43616	d06	2	NA	768830000	2380100000	0.323024
A0A0B4K6V1;Q9VA73	aralar1	43616	d08	2	NA	1038100000	2570000000	0.40393
A0A0B4K6V1;Q9VA73	aralar1	43616	d10	2	NA	1039500000	2329800000	0.446176
A0A0B4K6V1;Q9VA73	aralar1	43616	d12	2	NA	899690000	1873400000	0.480244
A0A0B4K6V1;Q9VA73	aralar1	43616	d14	2	NA	986160000	2037900000	0.48391
A0A0B4K6W0;A0A0B4K7L3;B7YZD9;A1Z867;A0A0B4KEH7;A0A0B4KEJ6;A0A0B4K7W2;A1Z869;Q86P80;D3DMM3;A1Z870;A1Z866;B7YZE0;Q7K1M7;A1Z872;Q966U7	CAP	36084	d02	1	NA	5990000	264640000	0.0226345
A0A0B4K6W0;A0A0B4K7L3;B7YZD9;A1Z867;A0A0B4KEH7;A0A0B4KEJ6;A0A0B4K7W2;A1Z869;Q86P80;D3DMM3;A1Z870;A1Z866;B7YZE0;Q7K1M7;A1Z872;Q966U7	CAP	36084	d04	1	NA	18918000	305030000	0.0620201
A0A0B4K6W0;A0A0B4K7L3;B7YZD9;A1Z867;A0A0B4KEH7;A0A0B4KEJ6;A0A0B4K7W2;A1Z869;Q86P80;D3DMM3;A1Z870;A1Z866;B7YZE0;Q7K1M7;A1Z872;Q966U7	CAP	36084	d06	1	NA	17894000	235870000	0.0758638
A0A0B4K6W0;A0A0B4K7L3;B7YZD9;A1Z867;A0A0B4KEH7;A0A0B4KEJ6;A0A0B4K7W2;A1Z869;Q86P80;D3DMM3;A1Z870;A1Z866;B7YZE0;Q7K1M7;A1Z872;Q966U7	CAP	36084	d08	1	NA	34792000	174880000	0.198948
A0A0B4K6W0;A0A0B4K7L3;B7YZD9;A1Z867;A0A0B4KEH7;A0A0B4KEJ6;A0A0B4K7W2;A1Z869;Q86P80;D3DMM3;A1Z870;A1Z866;B7YZE0;Q7K1M7;A1Z872;Q966U7	CAP	36084	d10	1	NA	61192000	214840000	0.284826
A0A0B4K6W0;A0A0B4K7L3;B7YZD9;A1Z867;A0A0B4KEH7;A0A0B4KEJ6;A0A0B4K7W2;A1Z869;Q86P80;D3DMM3;A1Z870;A1Z866;B7YZE0;Q7K1M7;A1Z872;Q966U7	CAP	36084	d12	1	NA	58044000	238930000	0.242933
A0A0B4K6W0;A0A0B4K7L3;B7YZD9;A1Z867;A0A0B4KEH7;A0A0B4KEJ6;A0A0B4K7W2;A1Z869;Q86P80;D3DMM3;A1Z870;A1Z866;B7YZE0;Q7K1M7;A1Z872;Q966U7	CAP	36084	d14	1	NA	38132000	122740000	0.310673
A0A0B4K6W0;A0A0B4K7L3;B7YZD9;A1Z867;A0A0B4KEH7;A0A0B4KEJ6;A0A0B4K7W2;A1Z869;Q86P80;D3DMM3;A1Z870;A1Z866;B7YZE0;Q7K1M7;A1Z872;Q966U7	CAP	36084	d02	2	NA	16500000	278490000	0.0592481
A0A0B4K6W0;A0A0B4K7L3;B7YZD9;A1Z867;A0A0B4KEH7;A0A0B4KEJ6;A0A0B4K7W2;A1Z869;Q86P80;D3DMM3;A1Z870;A1Z866;B7YZE0;Q7K1M7;A1Z872;Q966U7	CAP	36084	d04	2	NA	36719000	273010000	0.134497
A0A0B4K6W0;A0A0B4K7L3;B7YZD9;A1Z867;A0A0B4KEH7;A0A0B4KEJ6;A0A0B4K7W2;A1Z869;Q86P80;D3DMM3;A1Z870;A1Z866;B7YZE0;Q7K1M7;A1Z872;Q966U7	CAP	36084	d06	2	NA	34466000	413730000	0.0833055
A0A0B4K6W0;A0A0B4K7L3;B7YZD9;A1Z867;A0A0B4KEH7;A0A0B4KEJ6;A0A0B4K7W2;A1Z869;Q86P80;D3DMM3;A1Z870;A1Z866;B7YZE0;Q7K1M7;A1Z872;Q966U7	CAP	36084	d08	2	NA	47971000	254520000	0.188476
A0A0B4K6W0;A0A0B4K7L3;B7YZD9;A1Z867;A0A0B4KEH7;A0A0B4KEJ6;A0A0B4K7W2;A1Z869;Q86P80;D3DMM3;A1Z870;A1Z866;B7YZE0;Q7K1M7;A1Z872;Q966U7	CAP	36084	d10	2	NA	20634000	178420000	0.115648
A0A0B4K6W0;A0A0B4K7L3;B7YZD9;A1Z867;A0A0B4KEH7;A0A0B4KEJ6;A0A0B4K7W2;A1Z869;Q86P80;D3DMM3;A1Z870;A1Z866;B7YZE0;Q7K1M7;A1Z872;Q966U7	CAP	36084	d12	2	NA	29526000	138750000	0.2128
A0A0B4K6W0;A0A0B4K7L3;B7YZD9;A1Z867;A0A0B4KEH7;A0A0B4KEJ6;A0A0B4K7W2;A1Z869;Q86P80;D3DMM3;A1Z870;A1Z866;B7YZE0;Q7K1M7;A1Z872;Q966U7	CAP	36084	d14	2	NA	23550000	104810000	0.224692
A0A0B4K730;E2QC90;Q7JUY7;E0R983	ced-6	35971	d02	1	NA	0	7290500	0
A0A0B4K730;E2QC90;Q7JUY7;E0R983	ced-6	35971	d08	1	NA	20003000	34369000	0.582007
A0A0B4K730;E2QC90;Q7JUY7;E0R983	ced-6	35971	d12	1	NA	13931000	18281000	0.762048
A0A0B4K730;E2QC90;Q7JUY7;E0R983	ced-6	35971	d02	2	NA	0	15518000	0
A0A0B4K730;E2QC90;Q7JUY7;E0R983	ced-6	35971	d04	2	NA	32655000	67209000	0.485872
A0A0B4K730;E2QC90;Q7JUY7;E0R983	ced-6	35971	d10	2	NA	10593000	17892000	0.592052
A0A0B4K730;E2QC90;Q7JUY7;E0R983	ced-6	35971	d12	2	NA	9509600	9509600	1
A0A0B4K7E5	CG43272	12798328	d04	1	NA	0	12615000	0
A0A0B4K7E5	CG43272	12798328	d06	2	NA	0	21265000	0
A0A0B4K7E5	CG43272	12798328	d08	2	NA	12991000	29018000	0.447688
A0A0B4K7E5	CG43272	12798328	d10	2	NA	0	16302000	0
A0A0B4K7E5	CG43272	12798328	d12	2	NA	12074000	29714000	0.40634
A0A0B4K7E5	CG43272	12798328	d14	2	NA	17733000	32746000	0.541532
A0A0B4K7G4;P13469	mod	43764	d02	1	NA	12884000	150460000	0.0856307
A0A0B4K7G4;P13469	mod	43764	d04	1	NA	21346000	106550000	0.200338
A0A0B4K7G4;P13469	mod	43764	d06	1	NA	76543000	184510000	0.414845
A0A0B4K7G4;P13469	mod	43764	d10	1	NA	53284000	62773000	0.848836
A0A0B4K7G4;P13469	mod	43764	d12	1	NA	30093000	47956000	0.627513
A0A0B4K7G4;P13469	mod	43764	d14	1	NA	80045000	96945000	0.825674
A0A0B4K7G4;P13469	mod	43764	d02	2	NA	0	277280000	0
A0A0B4K7G4;P13469	mod	43764	d04	2	NA	29886000	83374000	0.358457
A0A0B4K7G4;P13469	mod	43764	d06	2	NA	46095000	103630000	0.444804
A0A0B4K7G4;P13469	mod	43764	d08	2	NA	139520000	257420000	0.541994
A0A0B4K7G4;P13469	mod	43764	d10	2	NA	83341000	107620000	0.774401
A0A0B4K7G4;P13469	mod	43764	d12	2	NA	32013000	41797000	0.765916
A0A0B4K7G4;P13469	mod	43764	d14	2	NA	11986000	11986000	1
A0A0B4K7H3;Q9VE19	euc	42271	d02	1	NA	0	49729000	0
A0A0B4K7H3;Q9VE19	euc	42271	d04	1	NA	0	47702000	0
A0A0B4K7H3;Q9VE19	euc	42271	d06	1	NA	0	41832000	0
A0A0B4K7H3;Q9VE19	euc	42271	d08	1	NA	28540000	78146000	0.365214
A0A0B4K7H3;Q9VE19	euc	42271	d10	1	NA	10020000	22692000	0.441565
A0A0B4K7H3;Q9VE19	euc	42271	d12	1	NA	36375000	47444000	0.766693
A0A0B4K7H3;Q9VE19	euc	42271	d14	1	NA	22024000	44383000	0.496226
A0A0B4K7H3;Q9VE19	euc	42271	d02	2	NA	0	94526000	0
A0A0B4K7H3;Q9VE19	euc	42271	d04	2	NA	12164000	68927000	0.176477
A0A0B4K7H3;Q9VE19	euc	42271	d06	2	NA	0	17501000	0
A0A0B4K7H3;Q9VE19	euc	42271	d08	2	NA	31754000	81145000	0.391324
A0A0B4K7H3;Q9VE19	euc	42271	d10	2	NA	28863000	61980000	0.465682
A0A0B4K7H3;Q9VE19	euc	42271	d12	2	NA	11925000	27628000	0.431627
A0A0B4K7J2	Nup358	43041	d02	1	NA	0	86945000	0
A0A0B4K7J2	Nup358	43041	d04	1	NA	4818000	52276000	0.0921647
A0A0B4K7J2	Nup358	43041	d06	1	NA	0	15651000	0
A0A0B4K7J2	Nup358	43041	d12	1	NA	10557000	10557000	1
A0A0B4K7J2	Nup358	43041	d02	2	NA	0	75679000	0
A0A0B4K7J2	Nup358	43041	d04	2	NA	0	13469000	0
A0A0B4K7J2	Nup358	43041	d08	2	NA	22769000	61933000	0.367639
A0A0B4K7J2	Nup358	43041	d10	2	NA	7231600	7231600	1
A0A0B4K7L1;A0A0B4KFI7	Pfk	36060	d02	1	NA	0	262520000	0
A0A0B4K7L1;A0A0B4KFI7	Pfk	36060	d02	1	NA	0	262520000	0
A0A0B4K7L1;A0A0B4KFI7	Pfk	36060	d02	1	NA	0	262520000	0
A0A0B4K7L1;A0A0B4KFI7	Pfk	36060	d02	1	NA	0	262520000	0
A0A0B4K7L1;A0A0B4KFI7	Pfk	36060	d02	1	Metabolic pathways	0	262520000	0
A0A0B4K7L1;A0A0B4KFI7	Pfk	36060	d02	1	Carbon metabolism	0	262520000	0
A0A0B4K7L1;A0A0B4KFI7	Pfk	36060	d02	1	NA	0	262520000	0
A0A0B4K7L1;A0A0B4KFI7	Pfk	36060	d02	1	NA	0	262520000	0
A0A0B4K7L1;A0A0B4KFI7	Pfk	36060	d04	1	NA	16068000	144470000	0.11122
A0A0B4K7L1;A0A0B4KFI7	Pfk	36060	d04	1	NA	16068000	144470000	0.11122
A0A0B4K7L1;A0A0B4KFI7	Pfk	36060	d04	1	NA	16068000	144470000	0.11122
A0A0B4K7L1;A0A0B4KFI7	Pfk	36060	d04	1	NA	16068000	144470000	0.11122
A0A0B4K7L1;A0A0B4KFI7	Pfk	36060	d04	1	Metabolic pathways	16068000	144470000	0.11122
A0A0B4K7L1;A0A0B4KFI7	Pfk	36060	d04	1	Carbon metabolism	16068000	144470000	0.11122
A0A0B4K7L1;A0A0B4KFI7	Pfk	36060	d04	1	NA	16068000	144470000	0.11122
A0A0B4K7L1;A0A0B4KFI7	Pfk	36060	d04	1	NA	16068000	144470000	0.11122
A0A0B4K7L1;A0A0B4KFI7	Pfk	36060	d06	1	NA	46598000	293940000	0.158529
A0A0B4K7L1;A0A0B4KFI7	Pfk	36060	d06	1	NA	46598000	293940000	0.158529
A0A0B4K7L1;A0A0B4KFI7	Pfk	36060	d06	1	NA	46598000	293940000	0.158529
A0A0B4K7L1;A0A0B4KFI7	Pfk	36060	d06	1	NA	46598000	293940000	0.158529
A0A0B4K7L1;A0A0B4KFI7	Pfk	36060	d06	1	Metabolic pathways	46598000	293940000	0.158529
A0A0B4K7L1;A0A0B4KFI7	Pfk	36060	d06	1	Carbon metabolism	46598000	293940000	0.158529
A0A0B4K7L1;A0A0B4KFI7	Pfk	36060	d06	1	NA	46598000	293940000	0.158529
A0A0B4K7L1;A0A0B4KFI7	Pfk	36060	d06	1	NA	46598000	293940000	0.158529
A0A0B4K7L1;A0A0B4KFI7	Pfk	36060	d08	1	NA	29701000	274000000	0.108398
A0A0B4K7L1;A0A0B4KFI7	Pfk	36060	d08	1	NA	29701000	274000000	0.108398
A0A0B4K7L1;A0A0B4KFI7	Pfk	36060	d08	1	NA	29701000	274000000	0.108398
A0A0B4K7L1;A0A0B4KFI7	Pfk	36060	d08	1	NA	29701000	274000000	0.108398
A0A0B4K7L1;A0A0B4KFI7	Pfk	36060	d08	1	Metabolic pathways	29701000	274000000	0.108398
A0A0B4K7L1;A0A0B4KFI7	Pfk	36060	d08	1	Carbon metabolism	29701000	274000000	0.108398
A0A0B4K7L1;A0A0B4KFI7	Pfk	36060	d08	1	NA	29701000	274000000	0.108398
A0A0B4K7L1;A0A0B4KFI7	Pfk	36060	d08	1	NA	29701000	274000000	0.108398
A0A0B4K7L1;A0A0B4KFI7	Pfk	36060	d10	1	NA	27891000	207860000	0.134182
A0A0B4K7L1;A0A0B4KFI7	Pfk	36060	d10	1	NA	27891000	207860000	0.134182
A0A0B4K7L1;A0A0B4KFI7	Pfk	36060	d10	1	NA	27891000	207860000	0.134182
A0A0B4K7L1;A0A0B4KFI7	Pfk	36060	d10	1	NA	27891000	207860000	0.134182
A0A0B4K7L1;A0A0B4KFI7	Pfk	36060	d10	1	Metabolic pathways	27891000	207860000	0.134182
A0A0B4K7L1;A0A0B4KFI7	Pfk	36060	d10	1	Carbon metabolism	27891000	207860000	0.134182
A0A0B4K7L1;A0A0B4KFI7	Pfk	36060	d10	1	NA	27891000	207860000	0.134182
A0A0B4K7L1;A0A0B4KFI7	Pfk	36060	d10	1	NA	27891000	207860000	0.134182
A0A0B4K7L1;A0A0B4KFI7	Pfk	36060	d12	1	NA	37134000	221450000	0.167686
A0A0B4K7L1;A0A0B4KFI7	Pfk	36060	d12	1	NA	37134000	221450000	0.167686
A0A0B4K7L1;A0A0B4KFI7	Pfk	36060	d12	1	NA	37134000	221450000	0.167686
A0A0B4K7L1;A0A0B4KFI7	Pfk	36060	d12	1	NA	37134000	221450000	0.167686
A0A0B4K7L1;A0A0B4KFI7	Pfk	36060	d12	1	Metabolic pathways	37134000	221450000	0.167686
A0A0B4K7L1;A0A0B4KFI7	Pfk	36060	d12	1	Carbon metabolism	37134000	221450000	0.167686
A0A0B4K7L1;A0A0B4KFI7	Pfk	36060	d12	1	NA	37134000	221450000	0.167686
A0A0B4K7L1;A0A0B4KFI7	Pfk	36060	d12	1	NA	37134000	221450000	0.167686
A0A0B4K7L1;A0A0B4KFI7	Pfk	36060	d14	1	NA	65400000	304340000	0.214891
A0A0B4K7L1;A0A0B4KFI7	Pfk	36060	d14	1	NA	65400000	304340000	0.214891
A0A0B4K7L1;A0A0B4KFI7	Pfk	36060	d14	1	NA	65400000	304340000	0.214891
A0A0B4K7L1;A0A0B4KFI7	Pfk	36060	d14	1	NA	65400000	304340000	0.214891
A0A0B4K7L1;A0A0B4KFI7	Pfk	36060	d14	1	Metabolic pathways	65400000	304340000	0.214891
A0A0B4K7L1;A0A0B4KFI7	Pfk	36060	d14	1	Carbon metabolism	65400000	304340000	0.214891
A0A0B4K7L1;A0A0B4KFI7	Pfk	36060	d14	1	NA	65400000	304340000	0.214891
A0A0B4K7L1;A0A0B4KFI7	Pfk	36060	d14	1	NA	65400000	304340000	0.214891
A0A0B4K7L1;A0A0B4KFI7	Pfk	36060	d02	2	NA	37511000	398060000	0.0942345
A0A0B4K7L1;A0A0B4KFI7	Pfk	36060	d02	2	NA	37511000	398060000	0.0942345
A0A0B4K7L1;A0A0B4KFI7	Pfk	36060	d02	2	NA	37511000	398060000	0.0942345
A0A0B4K7L1;A0A0B4KFI7	Pfk	36060	d02	2	NA	37511000	398060000	0.0942345
A0A0B4K7L1;A0A0B4KFI7	Pfk	36060	d02	2	Metabolic pathways	37511000	398060000	0.0942345
A0A0B4K7L1;A0A0B4KFI7	Pfk	36060	d02	2	Carbon metabolism	37511000	398060000	0.0942345
A0A0B4K7L1;A0A0B4KFI7	Pfk	36060	d02	2	NA	37511000	398060000	0.0942345
A0A0B4K7L1;A0A0B4KFI7	Pfk	36060	d02	2	NA	37511000	398060000	0.0942345
A0A0B4K7L1;A0A0B4KFI7	Pfk	36060	d04	2	NA	31931000	330370000	0.0966522
A0A0B4K7L1;A0A0B4KFI7	Pfk	36060	d04	2	NA	31931000	330370000	0.0966522
A0A0B4K7L1;A0A0B4KFI7	Pfk	36060	d04	2	NA	31931000	330370000	0.0966522
A0A0B4K7L1;A0A0B4KFI7	Pfk	36060	d04	2	NA	31931000	330370000	0.0966522
A0A0B4K7L1;A0A0B4KFI7	Pfk	36060	d04	2	Metabolic pathways	31931000	330370000	0.0966522
A0A0B4K7L1;A0A0B4KFI7	Pfk	36060	d04	2	Carbon metabolism	31931000	330370000	0.0966522
A0A0B4K7L1;A0A0B4KFI7	Pfk	36060	d04	2	NA	31931000	330370000	0.0966522
A0A0B4K7L1;A0A0B4KFI7	Pfk	36060	d04	2	NA	31931000	330370000	0.0966522
A0A0B4K7L1;A0A0B4KFI7	Pfk	36060	d06	2	NA	28813000	283850000	0.101508
A0A0B4K7L1;A0A0B4KFI7	Pfk	36060	d06	2	NA	28813000	283850000	0.101508
A0A0B4K7L1;A0A0B4KFI7	Pfk	36060	d06	2	NA	28813000	283850000	0.101508
A0A0B4K7L1;A0A0B4KFI7	Pfk	36060	d06	2	NA	28813000	283850000	0.101508
A0A0B4K7L1;A0A0B4KFI7	Pfk	36060	d06	2	Metabolic pathways	28813000	283850000	0.101508
A0A0B4K7L1;A0A0B4KFI7	Pfk	36060	d06	2	Carbon metabolism	28813000	283850000	0.101508
A0A0B4K7L1;A0A0B4KFI7	Pfk	36060	d06	2	NA	28813000	283850000	0.101508
A0A0B4K7L1;A0A0B4KFI7	Pfk	36060	d06	2	NA	28813000	283850000	0.101508
A0A0B4K7L1;A0A0B4KFI7	Pfk	36060	d08	2	NA	65186000	370810000	0.175794
A0A0B4K7L1;A0A0B4KFI7	Pfk	36060	d08	2	NA	65186000	370810000	0.175794
A0A0B4K7L1;A0A0B4KFI7	Pfk	36060	d08	2	NA	65186000	370810000	0.175794
A0A0B4K7L1;A0A0B4KFI7	Pfk	36060	d08	2	NA	65186000	370810000	0.175794
A0A0B4K7L1;A0A0B4KFI7	Pfk	36060	d08	2	Metabolic pathways	65186000	370810000	0.175794
A0A0B4K7L1;A0A0B4KFI7	Pfk	36060	d08	2	Carbon metabolism	65186000	370810000	0.175794
A0A0B4K7L1;A0A0B4KFI7	Pfk	36060	d08	2	NA	65186000	370810000	0.175794
A0A0B4K7L1;A0A0B4KFI7	Pfk	36060	d08	2	NA	65186000	370810000	0.175794
A0A0B4K7L1;A0A0B4KFI7	Pfk	36060	d10	2	NA	0	287480000	0
A0A0B4K7L1;A0A0B4KFI7	Pfk	36060	d10	2	NA	0	287480000	0
A0A0B4K7L1;A0A0B4KFI7	Pfk	36060	d10	2	NA	0	287480000	0
A0A0B4K7L1;A0A0B4KFI7	Pfk	36060	d10	2	NA	0	287480000	0
A0A0B4K7L1;A0A0B4KFI7	Pfk	36060	d10	2	Metabolic pathways	0	287480000	0
A0A0B4K7L1;A0A0B4KFI7	Pfk	36060	d10	2	Carbon metabolism	0	287480000	0
A0A0B4K7L1;A0A0B4KFI7	Pfk	36060	d10	2	NA	0	287480000	0
A0A0B4K7L1;A0A0B4KFI7	Pfk	36060	d10	2	NA	0	287480000	0
A0A0B4K7L1;A0A0B4KFI7	Pfk	36060	d12	2	NA	0	162790000	0
A0A0B4K7L1;A0A0B4KFI7	Pfk	36060	d12	2	NA	0	162790000	0
A0A0B4K7L1;A0A0B4KFI7	Pfk	36060	d12	2	NA	0	162790000	0
A0A0B4K7L1;A0A0B4KFI7	Pfk	36060	d12	2	NA	0	162790000	0
A0A0B4K7L1;A0A0B4KFI7	Pfk	36060	d12	2	Metabolic pathways	0	162790000	0
A0A0B4K7L1;A0A0B4KFI7	Pfk	36060	d12	2	Carbon metabolism	0	162790000	0
A0A0B4K7L1;A0A0B4KFI7	Pfk	36060	d12	2	NA	0	162790000	0
A0A0B4K7L1;A0A0B4KFI7	Pfk	36060	d12	2	NA	0	162790000	0
A0A0B4K7L1;A0A0B4KFI7	Pfk	36060	d14	2	NA	0	201280000	0
A0A0B4K7L1;A0A0B4KFI7	Pfk	36060	d14	2	NA	0	201280000	0
A0A0B4K7L1;A0A0B4KFI7	Pfk	36060	d14	2	NA	0	201280000	0
A0A0B4K7L1;A0A0B4KFI7	Pfk	36060	d14	2	NA	0	201280000	0
A0A0B4K7L1;A0A0B4KFI7	Pfk	36060	d14	2	Metabolic pathways	0	201280000	0
A0A0B4K7L1;A0A0B4KFI7	Pfk	36060	d14	2	Carbon metabolism	0	201280000	0
A0A0B4K7L1;A0A0B4KFI7	Pfk	36060	d14	2	NA	0	201280000	0
A0A0B4K7L1;A0A0B4KFI7	Pfk	36060	d14	2	NA	0	201280000	0
A0A0B4K7R1;Q9VCA9	Spase22-23	42885	d02	1	NA	15440000	65233000	0.23669
A0A0B4K7R1;Q9VCA9	Spase22-23	42885	d04	1	NA	32729000	69188000	0.473044
A0A0B4K7R1;Q9VCA9	Spase22-23	42885	d06	1	NA	17706000	58286000	0.303778
A0A0B4K7R1;Q9VCA9	Spase22-23	42885	d08	1	NA	26321000	69248000	0.380098
A0A0B4K7R1;Q9VCA9	Spase22-23	42885	d10	1	NA	30482000	64079000	0.475694
A0A0B4K7R1;Q9VCA9	Spase22-23	42885	d12	1	NA	38415000	68677000	0.559358
A0A0B4K7R1;Q9VCA9	Spase22-23	42885	d14	1	NA	41109000	71892000	0.571816
A0A0B4K7R1;Q9VCA9	Spase22-23	42885	d02	2	NA	17575000	90954000	0.19323
A0A0B4K7R1;Q9VCA9	Spase22-23	42885	d04	2	NA	36299000	123310000	0.294372
A0A0B4K7R1;Q9VCA9	Spase22-23	42885	d06	2	NA	22094000	57251000	0.385915
A0A0B4K7R1;Q9VCA9	Spase22-23	42885	d08	2	NA	37562000	76714000	0.489637
A0A0B4K7R1;Q9VCA9	Spase22-23	42885	d10	2	NA	69013000	123240000	0.559989
A0A0B4K7R1;Q9VCA9	Spase22-23	42885	d12	2	NA	33920000	65622000	0.5169
A0A0B4K7R1;Q9VCA9	Spase22-23	42885	d14	2	NA	43995000	77252000	0.5695
A0A0B4K7S0;P55824;A0A0B4K6W2	faf	43749	d14	1	NA	14523000	83369000	0.174201
A0A0B4K7V5;P91622;A0A0B4KFG2;A8DY78	Pdk	35970	d02	1	NA	49119000	108140000	0.454217
A0A0B4K7V5;P91622;A0A0B4KFG2;A8DY78	Pdk	35970	d04	1	NA	113440000	215300000	0.526893
A0A0B4K7V5;P91622;A0A0B4KFG2;A8DY78	Pdk	35970	d06	1	NA	201620000	370480000	0.544213
A0A0B4K7V5;P91622;A0A0B4KFG2;A8DY78	Pdk	35970	d08	1	NA	186380000	339560000	0.548887
A0A0B4K7V5;P91622;A0A0B4KFG2;A8DY78	Pdk	35970	d10	1	NA	209550000	349060000	0.600327
A0A0B4K7V5;P91622;A0A0B4KFG2;A8DY78	Pdk	35970	d12	1	NA	167200000	279920000	0.597314
A0A0B4K7V5;P91622;A0A0B4KFG2;A8DY78	Pdk	35970	d14	1	NA	181000000	257330000	0.703377
A0A0B4K7V5;P91622;A0A0B4KFG2;A8DY78	Pdk	35970	d02	2	NA	57004000	177950000	0.320337
A0A0B4K7V5;P91622;A0A0B4KFG2;A8DY78	Pdk	35970	d04	2	NA	89128000	221490000	0.402402
A0A0B4K7V5;P91622;A0A0B4KFG2;A8DY78	Pdk	35970	d06	2	NA	181000000	339100000	0.533766
A0A0B4K7V5;P91622;A0A0B4KFG2;A8DY78	Pdk	35970	d08	2	NA	226820000	376810000	0.601948
A0A0B4K7V5;P91622;A0A0B4KFG2;A8DY78	Pdk	35970	d10	2	NA	230400000	381140000	0.604502
A0A0B4K7V5;P91622;A0A0B4KFG2;A8DY78	Pdk	35970	d12	2	NA	180000000	249690000	0.720894
A0A0B4K7V5;P91622;A0A0B4KFG2;A8DY78	Pdk	35970	d14	2	NA	99328000	130350000	0.76201
A0A0B4K7X0	CG43111	12798347	d06	1	NA	14519000	35920000	0.404204
A0A0B4K7X0	CG43111	12798347	d14	1	NA	21668000	46390000	0.467083
A0A0B4K7X0	CG43111	12798347	d02	2	NA	0	13062000	0
A0A0B4K7X0	CG43111	12798347	d08	2	NA	16143000	44036000	0.366586
A0A0B4K7X0	CG43111	12798347	d14	2	NA	20761000	45050000	0.460844
A0A0B4K7Y7;Q9VAW5;A0A0B4K6K9	larp	53567	d02	1	NA	0	39436000	0
A0A0B4K7Y7;Q9VAW5;A0A0B4K6K9	larp	53567	d04	1	NA	0	22234000	0
A0A0B4K7Y7;Q9VAW5;A0A0B4K6K9	larp	53567	d14	1	NA	19047000	19047000	1
A0A0B4K7Y7;Q9VAW5;A0A0B4K6K9	larp	53567	d02	2	NA	0	70343000	0
A0A0B4K7Y7;Q9VAW5;A0A0B4K6K9	larp	53567	d04	2	NA	0	16584000	0
A0A0B4K7Y7;Q9VAW5;A0A0B4K6K9	larp	53567	d06	2	NA	17598000	17598000	1
A0A0B4K7Y7;Q9VAW5;A0A0B4K6K9	larp	53567	d08	2	NA	14396000	24418000	0.589565
A0A0B4K7Y7;Q9VAW5;A0A0B4K6K9	larp	53567	d12	2	NA	16705000	16705000	1
A0A0B4K7Z5;Q7KLV9	Rpn6	36638	d02	1	Proteasome	172310000	895060000	0.192512
A0A0B4K7Z5;Q7KLV9	Rpn6	36638	d04	1	Proteasome	261490000	767800000	0.34057
A0A0B4K7Z5;Q7KLV9	Rpn6	36638	d06	1	Proteasome	154150000	363680000	0.423862
A0A0B4K7Z5;Q7KLV9	Rpn6	36638	d08	1	Proteasome	349490000	608800000	0.574064
A0A0B4K7Z5;Q7KLV9	Rpn6	36638	d10	1	Proteasome	213150000	359350000	0.593154
A0A0B4K7Z5;Q7KLV9	Rpn6	36638	d12	1	Proteasome	326620000	503450000	0.648764
A0A0B4K7Z5;Q7KLV9	Rpn6	36638	d14	1	Proteasome	270950000	361930000	0.748625
A0A0B4K7Z5;Q7KLV9	Rpn6	36638	d02	2	Proteasome	224400000	955850000	0.234765
A0A0B4K7Z5;Q7KLV9	Rpn6	36638	d04	2	Proteasome	346840000	820230000	0.422857
A0A0B4K7Z5;Q7KLV9	Rpn6	36638	d06	2	Proteasome	296790000	601730000	0.493228
A0A0B4K7Z5;Q7KLV9	Rpn6	36638	d08	2	Proteasome	257580000	488810000	0.526953
A0A0B4K7Z5;Q7KLV9	Rpn6	36638	d10	2	Proteasome	377480000	585760000	0.644428
A0A0B4K7Z5;Q7KLV9	Rpn6	36638	d12	2	Proteasome	419070000	628870000	0.666386
A0A0B4K7Z5;Q7KLV9	Rpn6	36638	d14	2	Proteasome	227630000	373150000	0.610023
A0A0B4K812;Q7KNS3	Lis-1	36791	d02	1	NA	5582000	21610000	0.258306
A0A0B4K812;Q7KNS3	Lis-1	36791	d02	1	Metabolic pathways	5582000	21610000	0.258306
A0A0B4K812;Q7KNS3	Lis-1	36791	d06	1	NA	0	14627000	0
A0A0B4K812;Q7KNS3	Lis-1	36791	d06	1	Metabolic pathways	0	14627000	0
A0A0B4K812;Q7KNS3	Lis-1	36791	d08	1	NA	27265000	47403000	0.575175
A0A0B4K812;Q7KNS3	Lis-1	36791	d08	1	Metabolic pathways	27265000	47403000	0.575175
A0A0B4K812;Q7KNS3	Lis-1	36791	d10	1	NA	13541000	38779000	0.349184
A0A0B4K812;Q7KNS3	Lis-1	36791	d10	1	Metabolic pathways	13541000	38779000	0.349184
A0A0B4K812;Q7KNS3	Lis-1	36791	d14	1	NA	68591000	117140000	0.585547
A0A0B4K812;Q7KNS3	Lis-1	36791	d14	1	Metabolic pathways	68591000	117140000	0.585547
A0A0B4K812;Q7KNS3	Lis-1	36791	d02	2	NA	6340200	62769000	0.101008
A0A0B4K812;Q7KNS3	Lis-1	36791	d02	2	Metabolic pathways	6340200	62769000	0.101008
A0A0B4K812;Q7KNS3	Lis-1	36791	d04	2	NA	11998000	51385000	0.233492
A0A0B4K812;Q7KNS3	Lis-1	36791	d04	2	Metabolic pathways	11998000	51385000	0.233492
A0A0B4K812;Q7KNS3	Lis-1	36791	d08	2	NA	97783000	170400000	0.573844
A0A0B4K812;Q7KNS3	Lis-1	36791	d08	2	Metabolic pathways	97783000	170400000	0.573844
A0A0B4K812;Q7KNS3	Lis-1	36791	d10	2	NA	12344000	19644000	0.628385
A0A0B4K812;Q7KNS3	Lis-1	36791	d10	2	Metabolic pathways	12344000	19644000	0.628385
A0A0B4K833;Q24214	CanB2	46456	d02	1	NA	0	95152000	0
A0A0B4K833;Q24214	CanB2	46456	d04	1	NA	13013000	85254000	0.152638
A0A0B4K833;Q24214	CanB2	46456	d06	1	NA	15609000	95811000	0.162914
A0A0B4K833;Q24214	CanB2	46456	d08	1	NA	19473000	108340000	0.17974
A0A0B4K833;Q24214	CanB2	46456	d10	1	NA	63224000	428240000	0.147637
A0A0B4K833;Q24214	CanB2	46456	d12	1	NA	82008000	410850000	0.199606
A0A0B4K833;Q24214	CanB2	46456	d14	1	NA	45868000	169670000	0.270337
A0A0B4K833;Q24214	CanB2	46456	d02	2	NA	17315000	477340000	0.0362739
A0A0B4K833;Q24214	CanB2	46456	d04	2	NA	14211000	167810000	0.0846851
A0A0B4K833;Q24214	CanB2	46456	d06	2	NA	30453000	142010000	0.214443
A0A0B4K833;Q24214	CanB2	46456	d08	2	NA	49946000	177300000	0.281703
A0A0B4K833;Q24214	CanB2	46456	d10	2	NA	45921000	137080000	0.334994
A0A0B4K833;Q24214	CanB2	46456	d12	2	NA	34315000	118010000	0.29078
A0A0B4K833;Q24214	CanB2	46456	d14	2	NA	39115000	115270000	0.339334
A0A0B4K837;A0A0B4K7K0;A0A0B4K7U9;Q24498;A0A0B4K6T5;A0A0B4K719;A0A0B4K715	RyR	49090	d02	1	NA	0	917900000	0
A0A0B4K837;A0A0B4K7K0;A0A0B4K7U9;Q24498;A0A0B4K6T5;A0A0B4K719;A0A0B4K715	RyR	49090	d04	1	NA	0	933260000	0
A0A0B4K837;A0A0B4K7K0;A0A0B4K7U9;Q24498;A0A0B4K6T5;A0A0B4K719;A0A0B4K715	RyR	49090	d06	1	NA	0	1110300000	0
A0A0B4K837;A0A0B4K7K0;A0A0B4K7U9;Q24498;A0A0B4K6T5;A0A0B4K719;A0A0B4K715	RyR	49090	d08	1	NA	0	834670000	0
A0A0B4K837;A0A0B4K7K0;A0A0B4K7U9;Q24498;A0A0B4K6T5;A0A0B4K719;A0A0B4K715	RyR	49090	d10	1	NA	9501400	789070000	0.0120413
A0A0B4K837;A0A0B4K7K0;A0A0B4K7U9;Q24498;A0A0B4K6T5;A0A0B4K719;A0A0B4K715	RyR	49090	d12	1	NA	0	993840000	0
A0A0B4K837;A0A0B4K7K0;A0A0B4K7U9;Q24498;A0A0B4K6T5;A0A0B4K719;A0A0B4K715	RyR	49090	d14	1	NA	0	897920000	0
A0A0B4K837;A0A0B4K7K0;A0A0B4K7U9;Q24498;A0A0B4K6T5;A0A0B4K719;A0A0B4K715	RyR	49090	d02	2	NA	15332000	1234000000	0.0124246
A0A0B4K837;A0A0B4K7K0;A0A0B4K7U9;Q24498;A0A0B4K6T5;A0A0B4K719;A0A0B4K715	RyR	49090	d04	2	NA	0	890470000	0
A0A0B4K837;A0A0B4K7K0;A0A0B4K7U9;Q24498;A0A0B4K6T5;A0A0B4K719;A0A0B4K715	RyR	49090	d06	2	NA	6711000	904890000	0.00741637
A0A0B4K837;A0A0B4K7K0;A0A0B4K7U9;Q24498;A0A0B4K6T5;A0A0B4K719;A0A0B4K715	RyR	49090	d08	2	NA	15421000	943540000	0.0163438
A0A0B4K837;A0A0B4K7K0;A0A0B4K7U9;Q24498;A0A0B4K6T5;A0A0B4K719;A0A0B4K715	RyR	49090	d10	2	NA	61150000	1328200000	0.0460398
A0A0B4K837;A0A0B4K7K0;A0A0B4K7U9;Q24498;A0A0B4K6T5;A0A0B4K719;A0A0B4K715	RyR	49090	d12	2	NA	0	774060000	0
A0A0B4K837;A0A0B4K7K0;A0A0B4K7U9;Q24498;A0A0B4K6T5;A0A0B4K719;A0A0B4K715	RyR	49090	d14	2	NA	27366000	1022400000	0.0267664
A0A0B4K891;Q7K581	CG8963	36913	d02	1	NA	0	11745000	0
A0A0B4K891;Q7K581	CG8963	36913	d06	2	NA	75759000	131180000	0.577519
A0A0B4KED0;Q9W5N2	RpL38	3355144	d02	1	Ribosome	14087000	538110000	0.0261787
A0A0B4KED0;Q9W5N2	RpL38	3355144	d04	1	Ribosome	150820000	626700000	0.240657
A0A0B4KED0;Q9W5N2	RpL38	3355144	d06	1	Ribosome	54681000	256530000	0.213156
A0A0B4KED0;Q9W5N2	RpL38	3355144	d08	1	Ribosome	153680000	419340000	0.366481
A0A0B4KED0;Q9W5N2	RpL38	3355144	d10	1	Ribosome	180450000	392850000	0.459336
A0A0B4KED0;Q9W5N2	RpL38	3355144	d12	1	Ribosome	152550000	301000000	0.506811
A0A0B4KED0;Q9W5N2	RpL38	3355144	d14	1	Ribosome	168780000	293640000	0.574785
A0A0B4KED0;Q9W5N2	RpL38	3355144	d02	2	Ribosome	22329000	694270000	0.0321618
A0A0B4KED0;Q9W5N2	RpL38	3355144	d04	2	Ribosome	96917000	565900000	0.171262
A0A0B4KED0;Q9W5N2	RpL38	3355144	d06	2	Ribosome	197120000	678380000	0.290575
A0A0B4KED0;Q9W5N2	RpL38	3355144	d08	2	Ribosome	111570000	355400000	0.313928
A0A0B4KED0;Q9W5N2	RpL38	3355144	d10	2	Ribosome	234300000	531350000	0.440952
A0A0B4KED0;Q9W5N2	RpL38	3355144	d12	2	Ribosome	180630000	390270000	0.462833
A0A0B4KED0;Q9W5N2	RpL38	3355144	d14	2	Ribosome	241820000	461140000	0.524396
A0A0B4KEE5;A0A0B4K702;A1Z722;A0A0B4K7U0;A1Z721;A0A0B4K7U2;G4LU21;A1Z719;A8DY53;A1Z720;A1Z718	CG43340	35698	d02	1	NA	0	6920300	0
A0A0B4KEH0;P29310	14-3-3zeta	36059	d02	1	NA	718090000	7169000000	0.100166
A0A0B4KEH0;P29310	14-3-3zeta	36059	d02	1	NA	718090000	7169000000	0.100166
A0A0B4KEH0;P29310	14-3-3zeta	36059	d04	1	NA	932100000	5272500000	0.176785
A0A0B4KEH0;P29310	14-3-3zeta	36059	d04	1	NA	932100000	5272500000	0.176785
A0A0B4KEH0;P29310	14-3-3zeta	36059	d06	1	NA	1904300000	8483500000	0.224471
A0A0B4KEH0;P29310	14-3-3zeta	36059	d06	1	NA	1904300000	8483500000	0.224471
A0A0B4KEH0;P29310	14-3-3zeta	36059	d08	1	NA	1901500000	7426600000	0.256039
A0A0B4KEH0;P29310	14-3-3zeta	36059	d08	1	NA	1901500000	7426600000	0.256039
A0A0B4KEH0;P29310	14-3-3zeta	36059	d10	1	NA	2429900000	7794800000	0.311733
A0A0B4KEH0;P29310	14-3-3zeta	36059	d10	1	NA	2429900000	7794800000	0.311733
A0A0B4KEH0;P29310	14-3-3zeta	36059	d12	1	NA	2122100000	6721900000	0.315699
A0A0B4KEH0;P29310	14-3-3zeta	36059	d12	1	NA	2122100000	6721900000	0.315699
A0A0B4KEH0;P29310	14-3-3zeta	36059	d14	1	NA	2949400000	8155400000	0.36165
A0A0B4KEH0;P29310	14-3-3zeta	36059	d14	1	NA	2949400000	8155400000	0.36165
A0A0B4KEH0;P29310	14-3-3zeta	36059	d02	2	NA	875730000	9064500000	0.096611
A0A0B4KEH0;P29310	14-3-3zeta	36059	d02	2	NA	875730000	9064500000	0.096611
A0A0B4KEH0;P29310	14-3-3zeta	36059	d04	2	NA	1281500000	7581100000	0.169039
A0A0B4KEH0;P29310	14-3-3zeta	36059	d04	2	NA	1281500000	7581100000	0.169039
A0A0B4KEH0;P29310	14-3-3zeta	36059	d06	2	NA	1790300000	7710100000	0.232202
A0A0B4KEH0;P29310	14-3-3zeta	36059	d06	2	NA	1790300000	7710100000	0.232202
A0A0B4KEH0;P29310	14-3-3zeta	36059	d08	2	NA	2149700000	8228200000	0.26126
A0A0B4KEH0;P29310	14-3-3zeta	36059	d08	2	NA	2149700000	8228200000	0.26126
A0A0B4KEH0;P29310	14-3-3zeta	36059	d10	2	NA	2608500000	8638800000	0.301952
A0A0B4KEH0;P29310	14-3-3zeta	36059	d10	2	NA	2608500000	8638800000	0.301952
A0A0B4KEH0;P29310	14-3-3zeta	36059	d12	2	NA	2057900000	6591300000	0.312215
A0A0B4KEH0;P29310	14-3-3zeta	36059	d12	2	NA	2057900000	6591300000	0.312215
A0A0B4KEH0;P29310	14-3-3zeta	36059	d14	2	NA	2915300000	8852200000	0.329331
A0A0B4KEH0;P29310	14-3-3zeta	36059	d14	2	NA	2915300000	8852200000	0.329331
A0A0B4KEI5;Q9V9K7	Ars2	35539	d02	1	NA	3956300	21594000	0.183213
A0A0B4KEI5;Q9V9K7	Ars2	35539	d04	1	NA	0	29146000	0
A0A0B4KEI5;Q9V9K7	Ars2	35539	d10	1	NA	5765300	5765300	1
A0A0B4KEI5;Q9V9K7	Ars2	35539	d12	1	NA	7197700	16720000	0.430484
A0A0B4KEI5;Q9V9K7	Ars2	35539	d14	1	NA	156430000	318340000	0.491393
A0A0B4KEI5;Q9V9K7	Ars2	35539	d02	2	NA	0	11899000	0
A0A0B4KEI5;Q9V9K7	Ars2	35539	d06	2	NA	5576300	21499000	0.259375
A0A0B4KEI5;Q9V9K7	Ars2	35539	d08	2	NA	104330000	234680000	0.444563
A0A0B4KEI5;Q9V9K7	Ars2	35539	d14	2	NA	7921100	15976000	0.495812
A0A0B4KEJ7	coro	35596	d02	1	NA	103110000	839210000	0.122866
A0A0B4KEJ7	coro	35596	d04	1	NA	76371000	665290000	0.114794
A0A0B4KEJ7	coro	35596	d06	1	NA	147450000	673570000	0.218908
A0A0B4KEJ7	coro	35596	d08	1	NA	224260000	847070000	0.264748
A0A0B4KEJ7	coro	35596	d10	1	NA	213870000	698690000	0.306101
A0A0B4KEJ7	coro	35596	d12	1	NA	165330000	502830000	0.328799
A0A0B4KEJ7	coro	35596	d14	1	NA	191140000	494750000	0.386337
A0A0B4KEJ7	coro	35596	d02	2	NA	75726000	916730000	0.0826045
A0A0B4KEJ7	coro	35596	d04	2	NA	88760000	686940000	0.129211
A0A0B4KEJ7	coro	35596	d06	2	NA	133810000	748780000	0.178704
A0A0B4KEJ7	coro	35596	d08	2	NA	104730000	512630000	0.204299
A0A0B4KEJ7	coro	35596	d10	2	NA	212050000	664630000	0.31905
A0A0B4KEJ7	coro	35596	d12	2	NA	113130000	343760000	0.329096
A0A0B4KEJ7	coro	35596	d14	2	NA	186400000	660750000	0.282104
A0A0B4KEK7;Q9V637	PI31	36277	d06	1	Proteasome	9722700	21898000	0.443999
A0A0B4KEK7;Q9V637	PI31	36277	d02	2	Proteasome	0	22571000	0
A0A0B4KEK7;Q9V637	PI31	36277	d06	2	Proteasome	0	12281000	0
A0A0B4KEK7;Q9V637	PI31	36277	d08	2	Proteasome	0	13847000	0
A0A0B4KEW6;Q7KLE5;A0A0B4KFR7	Amph	36383	d02	1	NA	150920000	1812100000	0.0832846
A0A0B4KEW6;Q7KLE5;A0A0B4KFR7	Amph	36383	d04	1	NA	312100000	1776800000	0.175653
A0A0B4KEW6;Q7KLE5;A0A0B4KFR7	Amph	36383	d06	1	NA	387790000	2249600000	0.172382
A0A0B4KEW6;Q7KLE5;A0A0B4KFR7	Amph	36383	d08	1	NA	368290000	1917700000	0.192048
A0A0B4KEW6;Q7KLE5;A0A0B4KFR7	Amph	36383	d10	1	NA	420260000	1928500000	0.217921
A0A0B4KEW6;Q7KLE5;A0A0B4KFR7	Amph	36383	d12	1	NA	485120000	1938200000	0.250294
A0A0B4KEW6;Q7KLE5;A0A0B4KFR7	Amph	36383	d14	1	NA	587230000	2131600000	0.275488
A0A0B4KEW6;Q7KLE5;A0A0B4KFR7	Amph	36383	d02	2	NA	215270000	2304600000	0.0934088
A0A0B4KEW6;Q7KLE5;A0A0B4KFR7	Amph	36383	d04	2	NA	306860000	2122000000	0.144609
A0A0B4KEW6;Q7KLE5;A0A0B4KFR7	Amph	36383	d06	2	NA	399530000	2113000000	0.189082
A0A0B4KEW6;Q7KLE5;A0A0B4KFR7	Amph	36383	d08	2	NA	426900000	2109300000	0.202389
A0A0B4KEW6;Q7KLE5;A0A0B4KFR7	Amph	36383	d10	2	NA	464120000	2290900000	0.202593
A0A0B4KEW6;Q7KLE5;A0A0B4KFR7	Amph	36383	d12	2	NA	379530000	1621300000	0.23409
A0A0B4KEW6;Q7KLE5;A0A0B4KFR7	Amph	36383	d14	2	NA	452310000	2028700000	0.222956
A0A0B4KEX6;Q9W205;A0A0B4KFF9;Q9W204;E1JGS7;Q8MME5	jbug	43997	d02	1	NA	13476000	142810000	0.0943631
A0A0B4KEX6;Q9W205;A0A0B4KFF9;Q9W204;E1JGS7;Q8MME5	jbug	43997	d04	1	NA	12920000	167140000	0.0773005
A0A0B4KEX6;Q9W205;A0A0B4KFF9;Q9W204;E1JGS7;Q8MME5	jbug	43997	d06	1	NA	562270	82638000	0.00680401
A0A0B4KEX6;Q9W205;A0A0B4KFF9;Q9W204;E1JGS7;Q8MME5	jbug	43997	d08	1	NA	0	40273000	0
A0A0B4KEX6;Q9W205;A0A0B4KFF9;Q9W204;E1JGS7;Q8MME5	jbug	43997	d10	1	NA	32543000	135590000	0.24001
A0A0B4KEX6;Q9W205;A0A0B4KFF9;Q9W204;E1JGS7;Q8MME5	jbug	43997	d12	1	NA	16834000	58817000	0.28621
A0A0B4KEX6;Q9W205;A0A0B4KFF9;Q9W204;E1JGS7;Q8MME5	jbug	43997	d14	1	NA	19576000	62338000	0.31403
A0A0B4KEX6;Q9W205;A0A0B4KFF9;Q9W204;E1JGS7;Q8MME5	jbug	43997	d02	2	NA	21093000	219430000	0.0961263
A0A0B4KEX6;Q9W205;A0A0B4KFF9;Q9W204;E1JGS7;Q8MME5	jbug	43997	d04	2	NA	26844000	205370000	0.13071
A0A0B4KEX6;Q9W205;A0A0B4KFF9;Q9W204;E1JGS7;Q8MME5	jbug	43997	d06	2	NA	1124300	98618000	0.0114006
A0A0B4KEX6;Q9W205;A0A0B4KFF9;Q9W204;E1JGS7;Q8MME5	jbug	43997	d08	2	NA	14195000	131750000	0.107742
A0A0B4KEX6;Q9W205;A0A0B4KFF9;Q9W204;E1JGS7;Q8MME5	jbug	43997	d10	2	NA	43355000	105010000	0.412865
A0A0B4KEX6;Q9W205;A0A0B4KFF9;Q9W204;E1JGS7;Q8MME5	jbug	43997	d12	2	NA	24094000	49568000	0.48608
A0A0B4KEX7	CG43788	14462596	d08	1	NA	46013000	84123000	0.546973
A0A0B4KEX7	CG43788	14462596	d10	1	NA	38509000	67680000	0.568986
A0A0B4KEX7	CG43788	14462596	d12	1	NA	28985000	65285000	0.443976
A0A0B4KEX7	CG43788	14462596	d14	1	NA	0	23369000	0
A0A0B4KEY5;P82147	l(2)efl	37744	d02	1	Protein processing in endoplasmic reticulum	139980000	771560000	0.181425
A0A0B4KEY5;P82147	l(2)efl	37744	d02	1	NA	139980000	771560000	0.181425
A0A0B4KEY5;P82147	l(2)efl	37744	d04	1	Protein processing in endoplasmic reticulum	134210000	502210000	0.267239
A0A0B4KEY5;P82147	l(2)efl	37744	d04	1	NA	134210000	502210000	0.267239
A0A0B4KEY5;P82147	l(2)efl	37744	d06	1	Protein processing in endoplasmic reticulum	250950000	779430000	0.321966
A0A0B4KEY5;P82147	l(2)efl	37744	d06	1	NA	250950000	779430000	0.321966
A0A0B4KEY5;P82147	l(2)efl	37744	d08	1	Protein processing in endoplasmic reticulum	417870000	1016500000	0.411087
A0A0B4KEY5;P82147	l(2)efl	37744	d08	1	NA	417870000	1016500000	0.411087
A0A0B4KEY5;P82147	l(2)efl	37744	d10	1	Protein processing in endoplasmic reticulum	432420000	994140000	0.434969
A0A0B4KEY5;P82147	l(2)efl	37744	d10	1	NA	432420000	994140000	0.434969
A0A0B4KEY5;P82147	l(2)efl	37744	d12	1	Protein processing in endoplasmic reticulum	533300000	1047400000	0.509166
A0A0B4KEY5;P82147	l(2)efl	37744	d12	1	NA	533300000	1047400000	0.509166
A0A0B4KEY5;P82147	l(2)efl	37744	d14	1	Protein processing in endoplasmic reticulum	263370000	556790000	0.473015
A0A0B4KEY5;P82147	l(2)efl	37744	d14	1	NA	263370000	556790000	0.473015
A0A0B4KEY5;P82147	l(2)efl	37744	d02	2	Protein processing in endoplasmic reticulum	112350000	515690000	0.217863
A0A0B4KEY5;P82147	l(2)efl	37744	d02	2	NA	112350000	515690000	0.217863
A0A0B4KEY5;P82147	l(2)efl	37744	d04	2	Protein processing in endoplasmic reticulum	134900000	490880000	0.274813
A0A0B4KEY5;P82147	l(2)efl	37744	d04	2	NA	134900000	490880000	0.274813
A0A0B4KEY5;P82147	l(2)efl	37744	d06	2	Protein processing in endoplasmic reticulum	213300000	650120000	0.328093
A0A0B4KEY5;P82147	l(2)efl	37744	d06	2	NA	213300000	650120000	0.328093
A0A0B4KEY5;P82147	l(2)efl	37744	d08	2	Protein processing in endoplasmic reticulum	237340000	585460000	0.405391
A0A0B4KEY5;P82147	l(2)efl	37744	d08	2	NA	237340000	585460000	0.405391
A0A0B4KEY5;P82147	l(2)efl	37744	d10	2	Protein processing in endoplasmic reticulum	348190000	789470000	0.441043
A0A0B4KEY5;P82147	l(2)efl	37744	d10	2	NA	348190000	789470000	0.441043
A0A0B4KEY5;P82147	l(2)efl	37744	d12	2	Protein processing in endoplasmic reticulum	233410000	515500000	0.452784
A0A0B4KEY5;P82147	l(2)efl	37744	d12	2	NA	233410000	515500000	0.452784
A0A0B4KEY5;P82147	l(2)efl	37744	d14	2	Protein processing in endoplasmic reticulum	278050000	558810000	0.497575
A0A0B4KEY5;P82147	l(2)efl	37744	d14	2	NA	278050000	558810000	0.497575
A0A0B4KF27;A0A0B4KFF1;A0A0B4KEH3;Q7JW73;A0A0B4KEG0	CG8080	35918	d02	1	NA	0	39472000	0
A0A0B4KF27;A0A0B4KFF1;A0A0B4KEH3;Q7JW73;A0A0B4KEG0	CG8080	35918	d02	1	Metabolic pathways	0	39472000	0
A0A0B4KF27;A0A0B4KFF1;A0A0B4KEH3;Q7JW73;A0A0B4KEG0	CG8080	35918	d04	1	NA	14446000	70137000	0.205968
A0A0B4KF27;A0A0B4KFF1;A0A0B4KEH3;Q7JW73;A0A0B4KEG0	CG8080	35918	d04	1	Metabolic pathways	14446000	70137000	0.205968
A0A0B4KF27;A0A0B4KFF1;A0A0B4KEH3;Q7JW73;A0A0B4KEG0	CG8080	35918	d06	1	NA	0	30660000	0
A0A0B4KF27;A0A0B4KFF1;A0A0B4KEH3;Q7JW73;A0A0B4KEG0	CG8080	35918	d06	1	Metabolic pathways	0	30660000	0
A0A0B4KF27;A0A0B4KFF1;A0A0B4KEH3;Q7JW73;A0A0B4KEG0	CG8080	35918	d08	1	NA	16064000	64857000	0.247683
A0A0B4KF27;A0A0B4KFF1;A0A0B4KEH3;Q7JW73;A0A0B4KEG0	CG8080	35918	d08	1	Metabolic pathways	16064000	64857000	0.247683
A0A0B4KF27;A0A0B4KFF1;A0A0B4KEH3;Q7JW73;A0A0B4KEG0	CG8080	35918	d10	1	NA	20776000	47640000	0.436104
A0A0B4KF27;A0A0B4KFF1;A0A0B4KEH3;Q7JW73;A0A0B4KEG0	CG8080	35918	d10	1	Metabolic pathways	20776000	47640000	0.436104
A0A0B4KF27;A0A0B4KFF1;A0A0B4KEH3;Q7JW73;A0A0B4KEG0	CG8080	35918	d12	1	NA	22215000	52541000	0.422813
A0A0B4KF27;A0A0B4KFF1;A0A0B4KEH3;Q7JW73;A0A0B4KEG0	CG8080	35918	d12	1	Metabolic pathways	22215000	52541000	0.422813
A0A0B4KF27;A0A0B4KFF1;A0A0B4KEH3;Q7JW73;A0A0B4KEG0	CG8080	35918	d14	1	NA	62678000	126470000	0.495596
A0A0B4KF27;A0A0B4KFF1;A0A0B4KEH3;Q7JW73;A0A0B4KEG0	CG8080	35918	d14	1	Metabolic pathways	62678000	126470000	0.495596
A0A0B4KF27;A0A0B4KFF1;A0A0B4KEH3;Q7JW73;A0A0B4KEG0	CG8080	35918	d02	2	NA	0	35487000	0
A0A0B4KF27;A0A0B4KFF1;A0A0B4KEH3;Q7JW73;A0A0B4KEG0	CG8080	35918	d02	2	Metabolic pathways	0	35487000	0
A0A0B4KF27;A0A0B4KFF1;A0A0B4KEH3;Q7JW73;A0A0B4KEG0	CG8080	35918	d04	2	NA	0	58701000	0
A0A0B4KF27;A0A0B4KFF1;A0A0B4KEH3;Q7JW73;A0A0B4KEG0	CG8080	35918	d04	2	Metabolic pathways	0	58701000	0
A0A0B4KF27;A0A0B4KFF1;A0A0B4KEH3;Q7JW73;A0A0B4KEG0	CG8080	35918	d08	2	NA	18038000	45502000	0.396422
A0A0B4KF27;A0A0B4KFF1;A0A0B4KEH3;Q7JW73;A0A0B4KEG0	CG8080	35918	d08	2	Metabolic pathways	18038000	45502000	0.396422
A0A0B4KF27;A0A0B4KFF1;A0A0B4KEH3;Q7JW73;A0A0B4KEG0	CG8080	35918	d10	2	NA	21175000	50213000	0.421704
A0A0B4KF27;A0A0B4KFF1;A0A0B4KEH3;Q7JW73;A0A0B4KEG0	CG8080	35918	d10	2	Metabolic pathways	21175000	50213000	0.421704
A0A0B4KF27;A0A0B4KFF1;A0A0B4KEH3;Q7JW73;A0A0B4KEG0	CG8080	35918	d12	2	NA	29927000	61442000	0.487077
A0A0B4KF27;A0A0B4KFF1;A0A0B4KEH3;Q7JW73;A0A0B4KEG0	CG8080	35918	d12	2	Metabolic pathways	29927000	61442000	0.487077
A0A0B4KF27;A0A0B4KFF1;A0A0B4KEH3;Q7JW73;A0A0B4KEG0	CG8080	35918	d14	2	NA	24103000	47306000	0.509513
A0A0B4KF27;A0A0B4KFF1;A0A0B4KEH3;Q7JW73;A0A0B4KEG0	CG8080	35918	d14	2	Metabolic pathways	24103000	47306000	0.509513
A0A0B4KF31;Q9W1X9	asrij	37637	d02	1	NA	0	92487000	0
A0A0B4KF31;Q9W1X9	asrij	37637	d08	1	NA	0	65457000	0
A0A0B4KF31;Q9W1X9	asrij	37637	d06	2	NA	0	72974000	0
A0A0B4KF31;Q9W1X9	asrij	37637	d08	2	NA	0	71261000	0
A0A0B4KF90;A0A0B4KGC6;B7Z0U7;A0A0B4KFE2;E1JJ78;A0A0B4K6V2;A0A0B4K631;A0A0B4K603;Q9VI75	lap	40863	d02	1	NA	11198000	240320000	0.0465962
A0A0B4KF90;A0A0B4KGC6;B7Z0U7;A0A0B4KFE2;E1JJ78;A0A0B4K6V2;A0A0B4K631;A0A0B4K603;Q9VI75	lap	40863	d04	1	NA	60258000	255860000	0.235512
A0A0B4KF90;A0A0B4KGC6;B7Z0U7;A0A0B4KFE2;E1JJ78;A0A0B4K6V2;A0A0B4K631;A0A0B4K603;Q9VI75	lap	40863	d06	1	NA	51080000	273870000	0.186512
A0A0B4KF90;A0A0B4KGC6;B7Z0U7;A0A0B4KFE2;E1JJ78;A0A0B4K6V2;A0A0B4K631;A0A0B4K603;Q9VI75	lap	40863	d08	1	NA	53659000	259380000	0.206874
A0A0B4KF90;A0A0B4KGC6;B7Z0U7;A0A0B4KFE2;E1JJ78;A0A0B4K6V2;A0A0B4K631;A0A0B4K603;Q9VI75	lap	40863	d10	1	NA	111300000	267160000	0.416604
A0A0B4KF90;A0A0B4KGC6;B7Z0U7;A0A0B4KFE2;E1JJ78;A0A0B4K6V2;A0A0B4K631;A0A0B4K603;Q9VI75	lap	40863	d12	1	NA	97777000	239220000	0.408733
A0A0B4KF90;A0A0B4KGC6;B7Z0U7;A0A0B4KFE2;E1JJ78;A0A0B4K6V2;A0A0B4K631;A0A0B4K603;Q9VI75	lap	40863	d14	1	NA	64647000	213050000	0.303436
A0A0B4KF90;A0A0B4KGC6;B7Z0U7;A0A0B4KFE2;E1JJ78;A0A0B4K6V2;A0A0B4K631;A0A0B4K603;Q9VI75	lap	40863	d02	2	NA	12818000	244520000	0.0524211
A0A0B4KF90;A0A0B4KGC6;B7Z0U7;A0A0B4KFE2;E1JJ78;A0A0B4K6V2;A0A0B4K631;A0A0B4K603;Q9VI75	lap	40863	d04	2	NA	75209000	293880000	0.255917
A0A0B4KF90;A0A0B4KGC6;B7Z0U7;A0A0B4KFE2;E1JJ78;A0A0B4K6V2;A0A0B4K631;A0A0B4K603;Q9VI75	lap	40863	d06	2	NA	31279000	130780000	0.239173
A0A0B4KF90;A0A0B4KGC6;B7Z0U7;A0A0B4KFE2;E1JJ78;A0A0B4K6V2;A0A0B4K631;A0A0B4K603;Q9VI75	lap	40863	d08	2	NA	83854000	261040000	0.32123
A0A0B4KF90;A0A0B4KGC6;B7Z0U7;A0A0B4KFE2;E1JJ78;A0A0B4K6V2;A0A0B4K631;A0A0B4K603;Q9VI75	lap	40863	d10	2	NA	146470000	323790000	0.452361
A0A0B4KF90;A0A0B4KGC6;B7Z0U7;A0A0B4KFE2;E1JJ78;A0A0B4K6V2;A0A0B4K631;A0A0B4K603;Q9VI75	lap	40863	d12	2	NA	64385000	195850000	0.328746
A0A0B4KF90;A0A0B4KGC6;B7Z0U7;A0A0B4KFE2;E1JJ78;A0A0B4K6V2;A0A0B4K631;A0A0B4K603;Q9VI75	lap	40863	d14	2	NA	68098000	177890000	0.38281
A0A0B4KF96;A1Z897	CG12895	36103	d14	2	NA	9356500	9356500	1
A0A0B4KFC7;O97069	Ass	40812	d04	1	NA	21451000	40076000	0.535258
A0A0B4KFC7;O97069	Ass	40812	d04	1	NA	21451000	40076000	0.535258
A0A0B4KFC7;O97069	Ass	40812	d04	1	Metabolic pathways	21451000	40076000	0.535258
A0A0B4KFC7;O97069	Ass	40812	d04	1	NA	21451000	40076000	0.535258
A0A0B4KFC7;O97069	Ass	40812	d10	1	NA	16480000	27777000	0.593297
A0A0B4KFC7;O97069	Ass	40812	d10	1	NA	16480000	27777000	0.593297
A0A0B4KFC7;O97069	Ass	40812	d10	1	Metabolic pathways	16480000	27777000	0.593297
A0A0B4KFC7;O97069	Ass	40812	d10	1	NA	16480000	27777000	0.593297
A0A0B4KFC7;O97069	Ass	40812	d14	1	NA	63634000	78832000	0.80721
A0A0B4KFC7;O97069	Ass	40812	d14	1	NA	63634000	78832000	0.80721
A0A0B4KFC7;O97069	Ass	40812	d14	1	Metabolic pathways	63634000	78832000	0.80721
A0A0B4KFC7;O97069	Ass	40812	d14	1	NA	63634000	78832000	0.80721
A0A0B4KFC7;O97069	Ass	40812	d02	2	NA	29919000	89643000	0.333757
A0A0B4KFC7;O97069	Ass	40812	d02	2	NA	29919000	89643000	0.333757
A0A0B4KFC7;O97069	Ass	40812	d02	2	Metabolic pathways	29919000	89643000	0.333757
A0A0B4KFC7;O97069	Ass	40812	d02	2	NA	29919000	89643000	0.333757
A0A0B4KFC7;O97069	Ass	40812	d04	2	NA	0	10217000	0
A0A0B4KFC7;O97069	Ass	40812	d04	2	NA	0	10217000	0
A0A0B4KFC7;O97069	Ass	40812	d04	2	Metabolic pathways	0	10217000	0
A0A0B4KFC7;O97069	Ass	40812	d04	2	NA	0	10217000	0
A0A0B4KFC7;O97069	Ass	40812	d06	2	NA	13282000	13282000	1
A0A0B4KFC7;O97069	Ass	40812	d06	2	NA	13282000	13282000	1
A0A0B4KFC7;O97069	Ass	40812	d06	2	Metabolic pathways	13282000	13282000	1
A0A0B4KFC7;O97069	Ass	40812	d06	2	NA	13282000	13282000	1
A0A0B4KFC7;O97069	Ass	40812	d08	2	NA	24471000	40226000	0.608338
A0A0B4KFC7;O97069	Ass	40812	d08	2	NA	24471000	40226000	0.608338
A0A0B4KFC7;O97069	Ass	40812	d08	2	Metabolic pathways	24471000	40226000	0.608338
A0A0B4KFC7;O97069	Ass	40812	d08	2	NA	24471000	40226000	0.608338
A0A0B4KFC7;O97069	Ass	40812	d10	2	NA	18375000	18375000	1
A0A0B4KFC7;O97069	Ass	40812	d10	2	NA	18375000	18375000	1
A0A0B4KFC7;O97069	Ass	40812	d10	2	Metabolic pathways	18375000	18375000	1
A0A0B4KFC7;O97069	Ass	40812	d10	2	NA	18375000	18375000	1
A0A0B4KFC7;O97069	Ass	40812	d14	2	NA	32401000	45152000	0.717598
A0A0B4KFC7;O97069	Ass	40812	d14	2	NA	32401000	45152000	0.717598
A0A0B4KFC7;O97069	Ass	40812	d14	2	Metabolic pathways	32401000	45152000	0.717598
A0A0B4KFC7;O97069	Ass	40812	d14	2	NA	32401000	45152000	0.717598
A0A0B4KFD3;A1ZBN9	CG15905	37257	d04	1	NA	11856000	162740000	0.0728524
A0A0B4KFE5;Q04448	Nmdmc	47895	d02	1	NA	0	66129000	0
A0A0B4KFE5;Q04448	Nmdmc	47895	d02	1	Metabolic pathways	0	66129000	0
A0A0B4KFE5;Q04448	Nmdmc	47895	d04	1	NA	0	18141000	0
A0A0B4KFE5;Q04448	Nmdmc	47895	d04	1	Metabolic pathways	0	18141000	0
A0A0B4KFE5;Q04448	Nmdmc	47895	d06	1	NA	0	12171000	0
A0A0B4KFE5;Q04448	Nmdmc	47895	d06	1	Metabolic pathways	0	12171000	0
A0A0B4KFE5;Q04448	Nmdmc	47895	d10	1	NA	13034000	26326000	0.4951
A0A0B4KFE5;Q04448	Nmdmc	47895	d10	1	Metabolic pathways	13034000	26326000	0.4951
A0A0B4KFE5;Q04448	Nmdmc	47895	d12	1	NA	16684000	41924000	0.397958
A0A0B4KFE5;Q04448	Nmdmc	47895	d12	1	Metabolic pathways	16684000	41924000	0.397958
A0A0B4KFE5;Q04448	Nmdmc	47895	d14	1	NA	15927000	33756000	0.471827
A0A0B4KFE5;Q04448	Nmdmc	47895	d14	1	Metabolic pathways	15927000	33756000	0.471827
A0A0B4KFE5;Q04448	Nmdmc	47895	d02	2	NA	0	98722000	0
A0A0B4KFE5;Q04448	Nmdmc	47895	d02	2	Metabolic pathways	0	98722000	0
A0A0B4KFE5;Q04448	Nmdmc	47895	d04	2	NA	0	34978000	0
A0A0B4KFE5;Q04448	Nmdmc	47895	d04	2	Metabolic pathways	0	34978000	0
A0A0B4KFE5;Q04448	Nmdmc	47895	d06	2	NA	11488000	25700000	0.447004
A0A0B4KFE5;Q04448	Nmdmc	47895	d06	2	Metabolic pathways	11488000	25700000	0.447004
A0A0B4KFE5;Q04448	Nmdmc	47895	d08	2	NA	0	17181000	0
A0A0B4KFE5;Q04448	Nmdmc	47895	d08	2	Metabolic pathways	0	17181000	0
A0A0B4KFE5;Q04448	Nmdmc	47895	d12	2	NA	0	63663000	0
A0A0B4KFE5;Q04448	Nmdmc	47895	d12	2	Metabolic pathways	0	63663000	0
A0A0B4KFE9;A1Z8P9	Mtor	36264	d02	1	NA	0	9211500	0
A0A0B4KFE9;A1Z8P9	Mtor	36264	d06	1	NA	25550000	32932000	0.775841
A0A0B4KFE9;A1Z8P9	Mtor	36264	d10	1	NA	25801000	25801000	1
A0A0B4KFE9;A1Z8P9	Mtor	36264	d14	1	NA	22578000	69906000	0.322977
A0A0B4KFE9;A1Z8P9	Mtor	36264	d02	2	NA	21890000	33802000	0.647595
A0A0B4KFE9;A1Z8P9	Mtor	36264	d04	2	NA	0	57843000	0
A0A0B4KFE9;A1Z8P9	Mtor	36264	d06	2	NA	0	49959000	0
A0A0B4KFE9;A1Z8P9	Mtor	36264	d08	2	NA	0	52424000	0
A0A0B4KFE9;A1Z8P9	Mtor	36264	d10	2	NA	0	52175000	0
A0A0B4KFE9;A1Z8P9	Mtor	36264	d14	2	NA	13129000	81236000	0.161616
A0A0B4KFF3;Q86PA0;A8JQV2;A8JQV3;A0A0C4DHE0;A0A0C4DHA8;REV__A0A0B4KFF3;REV__Q86PA0;REV__A8JQV2;REV__A8JQV3	CG17816	40928	d02	1	NA	0	80678000	0
A0A0B4KFF3;Q86PA0;A8JQV2;A8JQV3;A0A0C4DHE0;A0A0C4DHA8;REV__A0A0B4KFF3;REV__Q86PA0;REV__A8JQV2;REV__A8JQV3	CG17816	40928	d04	1	NA	0	96054000	0
A0A0B4KFF3;Q86PA0;A8JQV2;A8JQV3;A0A0C4DHE0;A0A0C4DHA8;REV__A0A0B4KFF3;REV__Q86PA0;REV__A8JQV2;REV__A8JQV3	CG17816	40928	d06	1	NA	0	44580000	0
A0A0B4KFF3;Q86PA0;A8JQV2;A8JQV3;A0A0C4DHE0;A0A0C4DHA8;REV__A0A0B4KFF3;REV__Q86PA0;REV__A8JQV2;REV__A8JQV3	CG17816	40928	d08	1	NA	0	106910000	0
A0A0B4KFF3;Q86PA0;A8JQV2;A8JQV3;A0A0C4DHE0;A0A0C4DHA8;REV__A0A0B4KFF3;REV__Q86PA0;REV__A8JQV2;REV__A8JQV3	CG17816	40928	d10	1	NA	0	49385000	0
A0A0B4KFF3;Q86PA0;A8JQV2;A8JQV3;A0A0C4DHE0;A0A0C4DHA8;REV__A0A0B4KFF3;REV__Q86PA0;REV__A8JQV2;REV__A8JQV3	CG17816	40928	d12	1	NA	0	48874000	0
A0A0B4KFF3;Q86PA0;A8JQV2;A8JQV3;A0A0C4DHE0;A0A0C4DHA8;REV__A0A0B4KFF3;REV__Q86PA0;REV__A8JQV2;REV__A8JQV3	CG17816	40928	d14	1	NA	0	86128000	0
A0A0B4KFF3;Q86PA0;A8JQV2;A8JQV3;A0A0C4DHE0;A0A0C4DHA8;REV__A0A0B4KFF3;REV__Q86PA0;REV__A8JQV2;REV__A8JQV3	CG17816	40928	d02	2	NA	0	95688000	0
A0A0B4KFF3;Q86PA0;A8JQV2;A8JQV3;A0A0C4DHE0;A0A0C4DHA8;REV__A0A0B4KFF3;REV__Q86PA0;REV__A8JQV2;REV__A8JQV3	CG17816	40928	d04	2	NA	0	64349000	0
A0A0B4KFF3;Q86PA0;A8JQV2;A8JQV3;A0A0C4DHE0;A0A0C4DHA8;REV__A0A0B4KFF3;REV__Q86PA0;REV__A8JQV2;REV__A8JQV3	CG17816	40928	d06	2	NA	0	80520000	0
A0A0B4KFF3;Q86PA0;A8JQV2;A8JQV3;A0A0C4DHE0;A0A0C4DHA8;REV__A0A0B4KFF3;REV__Q86PA0;REV__A8JQV2;REV__A8JQV3	CG17816	40928	d08	2	NA	0	96520000	0
A0A0B4KFF3;Q86PA0;A8JQV2;A8JQV3;A0A0C4DHE0;A0A0C4DHA8;REV__A0A0B4KFF3;REV__Q86PA0;REV__A8JQV2;REV__A8JQV3	CG17816	40928	d10	2	NA	33930000	500620000	0.067776
A0A0B4KFF3;Q86PA0;A8JQV2;A8JQV3;A0A0C4DHE0;A0A0C4DHA8;REV__A0A0B4KFF3;REV__Q86PA0;REV__A8JQV2;REV__A8JQV3	CG17816	40928	d12	2	NA	0	13459000	0
A0A0B4KFF3;Q86PA0;A8JQV2;A8JQV3;A0A0C4DHE0;A0A0C4DHA8;REV__A0A0B4KFF3;REV__Q86PA0;REV__A8JQV2;REV__A8JQV3	CG17816	40928	d14	2	NA	4692600	37130000	0.126383
A0A0B4KFK5	CG44088	14462434	d02	1	NA	0	31075000	0
A0A0B4KFK5	CG44088	14462434	d04	1	NA	0	32503000	0
A0A0B4KFK5	CG44088	14462434	d06	1	NA	81258000	265350000	0.30623
A0A0B4KFK5	CG44088	14462434	d08	1	NA	21174000	59532000	0.355674
A0A0B4KFK5	CG44088	14462434	d10	1	NA	53683000	152670000	0.351628
A0A0B4KFK5	CG44088	14462434	d12	1	NA	74948000	210070000	0.356776
A0A0B4KFK5	CG44088	14462434	d14	1	NA	99820000	236730000	0.421662
A0A0B4KFK5	CG44088	14462434	d02	2	NA	0	37068000	0
A0A0B4KFK5	CG44088	14462434	d04	2	NA	0	40138000	0
A0A0B4KFK5	CG44088	14462434	d06	2	NA	29276000	75213000	0.389241
A0A0B4KFK5	CG44088	14462434	d08	2	NA	101430000	259590000	0.390732
A0A0B4KFK5	CG44088	14462434	d10	2	NA	0	86011000	0
A0A0B4KFK5	CG44088	14462434	d12	2	NA	56229000	143530000	0.391758
A0A0B4KFK5	CG44088	14462434	d14	2	NA	56861000	146860000	0.387178
A0A0B4KFL2;A1Z9E0;A1Z9D9;A0A0B4K7Y4	bbc	36496	d02	1	NA	0	70310000	0
A0A0B4KFL2;A1Z9E0;A1Z9D9;A0A0B4K7Y4	bbc	36496	d02	1	NA	0	70310000	0
A0A0B4KFL2;A1Z9E0;A1Z9D9;A0A0B4K7Y4	bbc	36496	d02	1	NA	0	70310000	0
A0A0B4KFL2;A1Z9E0;A1Z9D9;A0A0B4K7Y4	bbc	36496	d02	1	Metabolic pathways	0	70310000	0
A0A0B4KFL2;A1Z9E0;A1Z9D9;A0A0B4K7Y4	bbc	36496	d04	1	NA	0	21342000	0
A0A0B4KFL2;A1Z9E0;A1Z9D9;A0A0B4K7Y4	bbc	36496	d04	1	NA	0	21342000	0
A0A0B4KFL2;A1Z9E0;A1Z9D9;A0A0B4K7Y4	bbc	36496	d04	1	NA	0	21342000	0
A0A0B4KFL2;A1Z9E0;A1Z9D9;A0A0B4K7Y4	bbc	36496	d04	1	Metabolic pathways	0	21342000	0
A0A0B4KFL2;A1Z9E0;A1Z9D9;A0A0B4K7Y4	bbc	36496	d06	1	NA	35213000	88029000	0.400016
A0A0B4KFL2;A1Z9E0;A1Z9D9;A0A0B4K7Y4	bbc	36496	d06	1	NA	35213000	88029000	0.400016
A0A0B4KFL2;A1Z9E0;A1Z9D9;A0A0B4K7Y4	bbc	36496	d06	1	NA	35213000	88029000	0.400016
A0A0B4KFL2;A1Z9E0;A1Z9D9;A0A0B4K7Y4	bbc	36496	d06	1	Metabolic pathways	35213000	88029000	0.400016
A0A0B4KFL2;A1Z9E0;A1Z9D9;A0A0B4K7Y4	bbc	36496	d08	1	NA	14712000	33861000	0.434482
A0A0B4KFL2;A1Z9E0;A1Z9D9;A0A0B4K7Y4	bbc	36496	d08	1	NA	14712000	33861000	0.434482
A0A0B4KFL2;A1Z9E0;A1Z9D9;A0A0B4K7Y4	bbc	36496	d08	1	NA	14712000	33861000	0.434482
A0A0B4KFL2;A1Z9E0;A1Z9D9;A0A0B4K7Y4	bbc	36496	d08	1	Metabolic pathways	14712000	33861000	0.434482
A0A0B4KFL2;A1Z9E0;A1Z9D9;A0A0B4K7Y4	bbc	36496	d10	1	NA	35877000	63048000	0.569043
A0A0B4KFL2;A1Z9E0;A1Z9D9;A0A0B4K7Y4	bbc	36496	d10	1	NA	35877000	63048000	0.569043
A0A0B4KFL2;A1Z9E0;A1Z9D9;A0A0B4K7Y4	bbc	36496	d10	1	NA	35877000	63048000	0.569043
A0A0B4KFL2;A1Z9E0;A1Z9D9;A0A0B4K7Y4	bbc	36496	d10	1	Metabolic pathways	35877000	63048000	0.569043
A0A0B4KFL2;A1Z9E0;A1Z9D9;A0A0B4K7Y4	bbc	36496	d12	1	NA	18110000	18110000	1
A0A0B4KFL2;A1Z9E0;A1Z9D9;A0A0B4K7Y4	bbc	36496	d12	1	NA	18110000	18110000	1
A0A0B4KFL2;A1Z9E0;A1Z9D9;A0A0B4K7Y4	bbc	36496	d12	1	NA	18110000	18110000	1
A0A0B4KFL2;A1Z9E0;A1Z9D9;A0A0B4K7Y4	bbc	36496	d12	1	Metabolic pathways	18110000	18110000	1
A0A0B4KFL2;A1Z9E0;A1Z9D9;A0A0B4K7Y4	bbc	36496	d14	1	NA	81680000	121120000	0.674373
A0A0B4KFL2;A1Z9E0;A1Z9D9;A0A0B4K7Y4	bbc	36496	d14	1	NA	81680000	121120000	0.674373
A0A0B4KFL2;A1Z9E0;A1Z9D9;A0A0B4K7Y4	bbc	36496	d14	1	NA	81680000	121120000	0.674373
A0A0B4KFL2;A1Z9E0;A1Z9D9;A0A0B4K7Y4	bbc	36496	d14	1	Metabolic pathways	81680000	121120000	0.674373
A0A0B4KFL2;A1Z9E0;A1Z9D9;A0A0B4K7Y4	bbc	36496	d02	2	NA	0	69922000	0
A0A0B4KFL2;A1Z9E0;A1Z9D9;A0A0B4K7Y4	bbc	36496	d02	2	NA	0	69922000	0
A0A0B4KFL2;A1Z9E0;A1Z9D9;A0A0B4K7Y4	bbc	36496	d02	2	NA	0	69922000	0
A0A0B4KFL2;A1Z9E0;A1Z9D9;A0A0B4K7Y4	bbc	36496	d02	2	Metabolic pathways	0	69922000	0
A0A0B4KFL2;A1Z9E0;A1Z9D9;A0A0B4K7Y4	bbc	36496	d04	2	NA	17686000	83447000	0.211943
A0A0B4KFL2;A1Z9E0;A1Z9D9;A0A0B4K7Y4	bbc	36496	d04	2	NA	17686000	83447000	0.211943
A0A0B4KFL2;A1Z9E0;A1Z9D9;A0A0B4K7Y4	bbc	36496	d04	2	NA	17686000	83447000	0.211943
A0A0B4KFL2;A1Z9E0;A1Z9D9;A0A0B4K7Y4	bbc	36496	d04	2	Metabolic pathways	17686000	83447000	0.211943
A0A0B4KFL2;A1Z9E0;A1Z9D9;A0A0B4K7Y4	bbc	36496	d06	2	NA	0	17399000	0
A0A0B4KFL2;A1Z9E0;A1Z9D9;A0A0B4K7Y4	bbc	36496	d06	2	NA	0	17399000	0
A0A0B4KFL2;A1Z9E0;A1Z9D9;A0A0B4K7Y4	bbc	36496	d06	2	NA	0	17399000	0
A0A0B4KFL2;A1Z9E0;A1Z9D9;A0A0B4K7Y4	bbc	36496	d06	2	Metabolic pathways	0	17399000	0
A0A0B4KFL2;A1Z9E0;A1Z9D9;A0A0B4K7Y4	bbc	36496	d10	2	NA	20431000	45287000	0.451145
A0A0B4KFL2;A1Z9E0;A1Z9D9;A0A0B4K7Y4	bbc	36496	d10	2	NA	20431000	45287000	0.451145
A0A0B4KFL2;A1Z9E0;A1Z9D9;A0A0B4K7Y4	bbc	36496	d10	2	NA	20431000	45287000	0.451145
A0A0B4KFL2;A1Z9E0;A1Z9D9;A0A0B4K7Y4	bbc	36496	d10	2	Metabolic pathways	20431000	45287000	0.451145
A0A0B4KFL2;A1Z9E0;A1Z9D9;A0A0B4K7Y4	bbc	36496	d14	2	NA	30808000	55386000	0.556242
A0A0B4KFL2;A1Z9E0;A1Z9D9;A0A0B4K7Y4	bbc	36496	d14	2	NA	30808000	55386000	0.556242
A0A0B4KFL2;A1Z9E0;A1Z9D9;A0A0B4K7Y4	bbc	36496	d14	2	NA	30808000	55386000	0.556242
A0A0B4KFL2;A1Z9E0;A1Z9D9;A0A0B4K7Y4	bbc	36496	d14	2	Metabolic pathways	30808000	55386000	0.556242
A0A0B4KFM8;P04357	MtnA	41202	d02	1	NA	16183000	47760000	0.33884
A0A0B4KFM8;P04357	MtnA	41202	d04	1	NA	14733000	34356000	0.428833
A0A0B4KFM8;P04357	MtnA	41202	d06	1	NA	36097000	62356000	0.578886
A0A0B4KFM8;P04357	MtnA	41202	d10	1	NA	43081000	70949000	0.607211
A0A0B4KFM8;P04357	MtnA	41202	d12	1	NA	40046000	61473000	0.65144
A0A0B4KFM8;P04357	MtnA	41202	d14	1	NA	32427000	32427000	1
A0A0B4KFM8;P04357	MtnA	41202	d04	2	NA	22639000	51826000	0.436827
A0A0B4KFM8;P04357	MtnA	41202	d06	2	NA	27094000	53894000	0.502728
A0A0B4KFM8;P04357	MtnA	41202	d14	2	NA	24125000	24125000	1
A0A0B4KFN9;B3LF78;A0A126GUS7;A0A0B4K618;Q9NFU0;A0A0B4KGP6	Fmr1	37528	d02	1	NA	13354000	87703000	0.152264
A0A0B4KFN9;B3LF78;A0A126GUS7;A0A0B4K618;Q9NFU0;A0A0B4KGP6	Fmr1	37528	d04	1	NA	11784000	56503000	0.208555
A0A0B4KFN9;B3LF78;A0A126GUS7;A0A0B4K618;Q9NFU0;A0A0B4KGP6	Fmr1	37528	d06	1	NA	50789000	118640000	0.428093
A0A0B4KFN9;B3LF78;A0A126GUS7;A0A0B4K618;Q9NFU0;A0A0B4KGP6	Fmr1	37528	d08	1	NA	18719000	18719000	1
A0A0B4KFN9;B3LF78;A0A126GUS7;A0A0B4K618;Q9NFU0;A0A0B4KGP6	Fmr1	37528	d10	1	NA	24091000	45339000	0.531353
A0A0B4KFN9;B3LF78;A0A126GUS7;A0A0B4K618;Q9NFU0;A0A0B4KGP6	Fmr1	37528	d12	1	NA	29609000	42419000	0.698013
A0A0B4KFN9;B3LF78;A0A126GUS7;A0A0B4K618;Q9NFU0;A0A0B4KGP6	Fmr1	37528	d02	2	NA	12885000	90637000	0.14216
A0A0B4KFN9;B3LF78;A0A126GUS7;A0A0B4K618;Q9NFU0;A0A0B4KGP6	Fmr1	37528	d04	2	NA	0	17232000	0
A0A0B4KFN9;B3LF78;A0A126GUS7;A0A0B4K618;Q9NFU0;A0A0B4KGP6	Fmr1	37528	d06	2	NA	34947000	82626000	0.422954
A0A0B4KFN9;B3LF78;A0A126GUS7;A0A0B4K618;Q9NFU0;A0A0B4KGP6	Fmr1	37528	d08	2	NA	8356200	37027000	0.225679
A0A0B4KFN9;B3LF78;A0A126GUS7;A0A0B4K618;Q9NFU0;A0A0B4KGP6	Fmr1	37528	d10	2	NA	13077000	13077000	1
A0A0B4KFN9;B3LF78;A0A126GUS7;A0A0B4K618;Q9NFU0;A0A0B4KGP6	Fmr1	37528	d12	2	NA	12380000	24212000	0.511317
A0A0B4KFN9;B3LF78;A0A126GUS7;A0A0B4K618;Q9NFU0;A0A0B4KGP6	Fmr1	37528	d14	2	NA	35618000	44482000	0.800728
A0A0B4KFP1;Q0KI92;Q9VH17;A0A0B4KFK4	CG12814	41246	d02	1	NA	0	19253000	0
A0A0B4KFP1;Q0KI92;Q9VH17;A0A0B4KFK4	CG12814	41246	d04	1	NA	0	31461000	0
A0A0B4KFP1;Q0KI92;Q9VH17;A0A0B4KFK4	CG12814	41246	d06	1	NA	25448000	137870000	0.18458
A0A0B4KFP1;Q0KI92;Q9VH17;A0A0B4KFK4	CG12814	41246	d08	1	NA	31036000	89685000	0.346056
A0A0B4KFP1;Q0KI92;Q9VH17;A0A0B4KFK4	CG12814	41246	d10	1	NA	24247000	71130000	0.340883
A0A0B4KFP1;Q0KI92;Q9VH17;A0A0B4KFK4	CG12814	41246	d12	1	NA	0	13585000	0
A0A0B4KFP1;Q0KI92;Q9VH17;A0A0B4KFK4	CG12814	41246	d14	1	NA	56970000	97448000	0.584619
A0A0B4KFP1;Q0KI92;Q9VH17;A0A0B4KFK4	CG12814	41246	d02	2	NA	0	57495000	0
A0A0B4KFP1;Q0KI92;Q9VH17;A0A0B4KFK4	CG12814	41246	d04	2	NA	19186000	72064000	0.266236
A0A0B4KFP1;Q0KI92;Q9VH17;A0A0B4KFK4	CG12814	41246	d06	2	NA	0	60452000	0
A0A0B4KFP1;Q0KI92;Q9VH17;A0A0B4KFK4	CG12814	41246	d08	2	NA	0	43698000	0
A0A0B4KFP1;Q0KI92;Q9VH17;A0A0B4KFK4	CG12814	41246	d10	2	NA	11491000	80848000	0.142131
A0A0B4KFP1;Q0KI92;Q9VH17;A0A0B4KFK4	CG12814	41246	d12	2	NA	7288200	31031000	0.234868
A0A0B4KFP1;Q0KI92;Q9VH17;A0A0B4KFK4	CG12814	41246	d14	2	NA	10986000	40442000	0.271648
A0A0B4KFT0;Q94514	COX5A	41432	d02	1	Oxidative phosphorylation	612100000	10579000000	0.0578599
A0A0B4KFT0;Q94514	COX5A	41432	d02	1	Metabolic pathways	612100000	10579000000	0.0578599
A0A0B4KFT0;Q94514	COX5A	41432	d04	1	Oxidative phosphorylation	969940000	8464900000	0.114584
A0A0B4KFT0;Q94514	COX5A	41432	d04	1	Metabolic pathways	969940000	8464900000	0.114584
A0A0B4KFT0;Q94514	COX5A	41432	d06	1	Oxidative phosphorylation	1009800000	7786800000	0.129681
A0A0B4KFT0;Q94514	COX5A	41432	d06	1	Metabolic pathways	1009800000	7786800000	0.129681
A0A0B4KFT0;Q94514	COX5A	41432	d08	1	Oxidative phosphorylation	1125700000	10775000000	0.104473
A0A0B4KFT0;Q94514	COX5A	41432	d08	1	Metabolic pathways	1125700000	10775000000	0.104473
A0A0B4KFT0;Q94514	COX5A	41432	d10	1	Oxidative phosphorylation	1240700000	10574000000	0.117335
A0A0B4KFT0;Q94514	COX5A	41432	d10	1	Metabolic pathways	1240700000	10574000000	0.117335
A0A0B4KFT0;Q94514	COX5A	41432	d12	1	Oxidative phosphorylation	1192600000	7374500000	0.161719
A0A0B4KFT0;Q94514	COX5A	41432	d12	1	Metabolic pathways	1192600000	7374500000	0.161719
A0A0B4KFT0;Q94514	COX5A	41432	d14	1	Oxidative phosphorylation	1408900000	7338600000	0.191985
A0A0B4KFT0;Q94514	COX5A	41432	d14	1	Metabolic pathways	1408900000	7338600000	0.191985
A0A0B4KFT0;Q94514	COX5A	41432	d02	2	Oxidative phosphorylation	921340000	8084200000	0.113968
A0A0B4KFT0;Q94514	COX5A	41432	d02	2	Metabolic pathways	921340000	8084200000	0.113968
A0A0B4KFT0;Q94514	COX5A	41432	d04	2	Oxidative phosphorylation	1005100000	12805000000	0.0784928
A0A0B4KFT0;Q94514	COX5A	41432	d04	2	Metabolic pathways	1005100000	12805000000	0.0784928
A0A0B4KFT0;Q94514	COX5A	41432	d06	2	Oxidative phosphorylation	1079600000	13816000000	0.0781413
A0A0B4KFT0;Q94514	COX5A	41432	d06	2	Metabolic pathways	1079600000	13816000000	0.0781413
A0A0B4KFT0;Q94514	COX5A	41432	d08	2	Oxidative phosphorylation	1541100000	12491000000	0.123377
A0A0B4KFT0;Q94514	COX5A	41432	d08	2	Metabolic pathways	1541100000	12491000000	0.123377
A0A0B4KFT0;Q94514	COX5A	41432	d10	2	Oxidative phosphorylation	1445100000	11251000000	0.128442
A0A0B4KFT0;Q94514	COX5A	41432	d10	2	Metabolic pathways	1445100000	11251000000	0.128442
A0A0B4KFT0;Q94514	COX5A	41432	d12	2	Oxidative phosphorylation	1195400000	9592600000	0.124617
A0A0B4KFT0;Q94514	COX5A	41432	d12	2	Metabolic pathways	1195400000	9592600000	0.124617
A0A0B4KFT0;Q94514	COX5A	41432	d14	2	Oxidative phosphorylation	1092700000	6923100000	0.157834
A0A0B4KFT0;Q94514	COX5A	41432	d14	2	Metabolic pathways	1092700000	6923100000	0.157834
A0A0B4KFT3;D3DMK5;A8DYG9;P05130	Pkc53E	48311	d04	1	NA	0	6679900	0
A0A0B4KFT3;D3DMK5;A8DYG9;P05130	Pkc53E	48311	d04	1	NA	0	6679900	0
A0A0B4KFT3;D3DMK5;A8DYG9;P05130	Pkc53E	48311	d04	1	NA	0	6679900	0
A0A0B4KFT3;D3DMK5;A8DYG9;P05130	Pkc53E	48311	d04	1	NA	0	6679900	0
A0A0B4KFT3;D3DMK5;A8DYG9;P05130	Pkc53E	48311	d04	1	NA	0	6679900	0
A0A0B4KFZ9;P84040	His4r	41773	d02	1	NA	83044000	4778800000	0.0173776
A0A0B4KFZ9;P84040	His4r	41773	d04	1	NA	236410000	6824400000	0.0346419
A0A0B4KFZ9;P84040	His4r	41773	d06	1	NA	399800000	8698600000	0.0459614
A0A0B4KFZ9;P84040	His4r	41773	d08	1	NA	588220000	9742400000	0.0603773
A0A0B4KFZ9;P84040	His4r	41773	d10	1	NA	684570000	10798000000	0.0633979
A0A0B4KFZ9;P84040	His4r	41773	d12	1	NA	581070000	8758700000	0.066342
A0A0B4KFZ9;P84040	His4r	41773	d14	1	NA	924650000	11631000000	0.0794988
A0A0B4KFZ9;P84040	His4r	41773	d02	2	NA	152020000	9930700000	0.0153081
A0A0B4KFZ9;P84040	His4r	41773	d04	2	NA	270570000	7581000000	0.0356905
A0A0B4KFZ9;P84040	His4r	41773	d06	2	NA	369400000	8312700000	0.044438
A0A0B4KFZ9;P84040	His4r	41773	d08	2	NA	616880000	11602000000	0.0531701
A0A0B4KFZ9;P84040	His4r	41773	d10	2	NA	411420000	10225000000	0.0402367
A0A0B4KFZ9;P84040	His4r	41773	d12	2	NA	554510000	7229600000	0.0767
A0A0B4KFZ9;P84040	His4r	41773	d14	2	NA	509950000	6586700000	0.0774212
A0A0B4KG06;A0A0B4K6Y8	Tm1	41852	d02	1	NA	52720000	596470000	0.0883867
A0A0B4KG06;A0A0B4K6Y8	Tm1	41852	d04	1	NA	71005000	470480000	0.15092
A0A0B4KG06;A0A0B4K6Y8	Tm1	41852	d06	1	NA	142470000	777600000	0.183218
A0A0B4KG06;A0A0B4K6Y8	Tm1	41852	d08	1	NA	192450000	893780000	0.215321
A0A0B4KG06;A0A0B4K6Y8	Tm1	41852	d10	1	NA	215030000	819080000	0.262526
A0A0B4KG06;A0A0B4K6Y8	Tm1	41852	d12	1	NA	224740000	794100000	0.283012
A0A0B4KG06;A0A0B4K6Y8	Tm1	41852	d14	1	NA	246320000	801140000	0.307462
A0A0B4KG06;A0A0B4K6Y8	Tm1	41852	d02	2	NA	84404000	861180000	0.0980097
A0A0B4KG06;A0A0B4K6Y8	Tm1	41852	d04	2	NA	96034000	545080000	0.176183
A0A0B4KG06;A0A0B4K6Y8	Tm1	41852	d06	2	NA	172330000	721180000	0.238956
A0A0B4KG06;A0A0B4K6Y8	Tm1	41852	d08	2	NA	171500000	807330000	0.212429
A0A0B4KG06;A0A0B4K6Y8	Tm1	41852	d10	2	NA	184170000	690310000	0.266793
A0A0B4KG06;A0A0B4K6Y8	Tm1	41852	d12	2	NA	217970000	852750000	0.255608
A0A0B4KG06;A0A0B4K6Y8	Tm1	41852	d14	2	NA	181790000	609380000	0.29832
A0A0B4KG68	Tm1	41852	d02	1	NA	0	87398000	0
A0A0B4KG68	Tm1	41852	d04	1	NA	20720000	100470000	0.206231
A0A0B4KG68	Tm1	41852	d06	1	NA	0	52596000	0
A0A0B4KG68	Tm1	41852	d08	1	NA	17628000	82464000	0.213766
A0A0B4KG68	Tm1	41852	d10	1	NA	17831000	101250000	0.176109
A0A0B4KG68	Tm1	41852	d12	1	NA	22328000	86025000	0.259552
A0A0B4KG68	Tm1	41852	d14	1	NA	27894000	94236000	0.296002
A0A0B4KG68	Tm1	41852	d02	2	NA	0	76646000	0
A0A0B4KG68	Tm1	41852	d04	2	NA	0	91051000	0
A0A0B4KG68	Tm1	41852	d06	2	NA	0	53694000	0
A0A0B4KG68	Tm1	41852	d10	2	NA	19228000	113890000	0.16883
A0A0B4KG68	Tm1	41852	d12	2	NA	16620000	63071000	0.263513
A0A0B4KG68	Tm1	41852	d14	2	NA	23315000	104520000	0.223067
A0A0B4KG94;Q9VGJ6	CG6908	41410	d02	1	NA	0	9786700	0
A0A0B4KG94;Q9VGJ6	CG6908	41410	d12	1	NA	15639000	23545000	0.664217
A0A0B4KG94;Q9VGJ6	CG6908	41410	d14	1	NA	29163000	39948000	0.730024
A0A0B4KGE6;A0A0B4KFH4;P26270	Rpn8	37894	d02	1	Proteasome	63404000	688700000	0.0920633
A0A0B4KGE6;A0A0B4KFH4;P26270	Rpn8	37894	d04	1	Proteasome	168740000	827640000	0.203881
A0A0B4KGE6;A0A0B4KFH4;P26270	Rpn8	37894	d06	1	Proteasome	301540000	864390000	0.348847
A0A0B4KGE6;A0A0B4KFH4;P26270	Rpn8	37894	d08	1	Proteasome	206100000	482200000	0.427416
A0A0B4KGE6;A0A0B4KFH4;P26270	Rpn8	37894	d10	1	Proteasome	323140000	658870000	0.490446
A0A0B4KGE6;A0A0B4KFH4;P26270	Rpn8	37894	d12	1	Proteasome	262490000	615740000	0.4263
A0A0B4KGE6;A0A0B4KFH4;P26270	Rpn8	37894	d14	1	Proteasome	327190000	549920000	0.594977
A0A0B4KGE6;A0A0B4KFH4;P26270	Rpn8	37894	d02	2	Proteasome	113580000	919380000	0.12354
A0A0B4KGE6;A0A0B4KFH4;P26270	Rpn8	37894	d04	2	Proteasome	208100000	790740000	0.263171
A0A0B4KGE6;A0A0B4KFH4;P26270	Rpn8	37894	d06	2	Proteasome	300560000	822190000	0.36556
A0A0B4KGE6;A0A0B4KFH4;P26270	Rpn8	37894	d08	2	Proteasome	337490000	831740000	0.405764
A0A0B4KGE6;A0A0B4KFH4;P26270	Rpn8	37894	d10	2	Proteasome	453020000	922840000	0.490898
A0A0B4KGE6;A0A0B4KFH4;P26270	Rpn8	37894	d12	2	Proteasome	216170000	412880000	0.523566
A0A0B4KGE6;A0A0B4KFH4;P26270	Rpn8	37894	d14	2	Proteasome	275860000	523280000	0.527175
A0A0B4KGF3;Q9U6L5	Ebp	38009	d02	1	NA	861980000	2583900000	0.333597
A0A0B4KGF3;Q9U6L5	Ebp	38009	d04	1	NA	1121000000	2781800000	0.402976
A0A0B4KGF3;Q9U6L5	Ebp	38009	d06	1	NA	1189300000	2479800000	0.479595
A0A0B4KGF3;Q9U6L5	Ebp	38009	d08	1	NA	636600000	1270900000	0.500905
A0A0B4KGF3;Q9U6L5	Ebp	38009	d10	1	NA	999330000	1596100000	0.626107
A0A0B4KGF3;Q9U6L5	Ebp	38009	d12	1	NA	1464100000	2411700000	0.607082
A0A0B4KGF3;Q9U6L5	Ebp	38009	d14	1	NA	2248800000	3725700000	0.603591
A0A0B4KGF3;Q9U6L5	Ebp	38009	d02	2	NA	1583900000	5165000000	0.30666
A0A0B4KGF3;Q9U6L5	Ebp	38009	d04	2	NA	1007600000	2504600000	0.4023
A0A0B4KGF3;Q9U6L5	Ebp	38009	d06	2	NA	1188800000	2642200000	0.449928
A0A0B4KGF3;Q9U6L5	Ebp	38009	d08	2	NA	1458600000	2833600000	0.514752
A0A0B4KGF3;Q9U6L5	Ebp	38009	d10	2	NA	1355400000	2224800000	0.609223
A0A0B4KGF3;Q9U6L5	Ebp	38009	d12	2	NA	1378700000	2432800000	0.566713
A0A0B4KGF3;Q9U6L5	Ebp	38009	d14	2	NA	1534000000	2618000000	0.585943
A0A0B4KGG6;Q9VN12	CG1090	40551	d04	1	NA	0	13806000	0
A0A0B4KGG6;Q9VN12	CG1090	40551	d06	2	NA	0	17389000	0
A0A0B4KGG6;Q9VN12	CG1090	40551	d12	2	NA	0	12157000	0
A0A0B4KGG9;A4V2S3;A0A0B4KFX5;A0A0B4KHB2;A0A0B4KFT4;A0A0B4KGZ7;O46036	CtBP	41602	d10	1	NA	19853000	19853000	1
A0A0B4KGG9;A4V2S3;A0A0B4KFX5;A0A0B4KHB2;A0A0B4KFT4;A0A0B4KGZ7;O46036	CtBP	41602	d10	1	NA	19853000	19853000	1
A0A0B4KGG9;A4V2S3;A0A0B4KFX5;A0A0B4KHB2;A0A0B4KFT4;A0A0B4KGZ7;O46036	CtBP	41602	d12	1	NA	25716000	51082000	0.503426
A0A0B4KGG9;A4V2S3;A0A0B4KFX5;A0A0B4KHB2;A0A0B4KFT4;A0A0B4KGZ7;O46036	CtBP	41602	d12	1	NA	25716000	51082000	0.503426
A0A0B4KGI5;E1JIJ8;P07140	Ace	41625	d02	1	NA	0	15550000	0
A0A0B4KGI5;E1JIJ8;P07140	Ace	41625	d04	1	NA	0	15071000	0
A0A0B4KGI5;E1JIJ8;P07140	Ace	41625	d06	1	NA	0	53775000	0
A0A0B4KGI5;E1JIJ8;P07140	Ace	41625	d08	1	NA	0	13276000	0
A0A0B4KGI5;E1JIJ8;P07140	Ace	41625	d10	1	NA	0	12893000	0
A0A0B4KGI5;E1JIJ8;P07140	Ace	41625	d14	1	NA	0	39476000	0
A0A0B4KGI5;E1JIJ8;P07140	Ace	41625	d02	2	NA	0	23253000	0
A0A0B4KGI5;E1JIJ8;P07140	Ace	41625	d06	2	NA	0	16306000	0
A0A0B4KGI5;E1JIJ8;P07140	Ace	41625	d08	2	NA	0	45099000	0
A0A0B4KGI5;E1JIJ8;P07140	Ace	41625	d10	2	NA	0	70270000	0
A0A0B4KGI5;E1JIJ8;P07140	Ace	41625	d12	2	NA	0	10482000	0
A0A0B4KGI5;E1JIJ8;P07140	Ace	41625	d14	2	NA	0	13343000	0
A0A0B4KGK0;Q27869	Pcmt	40668	d02	1	NA	0	29243000	0
A0A0B4KGK0;Q27869	Pcmt	40668	d06	1	NA	0	38711000	0
A0A0B4KGK0;Q27869	Pcmt	40668	d10	1	NA	12605000	27768000	0.45394
A0A0B4KGK0;Q27869	Pcmt	40668	d02	2	NA	0	22279000	0
A0A0B4KGK0;Q27869	Pcmt	40668	d14	2	NA	0	43117000	0
A0A0B4KGK3;Q95RA8	mats	42634	d08	1	NA	31056000	69167000	0.449
A0A0B4KGK3;Q95RA8	mats	42634	d08	1	NA	31056000	69167000	0.449
A0A0B4KGK5;Q95TW4;A0A0B4KHT5	Syp	42460	d02	1	NA	0	32274000	0
A0A0B4KGK5;Q95TW4;A0A0B4KHT5	Syp	42460	d04	1	NA	0	20786000	0
A0A0B4KGK5;Q95TW4;A0A0B4KHT5	Syp	42460	d06	1	NA	0	29644000	0
A0A0B4KGK5;Q95TW4;A0A0B4KHT5	Syp	42460	d04	2	NA	0	27133000	0
A0A0B4KGK5;Q95TW4;A0A0B4KHT5	Syp	42460	d06	2	NA	17666000	60545000	0.291783
A0A0B4KGK5;Q95TW4;A0A0B4KHT5	Syp	42460	d12	2	NA	16832000	32179000	0.523074
A0A0B4KGK8;A0A0B4KH21;A0A0B4KH24	Syp	42460	d02	1	NA	121680000	981020000	0.124034
A0A0B4KGK8;A0A0B4KH21;A0A0B4KH24	Syp	42460	d04	1	NA	146050000	634090000	0.23033
A0A0B4KGK8;A0A0B4KH21;A0A0B4KH24	Syp	42460	d06	1	NA	191000000	723450000	0.264013
A0A0B4KGK8;A0A0B4KH21;A0A0B4KH24	Syp	42460	d08	1	NA	245500000	662990000	0.370292
A0A0B4KGK8;A0A0B4KH21;A0A0B4KH24	Syp	42460	d10	1	NA	325780000	732100000	0.444994
A0A0B4KGK8;A0A0B4KH21;A0A0B4KH24	Syp	42460	d12	1	NA	252270000	527680000	0.478074
A0A0B4KGK8;A0A0B4KH21;A0A0B4KH24	Syp	42460	d14	1	NA	262680000	554970000	0.473323
A0A0B4KGK8;A0A0B4KH21;A0A0B4KH24	Syp	42460	d02	2	NA	143980000	1191500000	0.120839
A0A0B4KGK8;A0A0B4KH21;A0A0B4KH24	Syp	42460	d04	2	NA	223280000	959470000	0.232712
A0A0B4KGK8;A0A0B4KH21;A0A0B4KH24	Syp	42460	d06	2	NA	193020000	658600000	0.293076
A0A0B4KGK8;A0A0B4KH21;A0A0B4KH24	Syp	42460	d08	2	NA	277970000	772150000	0.359995
A0A0B4KGK8;A0A0B4KH21;A0A0B4KH24	Syp	42460	d10	2	NA	251120000	583630000	0.430273
A0A0B4KGK8;A0A0B4KH21;A0A0B4KH24	Syp	42460	d12	2	NA	220840000	514250000	0.429441
A0A0B4KGK8;A0A0B4KH21;A0A0B4KH24	Syp	42460	d14	2	NA	172950000	370480000	0.466827
A0A0B4KGP8;Q24208	eIF2gamma	41843	d02	1	NA	19043000	434300000	0.0438476
A0A0B4KGP8;Q24208	eIF2gamma	41843	d04	1	NA	98757000	436950000	0.226014
A0A0B4KGP8;Q24208	eIF2gamma	41843	d06	1	NA	186920000	643210000	0.290605
A0A0B4KGP8;Q24208	eIF2gamma	41843	d08	1	NA	192930000	460810000	0.418676
A0A0B4KGP8;Q24208	eIF2gamma	41843	d10	1	NA	209650000	529420000	0.395999
A0A0B4KGP8;Q24208	eIF2gamma	41843	d12	1	NA	180420000	363730000	0.496027
A0A0B4KGP8;Q24208	eIF2gamma	41843	d14	1	NA	239560000	434740000	0.551042
A0A0B4KGP8;Q24208	eIF2gamma	41843	d02	2	NA	48850000	639590000	0.0763771
A0A0B4KGP8;Q24208	eIF2gamma	41843	d04	2	NA	118130000	500560000	0.235996
A0A0B4KGP8;Q24208	eIF2gamma	41843	d06	2	NA	124040000	393620000	0.315126
A0A0B4KGP8;Q24208	eIF2gamma	41843	d08	2	NA	200030000	474750000	0.421338
A0A0B4KGP8;Q24208	eIF2gamma	41843	d10	2	NA	194720000	371690000	0.523877
A0A0B4KGP8;Q24208	eIF2gamma	41843	d12	2	NA	175310000	376150000	0.466064
A0A0B4KGP8;Q24208	eIF2gamma	41843	d14	2	NA	170550000	328280000	0.519526
A0A0B4KGR4;Q7KS38	RpS19b	42830	d04	1	Ribosome	0	14009000	0
A0A0B4KGR4;Q7KS38	RpS19b	42830	d14	1	Ribosome	16673000	16673000	1
A0A0B4KGR4;Q7KS38	RpS19b	42830	d02	2	Ribosome	0	26034000	0
A0A0B4KGT7;P61849	Ms	44324	d06	1	NA	37871000	103660000	0.365339
A0A0B4KGT7;P61849	Ms	44324	d08	1	NA	17842000	46567000	0.383147
A0A0B4KGT7;P61849	Ms	44324	d10	1	NA	32413000	56867000	0.569979
A0A0B4KGT7;P61849	Ms	44324	d12	1	NA	53736000	93985000	0.571751
A0A0B4KGT7;P61849	Ms	44324	d14	1	NA	67210000	120110000	0.55957
A0A0B4KGT7;P61849	Ms	44324	d06	2	NA	0	11518000	0
A0A0B4KGT7;P61849	Ms	44324	d10	2	NA	40519000	81412000	0.497703
A0A0B4KGT7;P61849	Ms	44324	d12	2	NA	48285000	100230000	0.481742
A0A0B4KGT7;P61849	Ms	44324	d14	2	NA	34730000	70440000	0.493044
A0A0B4KGU4;Q9VHP0;M9PBB5;P09052	bel	45826	d02	1	NA	51954000	172360000	0.301427
A0A0B4KGU4;Q9VHP0;M9PBB5;P09052	bel	45826	d04	1	NA	12404000	29207000	0.424693
A0A0B4KGU4;Q9VHP0;M9PBB5;P09052	bel	45826	d06	1	NA	50891000	84322000	0.603532
A0A0B4KGU4;Q9VHP0;M9PBB5;P09052	bel	45826	d08	1	NA	35535000	50902000	0.698106
A0A0B4KGU4;Q9VHP0;M9PBB5;P09052	bel	45826	d10	1	NA	15505000	26301000	0.589521
A0A0B4KGU4;Q9VHP0;M9PBB5;P09052	bel	45826	d12	1	NA	15630000	25315000	0.617421
A0A0B4KGU4;Q9VHP0;M9PBB5;P09052	bel	45826	d14	1	NA	6816800	6816800	1
A0A0B4KGU4;Q9VHP0;M9PBB5;P09052	bel	45826	d02	2	NA	48642000	144570000	0.33646
A0A0B4KGU4;Q9VHP0;M9PBB5;P09052	bel	45826	d04	2	NA	10191000	47683000	0.213724
A0A0B4KGU4;Q9VHP0;M9PBB5;P09052	bel	45826	d06	2	NA	15786000	30094000	0.524556
A0A0B4KGU4;Q9VHP0;M9PBB5;P09052	bel	45826	d08	2	NA	50526000	87190000	0.579493
A0A0B4KGU4;Q9VHP0;M9PBB5;P09052	bel	45826	d10	2	NA	15007000	25547000	0.587427
A0A0B4KGU4;Q9VHP0;M9PBB5;P09052	bel	45826	d12	2	NA	28615000	37326000	0.766624
A0A0B4KGV7;Q9VCG3	CG13601	42826	d02	1	NA	0	17849000	0
A0A0B4KGV7;Q9VCG3	CG13601	42826	d04	1	NA	0	18844000	0
A0A0B4KGV7;Q9VCG3	CG13601	42826	d06	1	NA	5009500	42022000	0.119211
A0A0B4KGV7;Q9VCG3	CG13601	42826	d08	1	NA	0	21856000	0
A0A0B4KGV7;Q9VCG3	CG13601	42826	d10	1	NA	12537000	46747000	0.268188
A0A0B4KGV7;Q9VCG3	CG13601	42826	d12	1	NA	540090	44171000	0.0122273
A0A0B4KGV7;Q9VCG3	CG13601	42826	d14	1	NA	429210	19918000	0.0215489
A0A0B4KGV7;Q9VCG3	CG13601	42826	d02	2	NA	0	21978000	0
A0A0B4KGV7;Q9VCG3	CG13601	42826	d04	2	NA	0	47198000	0
A0A0B4KGV7;Q9VCG3	CG13601	42826	d06	2	NA	0	1359300	0
A0A0B4KGV7;Q9VCG3	CG13601	42826	d08	2	NA	0	38824000	0
A0A0B4KGV7;Q9VCG3	CG13601	42826	d10	2	NA	0	14442000	0
A0A0B4KGV7;Q9VCG3	CG13601	42826	d12	2	NA	4954900	14951000	0.331409
A0A0B4KGX1;A0A0B4LHV4	jar	42889	d02	1	NA	5972700	56267000	0.106149
A0A0B4KGX1;A0A0B4LHV4	jar	42889	d04	1	NA	0	12510000	0
A0A0B4KGX1;A0A0B4LHV4	jar	42889	d06	1	NA	29271000	68162000	0.429433
A0A0B4KGX1;A0A0B4LHV4	jar	42889	d08	1	NA	11163000	29016000	0.384719
A0A0B4KGX1;A0A0B4LHV4	jar	42889	d10	1	NA	75769000	85983000	0.881209
A0A0B4KGX1;A0A0B4LHV4	jar	42889	d12	1	NA	18246000	30335000	0.601483
A0A0B4KGX1;A0A0B4LHV4	jar	42889	d14	1	NA	42774000	42774000	1
A0A0B4KGX1;A0A0B4LHV4	jar	42889	d02	2	NA	16193000	155820000	0.103921
A0A0B4KGX1;A0A0B4LHV4	jar	42889	d06	2	NA	44615000	99348000	0.449078
A0A0B4KGX1;A0A0B4LHV4	jar	42889	d08	2	NA	74311000	134250000	0.553527
A0A0B4KGX1;A0A0B4LHV4	jar	42889	d10	2	NA	26102000	37529000	0.695515
A0A0B4KGX1;A0A0B4LHV4	jar	42889	d12	2	NA	97177000	130830000	0.742773
A0A0B4KGX1;A0A0B4LHV4	jar	42889	d14	2	NA	24428000	35704000	0.684181
A0A0B4KH25;P08985	His2Av	43229	d02	1	NA	0	431770000	0
A0A0B4KH25;P08985	His2Av	43229	d04	1	NA	0	465480000	0
A0A0B4KH25;P08985	His2Av	43229	d06	1	NA	48071000	443870000	0.1083
A0A0B4KH25;P08985	His2Av	43229	d08	1	NA	31784000	197940000	0.160574
A0A0B4KH25;P08985	His2Av	43229	d10	1	NA	73633000	597650000	0.123204
A0A0B4KH25;P08985	His2Av	43229	d12	1	NA	17064000	94549000	0.180478
A0A0B4KH25;P08985	His2Av	43229	d14	1	NA	144050000	593790000	0.242594
A0A0B4KH25;P08985	His2Av	43229	d02	2	NA	0	565210000	0
A0A0B4KH25;P08985	His2Av	43229	d04	2	NA	19067000	466650000	0.0408593
A0A0B4KH25;P08985	His2Av	43229	d06	2	NA	36305000	374160000	0.0970307
A0A0B4KH25;P08985	His2Av	43229	d08	2	NA	107750000	697690000	0.154438
A0A0B4KH25;P08985	His2Av	43229	d10	2	NA	66916000	401990000	0.166462
A0A0B4KH25;P08985	His2Av	43229	d12	2	NA	86094000	423650000	0.20322
A0A0B4KH25;P08985	His2Av	43229	d14	2	NA	26551000	87249000	0.304313
A0A0B4KH28;Q9VDI1	Synd	42467	d02	1	NA	24279000	179420000	0.135319
A0A0B4KH28;Q9VDI1	Synd	42467	d04	1	NA	16107000	102120000	0.157726
A0A0B4KH28;Q9VDI1	Synd	42467	d06	1	NA	75940000	191490000	0.396574
A0A0B4KH28;Q9VDI1	Synd	42467	d08	1	NA	69231000	149820000	0.462095
A0A0B4KH28;Q9VDI1	Synd	42467	d10	1	NA	84134000	158750000	0.529978
A0A0B4KH28;Q9VDI1	Synd	42467	d12	1	NA	84778000	112080000	0.756406
A0A0B4KH28;Q9VDI1	Synd	42467	d14	1	NA	79919000	106700000	0.749007
A0A0B4KH28;Q9VDI1	Synd	42467	d02	2	NA	0	97124000	0
A0A0B4KH28;Q9VDI1	Synd	42467	d04	2	NA	45036000	158020000	0.285002
A0A0B4KH28;Q9VDI1	Synd	42467	d06	2	NA	60082000	161860000	0.371197
A0A0B4KH28;Q9VDI1	Synd	42467	d08	2	NA	53550000	103230000	0.518745
A0A0B4KH28;Q9VDI1	Synd	42467	d10	2	NA	72377000	141880000	0.510128
A0A0B4KH28;Q9VDI1	Synd	42467	d12	2	NA	54669000	72059000	0.75867
A0A0B4KH28;Q9VDI1	Synd	42467	d14	2	NA	13166000	24270000	0.54248
A0A0B4KH34	AnxB9	42492	d02	1	NA	385930000	2494800000	0.154694
A0A0B4KH34	AnxB9	42492	d04	1	NA	571390000	2606500000	0.219217
A0A0B4KH34	AnxB9	42492	d06	1	NA	794760000	2978900000	0.266796
A0A0B4KH34	AnxB9	42492	d08	1	NA	867090000	2441200000	0.35519
A0A0B4KH34	AnxB9	42492	d10	1	NA	1019300000	2495900000	0.40839
A0A0B4KH34	AnxB9	42492	d12	1	NA	1008600000	2318200000	0.435079
A0A0B4KH34	AnxB9	42492	d14	1	NA	1266700000	2757400000	0.459382
A0A0B4KH34	AnxB9	42492	d02	2	NA	442290000	2827900000	0.156402
A0A0B4KH34	AnxB9	42492	d04	2	NA	497700000	2491000000	0.199799
A0A0B4KH34	AnxB9	42492	d06	2	NA	819230000	2650800000	0.30905
A0A0B4KH34	AnxB9	42492	d08	2	NA	811220000	2522000000	0.321657
A0A0B4KH34	AnxB9	42492	d10	2	NA	1116300000	2669000000	0.418247
A0A0B4KH34	AnxB9	42492	d12	2	NA	868740000	2200600000	0.394774
A0A0B4KH34	AnxB9	42492	d14	2	NA	998100000	2425200000	0.411554
A0A0B4KH63	CG42789	10178793	d06	1	NA	45189000	106590000	0.423952
A0A0B4KH63	CG42789	10178793	d08	1	NA	53797000	138440000	0.388594
A0A0B4KH63	CG42789	10178793	d10	1	NA	52276000	109090000	0.479201
A0A0B4KH63	CG42789	10178793	d14	1	NA	56990000	103770000	0.549195
A0A0B4KH63	CG42789	10178793	d02	2	NA	42170000	131390000	0.320953
A0A0B4KH63	CG42789	10178793	d04	2	NA	78372000	199360000	0.393118
A0A0B4KH63	CG42789	10178793	d06	2	NA	50100000	116830000	0.428828
A0A0B4KH63	CG42789	10178793	d08	2	NA	46604000	93327000	0.499362
A0A0B4KH63	CG42789	10178793	d12	2	NA	40829000	94351000	0.432735
A0A0B4KH63	CG42789	10178793	d14	2	NA	87400000	182620000	0.478589
A0A0B4KH84;Q9VB82	Cpr97Ea	43258	d02	1	NA	0	15557000	0
A0A0B4KH84;Q9VB82	Cpr97Ea	43258	d04	1	NA	0	24672000	0
A0A0B4KH84;Q9VB82	Cpr97Ea	43258	d02	2	NA	0	50418000	0
A0A0B4KH85;Q9VEW2	CG17931	8674030	d08	2	NA	16960000	32879000	0.515831
A0A0B4KHD3;Q7KSC4	Mpc1	42268	d06	1	NA	43975000	179860000	0.244496
A0A0B4KHD3;Q7KSC4	Mpc1	42268	d10	2	NA	0	112670000	0
A0A0B4KHD3;Q7KSC4	Mpc1	42268	d12	2	NA	48676000	145560000	0.334405
A0A0B4KHE9;Q9V3P6;A0A0B4KI10	Rpn2	43449	d02	1	Proteasome	36005000	353110000	0.101965
A0A0B4KHE9;Q9V3P6;A0A0B4KI10	Rpn2	43449	d04	1	Proteasome	93659000	356500000	0.262718
A0A0B4KHE9;Q9V3P6;A0A0B4KI10	Rpn2	43449	d06	1	Proteasome	111090000	314850000	0.352835
A0A0B4KHE9;Q9V3P6;A0A0B4KI10	Rpn2	43449	d08	1	Proteasome	129270000	299300000	0.431908
A0A0B4KHE9;Q9V3P6;A0A0B4KI10	Rpn2	43449	d10	1	Proteasome	154360000	305460000	0.505336
A0A0B4KHE9;Q9V3P6;A0A0B4KI10	Rpn2	43449	d12	1	Proteasome	235690000	381070000	0.618495
A0A0B4KHE9;Q9V3P6;A0A0B4KI10	Rpn2	43449	d14	1	Proteasome	177110000	292920000	0.604636
A0A0B4KHE9;Q9V3P6;A0A0B4KI10	Rpn2	43449	d02	2	Proteasome	46496000	570240000	0.0815376
A0A0B4KHE9;Q9V3P6;A0A0B4KI10	Rpn2	43449	d04	2	Proteasome	49710000	221510000	0.224414
A0A0B4KHE9;Q9V3P6;A0A0B4KI10	Rpn2	43449	d06	2	Proteasome	155380000	456700000	0.340223
A0A0B4KHE9;Q9V3P6;A0A0B4KI10	Rpn2	43449	d08	2	Proteasome	209950000	399560000	0.525453
A0A0B4KHE9;Q9V3P6;A0A0B4KI10	Rpn2	43449	d10	2	Proteasome	225820000	420190000	0.537424
A0A0B4KHE9;Q9V3P6;A0A0B4KI10	Rpn2	43449	d12	2	Proteasome	138230000	246520000	0.560725
A0A0B4KHE9;Q9V3P6;A0A0B4KI10	Rpn2	43449	d14	2	Proteasome	103850000	200690000	0.517465
A0A0B4KHF2;Q9VA59;A0A0B4K7R6;A0A0B4KHW6;A8JRH3;A0A0B4K6N4;Q9VA56;Q9VA58;C7LAH8	tmod	43633	d02	1	NA	65997000	525240000	0.125651
A0A0B4KHF2;Q9VA59;A0A0B4K7R6;A0A0B4KHW6;A8JRH3;A0A0B4K6N4;Q9VA56;Q9VA58;C7LAH8	tmod	43633	d04	1	NA	126630000	583680000	0.216951
A0A0B4KHF2;Q9VA59;A0A0B4K7R6;A0A0B4KHW6;A8JRH3;A0A0B4K6N4;Q9VA56;Q9VA58;C7LAH8	tmod	43633	d06	1	NA	141210000	655750000	0.215341
A0A0B4KHF2;Q9VA59;A0A0B4K7R6;A0A0B4KHW6;A8JRH3;A0A0B4K6N4;Q9VA56;Q9VA58;C7LAH8	tmod	43633	d08	1	NA	164490000	598670000	0.274759
A0A0B4KHF2;Q9VA59;A0A0B4K7R6;A0A0B4KHW6;A8JRH3;A0A0B4K6N4;Q9VA56;Q9VA58;C7LAH8	tmod	43633	d10	1	NA	179750000	743570000	0.241739
A0A0B4KHF2;Q9VA59;A0A0B4K7R6;A0A0B4KHW6;A8JRH3;A0A0B4K6N4;Q9VA56;Q9VA58;C7LAH8	tmod	43633	d12	1	NA	158170000	510130000	0.310058
A0A0B4KHF2;Q9VA59;A0A0B4K7R6;A0A0B4KHW6;A8JRH3;A0A0B4K6N4;Q9VA56;Q9VA58;C7LAH8	tmod	43633	d14	1	NA	303040000	883810000	0.342879
A0A0B4KHF2;Q9VA59;A0A0B4K7R6;A0A0B4KHW6;A8JRH3;A0A0B4K6N4;Q9VA56;Q9VA58;C7LAH8	tmod	43633	d02	2	NA	85830000	763670000	0.112391
A0A0B4KHF2;Q9VA59;A0A0B4K7R6;A0A0B4KHW6;A8JRH3;A0A0B4K6N4;Q9VA56;Q9VA58;C7LAH8	tmod	43633	d04	2	NA	159600000	789520000	0.202148
A0A0B4KHF2;Q9VA59;A0A0B4K7R6;A0A0B4KHW6;A8JRH3;A0A0B4K6N4;Q9VA56;Q9VA58;C7LAH8	tmod	43633	d06	2	NA	186050000	729250000	0.255125
A0A0B4KHF2;Q9VA59;A0A0B4K7R6;A0A0B4KHW6;A8JRH3;A0A0B4K6N4;Q9VA56;Q9VA58;C7LAH8	tmod	43633	d08	2	NA	204820000	778390000	0.263133
A0A0B4KHF2;Q9VA59;A0A0B4K7R6;A0A0B4KHW6;A8JRH3;A0A0B4K6N4;Q9VA56;Q9VA58;C7LAH8	tmod	43633	d10	2	NA	159110000	502710000	0.316505
A0A0B4KHF2;Q9VA59;A0A0B4K7R6;A0A0B4KHW6;A8JRH3;A0A0B4K6N4;Q9VA56;Q9VA58;C7LAH8	tmod	43633	d12	2	NA	139780000	593260000	0.235613
A0A0B4KHF2;Q9VA59;A0A0B4K7R6;A0A0B4KHW6;A8JRH3;A0A0B4K6N4;Q9VA56;Q9VA58;C7LAH8	tmod	43633	d14	2	NA	139040000	619180000	0.224555
A0A0B4KHG5;A0A0B4KHK5;A0A0B4KHX5;A0A0B4KI35;P12024	chp	43690	d02	1	NA	0	974510000	0
A0A0B4KHG5;A0A0B4KHK5;A0A0B4KHX5;A0A0B4KI35;P12024	chp	43690	d04	1	NA	3623100	741800000	0.0048842
A0A0B4KHG5;A0A0B4KHK5;A0A0B4KHX5;A0A0B4KI35;P12024	chp	43690	d06	1	NA	0	760300000	0
A0A0B4KHG5;A0A0B4KHK5;A0A0B4KHX5;A0A0B4KI35;P12024	chp	43690	d08	1	NA	8429900	552020000	0.015271
A0A0B4KHG5;A0A0B4KHK5;A0A0B4KHX5;A0A0B4KI35;P12024	chp	43690	d10	1	NA	0	654070000	0
A0A0B4KHG5;A0A0B4KHK5;A0A0B4KHX5;A0A0B4KI35;P12024	chp	43690	d12	1	NA	0	543940000	0
A0A0B4KHG5;A0A0B4KHK5;A0A0B4KHX5;A0A0B4KI35;P12024	chp	43690	d14	1	NA	4543300	415290000	0.0109401
A0A0B4KHG5;A0A0B4KHK5;A0A0B4KHX5;A0A0B4KI35;P12024	chp	43690	d02	2	NA	4994100	797170000	0.00626479
A0A0B4KHG5;A0A0B4KHK5;A0A0B4KHX5;A0A0B4KI35;P12024	chp	43690	d04	2	NA	0	812140000	0
A0A0B4KHG5;A0A0B4KHK5;A0A0B4KHX5;A0A0B4KI35;P12024	chp	43690	d06	2	NA	15500000	842530000	0.018397
A0A0B4KHG5;A0A0B4KHK5;A0A0B4KHX5;A0A0B4KI35;P12024	chp	43690	d08	2	NA	18031000	1101500000	0.0163695
A0A0B4KHG5;A0A0B4KHK5;A0A0B4KHX5;A0A0B4KI35;P12024	chp	43690	d10	2	NA	17326000	906400000	0.0191152
A0A0B4KHG5;A0A0B4KHK5;A0A0B4KHX5;A0A0B4KI35;P12024	chp	43690	d12	2	NA	3419700	579860000	0.00589746
A0A0B4KHG5;A0A0B4KHK5;A0A0B4KHX5;A0A0B4KI35;P12024	chp	43690	d14	2	NA	7314000	521210000	0.0140327
A0A0B4KHJ1;P25867	eff	41785	d02	1	NA	28825000	173420000	0.166215
A0A0B4KHJ1;P25867	eff	41785	d02	1	NA	28825000	173420000	0.166215
A0A0B4KHJ1;P25867	eff	41785	d02	1	Protein processing in endoplasmic reticulum	28825000	173420000	0.166215
A0A0B4KHJ1;P25867	eff	41785	d02	1	NA	28825000	173420000	0.166215
A0A0B4KHJ1;P25867	eff	41785	d04	1	NA	28922000	134860000	0.214459
A0A0B4KHJ1;P25867	eff	41785	d04	1	NA	28922000	134860000	0.214459
A0A0B4KHJ1;P25867	eff	41785	d04	1	Protein processing in endoplasmic reticulum	28922000	134860000	0.214459
A0A0B4KHJ1;P25867	eff	41785	d04	1	NA	28922000	134860000	0.214459
A0A0B4KHJ1;P25867	eff	41785	d06	1	NA	67312000	139990000	0.480834
A0A0B4KHJ1;P25867	eff	41785	d06	1	NA	67312000	139990000	0.480834
A0A0B4KHJ1;P25867	eff	41785	d06	1	Protein processing in endoplasmic reticulum	67312000	139990000	0.480834
A0A0B4KHJ1;P25867	eff	41785	d06	1	NA	67312000	139990000	0.480834
A0A0B4KHJ1;P25867	eff	41785	d08	1	NA	69940000	145060000	0.482145
A0A0B4KHJ1;P25867	eff	41785	d08	1	NA	69940000	145060000	0.482145
A0A0B4KHJ1;P25867	eff	41785	d08	1	Protein processing in endoplasmic reticulum	69940000	145060000	0.482145
A0A0B4KHJ1;P25867	eff	41785	d08	1	NA	69940000	145060000	0.482145
A0A0B4KHJ1;P25867	eff	41785	d12	1	NA	42369000	85481000	0.495654
A0A0B4KHJ1;P25867	eff	41785	d12	1	NA	42369000	85481000	0.495654
A0A0B4KHJ1;P25867	eff	41785	d12	1	Protein processing in endoplasmic reticulum	42369000	85481000	0.495654
A0A0B4KHJ1;P25867	eff	41785	d12	1	NA	42369000	85481000	0.495654
A0A0B4KHJ1;P25867	eff	41785	d14	1	NA	69221000	119000000	0.581689
A0A0B4KHJ1;P25867	eff	41785	d14	1	NA	69221000	119000000	0.581689
A0A0B4KHJ1;P25867	eff	41785	d14	1	Protein processing in endoplasmic reticulum	69221000	119000000	0.581689
A0A0B4KHJ1;P25867	eff	41785	d14	1	NA	69221000	119000000	0.581689
A0A0B4KHJ1;P25867	eff	41785	d02	2	NA	0	142550000	0
A0A0B4KHJ1;P25867	eff	41785	d02	2	NA	0	142550000	0
A0A0B4KHJ1;P25867	eff	41785	d02	2	Protein processing in endoplasmic reticulum	0	142550000	0
A0A0B4KHJ1;P25867	eff	41785	d02	2	NA	0	142550000	0
A0A0B4KHJ1;P25867	eff	41785	d04	2	NA	70194000	200930000	0.349346
A0A0B4KHJ1;P25867	eff	41785	d04	2	NA	70194000	200930000	0.349346
A0A0B4KHJ1;P25867	eff	41785	d04	2	Protein processing in endoplasmic reticulum	70194000	200930000	0.349346
A0A0B4KHJ1;P25867	eff	41785	d04	2	NA	70194000	200930000	0.349346
A0A0B4KHJ1;P25867	eff	41785	d06	2	NA	47532000	107570000	0.44187
A0A0B4KHJ1;P25867	eff	41785	d06	2	NA	47532000	107570000	0.44187
A0A0B4KHJ1;P25867	eff	41785	d06	2	Protein processing in endoplasmic reticulum	47532000	107570000	0.44187
A0A0B4KHJ1;P25867	eff	41785	d06	2	NA	47532000	107570000	0.44187
A0A0B4KHJ1;P25867	eff	41785	d08	2	NA	48456000	116500000	0.415931
A0A0B4KHJ1;P25867	eff	41785	d08	2	NA	48456000	116500000	0.415931
A0A0B4KHJ1;P25867	eff	41785	d08	2	Protein processing in endoplasmic reticulum	48456000	116500000	0.415931
A0A0B4KHJ1;P25867	eff	41785	d08	2	NA	48456000	116500000	0.415931
A0A0B4KHJ1;P25867	eff	41785	d10	2	NA	34333000	66879000	0.51336
A0A0B4KHJ1;P25867	eff	41785	d10	2	NA	34333000	66879000	0.51336
A0A0B4KHJ1;P25867	eff	41785	d10	2	Protein processing in endoplasmic reticulum	34333000	66879000	0.51336
A0A0B4KHJ1;P25867	eff	41785	d10	2	NA	34333000	66879000	0.51336
A0A0B4KHJ1;P25867	eff	41785	d12	2	NA	38500000	71201000	0.540723
A0A0B4KHJ1;P25867	eff	41785	d12	2	NA	38500000	71201000	0.540723
A0A0B4KHJ1;P25867	eff	41785	d12	2	Protein processing in endoplasmic reticulum	38500000	71201000	0.540723
A0A0B4KHJ1;P25867	eff	41785	d12	2	NA	38500000	71201000	0.540723
A0A0B4KHJ1;P25867	eff	41785	d14	2	NA	59156000	102030000	0.57979
A0A0B4KHJ1;P25867	eff	41785	d14	2	NA	59156000	102030000	0.57979
A0A0B4KHJ1;P25867	eff	41785	d14	2	Protein processing in endoplasmic reticulum	59156000	102030000	0.57979
A0A0B4KHJ1;P25867	eff	41785	d14	2	NA	59156000	102030000	0.57979
A0A0B4KHJ5;Q9VFC8	GlyS	41823	d02	1	NA	300880000	2960000000	0.101649
A0A0B4KHJ5;Q9VFC8	GlyS	41823	d02	1	Metabolic pathways	300880000	2960000000	0.101649
A0A0B4KHJ5;Q9VFC8	GlyS	41823	d04	1	NA	410900000	2818000000	0.145813
A0A0B4KHJ5;Q9VFC8	GlyS	41823	d04	1	Metabolic pathways	410900000	2818000000	0.145813
A0A0B4KHJ5;Q9VFC8	GlyS	41823	d06	1	NA	566840000	3470900000	0.163312
A0A0B4KHJ5;Q9VFC8	GlyS	41823	d06	1	Metabolic pathways	566840000	3470900000	0.163312
A0A0B4KHJ5;Q9VFC8	GlyS	41823	d08	1	NA	568010000	2823600000	0.201165
A0A0B4KHJ5;Q9VFC8	GlyS	41823	d08	1	Metabolic pathways	568010000	2823600000	0.201165
A0A0B4KHJ5;Q9VFC8	GlyS	41823	d10	1	NA	703870000	3137100000	0.22437
A0A0B4KHJ5;Q9VFC8	GlyS	41823	d10	1	Metabolic pathways	703870000	3137100000	0.22437
A0A0B4KHJ5;Q9VFC8	GlyS	41823	d12	1	NA	669110000	3192500000	0.209588
A0A0B4KHJ5;Q9VFC8	GlyS	41823	d12	1	Metabolic pathways	669110000	3192500000	0.209588
A0A0B4KHJ5;Q9VFC8	GlyS	41823	d14	1	NA	759610000	2906400000	0.261358
A0A0B4KHJ5;Q9VFC8	GlyS	41823	d14	1	Metabolic pathways	759610000	2906400000	0.261358
A0A0B4KHJ5;Q9VFC8	GlyS	41823	d02	2	NA	346810000	3167300000	0.109497
A0A0B4KHJ5;Q9VFC8	GlyS	41823	d02	2	Metabolic pathways	346810000	3167300000	0.109497
A0A0B4KHJ5;Q9VFC8	GlyS	41823	d04	2	NA	329700000	2872800000	0.114766
A0A0B4KHJ5;Q9VFC8	GlyS	41823	d04	2	Metabolic pathways	329700000	2872800000	0.114766
A0A0B4KHJ5;Q9VFC8	GlyS	41823	d06	2	NA	424890000	2806600000	0.15139
A0A0B4KHJ5;Q9VFC8	GlyS	41823	d06	2	Metabolic pathways	424890000	2806600000	0.15139
A0A0B4KHJ5;Q9VFC8	GlyS	41823	d08	2	NA	647050000	3343000000	0.193554
A0A0B4KHJ5;Q9VFC8	GlyS	41823	d08	2	Metabolic pathways	647050000	3343000000	0.193554
A0A0B4KHJ5;Q9VFC8	GlyS	41823	d10	2	NA	764220000	3451200000	0.221436
A0A0B4KHJ5;Q9VFC8	GlyS	41823	d10	2	Metabolic pathways	764220000	3451200000	0.221436
A0A0B4KHJ5;Q9VFC8	GlyS	41823	d12	2	NA	637350000	2868900000	0.222158
A0A0B4KHJ5;Q9VFC8	GlyS	41823	d12	2	Metabolic pathways	637350000	2868900000	0.222158
A0A0B4KHJ5;Q9VFC8	GlyS	41823	d14	2	NA	688290000	3242800000	0.212252
A0A0B4KHJ5;Q9VFC8	GlyS	41823	d14	2	Metabolic pathways	688290000	3242800000	0.212252
A0A0B4KHJ9	Tm2	41853	d02	1	NA	100580000	1472300000	0.0683149
A0A0B4KHJ9	Tm2	41853	d04	1	NA	78917000	966260000	0.0816726
A0A0B4KHJ9	Tm2	41853	d06	1	NA	134540000	1370700000	0.0981542
A0A0B4KHJ9	Tm2	41853	d08	1	NA	126430000	1051700000	0.120215
A0A0B4KHJ9	Tm2	41853	d10	1	NA	161080000	1112200000	0.14483
A0A0B4KHJ9	Tm2	41853	d12	1	NA	159180000	1056300000	0.150696
A0A0B4KHJ9	Tm2	41853	d14	1	NA	213690000	1420800000	0.150401
A0A0B4KHJ9	Tm2	41853	d02	2	NA	94013000	1492100000	0.0630072
A0A0B4KHJ9	Tm2	41853	d04	2	NA	127510000	1192600000	0.106918
A0A0B4KHJ9	Tm2	41853	d06	2	NA	115990000	1317800000	0.0880179
A0A0B4KHJ9	Tm2	41853	d08	2	NA	184990000	1533900000	0.120601
A0A0B4KHJ9	Tm2	41853	d10	2	NA	202970000	1554400000	0.130578
A0A0B4KHJ9	Tm2	41853	d12	2	NA	122320000	866380000	0.141185
A0A0B4KHJ9	Tm2	41853	d14	2	NA	166100000	1135900000	0.146228
A0A0B4KHL2;Q8I0G5	gammaCOP	43717	d02	1	NA	7207100	118240000	0.0609531
A0A0B4KHL2;Q8I0G5	gammaCOP	43717	d04	1	NA	8311900	52820000	0.157363
A0A0B4KHL2;Q8I0G5	gammaCOP	43717	d10	1	NA	25435000	43133000	0.589688
A0A0B4KHL2;Q8I0G5	gammaCOP	43717	d02	2	NA	5630000	79830000	0.0705249
A0A0B4KHL2;Q8I0G5	gammaCOP	43717	d04	2	NA	11189000	60313000	0.185516
A0A0B4KHL2;Q8I0G5	gammaCOP	43717	d06	2	NA	12401000	32221000	0.384873
A0A0B4KHL2;Q8I0G5	gammaCOP	43717	d08	2	NA	16119000	32093000	0.502259
A0A0B4KHL2;Q8I0G5	gammaCOP	43717	d14	2	NA	18435000	30306000	0.608295
A0A0B4KHL7;P91928;A0A0B4KGN2	Mitofilin	42587	d02	1	NA	311100000	4224500000	0.0736419
A0A0B4KHL7;P91928;A0A0B4KGN2	Mitofilin	42587	d04	1	NA	547230000	4807800000	0.113821
A0A0B4KHL7;P91928;A0A0B4KGN2	Mitofilin	42587	d06	1	NA	774950000	6330800000	0.122409
A0A0B4KHL7;P91928;A0A0B4KGN2	Mitofilin	42587	d08	1	NA	820650000	5822800000	0.140937
A0A0B4KHL7;P91928;A0A0B4KGN2	Mitofilin	42587	d10	1	NA	884850000	4813600000	0.183823
A0A0B4KHL7;P91928;A0A0B4KGN2	Mitofilin	42587	d12	1	NA	1047000000	5546300000	0.188774
A0A0B4KHL7;P91928;A0A0B4KGN2	Mitofilin	42587	d14	1	NA	1642100000	7250100000	0.226493
A0A0B4KHL7;P91928;A0A0B4KGN2	Mitofilin	42587	d02	2	NA	554370000	6725000000	0.0824342
A0A0B4KHL7;P91928;A0A0B4KGN2	Mitofilin	42587	d04	2	NA	628210000	6220000000	0.100998
A0A0B4KHL7;P91928;A0A0B4KGN2	Mitofilin	42587	d06	2	NA	799500000	6154700000	0.129901
A0A0B4KHL7;P91928;A0A0B4KGN2	Mitofilin	42587	d08	2	NA	1293800000	7658000000	0.168948
A0A0B4KHL7;P91928;A0A0B4KGN2	Mitofilin	42587	d10	2	NA	1202700000	6591900000	0.182451
A0A0B4KHL7;P91928;A0A0B4KGN2	Mitofilin	42587	d12	2	NA	1054800000	5324100000	0.198118
A0A0B4KHL7;P91928;A0A0B4KGN2	Mitofilin	42587	d14	2	NA	1047800000	5394200000	0.194246
A0A0B4KHQ8;Q9VB13;A0A0B4LIT4;A0A126GV16;A0A0B4LIS6;A0A0B4LHV0;A0A0B4KI45;A0A0B4LHS3;Q9VB15;A0A0B4LHR7	tau	326116	d02	1	NA	18633000	169100000	0.110189
A0A0B4KHQ8;Q9VB13;A0A0B4LIT4;A0A126GV16;A0A0B4LIS6;A0A0B4LHV0;A0A0B4KI45;A0A0B4LHS3;Q9VB15;A0A0B4LHR7	tau	326116	d04	1	NA	12273000	112640000	0.108958
A0A0B4KHQ8;Q9VB13;A0A0B4LIT4;A0A126GV16;A0A0B4LIS6;A0A0B4LHV0;A0A0B4KI45;A0A0B4LHS3;Q9VB15;A0A0B4LHR7	tau	326116	d06	1	NA	36097000	160410000	0.22503
A0A0B4KHQ8;Q9VB13;A0A0B4LIT4;A0A126GV16;A0A0B4LIS6;A0A0B4LHV0;A0A0B4KI45;A0A0B4LHS3;Q9VB15;A0A0B4LHR7	tau	326116	d08	1	NA	17968000	60537000	0.29681
A0A0B4KHQ8;Q9VB13;A0A0B4LIT4;A0A126GV16;A0A0B4LIS6;A0A0B4LHV0;A0A0B4KI45;A0A0B4LHS3;Q9VB15;A0A0B4LHR7	tau	326116	d10	1	NA	32035000	88584000	0.361634
A0A0B4KHQ8;Q9VB13;A0A0B4LIT4;A0A126GV16;A0A0B4LIS6;A0A0B4LHV0;A0A0B4KI45;A0A0B4LHS3;Q9VB15;A0A0B4LHR7	tau	326116	d12	1	NA	33408000	87302000	0.382672
A0A0B4KHQ8;Q9VB13;A0A0B4LIT4;A0A126GV16;A0A0B4LIS6;A0A0B4LHV0;A0A0B4KI45;A0A0B4LHS3;Q9VB15;A0A0B4LHR7	tau	326116	d14	1	NA	32925000	94303000	0.349141
A0A0B4KHQ8;Q9VB13;A0A0B4LIT4;A0A126GV16;A0A0B4LIS6;A0A0B4LHV0;A0A0B4KI45;A0A0B4LHS3;Q9VB15;A0A0B4LHR7	tau	326116	d02	2	NA	0	38782000	0
A0A0B4KHQ8;Q9VB13;A0A0B4LIT4;A0A126GV16;A0A0B4LIS6;A0A0B4LHV0;A0A0B4KI45;A0A0B4LHS3;Q9VB15;A0A0B4LHR7	tau	326116	d04	2	NA	0	74301000	0
A0A0B4KHQ8;Q9VB13;A0A0B4LIT4;A0A126GV16;A0A0B4LIS6;A0A0B4LHV0;A0A0B4KI45;A0A0B4LHS3;Q9VB15;A0A0B4LHR7	tau	326116	d06	2	NA	17276000	62133000	0.278049
A0A0B4KHQ8;Q9VB13;A0A0B4LIT4;A0A126GV16;A0A0B4LIS6;A0A0B4LHV0;A0A0B4KI45;A0A0B4LHS3;Q9VB15;A0A0B4LHR7	tau	326116	d08	2	NA	26090000	74857000	0.348531
A0A0B4KHQ8;Q9VB13;A0A0B4LIT4;A0A126GV16;A0A0B4LIS6;A0A0B4LHV0;A0A0B4KI45;A0A0B4LHS3;Q9VB15;A0A0B4LHR7	tau	326116	d10	2	NA	26641000	80820000	0.329634
A0A0B4KHQ8;Q9VB13;A0A0B4LIT4;A0A126GV16;A0A0B4LIS6;A0A0B4LHV0;A0A0B4KI45;A0A0B4LHS3;Q9VB15;A0A0B4LHR7	tau	326116	d12	2	NA	1361800	3549000	0.383714
A0A0B4KHQ8;Q9VB13;A0A0B4LIT4;A0A126GV16;A0A0B4LIS6;A0A0B4LHV0;A0A0B4KI45;A0A0B4LHS3;Q9VB15;A0A0B4LHR7	tau	326116	d14	2	NA	24505000	65988000	0.371355
A0A0B4KHS9;P48461	Pp1alpha-96A	42922	d02	1	NA	98312000	338140000	0.290743
A0A0B4KHS9;P48461	Pp1alpha-96A	42922	d04	1	NA	89895000	265210000	0.338958
A0A0B4KHS9;P48461	Pp1alpha-96A	42922	d06	1	NA	168600000	365740000	0.460983
A0A0B4KHS9;P48461	Pp1alpha-96A	42922	d08	1	NA	194160000	372490000	0.521249
A0A0B4KHS9;P48461	Pp1alpha-96A	42922	d10	1	NA	182640000	349100000	0.523174
A0A0B4KHS9;P48461	Pp1alpha-96A	42922	d12	1	NA	47665000	111710000	0.426685
A0A0B4KHS9;P48461	Pp1alpha-96A	42922	d14	1	NA	233150000	374660000	0.622298
A0A0B4KHS9;P48461	Pp1alpha-96A	42922	d02	2	NA	114560000	384530000	0.297922
A0A0B4KHS9;P48461	Pp1alpha-96A	42922	d04	2	NA	133920000	351690000	0.38079
A0A0B4KHS9;P48461	Pp1alpha-96A	42922	d06	2	NA	178480000	400150000	0.446033
A0A0B4KHS9;P48461	Pp1alpha-96A	42922	d08	2	NA	167450000	348210000	0.480888
A0A0B4KHS9;P48461	Pp1alpha-96A	42922	d10	2	NA	192970000	384470000	0.501912
A0A0B4KHS9;P48461	Pp1alpha-96A	42922	d12	2	NA	163650000	281480000	0.581391
A0A0B4KHS9;P48461	Pp1alpha-96A	42922	d14	2	NA	132720000	200550000	0.66178
A0A0B4KHU4;Q8SWX6;Q8IMU2	CG11790	42999	d02	2	NA	0	13075000	0
A0A0B4KHW3	aralar1	43616	d04	1	NA	35962000	140530000	0.255903
A0A0B4KHW3	aralar1	43616	d10	1	NA	61413000	138820000	0.442393
A0A0B4KHW3	aralar1	43616	d12	1	NA	60796000	147270000	0.41282
A0A0B4KHW3	aralar1	43616	d14	1	NA	108300000	211950000	0.51097
A0A0B4KHW3	aralar1	43616	d02	2	NA	38747000	156840000	0.247048
A0A0B4KHW3	aralar1	43616	d04	2	NA	0	105340000	0
A0A0B4KHW3	aralar1	43616	d10	2	NA	74033000	178970000	0.413662
A0A0B4KHW3	aralar1	43616	d12	2	NA	61386000	126010000	0.487152
A0A0B4KHW3	aralar1	43616	d14	2	NA	64345000	142570000	0.451322
A0A0B4KHW7;Q961V3;A0A0B4KHJ3;A0A0B4KHF5;A0A0B4JD23;Q7KRU0;Q8IMI0;A0A0B4JDE3;Q9VA53	CG2246	43637	d04	2	NA	0	14991000	0
A0A0B4KHZ1	Lsd-1	42810	d02	1	NA	805630000	2734400000	0.294628
A0A0B4KHZ1	Lsd-1	42810	d04	1	NA	855950000	1988100000	0.430537
A0A0B4KHZ1	Lsd-1	42810	d06	1	NA	1533600000	3311400000	0.463127
A0A0B4KHZ1	Lsd-1	42810	d08	1	NA	1253400000	2347600000	0.533907
A0A0B4KHZ1	Lsd-1	42810	d10	1	NA	2007800000	3396700000	0.591103
A0A0B4KHZ1	Lsd-1	42810	d12	1	NA	1968800000	3008600000	0.654391
A0A0B4KHZ1	Lsd-1	42810	d14	1	NA	1575700000	2381100000	0.661753
A0A0B4KHZ1	Lsd-1	42810	d02	2	NA	675910000	2296900000	0.294271
A0A0B4KHZ1	Lsd-1	42810	d04	2	NA	1368800000	3364300000	0.40686
A0A0B4KHZ1	Lsd-1	42810	d06	2	NA	1506500000	3066400000	0.491293
A0A0B4KHZ1	Lsd-1	42810	d08	2	NA	1238300000	2278700000	0.543424
A0A0B4KHZ1	Lsd-1	42810	d10	2	NA	2116600000	3567700000	0.593267
A0A0B4KHZ1	Lsd-1	42810	d12	2	NA	859660000	1385600000	0.620424
A0A0B4KHZ1	Lsd-1	42810	d14	2	NA	944060000	1501700000	0.628661
A0A0B4KI23	CG15515	43538	d02	1	NA	0	244970000	0
A0A0B4KI23	CG15515	43538	d04	1	NA	7587900	279410000	0.0271569
A0A0B4KI23	CG15515	43538	d06	1	NA	5442600	313240000	0.0173752
A0A0B4KI23	CG15515	43538	d08	1	NA	6318500	348010000	0.0181561
A0A0B4KI23	CG15515	43538	d10	1	NA	4738800	334670000	0.0141596
A0A0B4KI23	CG15515	43538	d12	1	NA	8099100	251450000	0.0322096
A0A0B4KI23	CG15515	43538	d14	1	NA	0	310000000	0
A0A0B4KI23	CG15515	43538	d02	2	NA	0	294500000	0
A0A0B4KI23	CG15515	43538	d04	2	NA	0	303750000	0
A0A0B4KI23	CG15515	43538	d06	2	NA	0	217580000	0
A0A0B4KI23	CG15515	43538	d08	2	NA	0	377660000	0
A0A0B4KI23	CG15515	43538	d10	2	NA	0	336360000	0
A0A0B4KI23	CG15515	43538	d12	2	NA	0	136420000	0
A0A0B4KI23	CG15515	43538	d14	2	NA	0	240250000	0
A0A0B4KI24;Q27415	Nlp	43560	d02	1	NA	15643000	371880000	0.0420646
A0A0B4KI24;Q27415	Nlp	43560	d04	1	NA	92987000	487450000	0.190762
A0A0B4KI24;Q27415	Nlp	43560	d06	1	NA	100950000	333250000	0.302926
A0A0B4KI24;Q27415	Nlp	43560	d08	1	NA	157070000	403510000	0.389259
A0A0B4KI24;Q27415	Nlp	43560	d10	1	NA	153590000	379220000	0.405016
A0A0B4KI24;Q27415	Nlp	43560	d12	1	NA	141540000	292730000	0.483517
A0A0B4KI24;Q27415	Nlp	43560	d14	1	NA	157820000	322420000	0.489486
A0A0B4KI24;Q27415	Nlp	43560	d02	2	NA	14527000	370500000	0.0392092
A0A0B4KI24;Q27415	Nlp	43560	d04	2	NA	84150000	390520000	0.215482
A0A0B4KI24;Q27415	Nlp	43560	d06	2	NA	145880000	508930000	0.286641
A0A0B4KI24;Q27415	Nlp	43560	d08	2	NA	105050000	297240000	0.353418
A0A0B4KI24;Q27415	Nlp	43560	d10	2	NA	199240000	471000000	0.423015
A0A0B4KI24;Q27415	Nlp	43560	d12	2	NA	111740000	246260000	0.453748
A0A0B4KI24;Q27415	Nlp	43560	d14	2	NA	157830000	341650000	0.461964
A0A0B4KI38;Q9V9X4	CG11334	43713	d02	1	NA	138560000	791500000	0.17506
A0A0B4KI38;Q9V9X4	CG11334	43713	d02	1	Metabolic pathways	138560000	791500000	0.17506
A0A0B4KI38;Q9V9X4	CG11334	43713	d04	1	NA	236430000	862020000	0.274274
A0A0B4KI38;Q9V9X4	CG11334	43713	d04	1	Metabolic pathways	236430000	862020000	0.274274
A0A0B4KI38;Q9V9X4	CG11334	43713	d06	1	NA	299880000	912000000	0.328816
A0A0B4KI38;Q9V9X4	CG11334	43713	d06	1	Metabolic pathways	299880000	912000000	0.328816
A0A0B4KI38;Q9V9X4	CG11334	43713	d08	1	NA	305030000	772110000	0.39506
A0A0B4KI38;Q9V9X4	CG11334	43713	d08	1	Metabolic pathways	305030000	772110000	0.39506
A0A0B4KI38;Q9V9X4	CG11334	43713	d10	1	NA	387520000	934420000	0.414717
A0A0B4KI38;Q9V9X4	CG11334	43713	d10	1	Metabolic pathways	387520000	934420000	0.414717
A0A0B4KI38;Q9V9X4	CG11334	43713	d12	1	NA	312020000	681700000	0.457709
A0A0B4KI38;Q9V9X4	CG11334	43713	d12	1	Metabolic pathways	312020000	681700000	0.457709
A0A0B4KI38;Q9V9X4	CG11334	43713	d14	1	NA	329590000	669440000	0.492337
A0A0B4KI38;Q9V9X4	CG11334	43713	d14	1	Metabolic pathways	329590000	669440000	0.492337
A0A0B4KI38;Q9V9X4	CG11334	43713	d02	2	NA	169080000	905000000	0.186829
A0A0B4KI38;Q9V9X4	CG11334	43713	d02	2	Metabolic pathways	169080000	905000000	0.186829
A0A0B4KI38;Q9V9X4	CG11334	43713	d04	2	NA	201160000	690650000	0.291262
A0A0B4KI38;Q9V9X4	CG11334	43713	d04	2	Metabolic pathways	201160000	690650000	0.291262
A0A0B4KI38;Q9V9X4	CG11334	43713	d06	2	NA	286990000	858800000	0.334176
A0A0B4KI38;Q9V9X4	CG11334	43713	d06	2	Metabolic pathways	286990000	858800000	0.334176
A0A0B4KI38;Q9V9X4	CG11334	43713	d08	2	NA	389880000	895550000	0.435353
A0A0B4KI38;Q9V9X4	CG11334	43713	d08	2	Metabolic pathways	389880000	895550000	0.435353
A0A0B4KI38;Q9V9X4	CG11334	43713	d10	2	NA	333510000	813030000	0.410206
A0A0B4KI38;Q9V9X4	CG11334	43713	d10	2	Metabolic pathways	333510000	813030000	0.410206
A0A0B4KI38;Q9V9X4	CG11334	43713	d12	2	NA	233330000	514820000	0.453226
A0A0B4KI38;Q9V9X4	CG11334	43713	d12	2	Metabolic pathways	233330000	514820000	0.453226
A0A0B4KI38;Q9V9X4	CG11334	43713	d14	2	NA	238290000	530320000	0.449332
A0A0B4KI38;Q9V9X4	CG11334	43713	d14	2	Metabolic pathways	238290000	530320000	0.449332
A0A0B4LES3;Q9V9E3	CG3107	35475	d02	1	NA	0	144930000	0
A0A0B4LES3;Q9V9E3	CG3107	35475	d04	1	NA	0	73522000	0
A0A0B4LES3;Q9V9E3	CG3107	35475	d06	1	NA	12867000	160570000	0.0801333
A0A0B4LES3;Q9V9E3	CG3107	35475	d08	1	NA	13319000	137840000	0.0966265
A0A0B4LES3;Q9V9E3	CG3107	35475	d10	1	NA	8960200	124690000	0.0718598
A0A0B4LES3;Q9V9E3	CG3107	35475	d12	1	NA	15873000	86410000	0.183694
A0A0B4LES3;Q9V9E3	CG3107	35475	d14	1	NA	44168000	176580000	0.25013
A0A0B4LES3;Q9V9E3	CG3107	35475	d02	2	NA	0	197750000	0
A0A0B4LES3;Q9V9E3	CG3107	35475	d04	2	NA	13008000	189990000	0.0684668
A0A0B4LES3;Q9V9E3	CG3107	35475	d06	2	NA	0	61798000	0
A0A0B4LES3;Q9V9E3	CG3107	35475	d08	2	NA	37782000	227350000	0.166184
A0A0B4LES3;Q9V9E3	CG3107	35475	d10	2	NA	21313000	113430000	0.187896
A0A0B4LES3;Q9V9E3	CG3107	35475	d12	2	NA	18627000	95425000	0.1952
A0A0B4LES3;Q9V9E3	CG3107	35475	d14	2	NA	7703600	87468000	0.0880734
A0A0B4LEU2;Q9V9L1	Cyp6w1	35543	d06	1	NA	29134000	36301000	0.802567
A0A0B4LEU2;Q9V9L1	Cyp6w1	35543	d10	1	NA	16593000	25248000	0.657201
A0A0B4LEU2;Q9V9L1	Cyp6w1	35543	d14	1	NA	54226000	82929000	0.653885
A0A0B4LEU2;Q9V9L1	Cyp6w1	35543	d06	2	NA	8176500	13717000	0.596085
A0A0B4LEU2;Q9V9L1	Cyp6w1	35543	d10	2	NA	36863000	36863000	1
A0A0B4LEU2;Q9V9L1	Cyp6w1	35543	d12	2	NA	50219000	50219000	1
A0A0B4LEU2;Q9V9L1	Cyp6w1	35543	d14	2	NA	20898000	20898000	1
A0A0B4LEV3;Q7JWR9	CG8635	35850	d02	1	NA	0	98701000	0
A0A0B4LEV3;Q7JWR9	CG8635	35850	d12	1	NA	6360000	11386000	0.558581
A0A0B4LEV3;Q7JWR9	CG8635	35850	d02	2	NA	0	48265000	0
A0A0B4LEV3;Q7JWR9	CG8635	35850	d04	2	NA	0	16555000	0
A0A0B4LEV3;Q7JWR9	CG8635	35850	d06	2	NA	0	14480000	0
A0A0B4LEV3;Q7JWR9	CG8635	35850	d08	2	NA	8872100	18718000	0.473988
A0A0B4LEV3;Q7JWR9	CG8635	35850	d14	2	NA	11182000	17982000	0.621844
A0A0B4LEY6;Q94518	Nacalpha	36409	d02	1	NA	126010000	1410500000	0.0893371
A0A0B4LEY6;Q94518	Nacalpha	36409	d04	1	NA	322520000	1287800000	0.250443
A0A0B4LEY6;Q94518	Nacalpha	36409	d06	1	NA	370590000	1030200000	0.359726
A0A0B4LEY6;Q94518	Nacalpha	36409	d08	1	NA	494550000	1138800000	0.434273
A0A0B4LEY6;Q94518	Nacalpha	36409	d10	1	NA	586480000	1193800000	0.491272
A0A0B4LEY6;Q94518	Nacalpha	36409	d12	1	NA	624050000	1130700000	0.551915
A0A0B4LEY6;Q94518	Nacalpha	36409	d14	1	NA	649330000	1115500000	0.582098
A0A0B4LEY6;Q94518	Nacalpha	36409	d02	2	NA	192410000	1732600000	0.111053
A0A0B4LEY6;Q94518	Nacalpha	36409	d04	2	NA	303970000	1371900000	0.221569
A0A0B4LEY6;Q94518	Nacalpha	36409	d06	2	NA	465690000	1322300000	0.352182
A0A0B4LEY6;Q94518	Nacalpha	36409	d08	2	NA	432770000	987790000	0.438119
A0A0B4LEY6;Q94518	Nacalpha	36409	d10	2	NA	606670000	1234600000	0.49139
A0A0B4LEY6;Q94518	Nacalpha	36409	d12	2	NA	507430000	972180000	0.521951
A0A0B4LEY6;Q94518	Nacalpha	36409	d14	2	NA	375400000	676010000	0.555317
A0A0B4LF26;Q7K550	eIF3j	36037	d02	1	NA	33206000	321570000	0.103262
A0A0B4LF26;Q7K550	eIF3j	36037	d04	1	NA	82997000	280150000	0.296259
A0A0B4LF26;Q7K550	eIF3j	36037	d06	1	NA	61608000	166350000	0.370352
A0A0B4LF26;Q7K550	eIF3j	36037	d08	1	NA	78342000	143440000	0.546166
A0A0B4LF26;Q7K550	eIF3j	36037	d10	1	NA	133530000	227710000	0.586404
A0A0B4LF26;Q7K550	eIF3j	36037	d12	1	NA	64352000	97256000	0.661676
A0A0B4LF26;Q7K550	eIF3j	36037	d14	1	NA	208680000	317560000	0.657136
A0A0B4LF26;Q7K550	eIF3j	36037	d02	2	NA	16003000	239510000	0.0668156
A0A0B4LF26;Q7K550	eIF3j	36037	d04	2	NA	59720000	267790000	0.223011
A0A0B4LF26;Q7K550	eIF3j	36037	d06	2	NA	108260000	305440000	0.354439
A0A0B4LF26;Q7K550	eIF3j	36037	d08	2	NA	123370000	260970000	0.472736
A0A0B4LF26;Q7K550	eIF3j	36037	d10	2	NA	119940000	211530000	0.567012
A0A0B4LF26;Q7K550	eIF3j	36037	d12	2	NA	83406000	140500000	0.593637
A0A0B4LF26;Q7K550	eIF3j	36037	d14	2	NA	39456000	60452000	0.652683
A0A0B4LF45;P82712;Q7KR10	Cyp12d1-p	246648	d04	1	NA	26415000	48407000	0.545686
A0A0B4LF45;P82712;Q7KR10	Cyp12d1-p	246648	d06	1	NA	31928000	64052000	0.49847
A0A0B4LF45;P82712;Q7KR10	Cyp12d1-p	246648	d10	1	NA	37059000	37059000	1
A0A0B4LF45;P82712;Q7KR10	Cyp12d1-p	246648	d14	1	NA	20936000	20936000	1
A0A0B4LF45;P82712;Q7KR10	Cyp12d1-p	246648	d02	2	NA	0	17300000	0
A0A0B4LF45;P82712;Q7KR10	Cyp12d1-p	246648	d06	2	NA	8514900	21724000	0.391958
A0A0B4LF45;P82712;Q7KR10	Cyp12d1-p	246648	d08	2	NA	33063000	46786000	0.706686
A0A0B4LF49;Q8T5S9;B7YZF0;A1Z8G0	metro	36176	d02	1	NA	0	90431000	0
A0A0B4LF49;Q8T5S9;B7YZF0;A1Z8G0	metro	36176	d04	1	NA	0	87082000	0
A0A0B4LF49;Q8T5S9;B7YZF0;A1Z8G0	metro	36176	d06	1	NA	0	19459000	0
A0A0B4LF49;Q8T5S9;B7YZF0;A1Z8G0	metro	36176	d08	1	NA	0	116110000	0
A0A0B4LF49;Q8T5S9;B7YZF0;A1Z8G0	metro	36176	d10	1	NA	7168900	68350000	0.104885
A0A0B4LF49;Q8T5S9;B7YZF0;A1Z8G0	metro	36176	d12	1	NA	0	55454000	0
A0A0B4LF49;Q8T5S9;B7YZF0;A1Z8G0	metro	36176	d14	1	NA	0	60849000	0
A0A0B4LF49;Q8T5S9;B7YZF0;A1Z8G0	metro	36176	d02	2	NA	0	115030000	0
A0A0B4LF49;Q8T5S9;B7YZF0;A1Z8G0	metro	36176	d04	2	NA	0	55404000	0
A0A0B4LF49;Q8T5S9;B7YZF0;A1Z8G0	metro	36176	d06	2	NA	7034300	153120000	0.0459398
A0A0B4LF49;Q8T5S9;B7YZF0;A1Z8G0	metro	36176	d08	2	NA	0	97536000	0
A0A0B4LF49;Q8T5S9;B7YZF0;A1Z8G0	metro	36176	d10	2	NA	0	68165000	0
A0A0B4LF49;Q8T5S9;B7YZF0;A1Z8G0	metro	36176	d14	2	NA	0	91479000	0
A0A0B4LF57;P62152	Cam	36329	d02	1	NA	583460000	5600700000	0.104176
A0A0B4LF57;P62152	Cam	36329	d02	1	NA	583460000	5600700000	0.104176
A0A0B4LF57;P62152	Cam	36329	d04	1	NA	953410000	4900400000	0.194558
A0A0B4LF57;P62152	Cam	36329	d04	1	NA	953410000	4900400000	0.194558
A0A0B4LF57;P62152	Cam	36329	d06	1	NA	1392500000	5543900000	0.251177
A0A0B4LF57;P62152	Cam	36329	d06	1	NA	1392500000	5543900000	0.251177
A0A0B4LF57;P62152	Cam	36329	d08	1	NA	1509900000	5282000000	0.285858
A0A0B4LF57;P62152	Cam	36329	d08	1	NA	1509900000	5282000000	0.285858
A0A0B4LF57;P62152	Cam	36329	d10	1	NA	1836400000	5295000000	0.346818
A0A0B4LF57;P62152	Cam	36329	d10	1	NA	1836400000	5295000000	0.346818
A0A0B4LF57;P62152	Cam	36329	d12	1	NA	1849900000	5145700000	0.359504
A0A0B4LF57;P62152	Cam	36329	d12	1	NA	1849900000	5145700000	0.359504
A0A0B4LF57;P62152	Cam	36329	d14	1	NA	1678400000	4251700000	0.39476
A0A0B4LF57;P62152	Cam	36329	d14	1	NA	1678400000	4251700000	0.39476
A0A0B4LF57;P62152	Cam	36329	d02	2	NA	664180000	5913000000	0.112325
A0A0B4LF57;P62152	Cam	36329	d02	2	NA	664180000	5913000000	0.112325
A0A0B4LF57;P62152	Cam	36329	d04	2	NA	928270000	5647500000	0.164368
A0A0B4LF57;P62152	Cam	36329	d04	2	NA	928270000	5647500000	0.164368
A0A0B4LF57;P62152	Cam	36329	d06	2	NA	1342500000	5219600000	0.257204
A0A0B4LF57;P62152	Cam	36329	d06	2	NA	1342500000	5219600000	0.257204
A0A0B4LF57;P62152	Cam	36329	d08	2	NA	1451800000	4945000000	0.293589
A0A0B4LF57;P62152	Cam	36329	d08	2	NA	1451800000	4945000000	0.293589
A0A0B4LF57;P62152	Cam	36329	d10	2	NA	2030600000	5921600000	0.342914
A0A0B4LF57;P62152	Cam	36329	d10	2	NA	2030600000	5921600000	0.342914
A0A0B4LF57;P62152	Cam	36329	d12	2	NA	1783400000	4737100000	0.376475
A0A0B4LF57;P62152	Cam	36329	d12	2	NA	1783400000	4737100000	0.376475
A0A0B4LF57;P62152	Cam	36329	d14	2	NA	2077500000	5613600000	0.370083
A0A0B4LF57;P62152	Cam	36329	d14	2	NA	2077500000	5613600000	0.370083
A0A0B4LF64;P47948	TpnC47D	36195	d02	1	NA	0	24092000	0
A0A0B4LF64;P47948	TpnC47D	36195	d04	1	NA	29070000	156640000	0.185585
A0A0B4LF64;P47948	TpnC47D	36195	d06	1	NA	23452000	135440000	0.173154
A0A0B4LF64;P47948	TpnC47D	36195	d08	1	NA	74942000	284860000	0.263084
A0A0B4LF64;P47948	TpnC47D	36195	d10	1	NA	43377000	186090000	0.233097
A0A0B4LF64;P47948	TpnC47D	36195	d12	1	NA	47606000	183790000	0.259024
A0A0B4LF64;P47948	TpnC47D	36195	d14	1	NA	60056000	249650000	0.240561
A0A0B4LF64;P47948	TpnC47D	36195	d02	2	NA	24008000	228010000	0.105294
A0A0B4LF64;P47948	TpnC47D	36195	d04	2	NA	27383000	204950000	0.133608
A0A0B4LF64;P47948	TpnC47D	36195	d06	2	NA	52320000	314090000	0.166576
A0A0B4LF64;P47948	TpnC47D	36195	d08	2	NA	55064000	225810000	0.243851
A0A0B4LF64;P47948	TpnC47D	36195	d10	2	NA	36620000	154860000	0.236472
A0A0B4LF64;P47948	TpnC47D	36195	d12	2	NA	23946000	118090000	0.202778
A0A0B4LF64;P47948	TpnC47D	36195	d14	2	NA	28672000	155390000	0.184516
A0A0B4LF82;Q5U0Y0;A0A0B4K765;A0A0B4LF93;A1Z928;A1Z927;A0A126GUN9	Sin3A	36382	d06	1	NA	63987000	857580000	0.0746134
A0A0B4LF82;Q5U0Y0;A0A0B4K765;A0A0B4LF93;A1Z928;A1Z927;A0A126GUN9	Sin3A	36382	d14	2	NA	55136000	1247500000	0.0441972
A0A0B4LF92;A1Z9A2	CG4646	36459	d02	1	NA	0	12037000	0
A0A0B4LF92;A1Z9A2	CG4646	36459	d14	1	NA	21130000	44415000	0.47574
A0A0B4LF92;A1Z9A2	CG4646	36459	d02	2	NA	0	40568000	0
A0A0B4LF92;A1Z9A2	CG4646	36459	d04	2	NA	0	24993000	0
A0A0B4LF92;A1Z9A2	CG4646	36459	d08	2	NA	0	15251000	0
A0A0B4LF92;A1Z9A2	CG4646	36459	d12	2	NA	17293000	34279000	0.504478
A0A0B4LFA6;Q9W4E6	Rpn13	36545	d02	1	Proteasome	21284000	150880000	0.141066
A0A0B4LFA6;Q9W4E6	Rpn13	36545	d04	1	Proteasome	25084000	110970000	0.226043
A0A0B4LFA6;Q9W4E6	Rpn13	36545	d06	1	Proteasome	60519000	107850000	0.56114
A0A0B4LFA6;Q9W4E6	Rpn13	36545	d08	1	Proteasome	58569000	124620000	0.469981
A0A0B4LFA6;Q9W4E6	Rpn13	36545	d10	1	Proteasome	51712000	90582000	0.570886
A0A0B4LFA6;Q9W4E6	Rpn13	36545	d12	1	Proteasome	60650000	110280000	0.549964
A0A0B4LFA6;Q9W4E6	Rpn13	36545	d14	1	Proteasome	114550000	188900000	0.606406
A0A0B4LFA6;Q9W4E6	Rpn13	36545	d02	2	Proteasome	22993000	230130000	0.0999131
A0A0B4LFA6;Q9W4E6	Rpn13	36545	d04	2	Proteasome	72681000	221390000	0.328294
A0A0B4LFA6;Q9W4E6	Rpn13	36545	d06	2	Proteasome	82614000	181780000	0.454472
A0A0B4LFA6;Q9W4E6	Rpn13	36545	d08	2	Proteasome	64608000	113440000	0.569535
A0A0B4LFA6;Q9W4E6	Rpn13	36545	d10	2	Proteasome	79382000	136040000	0.58352
A0A0B4LFA6;Q9W4E6	Rpn13	36545	d12	2	Proteasome	39145000	75066000	0.521474
A0A0B4LFA6;Q9W4E6	Rpn13	36545	d14	2	Proteasome	63980000	90993000	0.703131
A0A0B4LFB3;Q7JVI3	eIF3m	36565	d02	1	NA	9817700	303450000	0.0323536
A0A0B4LFB3;Q7JVI3	eIF3m	36565	d04	1	NA	21473000	186120000	0.115372
A0A0B4LFB3;Q7JVI3	eIF3m	36565	d06	1	NA	45823000	168420000	0.272076
A0A0B4LFB3;Q7JVI3	eIF3m	36565	d08	1	NA	92630000	247860000	0.373719
A0A0B4LFB3;Q7JVI3	eIF3m	36565	d10	1	NA	58583000	146290000	0.400458
A0A0B4LFB3;Q7JVI3	eIF3m	36565	d12	1	NA	69452000	148140000	0.468827
A0A0B4LFB3;Q7JVI3	eIF3m	36565	d14	1	NA	38154000	67578000	0.564592
A0A0B4LFB3;Q7JVI3	eIF3m	36565	d02	2	NA	0	139680000	0
A0A0B4LFB3;Q7JVI3	eIF3m	36565	d04	2	NA	18169000	200160000	0.0907724
A0A0B4LFB3;Q7JVI3	eIF3m	36565	d06	2	NA	51616000	205560000	0.251099
A0A0B4LFB3;Q7JVI3	eIF3m	36565	d08	2	NA	39511000	75564000	0.522881
A0A0B4LFB3;Q7JVI3	eIF3m	36565	d10	2	NA	55649000	126440000	0.440122
A0A0B4LFB3;Q7JVI3	eIF3m	36565	d12	2	NA	28345000	63889000	0.44366
A0A0B4LFB3;Q7JVI3	eIF3m	36565	d14	2	NA	25642000	52970000	0.484085
A0A0B4LFB8;Q95U20;A0A0B4LGF5;A1Z9N0;A0A0B4LF33	Opa1	36578	d02	1	NA	7950500	632030000	0.0125793
A0A0B4LFB8;Q95U20;A0A0B4LGF5;A1Z9N0;A0A0B4LF33	Opa1	36578	d04	1	NA	6972200	428490000	0.0162716
A0A0B4LFB8;Q95U20;A0A0B4LGF5;A1Z9N0;A0A0B4LF33	Opa1	36578	d06	1	NA	14245000	429240000	0.0331866
A0A0B4LFB8;Q95U20;A0A0B4LGF5;A1Z9N0;A0A0B4LF33	Opa1	36578	d08	1	NA	33890000	340550000	0.0995155
A0A0B4LFB8;Q95U20;A0A0B4LGF5;A1Z9N0;A0A0B4LF33	Opa1	36578	d10	1	NA	11410000	255120000	0.0447241
A0A0B4LFB8;Q95U20;A0A0B4LGF5;A1Z9N0;A0A0B4LF33	Opa1	36578	d12	1	NA	25025000	238650000	0.104861
A0A0B4LFB8;Q95U20;A0A0B4LGF5;A1Z9N0;A0A0B4LF33	Opa1	36578	d14	1	NA	121820000	365760000	0.33306
A0A0B4LFB8;Q95U20;A0A0B4LGF5;A1Z9N0;A0A0B4LF33	Opa1	36578	d02	2	NA	0	605920000	0
A0A0B4LFB8;Q95U20;A0A0B4LGF5;A1Z9N0;A0A0B4LF33	Opa1	36578	d04	2	NA	31532000	667170000	0.0472623
A0A0B4LFB8;Q95U20;A0A0B4LGF5;A1Z9N0;A0A0B4LF33	Opa1	36578	d06	2	NA	19547000	371350000	0.0526377
A0A0B4LFB8;Q95U20;A0A0B4LGF5;A1Z9N0;A0A0B4LF33	Opa1	36578	d08	2	NA	119170000	581640000	0.204886
A0A0B4LFB8;Q95U20;A0A0B4LGF5;A1Z9N0;A0A0B4LF33	Opa1	36578	d10	2	NA	57756000	418820000	0.137902
A0A0B4LFB8;Q95U20;A0A0B4LGF5;A1Z9N0;A0A0B4LF33	Opa1	36578	d12	2	NA	25085000	125780000	0.199436
A0A0B4LFB8;Q95U20;A0A0B4LGF5;A1Z9N0;A0A0B4LF33	Opa1	36578	d14	2	NA	71607000	317500000	0.225534
A0A0B4LFD2;P29845	Hsc70-5	36583	d02	1	NA	816150000	7910000000	0.10318
A0A0B4LFD2;P29845	Hsc70-5	36583	d04	1	NA	1177200000	5914900000	0.199023
A0A0B4LFD2;P29845	Hsc70-5	36583	d06	1	NA	1843600000	6266100000	0.294218
A0A0B4LFD2;P29845	Hsc70-5	36583	d08	1	NA	1648500000	4746500000	0.347309
A0A0B4LFD2;P29845	Hsc70-5	36583	d10	1	NA	1911200000	4499400000	0.424768
A0A0B4LFD2;P29845	Hsc70-5	36583	d12	1	NA	2252500000	4813800000	0.467926
A0A0B4LFD2;P29845	Hsc70-5	36583	d14	1	NA	2771100000	5637200000	0.491574
A0A0B4LFD2;P29845	Hsc70-5	36583	d02	2	NA	923270000	7939000000	0.116296
A0A0B4LFD2;P29845	Hsc70-5	36583	d04	2	NA	1447900000	6929600000	0.208944
A0A0B4LFD2;P29845	Hsc70-5	36583	d06	2	NA	1776600000	6028500000	0.2947
A0A0B4LFD2;P29845	Hsc70-5	36583	d08	2	NA	2234800000	6081100000	0.367499
A0A0B4LFD2;P29845	Hsc70-5	36583	d10	2	NA	2361800000	5434400000	0.434602
A0A0B4LFD2;P29845	Hsc70-5	36583	d12	2	NA	1838700000	4134600000	0.44471
A0A0B4LFD2;P29845	Hsc70-5	36583	d14	2	NA	2563100000	5195300000	0.49335
A0A0B4LFD9;Q8T3U2	RpS23	36576	d02	1	Ribosome	114680000	1376600000	0.0833067
A0A0B4LFD9;Q8T3U2	RpS23	36576	d04	1	Ribosome	177280000	1067200000	0.166117
A0A0B4LFD9;Q8T3U2	RpS23	36576	d06	1	Ribosome	386430000	1568300000	0.246401
A0A0B4LFD9;Q8T3U2	RpS23	36576	d08	1	Ribosome	609410000	1694600000	0.359619
A0A0B4LFD9;Q8T3U2	RpS23	36576	d10	1	Ribosome	668330000	1588700000	0.420677
A0A0B4LFD9;Q8T3U2	RpS23	36576	d12	1	Ribosome	644490000	1354500000	0.475814
A0A0B4LFD9;Q8T3U2	RpS23	36576	d14	1	Ribosome	776970000	1428800000	0.543792
A0A0B4LFD9;Q8T3U2	RpS23	36576	d02	2	Ribosome	162510000	2563900000	0.0633839
A0A0B4LFD9;Q8T3U2	RpS23	36576	d04	2	Ribosome	299670000	1840900000	0.162785
A0A0B4LFD9;Q8T3U2	RpS23	36576	d06	2	Ribosome	473300000	1776400000	0.266438
A0A0B4LFD9;Q8T3U2	RpS23	36576	d08	2	Ribosome	607110000	1813000000	0.334865
A0A0B4LFD9;Q8T3U2	RpS23	36576	d10	2	Ribosome	634100000	1508300000	0.420407
A0A0B4LFD9;Q8T3U2	RpS23	36576	d12	2	Ribosome	494740000	979960000	0.504857
A0A0B4LFD9;Q8T3U2	RpS23	36576	d14	2	Ribosome	653770000	1285600000	0.508533
A0A0B4LFH0;Q9V813;A0A0B4KG54	Mtap	36955	d02	1	NA	46399000	277420000	0.167252
A0A0B4LFH0;Q9V813;A0A0B4KG54	Mtap	36955	d02	1	Metabolic pathways	46399000	277420000	0.167252
A0A0B4LFH0;Q9V813;A0A0B4KG54	Mtap	36955	d04	1	NA	43635000	172360000	0.253162
A0A0B4LFH0;Q9V813;A0A0B4KG54	Mtap	36955	d04	1	Metabolic pathways	43635000	172360000	0.253162
A0A0B4LFH0;Q9V813;A0A0B4KG54	Mtap	36955	d06	1	NA	63408000	156680000	0.404697
A0A0B4LFH0;Q9V813;A0A0B4KG54	Mtap	36955	d06	1	Metabolic pathways	63408000	156680000	0.404697
A0A0B4LFH0;Q9V813;A0A0B4KG54	Mtap	36955	d08	1	NA	34206000	83904000	0.40768
A0A0B4LFH0;Q9V813;A0A0B4KG54	Mtap	36955	d08	1	Metabolic pathways	34206000	83904000	0.40768
A0A0B4LFH0;Q9V813;A0A0B4KG54	Mtap	36955	d10	1	NA	50129000	118700000	0.422317
A0A0B4LFH0;Q9V813;A0A0B4KG54	Mtap	36955	d10	1	Metabolic pathways	50129000	118700000	0.422317
A0A0B4LFH0;Q9V813;A0A0B4KG54	Mtap	36955	d12	1	NA	71912000	144140000	0.498904
A0A0B4LFH0;Q9V813;A0A0B4KG54	Mtap	36955	d12	1	Metabolic pathways	71912000	144140000	0.498904
A0A0B4LFH0;Q9V813;A0A0B4KG54	Mtap	36955	d14	1	NA	78741000	130360000	0.604027
A0A0B4LFH0;Q9V813;A0A0B4KG54	Mtap	36955	d14	1	Metabolic pathways	78741000	130360000	0.604027
A0A0B4LFH0;Q9V813;A0A0B4KG54	Mtap	36955	d02	2	NA	29710000	252830000	0.11751
A0A0B4LFH0;Q9V813;A0A0B4KG54	Mtap	36955	d02	2	Metabolic pathways	29710000	252830000	0.11751
A0A0B4LFH0;Q9V813;A0A0B4KG54	Mtap	36955	d04	2	NA	51119000	254370000	0.200963
A0A0B4LFH0;Q9V813;A0A0B4KG54	Mtap	36955	d04	2	Metabolic pathways	51119000	254370000	0.200963
A0A0B4LFH0;Q9V813;A0A0B4KG54	Mtap	36955	d06	2	NA	40463000	192070000	0.210668
A0A0B4LFH0;Q9V813;A0A0B4KG54	Mtap	36955	d06	2	Metabolic pathways	40463000	192070000	0.210668
A0A0B4LFH0;Q9V813;A0A0B4KG54	Mtap	36955	d08	2	NA	62876000	139540000	0.450595
A0A0B4LFH0;Q9V813;A0A0B4KG54	Mtap	36955	d08	2	Metabolic pathways	62876000	139540000	0.450595
A0A0B4LFH0;Q9V813;A0A0B4KG54	Mtap	36955	d10	2	NA	89557000	223330000	0.401007
A0A0B4LFH0;Q9V813;A0A0B4KG54	Mtap	36955	d10	2	Metabolic pathways	89557000	223330000	0.401007
A0A0B4LFH0;Q9V813;A0A0B4KG54	Mtap	36955	d12	2	NA	41531000	90876000	0.457007
A0A0B4LFH0;Q9V813;A0A0B4KG54	Mtap	36955	d12	2	Metabolic pathways	41531000	90876000	0.457007
A0A0B4LFH0;Q9V813;A0A0B4KG54	Mtap	36955	d14	2	NA	32473000	90680000	0.358105
A0A0B4LFH0;Q9V813;A0A0B4KG54	Mtap	36955	d14	2	Metabolic pathways	32473000	90680000	0.358105
A0A0B4LFJ1;Q23997	Idgf6	36868	d02	1	NA	851630000	3395600000	0.250804
A0A0B4LFJ1;Q23997	Idgf6	36868	d04	1	NA	994980000	2709400000	0.367233
A0A0B4LFJ1;Q23997	Idgf6	36868	d06	1	NA	1827900000	3883400000	0.470696
A0A0B4LFJ1;Q23997	Idgf6	36868	d08	1	NA	1671200000	3094200000	0.540107
A0A0B4LFJ1;Q23997	Idgf6	36868	d10	1	NA	2027400000	3328200000	0.609158
A0A0B4LFJ1;Q23997	Idgf6	36868	d12	1	NA	1893200000	3064800000	0.617724
A0A0B4LFJ1;Q23997	Idgf6	36868	d14	1	NA	1888000000	2848900000	0.662712
A0A0B4LFJ1;Q23997	Idgf6	36868	d02	2	NA	878600000	3590200000	0.244722
A0A0B4LFJ1;Q23997	Idgf6	36868	d04	2	NA	1577700000	3921700000	0.4023
A0A0B4LFJ1;Q23997	Idgf6	36868	d06	2	NA	1724300000	3663000000	0.470734
A0A0B4LFJ1;Q23997	Idgf6	36868	d08	2	NA	2311500000	4327500000	0.534142
A0A0B4LFJ1;Q23997	Idgf6	36868	d10	2	NA	2180500000	3689100000	0.591066
A0A0B4LFJ1;Q23997	Idgf6	36868	d12	2	NA	1722600000	2598100000	0.663023
A0A0B4LFJ1;Q23997	Idgf6	36868	d14	2	NA	1947300000	3095800000	0.629014
A0A0B4LFL2;A1ZAX1	eIF3c	37005	d02	1	NA	0	58508000	0
A0A0B4LFL2;A1ZAX1	eIF3c	37005	d04	1	NA	27847000	221300000	0.125834
A0A0B4LFL2;A1ZAX1	eIF3c	37005	d06	1	NA	22680000	133670000	0.169672
A0A0B4LFL2;A1ZAX1	eIF3c	37005	d08	1	NA	75526000	183270000	0.412102
A0A0B4LFL2;A1ZAX1	eIF3c	37005	d10	1	NA	35313000	75964000	0.464865
A0A0B4LFL2;A1ZAX1	eIF3c	37005	d12	1	NA	38556000	59670000	0.646154
A0A0B4LFL2;A1ZAX1	eIF3c	37005	d14	1	NA	50477000	91982000	0.54877
A0A0B4LFL2;A1ZAX1	eIF3c	37005	d02	2	NA	0	267190000	0
A0A0B4LFL2;A1ZAX1	eIF3c	37005	d04	2	NA	14618000	151170000	0.0966991
A0A0B4LFL2;A1ZAX1	eIF3c	37005	d06	2	NA	85409000	268570000	0.318014
A0A0B4LFL2;A1ZAX1	eIF3c	37005	d08	2	NA	126140000	270040000	0.467116
A0A0B4LFL2;A1ZAX1	eIF3c	37005	d10	2	NA	21770000	55757000	0.390444
A0A0B4LFL2;A1ZAX1	eIF3c	37005	d12	2	NA	21800000	46100000	0.472885
A0A0B4LFL2;A1ZAX1	eIF3c	37005	d14	2	NA	7399800	12955000	0.571193
A0A0B4LFL3;O96827	eEF1beta	45249	d02	1	NA	166390000	2212800000	0.0751943
A0A0B4LFL3;O96827	eEF1beta	45249	d04	1	NA	325570000	1862200000	0.174831
A0A0B4LFL3;O96827	eEF1beta	45249	d06	1	NA	545620000	2013300000	0.271008
A0A0B4LFL3;O96827	eEF1beta	45249	d08	1	NA	604730000	1715900000	0.352427
A0A0B4LFL3;O96827	eEF1beta	45249	d10	1	NA	761610000	1677900000	0.453907
A0A0B4LFL3;O96827	eEF1beta	45249	d12	1	NA	739860000	1503900000	0.491961
A0A0B4LFL3;O96827	eEF1beta	45249	d14	1	NA	779250000	1468500000	0.530644
A0A0B4LFL3;O96827	eEF1beta	45249	d02	2	NA	213800000	2584300000	0.0827303
A0A0B4LFL3;O96827	eEF1beta	45249	d04	2	NA	382170000	2099000000	0.182072
A0A0B4LFL3;O96827	eEF1beta	45249	d06	2	NA	484590000	1829400000	0.26489
A0A0B4LFL3;O96827	eEF1beta	45249	d08	2	NA	587330000	1503000000	0.390772
A0A0B4LFL3;O96827	eEF1beta	45249	d10	2	NA	653760000	1649700000	0.39629
A0A0B4LFL3;O96827	eEF1beta	45249	d12	2	NA	586160000	1310000000	0.44745
A0A0B4LFL3;O96827	eEF1beta	45249	d14	2	NA	639500000	1455900000	0.439247
A0A0B4LFM0;P41044	Cbp53E	36905	d02	1	NA	66767000	1144900000	0.0583169
A0A0B4LFM0;P41044	Cbp53E	36905	d04	1	NA	120010000	1410000000	0.0851135
A0A0B4LFM0;P41044	Cbp53E	36905	d06	1	NA	144650000	1267300000	0.11414
A0A0B4LFM0;P41044	Cbp53E	36905	d08	1	NA	224890000	1326100000	0.169588
A0A0B4LFM0;P41044	Cbp53E	36905	d10	1	NA	269490000	1461300000	0.184418
A0A0B4LFM0;P41044	Cbp53E	36905	d12	1	NA	331790000	1501600000	0.220958
A0A0B4LFM0;P41044	Cbp53E	36905	d14	1	NA	309880000	1212400000	0.255592
A0A0B4LFM0;P41044	Cbp53E	36905	d02	2	NA	82516000	1888700000	0.0436893
A0A0B4LFM0;P41044	Cbp53E	36905	d04	2	NA	159210000	1819000000	0.0875261
A0A0B4LFM0;P41044	Cbp53E	36905	d06	2	NA	186980000	1343500000	0.139174
A0A0B4LFM0;P41044	Cbp53E	36905	d08	2	NA	194900000	1184600000	0.164528
A0A0B4LFM0;P41044	Cbp53E	36905	d10	2	NA	292380000	1353500000	0.216018
A0A0B4LFM0;P41044	Cbp53E	36905	d12	2	NA	229660000	925160000	0.248238
A0A0B4LFM0;P41044	Cbp53E	36905	d14	2	NA	379330000	1459000000	0.259993
A0A0B4LFP4;A8DYH2	Ufm1	5740715	d02	1	NA	33373000	173930000	0.191876
A0A0B4LFP4;A8DYH2	Ufm1	5740715	d04	1	NA	23781000	72017000	0.330214
A0A0B4LFP4;A8DYH2	Ufm1	5740715	d06	1	NA	26748000	63966000	0.41816
A0A0B4LFP4;A8DYH2	Ufm1	5740715	d08	1	NA	81057000	140220000	0.57807
A0A0B4LFP4;A8DYH2	Ufm1	5740715	d10	1	NA	82873000	168040000	0.493174
A0A0B4LFP4;A8DYH2	Ufm1	5740715	d12	1	NA	56466000	130930000	0.431269
A0A0B4LFP4;A8DYH2	Ufm1	5740715	d14	1	NA	57365000	100090000	0.573134
A0A0B4LFP4;A8DYH2	Ufm1	5740715	d02	2	NA	32748000	228610000	0.143248
A0A0B4LFP4;A8DYH2	Ufm1	5740715	d04	2	NA	38526000	145710000	0.264402
A0A0B4LFP4;A8DYH2	Ufm1	5740715	d06	2	NA	47855000	137940000	0.346926
A0A0B4LFP4;A8DYH2	Ufm1	5740715	d08	2	NA	102300000	160690000	0.63663
A0A0B4LFP4;A8DYH2	Ufm1	5740715	d10	2	NA	92454000	193120000	0.478739
A0A0B4LFP4;A8DYH2	Ufm1	5740715	d12	2	NA	40748000	76318000	0.533924
A0A0B4LFP4;A8DYH2	Ufm1	5740715	d14	2	NA	37405000	67780000	0.551859
A0A0B4LFR4;Q7K110	OstDelta	37029	d02	1	NA	25993000	490150000	0.0530307
A0A0B4LFR4;Q7K110	OstDelta	37029	d02	1	Metabolic pathways	25993000	490150000	0.0530307
A0A0B4LFR4;Q7K110	OstDelta	37029	d02	1	Protein processing in endoplasmic reticulum	25993000	490150000	0.0530307
A0A0B4LFR4;Q7K110	OstDelta	37029	d04	1	NA	63024000	312820000	0.20147
A0A0B4LFR4;Q7K110	OstDelta	37029	d04	1	Metabolic pathways	63024000	312820000	0.20147
A0A0B4LFR4;Q7K110	OstDelta	37029	d04	1	Protein processing in endoplasmic reticulum	63024000	312820000	0.20147
A0A0B4LFR4;Q7K110	OstDelta	37029	d06	1	NA	210590000	649750000	0.324109
A0A0B4LFR4;Q7K110	OstDelta	37029	d06	1	Metabolic pathways	210590000	649750000	0.324109
A0A0B4LFR4;Q7K110	OstDelta	37029	d06	1	Protein processing in endoplasmic reticulum	210590000	649750000	0.324109
A0A0B4LFR4;Q7K110	OstDelta	37029	d08	1	NA	190150000	502150000	0.378672
A0A0B4LFR4;Q7K110	OstDelta	37029	d08	1	Metabolic pathways	190150000	502150000	0.378672
A0A0B4LFR4;Q7K110	OstDelta	37029	d08	1	Protein processing in endoplasmic reticulum	190150000	502150000	0.378672
A0A0B4LFR4;Q7K110	OstDelta	37029	d10	1	NA	245610000	519440000	0.472836
A0A0B4LFR4;Q7K110	OstDelta	37029	d10	1	Metabolic pathways	245610000	519440000	0.472836
A0A0B4LFR4;Q7K110	OstDelta	37029	d10	1	Protein processing in endoplasmic reticulum	245610000	519440000	0.472836
A0A0B4LFR4;Q7K110	OstDelta	37029	d12	1	NA	252900000	487630000	0.518631
A0A0B4LFR4;Q7K110	OstDelta	37029	d12	1	Metabolic pathways	252900000	487630000	0.518631
A0A0B4LFR4;Q7K110	OstDelta	37029	d12	1	Protein processing in endoplasmic reticulum	252900000	487630000	0.518631
A0A0B4LFR4;Q7K110	OstDelta	37029	d14	1	NA	307540000	590310000	0.520981
A0A0B4LFR4;Q7K110	OstDelta	37029	d14	1	Metabolic pathways	307540000	590310000	0.520981
A0A0B4LFR4;Q7K110	OstDelta	37029	d14	1	Protein processing in endoplasmic reticulum	307540000	590310000	0.520981
A0A0B4LFR4;Q7K110	OstDelta	37029	d02	2	NA	28683000	701780000	0.0408718
A0A0B4LFR4;Q7K110	OstDelta	37029	d02	2	Metabolic pathways	28683000	701780000	0.0408718
A0A0B4LFR4;Q7K110	OstDelta	37029	d02	2	Protein processing in endoplasmic reticulum	28683000	701780000	0.0408718
A0A0B4LFR4;Q7K110	OstDelta	37029	d04	2	NA	102960000	627100000	0.164184
A0A0B4LFR4;Q7K110	OstDelta	37029	d04	2	Metabolic pathways	102960000	627100000	0.164184
A0A0B4LFR4;Q7K110	OstDelta	37029	d04	2	Protein processing in endoplasmic reticulum	102960000	627100000	0.164184
A0A0B4LFR4;Q7K110	OstDelta	37029	d06	2	NA	140770000	462090000	0.304638
A0A0B4LFR4;Q7K110	OstDelta	37029	d06	2	Metabolic pathways	140770000	462090000	0.304638
A0A0B4LFR4;Q7K110	OstDelta	37029	d06	2	Protein processing in endoplasmic reticulum	140770000	462090000	0.304638
A0A0B4LFR4;Q7K110	OstDelta	37029	d08	2	NA	362510000	836930000	0.433143
A0A0B4LFR4;Q7K110	OstDelta	37029	d08	2	Metabolic pathways	362510000	836930000	0.433143
A0A0B4LFR4;Q7K110	OstDelta	37029	d08	2	Protein processing in endoplasmic reticulum	362510000	836930000	0.433143
A0A0B4LFR4;Q7K110	OstDelta	37029	d10	2	NA	278660000	596160000	0.467425
A0A0B4LFR4;Q7K110	OstDelta	37029	d10	2	Metabolic pathways	278660000	596160000	0.467425
A0A0B4LFR4;Q7K110	OstDelta	37029	d10	2	Protein processing in endoplasmic reticulum	278660000	596160000	0.467425
A0A0B4LFR4;Q7K110	OstDelta	37029	d12	2	NA	234370000	445240000	0.52639
A0A0B4LFR4;Q7K110	OstDelta	37029	d12	2	Metabolic pathways	234370000	445240000	0.52639
A0A0B4LFR4;Q7K110	OstDelta	37029	d12	2	Protein processing in endoplasmic reticulum	234370000	445240000	0.52639
A0A0B4LFR4;Q7K110	OstDelta	37029	d14	2	NA	281680000	556560000	0.506109
A0A0B4LFR4;Q7K110	OstDelta	37029	d14	2	Metabolic pathways	281680000	556560000	0.506109
A0A0B4LFR4;Q7K110	OstDelta	37029	d14	2	Protein processing in endoplasmic reticulum	281680000	556560000	0.506109
A0A0B4LFT2;Q27606	Cyp4e2	35822	d02	1	NA	27581000	80999000	0.34051
A0A0B4LFT2;Q27606	Cyp4e2	35822	d04	1	NA	119480000	226500000	0.527506
A0A0B4LFT2;Q27606	Cyp4e2	35822	d06	1	NA	104240000	194020000	0.537264
A0A0B4LFT2;Q27606	Cyp4e2	35822	d08	1	NA	97862000	151870000	0.64438
A0A0B4LFT2;Q27606	Cyp4e2	35822	d10	1	NA	159330000	244010000	0.652965
A0A0B4LFT2;Q27606	Cyp4e2	35822	d12	1	NA	143920000	196730000	0.731561
A0A0B4LFT2;Q27606	Cyp4e2	35822	d14	1	NA	205300000	278690000	0.736661
A0A0B4LFT2;Q27606	Cyp4e2	35822	d02	2	NA	33624000	91625000	0.366974
A0A0B4LFT2;Q27606	Cyp4e2	35822	d04	2	NA	78684000	177020000	0.444492
A0A0B4LFT2;Q27606	Cyp4e2	35822	d06	2	NA	125130000	216070000	0.579118
A0A0B4LFT2;Q27606	Cyp4e2	35822	d08	2	NA	222160000	328350000	0.676595
A0A0B4LFT2;Q27606	Cyp4e2	35822	d10	2	NA	287610000	382520000	0.751882
A0A0B4LFT2;Q27606	Cyp4e2	35822	d12	2	NA	159250000	230840000	0.689872
A0A0B4LFT2;Q27606	Cyp4e2	35822	d14	2	NA	181900000	228930000	0.794566
A0A0B4LFU6;A0A0B4LGY4;Q7K173;A1ZBH0;A1ZBG9	CG15117	37197	d02	1	NA	12842000	112630000	0.114019
A0A0B4LFU6;A0A0B4LGY4;Q7K173;A1ZBH0;A1ZBG9	CG15117	37197	d02	1	NA	12842000	112630000	0.114019
A0A0B4LFU6;A0A0B4LGY4;Q7K173;A1ZBH0;A1ZBG9	CG15117	37197	d02	1	NA	12842000	112630000	0.114019
A0A0B4LFU6;A0A0B4LGY4;Q7K173;A1ZBH0;A1ZBG9	CG15117	37197	d02	1	NA	12842000	112630000	0.114019
A0A0B4LFU6;A0A0B4LGY4;Q7K173;A1ZBH0;A1ZBG9	CG15117	37197	d02	1	Metabolic pathways	12842000	112630000	0.114019
A0A0B4LFU6;A0A0B4LGY4;Q7K173;A1ZBH0;A1ZBG9	CG15117	37197	d02	1	NA	12842000	112630000	0.114019
A0A0B4LFU6;A0A0B4LGY4;Q7K173;A1ZBH0;A1ZBG9	CG15117	37197	d04	1	NA	53350000	198250000	0.269105
A0A0B4LFU6;A0A0B4LGY4;Q7K173;A1ZBH0;A1ZBG9	CG15117	37197	d04	1	NA	53350000	198250000	0.269105
A0A0B4LFU6;A0A0B4LGY4;Q7K173;A1ZBH0;A1ZBG9	CG15117	37197	d04	1	NA	53350000	198250000	0.269105
A0A0B4LFU6;A0A0B4LGY4;Q7K173;A1ZBH0;A1ZBG9	CG15117	37197	d04	1	NA	53350000	198250000	0.269105
A0A0B4LFU6;A0A0B4LGY4;Q7K173;A1ZBH0;A1ZBG9	CG15117	37197	d04	1	Metabolic pathways	53350000	198250000	0.269105
A0A0B4LFU6;A0A0B4LGY4;Q7K173;A1ZBH0;A1ZBG9	CG15117	37197	d04	1	NA	53350000	198250000	0.269105
A0A0B4LFU6;A0A0B4LGY4;Q7K173;A1ZBH0;A1ZBG9	CG15117	37197	d06	1	NA	78959000	266380000	0.296415
A0A0B4LFU6;A0A0B4LGY4;Q7K173;A1ZBH0;A1ZBG9	CG15117	37197	d06	1	NA	78959000	266380000	0.296415
A0A0B4LFU6;A0A0B4LGY4;Q7K173;A1ZBH0;A1ZBG9	CG15117	37197	d06	1	NA	78959000	266380000	0.296415
A0A0B4LFU6;A0A0B4LGY4;Q7K173;A1ZBH0;A1ZBG9	CG15117	37197	d06	1	NA	78959000	266380000	0.296415
A0A0B4LFU6;A0A0B4LGY4;Q7K173;A1ZBH0;A1ZBG9	CG15117	37197	d06	1	Metabolic pathways	78959000	266380000	0.296415
A0A0B4LFU6;A0A0B4LGY4;Q7K173;A1ZBH0;A1ZBG9	CG15117	37197	d06	1	NA	78959000	266380000	0.296415
A0A0B4LFU6;A0A0B4LGY4;Q7K173;A1ZBH0;A1ZBG9	CG15117	37197	d08	1	NA	55982000	143090000	0.391236
A0A0B4LFU6;A0A0B4LGY4;Q7K173;A1ZBH0;A1ZBG9	CG15117	37197	d08	1	NA	55982000	143090000	0.391236
A0A0B4LFU6;A0A0B4LGY4;Q7K173;A1ZBH0;A1ZBG9	CG15117	37197	d08	1	NA	55982000	143090000	0.391236
A0A0B4LFU6;A0A0B4LGY4;Q7K173;A1ZBH0;A1ZBG9	CG15117	37197	d08	1	NA	55982000	143090000	0.391236
A0A0B4LFU6;A0A0B4LGY4;Q7K173;A1ZBH0;A1ZBG9	CG15117	37197	d08	1	Metabolic pathways	55982000	143090000	0.391236
A0A0B4LFU6;A0A0B4LGY4;Q7K173;A1ZBH0;A1ZBG9	CG15117	37197	d08	1	NA	55982000	143090000	0.391236
A0A0B4LFU6;A0A0B4LGY4;Q7K173;A1ZBH0;A1ZBG9	CG15117	37197	d10	1	NA	130980000	316830000	0.413408
A0A0B4LFU6;A0A0B4LGY4;Q7K173;A1ZBH0;A1ZBG9	CG15117	37197	d10	1	NA	130980000	316830000	0.413408
A0A0B4LFU6;A0A0B4LGY4;Q7K173;A1ZBH0;A1ZBG9	CG15117	37197	d10	1	NA	130980000	316830000	0.413408
A0A0B4LFU6;A0A0B4LGY4;Q7K173;A1ZBH0;A1ZBG9	CG15117	37197	d10	1	NA	130980000	316830000	0.413408
A0A0B4LFU6;A0A0B4LGY4;Q7K173;A1ZBH0;A1ZBG9	CG15117	37197	d10	1	Metabolic pathways	130980000	316830000	0.413408
A0A0B4LFU6;A0A0B4LGY4;Q7K173;A1ZBH0;A1ZBG9	CG15117	37197	d10	1	NA	130980000	316830000	0.413408
A0A0B4LFU6;A0A0B4LGY4;Q7K173;A1ZBH0;A1ZBG9	CG15117	37197	d12	1	NA	101630000	202770000	0.501208
A0A0B4LFU6;A0A0B4LGY4;Q7K173;A1ZBH0;A1ZBG9	CG15117	37197	d12	1	NA	101630000	202770000	0.501208
A0A0B4LFU6;A0A0B4LGY4;Q7K173;A1ZBH0;A1ZBG9	CG15117	37197	d12	1	NA	101630000	202770000	0.501208
A0A0B4LFU6;A0A0B4LGY4;Q7K173;A1ZBH0;A1ZBG9	CG15117	37197	d12	1	NA	101630000	202770000	0.501208
A0A0B4LFU6;A0A0B4LGY4;Q7K173;A1ZBH0;A1ZBG9	CG15117	37197	d12	1	Metabolic pathways	101630000	202770000	0.501208
A0A0B4LFU6;A0A0B4LGY4;Q7K173;A1ZBH0;A1ZBG9	CG15117	37197	d12	1	NA	101630000	202770000	0.501208
A0A0B4LFU6;A0A0B4LGY4;Q7K173;A1ZBH0;A1ZBG9	CG15117	37197	d14	1	NA	182740000	412940000	0.442534
A0A0B4LFU6;A0A0B4LGY4;Q7K173;A1ZBH0;A1ZBG9	CG15117	37197	d14	1	NA	182740000	412940000	0.442534
A0A0B4LFU6;A0A0B4LGY4;Q7K173;A1ZBH0;A1ZBG9	CG15117	37197	d14	1	NA	182740000	412940000	0.442534
A0A0B4LFU6;A0A0B4LGY4;Q7K173;A1ZBH0;A1ZBG9	CG15117	37197	d14	1	NA	182740000	412940000	0.442534
A0A0B4LFU6;A0A0B4LGY4;Q7K173;A1ZBH0;A1ZBG9	CG15117	37197	d14	1	Metabolic pathways	182740000	412940000	0.442534
A0A0B4LFU6;A0A0B4LGY4;Q7K173;A1ZBH0;A1ZBG9	CG15117	37197	d14	1	NA	182740000	412940000	0.442534
A0A0B4LFU6;A0A0B4LGY4;Q7K173;A1ZBH0;A1ZBG9	CG15117	37197	d02	2	NA	0	97865000	0
A0A0B4LFU6;A0A0B4LGY4;Q7K173;A1ZBH0;A1ZBG9	CG15117	37197	d02	2	NA	0	97865000	0
A0A0B4LFU6;A0A0B4LGY4;Q7K173;A1ZBH0;A1ZBG9	CG15117	37197	d02	2	NA	0	97865000	0
A0A0B4LFU6;A0A0B4LGY4;Q7K173;A1ZBH0;A1ZBG9	CG15117	37197	d02	2	NA	0	97865000	0
A0A0B4LFU6;A0A0B4LGY4;Q7K173;A1ZBH0;A1ZBG9	CG15117	37197	d02	2	Metabolic pathways	0	97865000	0
A0A0B4LFU6;A0A0B4LGY4;Q7K173;A1ZBH0;A1ZBG9	CG15117	37197	d02	2	NA	0	97865000	0
A0A0B4LFU6;A0A0B4LGY4;Q7K173;A1ZBH0;A1ZBG9	CG15117	37197	d04	2	NA	44539000	180110000	0.247288
A0A0B4LFU6;A0A0B4LGY4;Q7K173;A1ZBH0;A1ZBG9	CG15117	37197	d04	2	NA	44539000	180110000	0.247288
A0A0B4LFU6;A0A0B4LGY4;Q7K173;A1ZBH0;A1ZBG9	CG15117	37197	d04	2	NA	44539000	180110000	0.247288
A0A0B4LFU6;A0A0B4LGY4;Q7K173;A1ZBH0;A1ZBG9	CG15117	37197	d04	2	NA	44539000	180110000	0.247288
A0A0B4LFU6;A0A0B4LGY4;Q7K173;A1ZBH0;A1ZBG9	CG15117	37197	d04	2	Metabolic pathways	44539000	180110000	0.247288
A0A0B4LFU6;A0A0B4LGY4;Q7K173;A1ZBH0;A1ZBG9	CG15117	37197	d04	2	NA	44539000	180110000	0.247288
A0A0B4LFU6;A0A0B4LGY4;Q7K173;A1ZBH0;A1ZBG9	CG15117	37197	d06	2	NA	140450000	365780000	0.383974
A0A0B4LFU6;A0A0B4LGY4;Q7K173;A1ZBH0;A1ZBG9	CG15117	37197	d06	2	NA	140450000	365780000	0.383974
A0A0B4LFU6;A0A0B4LGY4;Q7K173;A1ZBH0;A1ZBG9	CG15117	37197	d06	2	NA	140450000	365780000	0.383974
A0A0B4LFU6;A0A0B4LGY4;Q7K173;A1ZBH0;A1ZBG9	CG15117	37197	d06	2	NA	140450000	365780000	0.383974
A0A0B4LFU6;A0A0B4LGY4;Q7K173;A1ZBH0;A1ZBG9	CG15117	37197	d06	2	Metabolic pathways	140450000	365780000	0.383974
A0A0B4LFU6;A0A0B4LGY4;Q7K173;A1ZBH0;A1ZBG9	CG15117	37197	d06	2	NA	140450000	365780000	0.383974
A0A0B4LFU6;A0A0B4LGY4;Q7K173;A1ZBH0;A1ZBG9	CG15117	37197	d08	2	NA	128360000	315840000	0.406408
A0A0B4LFU6;A0A0B4LGY4;Q7K173;A1ZBH0;A1ZBG9	CG15117	37197	d08	2	NA	128360000	315840000	0.406408
A0A0B4LFU6;A0A0B4LGY4;Q7K173;A1ZBH0;A1ZBG9	CG15117	37197	d08	2	NA	128360000	315840000	0.406408
A0A0B4LFU6;A0A0B4LGY4;Q7K173;A1ZBH0;A1ZBG9	CG15117	37197	d08	2	NA	128360000	315840000	0.406408
A0A0B4LFU6;A0A0B4LGY4;Q7K173;A1ZBH0;A1ZBG9	CG15117	37197	d08	2	Metabolic pathways	128360000	315840000	0.406408
A0A0B4LFU6;A0A0B4LGY4;Q7K173;A1ZBH0;A1ZBG9	CG15117	37197	d08	2	NA	128360000	315840000	0.406408
A0A0B4LFU6;A0A0B4LGY4;Q7K173;A1ZBH0;A1ZBG9	CG15117	37197	d10	2	NA	100220000	224940000	0.445541
A0A0B4LFU6;A0A0B4LGY4;Q7K173;A1ZBH0;A1ZBG9	CG15117	37197	d10	2	NA	100220000	224940000	0.445541
A0A0B4LFU6;A0A0B4LGY4;Q7K173;A1ZBH0;A1ZBG9	CG15117	37197	d10	2	NA	100220000	224940000	0.445541
A0A0B4LFU6;A0A0B4LGY4;Q7K173;A1ZBH0;A1ZBG9	CG15117	37197	d10	2	NA	100220000	224940000	0.445541
A0A0B4LFU6;A0A0B4LGY4;Q7K173;A1ZBH0;A1ZBG9	CG15117	37197	d10	2	Metabolic pathways	100220000	224940000	0.445541
A0A0B4LFU6;A0A0B4LGY4;Q7K173;A1ZBH0;A1ZBG9	CG15117	37197	d10	2	NA	100220000	224940000	0.445541
A0A0B4LFU6;A0A0B4LGY4;Q7K173;A1ZBH0;A1ZBG9	CG15117	37197	d12	2	NA	162390000	397610000	0.408415
A0A0B4LFU6;A0A0B4LGY4;Q7K173;A1ZBH0;A1ZBG9	CG15117	37197	d12	2	NA	162390000	397610000	0.408415
A0A0B4LFU6;A0A0B4LGY4;Q7K173;A1ZBH0;A1ZBG9	CG15117	37197	d12	2	NA	162390000	397610000	0.408415
A0A0B4LFU6;A0A0B4LGY4;Q7K173;A1ZBH0;A1ZBG9	CG15117	37197	d12	2	NA	162390000	397610000	0.408415
A0A0B4LFU6;A0A0B4LGY4;Q7K173;A1ZBH0;A1ZBG9	CG15117	37197	d12	2	Metabolic pathways	162390000	397610000	0.408415
A0A0B4LFU6;A0A0B4LGY4;Q7K173;A1ZBH0;A1ZBG9	CG15117	37197	d12	2	NA	162390000	397610000	0.408415
A0A0B4LFU6;A0A0B4LGY4;Q7K173;A1ZBH0;A1ZBG9	CG15117	37197	d14	2	NA	92773000	212890000	0.435779
A0A0B4LFU6;A0A0B4LGY4;Q7K173;A1ZBH0;A1ZBG9	CG15117	37197	d14	2	NA	92773000	212890000	0.435779
A0A0B4LFU6;A0A0B4LGY4;Q7K173;A1ZBH0;A1ZBG9	CG15117	37197	d14	2	NA	92773000	212890000	0.435779
A0A0B4LFU6;A0A0B4LGY4;Q7K173;A1ZBH0;A1ZBG9	CG15117	37197	d14	2	NA	92773000	212890000	0.435779
A0A0B4LFU6;A0A0B4LGY4;Q7K173;A1ZBH0;A1ZBG9	CG15117	37197	d14	2	Metabolic pathways	92773000	212890000	0.435779
A0A0B4LFU6;A0A0B4LGY4;Q7K173;A1ZBH0;A1ZBG9	CG15117	37197	d14	2	NA	92773000	212890000	0.435779
A0A0B4LFW3;Q7K088	Obp56e	37267	d02	1	NA	97592000	521600000	0.187101
A0A0B4LFW3;Q7K088	Obp56e	37267	d04	1	NA	143200000	651640000	0.219753
A0A0B4LFW3;Q7K088	Obp56e	37267	d06	1	NA	65484000	288920000	0.226651
A0A0B4LFW3;Q7K088	Obp56e	37267	d08	1	NA	63389000	513720000	0.123392
A0A0B4LFW3;Q7K088	Obp56e	37267	d10	1	NA	63473000	545300000	0.1164
A0A0B4LFW3;Q7K088	Obp56e	37267	d12	1	NA	77785000	563240000	0.138103
A0A0B4LFW3;Q7K088	Obp56e	37267	d14	1	NA	81714000	615010000	0.132866
A0A0B4LFW3;Q7K088	Obp56e	37267	d02	2	NA	61413000	604040000	0.10167
A0A0B4LFW3;Q7K088	Obp56e	37267	d04	2	NA	75850000	721810000	0.105083
A0A0B4LFW3;Q7K088	Obp56e	37267	d06	2	NA	167210000	744590000	0.224567
A0A0B4LFW3;Q7K088	Obp56e	37267	d08	2	NA	74764000	280470000	0.266567
A0A0B4LFW3;Q7K088	Obp56e	37267	d10	2	NA	91862000	636990000	0.144213
A0A0B4LFW3;Q7K088	Obp56e	37267	d12	2	NA	161720000	633820000	0.255151
A0A0B4LFW3;Q7K088	Obp56e	37267	d14	2	NA	68051000	330040000	0.20619
A0A0B4LFW5;Q9W2J6;A0A0B4LG72;A0A0B4LG29;A0A0B4K7X5;E1JGQ3	Gyg	37419	d02	1	NA	154590000	1425800000	0.108423
A0A0B4LFW5;Q9W2J6;A0A0B4LG72;A0A0B4LG29;A0A0B4K7X5;E1JGQ3	Gyg	37419	d02	1	Metabolic pathways	154590000	1425800000	0.108423
A0A0B4LFW5;Q9W2J6;A0A0B4LG72;A0A0B4LG29;A0A0B4K7X5;E1JGQ3	Gyg	37419	d04	1	NA	133900000	1240000000	0.107984
A0A0B4LFW5;Q9W2J6;A0A0B4LG72;A0A0B4LG29;A0A0B4K7X5;E1JGQ3	Gyg	37419	d04	1	Metabolic pathways	133900000	1240000000	0.107984
A0A0B4LFW5;Q9W2J6;A0A0B4LG72;A0A0B4LG29;A0A0B4K7X5;E1JGQ3	Gyg	37419	d06	1	NA	113220000	1008500000	0.112266
A0A0B4LFW5;Q9W2J6;A0A0B4LG72;A0A0B4LG29;A0A0B4K7X5;E1JGQ3	Gyg	37419	d06	1	Metabolic pathways	113220000	1008500000	0.112266
A0A0B4LFW5;Q9W2J6;A0A0B4LG72;A0A0B4LG29;A0A0B4K7X5;E1JGQ3	Gyg	37419	d08	1	NA	214020000	1104300000	0.193806
A0A0B4LFW5;Q9W2J6;A0A0B4LG72;A0A0B4LG29;A0A0B4K7X5;E1JGQ3	Gyg	37419	d08	1	Metabolic pathways	214020000	1104300000	0.193806
A0A0B4LFW5;Q9W2J6;A0A0B4LG72;A0A0B4LG29;A0A0B4K7X5;E1JGQ3	Gyg	37419	d10	1	NA	219330000	1117500000	0.196268
A0A0B4LFW5;Q9W2J6;A0A0B4LG72;A0A0B4LG29;A0A0B4K7X5;E1JGQ3	Gyg	37419	d10	1	Metabolic pathways	219330000	1117500000	0.196268
A0A0B4LFW5;Q9W2J6;A0A0B4LG72;A0A0B4LG29;A0A0B4K7X5;E1JGQ3	Gyg	37419	d12	1	NA	325950000	1292400000	0.252205
A0A0B4LFW5;Q9W2J6;A0A0B4LG72;A0A0B4LG29;A0A0B4K7X5;E1JGQ3	Gyg	37419	d12	1	Metabolic pathways	325950000	1292400000	0.252205
A0A0B4LFW5;Q9W2J6;A0A0B4LG72;A0A0B4LG29;A0A0B4K7X5;E1JGQ3	Gyg	37419	d14	1	NA	64260000	699050000	0.0919248
A0A0B4LFW5;Q9W2J6;A0A0B4LG72;A0A0B4LG29;A0A0B4K7X5;E1JGQ3	Gyg	37419	d14	1	Metabolic pathways	64260000	699050000	0.0919248
A0A0B4LFW5;Q9W2J6;A0A0B4LG72;A0A0B4LG29;A0A0B4K7X5;E1JGQ3	Gyg	37419	d02	2	NA	55277000	886450000	0.0623577
A0A0B4LFW5;Q9W2J6;A0A0B4LG72;A0A0B4LG29;A0A0B4K7X5;E1JGQ3	Gyg	37419	d02	2	Metabolic pathways	55277000	886450000	0.0623577
A0A0B4LFW5;Q9W2J6;A0A0B4LG72;A0A0B4LG29;A0A0B4K7X5;E1JGQ3	Gyg	37419	d04	2	NA	101110000	1472500000	0.0686655
A0A0B4LFW5;Q9W2J6;A0A0B4LG72;A0A0B4LG29;A0A0B4K7X5;E1JGQ3	Gyg	37419	d04	2	Metabolic pathways	101110000	1472500000	0.0686655
A0A0B4LFW5;Q9W2J6;A0A0B4LG72;A0A0B4LG29;A0A0B4K7X5;E1JGQ3	Gyg	37419	d06	2	NA	228480000	1306700000	0.174853
A0A0B4LFW5;Q9W2J6;A0A0B4LG72;A0A0B4LG29;A0A0B4K7X5;E1JGQ3	Gyg	37419	d06	2	Metabolic pathways	228480000	1306700000	0.174853
A0A0B4LFW5;Q9W2J6;A0A0B4LG72;A0A0B4LG29;A0A0B4K7X5;E1JGQ3	Gyg	37419	d08	2	NA	165640000	875110000	0.189279
A0A0B4LFW5;Q9W2J6;A0A0B4LG72;A0A0B4LG29;A0A0B4K7X5;E1JGQ3	Gyg	37419	d08	2	Metabolic pathways	165640000	875110000	0.189279
A0A0B4LFW5;Q9W2J6;A0A0B4LG72;A0A0B4LG29;A0A0B4K7X5;E1JGQ3	Gyg	37419	d10	2	NA	227180000	1274900000	0.178194
A0A0B4LFW5;Q9W2J6;A0A0B4LG72;A0A0B4LG29;A0A0B4K7X5;E1JGQ3	Gyg	37419	d10	2	Metabolic pathways	227180000	1274900000	0.178194
A0A0B4LFW5;Q9W2J6;A0A0B4LG72;A0A0B4LG29;A0A0B4K7X5;E1JGQ3	Gyg	37419	d12	2	NA	104100000	702500000	0.148185
A0A0B4LFW5;Q9W2J6;A0A0B4LG72;A0A0B4LG29;A0A0B4K7X5;E1JGQ3	Gyg	37419	d12	2	Metabolic pathways	104100000	702500000	0.148185
A0A0B4LFW5;Q9W2J6;A0A0B4LG72;A0A0B4LG29;A0A0B4K7X5;E1JGQ3	Gyg	37419	d14	2	NA	200850000	972350000	0.206561
A0A0B4LFW5;Q9W2J6;A0A0B4LG72;A0A0B4LG29;A0A0B4K7X5;E1JGQ3	Gyg	37419	d14	2	Metabolic pathways	200850000	972350000	0.206561
A0A0B4LFX0;Q8T4F7	ena	37201	d02	1	NA	0	57288000	0
A0A0B4LFX0;Q8T4F7	ena	37201	d14	1	NA	13125000	154490000	0.084957
A0A0B4LFY2;Q7JW12	CG11007	37249	d02	2	NA	0	9807700	0
A0A0B4LFY2;Q7JW12	CG11007	37249	d08	2	NA	0	15549000	0
A0A0B4LG36;Q06943	HmgZ	37480	d02	1	NA	111760000	1021200000	0.10944
A0A0B4LG36;Q06943	HmgZ	37480	d04	1	NA	68358000	415530000	0.164508
A0A0B4LG36;Q06943	HmgZ	37480	d06	1	NA	252530000	911770000	0.276967
A0A0B4LG36;Q06943	HmgZ	37480	d08	1	NA	302670000	984130000	0.307551
A0A0B4LG36;Q06943	HmgZ	37480	d10	1	NA	357400000	1010700000	0.353616
A0A0B4LG36;Q06943	HmgZ	37480	d12	1	NA	395190000	1013900000	0.389772
A0A0B4LG36;Q06943	HmgZ	37480	d14	1	NA	486570000	1000400000	0.486375
A0A0B4LG36;Q06943	HmgZ	37480	d02	2	NA	122960000	1137700000	0.108078
A0A0B4LG36;Q06943	HmgZ	37480	d04	2	NA	224940000	1267100000	0.177523
A0A0B4LG36;Q06943	HmgZ	37480	d06	2	NA	195800000	768710000	0.254712
A0A0B4LG36;Q06943	HmgZ	37480	d08	2	NA	336900000	1027600000	0.327851
A0A0B4LG36;Q06943	HmgZ	37480	d10	2	NA	518240000	1386700000	0.373722
A0A0B4LG36;Q06943	HmgZ	37480	d12	2	NA	208380000	494210000	0.421643
A0A0B4LG36;Q06943	HmgZ	37480	d14	2	NA	293450000	756100000	0.38811
A0A0B4LG52;Q9W237	RpS16	37580	d02	1	Ribosome	136860000	1781900000	0.0768057
A0A0B4LG52;Q9W237	RpS16	37580	d04	1	Ribosome	304050000	1850900000	0.164271
A0A0B4LG52;Q9W237	RpS16	37580	d06	1	Ribosome	241570000	980390000	0.246402
A0A0B4LG52;Q9W237	RpS16	37580	d08	1	Ribosome	396340000	1255100000	0.315784
A0A0B4LG52;Q9W237	RpS16	37580	d10	1	Ribosome	462040000	1087700000	0.424786
A0A0B4LG52;Q9W237	RpS16	37580	d12	1	Ribosome	271510000	551070000	0.492696
A0A0B4LG52;Q9W237	RpS16	37580	d14	1	Ribosome	326360000	674860000	0.483597
A0A0B4LG52;Q9W237	RpS16	37580	d02	2	Ribosome	199750000	3138000000	0.0636552
A0A0B4LG52;Q9W237	RpS16	37580	d04	2	Ribosome	286850000	1717900000	0.166977
A0A0B4LG52;Q9W237	RpS16	37580	d06	2	Ribosome	517920000	1909500000	0.271233
A0A0B4LG52;Q9W237	RpS16	37580	d08	2	Ribosome	384780000	1110300000	0.346555
A0A0B4LG52;Q9W237	RpS16	37580	d10	2	Ribosome	271760000	744330000	0.365107
A0A0B4LG52;Q9W237	RpS16	37580	d12	2	Ribosome	569220000	1197400000	0.47538
A0A0B4LG52;Q9W237	RpS16	37580	d14	2	Ribosome	610770000	1217100000	0.501824
A0A0B4LGA1;Q9W1K0	CG5532	37761	d08	1	NA	897190	2430300	0.369168
A0A0B4LGA1;Q9W1K0	CG5532	37761	d10	1	NA	10714000	34222000	0.313073
A0A0B4LGA1;Q9W1K0	CG5532	37761	d06	2	NA	341190	1364300	0.250084
A0A0B4LGA1;Q9W1K0	CG5532	37761	d08	2	NA	20911000	57530000	0.36348
A0A0B4LGA1;Q9W1K0	CG5532	37761	d10	2	NA	1767300	3683000	0.479853
A0A0B4LGB7;P22700	SERCA	49297	d02	1	NA	6325500000	72061000000	0.0877798
A0A0B4LGB7;P22700	SERCA	49297	d04	1	NA	7919600000	67915000000	0.11661
A0A0B4LGB7;P22700	SERCA	49297	d06	1	NA	9231000000	81362000000	0.113456
A0A0B4LGB7;P22700	SERCA	49297	d08	1	NA	10415000000	76936000000	0.135372
A0A0B4LGB7;P22700	SERCA	49297	d10	1	NA	12059000000	78862000000	0.152913
A0A0B4LGB7;P22700	SERCA	49297	d12	1	NA	12263000000	81239000000	0.15095
A0A0B4LGB7;P22700	SERCA	49297	d14	1	NA	13761000000	87193000000	0.157822
A0A0B4LGB7;P22700	SERCA	49297	d02	2	NA	8134600000	88870000000	0.0915337
A0A0B4LGB7;P22700	SERCA	49297	d04	2	NA	9544100000	81845000000	0.116612
A0A0B4LGB7;P22700	SERCA	49297	d06	2	NA	10081000000	85139000000	0.118406
A0A0B4LGB7;P22700	SERCA	49297	d08	2	NA	11842000000	77151000000	0.153491
A0A0B4LGB7;P22700	SERCA	49297	d10	2	NA	14537000000	90099000000	0.161345
A0A0B4LGB7;P22700	SERCA	49297	d12	2	NA	12118000000	87698000000	0.138179
A0A0B4LGB7;P22700	SERCA	49297	d14	2	NA	13057000000	93597000000	0.139502
A0A0B4LGB9;A0A0B4LG88;Q9W255	qkr58E-1	37561	d02	2	NA	0	29014000	0
A0A0B4LGC0;A0A0B4LF88;Q9V6K1	TppII	36444	d02	1	NA	23080000	689040000	0.0334959
A0A0B4LGC0;A0A0B4LF88;Q9V6K1	TppII	36444	d04	1	NA	42428000	399030000	0.106328
A0A0B4LGC0;A0A0B4LF88;Q9V6K1	TppII	36444	d06	1	NA	59615000	369980000	0.16113
A0A0B4LGC0;A0A0B4LF88;Q9V6K1	TppII	36444	d08	1	NA	126360000	465590000	0.271398
A0A0B4LGC0;A0A0B4LF88;Q9V6K1	TppII	36444	d10	1	NA	118540000	384370000	0.308401
A0A0B4LGC0;A0A0B4LF88;Q9V6K1	TppII	36444	d12	1	NA	208170000	510060000	0.408128
A0A0B4LGC0;A0A0B4LF88;Q9V6K1	TppII	36444	d14	1	NA	125180000	278670000	0.449205
A0A0B4LGC0;A0A0B4LF88;Q9V6K1	TppII	36444	d02	2	NA	44696000	624130000	0.0716133
A0A0B4LGC0;A0A0B4LF88;Q9V6K1	TppII	36444	d04	2	NA	93468000	549570000	0.170075
A0A0B4LGC0;A0A0B4LF88;Q9V6K1	TppII	36444	d06	2	NA	117110000	363620000	0.322067
A0A0B4LGC0;A0A0B4LF88;Q9V6K1	TppII	36444	d08	2	NA	112910000	401830000	0.280989
A0A0B4LGC0;A0A0B4LF88;Q9V6K1	TppII	36444	d10	2	NA	79311000	263890000	0.300546
A0A0B4LGC0;A0A0B4LF88;Q9V6K1	TppII	36444	d12	2	NA	176860000	370510000	0.477342
A0A0B4LGC0;A0A0B4LF88;Q9V6K1	TppII	36444	d14	2	NA	87329000	226340000	0.385831
A0A0B4LGC6;Q8MLS7;A0A0B4LG95;Q7K274	l(2)k09913	37661	d02	1	NA	0	115020000	0
A0A0B4LGC6;Q8MLS7;A0A0B4LG95;Q7K274	l(2)k09913	37661	d04	1	NA	15547000	152350000	0.102048
A0A0B4LGC6;Q8MLS7;A0A0B4LG95;Q7K274	l(2)k09913	37661	d06	1	NA	0	64837000	0
A0A0B4LGC6;Q8MLS7;A0A0B4LG95;Q7K274	l(2)k09913	37661	d08	1	NA	30982000	102890000	0.301118
[truncated: 44,400 more rows]

## Sheet: ORA_Fig1C_bin0-25
Figure_1C	geneSet	description	link	size	overlap	expect	enrichmentRatio	pValue	FDR	overlapId
TRUE	dme00190	Oxidative phosphorylation	http://www.kegg.jp/kegg-bin/show_pathway?dme00190+37466+35279+33918+43829+33179+38378+32936+33528+36640+34925+46040+32989+36991+41432+37228+37728+31697+43798+31762+31950+318868+31604+41745+19893538+19893540+19893542+19893549+19893556+19893558+5740593+31578+32586+37617+31190+37946+44207+3355155+8673970+5740185+39846+41845+42759+37931+38612+32434+32740+42282+40272+42291+46069+42591+39214+40390+3288…	92	66	18.9122	3.48981	0	0	37466;35279;33918;43829;33179;38378;32936;33528;36640;34925;46040;32989;36991;41432;37228;37728;31697;43798;31762;31950;318868;31604;41745;19893538;19893540;19893542;19893549;19893556;19893558;5740593;31578;32586;37617;31190;37946;44207;3355155;8673970;5740185;39846;41845;42759;37931;38612;32434;32740;42282;40272;42291;46069;42591;39214;40390;32887;44390;39950;43507;36159;39143;33744;44228;44046;…
TRUE	dme01100	Metabolic pathways	http://www.kegg.jp/kegg-bin/show_pathway?dme01100+38723+37466+39434+38447+35279+37130+33918+43829+33179+39213+43437+35728+38378+40630+32936+32940+40708+33528+36640+34925+34159+46040+40675+33117+32989+36991+41432+41468+38315+39396+43447+33510+37228+37728+35138+33081+33351+31697+31817+43798+43582+31762+31950+246458+33461+318868+31604+43191+41745+19893538+19893540+19893542+19893549+19893556+19893558…	428	128	87.9829	1.45483	5.9259e-11	2.69629e-09	38723;37466;39434;38447;35279;37130;33918;43829;33179;39213;43437;35728;38378;40630;32936;32940;40708;33528;36640;34925;34159;46040;40675;33117;32989;36991;41432;41468;38315;39396;43447;33510;37228;37728;35138;33081;33351;31697;31817;43798;43582;31762;31950;246458;33461;318868;31604;43191;41745;19893538;19893540;19893542;19893549;19893556;19893558;44701;5740593;31578;32586;37617;31190;37946;31579…
TRUE	dme00020	Citrate cycle (TCA cycle)	http://www.kegg.jp/kegg-bin/show_pathway?dme00020+38447+37130+43437+32940+41468+37228+31579+31605+31606+41326+43102+41360+34021+39281+42586+31406+32887+39988+42185+44149	34	20	6.98929	2.86152	6.94187e-07	2.1057e-05	38447;37130;43437;32940;41468;37228;31579;31605;31606;41326;43102;41360;34021;39281;42586;31406;32887;39988;42185;44149
TRUE	dme01200	Carbon metabolism	http://www.kegg.jp/kegg-bin/show_pathway?dme01200+38447+43437+35728+32940+41468+43447+37228+33351+43582+33461+43191+31579+36060+31605+31606+41326+43102+40012+41360+34021+42832+43936+39281+42586+31406+32887+39988+42185+32545+44149+34198	87	31	17.8844	1.73336	0.000436284	0.00992546	38447;43437;35728;32940;41468;43447;37228;33351;43582;33461;43191;31579;36060;31605;31606;41326;43102;40012;41360;34021;42832;43936;39281;42586;31406;32887;39988;42185;32545;44149;34198
TRUE	dme04512	ECM-receptor interaction	http://www.kegg.jp/kegg-bin/show_pathway?dme04512+38723+33726+39118+33727+34068	6	5	1.2334	4.05382	0.00175808	0.0319971	38723;33726;39118;33727;34068
FALSE	dme00620	Pyruvate metabolism	http://www.kegg.jp/kegg-bin/show_pathway?dme00620+37130+43437+40708+33763+31605+31606+34021+43936+39281+31406+39988+42185	28	12	5.75589	2.08482	0.00552659	0.0838199	37130;43437;40708;33763;31605;31606;34021;43936;39281;31406;39988;42185
FALSE	dme00010	Glycolysis / Gluconeogenesis	http://www.kegg.jp/kegg-bin/show_pathway?dme00010+37130+43437+35728+43447+33351+43582+33461+43191+36060+34021+31406+39988+35923+32545	36	14	7.40043	1.89178	0.00783426	0.101845	37130;43437;35728;43447;33351;43582;33461;43191;36060;34021;31406;39988;35923;32545
FALSE	dme01210	2-Oxocarboxylic acid metabolism	http://www.kegg.jp/kegg-bin/show_pathway?dme01210+32940+41468+31579+41326+43102+42586+44149	15	7	3.08351	2.27014	0.0200057	0.20228	32940;41468;31579;41326;43102;42586;44149
FALSE	dme04745	Phototransduction	http://www.kegg.jp/kegg-bin/show_pathway?dme04745+37368+36384+43828+48632+37629+41885+40444	15	7	3.08351	2.27014	0.0200057	0.20228	37368;36384;43828;48632;37629;41885;40444
FALSE	dme04391	Hippo signaling pathway	http://www.kegg.jp/kegg-bin/show_pathway?dme04391+37368+32083+48632+33156+41885+40444	13	6	2.67238	2.24519	0.0330338	0.286682	37368;32083;48632;33156;41885;40444

## Sheet: GSEA_Fig1C_bin0-25
geneSet	description	link	size	overlap	expect	enrichmentRatio	pValue	FDR	overlapId
dme00190	Oxidative phosphorylation	http://www.kegg.jp/kegg-bin/show_pathway?dme00190+37466+35279+33918+43829+33179+38378+32936+33528+36640+34925+46040+32989+36991+41432+37228+37728+31697+43798+31762+31950+318868+31604+41745+19893538+19893540+19893542+19893549+19893556+19893558+5740593+31578+32586+37617+31190+37946+44207+3355155+8673970+5740185+39846+41845+42759+37931+38612+32434+32740+42282+40272+42291+46069+42591+39214+40390+3288…	92	66	18.9122	3.48981	0	0	37466;35279;33918;43829;33179;38378;32936;33528;36640;34925;46040;32989;36991;41432;37228;37728;31697;43798;31762;31950;318868;31604;41745;19893538;19893540;19893542;19893549;19893556;19893558;5740593;31578;32586;37617;31190;37946;44207;3355155;8673970;5740185;39846;41845;42759;37931;38612;32434;32740;42282;40272;42291;46069;42591;39214;40390;32887;44390;39950;43507;36159;39143;33744;44228;44046;…
dme01100	Metabolic pathways	http://www.kegg.jp/kegg-bin/show_pathway?dme01100+38723+37466+39434+38447+35279+37130+33918+43829+33179+39213+43437+35728+38378+40630+32936+32940+40708+33528+36640+34925+34159+46040+40675+33117+32989+36991+41432+41468+38315+39396+43447+33510+37228+37728+35138+33081+33351+31697+31817+43798+43582+31762+31950+246458+33461+318868+31604+43191+41745+19893538+19893540+19893542+19893549+19893556+19893558…	428	128	87.9829	1.45483	5.9259e-11	2.69629e-09	38723;37466;39434;38447;35279;37130;33918;43829;33179;39213;43437;35728;38378;40630;32936;32940;40708;33528;36640;34925;34159;46040;40675;33117;32989;36991;41432;41468;38315;39396;43447;33510;37228;37728;35138;33081;33351;31697;31817;43798;43582;31762;31950;246458;33461;318868;31604;43191;41745;19893538;19893540;19893542;19893549;19893556;19893558;44701;5740593;31578;32586;37617;31190;37946;31579…
dme00020	Citrate cycle (TCA cycle)	http://www.kegg.jp/kegg-bin/show_pathway?dme00020+38447+37130+43437+32940+41468+37228+31579+31605+31606+41326+43102+41360+34021+39281+42586+31406+32887+39988+42185+44149	34	20	6.98929	2.86152	6.94187e-07	2.1057e-05	38447;37130;43437;32940;41468;37228;31579;31605;31606;41326;43102;41360;34021;39281;42586;31406;32887;39988;42185;44149
dme01200	Carbon metabolism	http://www.kegg.jp/kegg-bin/show_pathway?dme01200+38447+43437+35728+32940+41468+43447+37228+33351+43582+33461+43191+31579+36060+31605+31606+41326+43102+40012+41360+34021+42832+43936+39281+42586+31406+32887+39988+42185+32545+44149+34198	87	31	17.8844	1.73336	0.000436284	0.00992546	38447;43437;35728;32940;41468;43447;37228;33351;43582;33461;43191;31579;36060;31605;31606;41326;43102;40012;41360;34021;42832;43936;39281;42586;31406;32887;39988;42185;32545;44149;34198
dme04512	ECM-receptor interaction	http://www.kegg.jp/kegg-bin/show_pathway?dme04512+38723+33726+39118+33727+34068	6	5	1.2334	4.05382	0.00175808	0.0319971	38723;33726;39118;33727;34068
dme00620	Pyruvate metabolism	http://www.kegg.jp/kegg-bin/show_pathway?dme00620+37130+43437+40708+33763+31605+31606+34021+43936+39281+31406+39988+42185	28	12	5.75589	2.08482	0.00552659	0.0838199	37130;43437;40708;33763;31605;31606;34021;43936;39281;31406;39988;42185
dme00010	Glycolysis / Gluconeogenesis	http://www.kegg.jp/kegg-bin/show_pathway?dme00010+37130+43437+35728+43447+33351+43582+33461+43191+36060+34021+31406+39988+35923+32545	36	14	7.40043	1.89178	0.00783426	0.101845	37130;43437;35728;43447;33351;43582;33461;43191;36060;34021;31406;39988;35923;32545
dme01210	2-Oxocarboxylic acid metabolism	http://www.kegg.jp/kegg-bin/show_pathway?dme01210+32940+41468+31579+41326+43102+42586+44149	15	7	3.08351	2.27014	0.0200057	0.20228	32940;41468;31579;41326;43102;42586;44149
dme04745	Phototransduction	http://www.kegg.jp/kegg-bin/show_pathway?dme04745+37368+36384+43828+48632+37629+41885+40444	15	7	3.08351	2.27014	0.0200057	0.20228	37368;36384;43828;48632;37629;41885;40444
dme04391	Hippo signaling pathway	http://www.kegg.jp/kegg-bin/show_pathway?dme04391+37368+32083+48632+33156+41885+40444	13	6	2.67238	2.24519	0.0330338	0.286682	37368;32083;48632;33156;41885;40444

## Sheet: ORA_Fig1C_bin25-50
Figure_1C	geneSet	description	link	size	overlap	expect	enrichmentRatio	pValue	FDR	overlapId
FALSE	dme00650	Butanoate metabolism	http://www.kegg.jp/kegg-bin/show_pathway?dme00650+35156+31695+38484+34276+43092+42364+40188+38147	11	8	2.9561	2.70627	0.00186775	0.0905013	35156;31695;38484;34276;43092;42364;40188;38147
FALSE	dme00330	Arginine and proline metabolism	http://www.kegg.jp/kegg-bin/show_pathway?dme00330+39041+326188+326209+34256+33373+39403+36844+41922+36847+38986+41167+40097	21	12	5.64347	2.12635	0.00296072	0.0905013	39041;326188;326209;34256;33373;39403;36844;41922;36847;38986;41167;40097
FALSE	dme00380	Tryptophan metabolism	http://www.kegg.jp/kegg-bin/show_pathway?dme00380+31695+39899+317974+34256+34276+41433+38147+33911+40097	14	9	3.76231	2.39215	0.00346172	0.0905013	31695;39899;317974;34256;34276;41433;38147;33911;40097
FALSE	dme00071	Fatty acid degradation	http://www.kegg.jp/kegg-bin/show_pathway?dme00071+31695+38864+38355+3771877+34256+40056+34276+37784+34315+42364+37217+38147+33911+40097	27	14	7.25589	1.92947	0.00445963	0.0905013	31695;38864;38355;3771877;34256;40056;34276;37784;34315;42364;37217;38147;33911;40097
FALSE	dme04150	mTOR signaling pathway	http://www.kegg.jp/kegg-bin/show_pathway?dme04150+31700+45668+41550+31248+39858+35042+36497+42341+44437+36826+36731+36775	22	12	5.91221	2.0297	0.0049726	0.0905013	31700;45668;41550;31248;39858;35042;36497;42341;44437;36826;36731;36775
FALSE	dme00310	Lysine degradation	http://www.kegg.jp/kegg-bin/show_pathway?dme00310+31695+39899+317974+34256+34276+34064+38147+33911+40097	15	9	4.03105	2.23267	0.00664189	0.100735	31695;39899;317974;34256;34276;34064;38147;33911;40097
FALSE	dme00410	beta-Alanine metabolism	http://www.kegg.jp/kegg-bin/show_pathway?dme00410+38864+38484+40916+34256+39403+34276+40188+41167+40097	17	9	4.56852	1.97	0.0190555	0.247722	38864;38484;40916;34256;39403;34276;40188;41167;40097
FALSE	dme00860	Porphyrin and chlorophyll metabolism	http://www.kegg.jp/kegg-bin/show_pathway?dme00860+39402+41407+37197+53511+35986+43757+42939	13	7	3.49358	2.00368	0.0345912	0.330368	39402;41407;37197;53511;35986;43757;42939
FALSE	dme04145	Phagosome	http://www.kegg.jp/kegg-bin/show_pathway?dme04145+44643+45668+44885+43442+41550+42216+38146+31342+44307+31521+43359+42341+38580+35944+36826+36731+41124	42	17	11.2869	1.50617	0.0351633	0.330368	44643;45668;44885;43442;41550;42216;38146;31342;44307;31521;43359;42341;38580;35944;36826;36731;41124
FALSE	dme03008	Ribosome biogenesis in eukaryotes	http://www.kegg.jp/kegg-bin/show_pathway?dme03008+33964+44072+48448+44173+37662	8	5	2.14989	2.3257	0.0363042	0.330368	33964;44072;48448;44173;37662

## Sheet: ORA_Fig1C_bin50-75
Figure_1C	geneSet	description	link	size	overlap	expect	enrichmentRatio	pValue	FDR	overlapId
TRUE	dme03050	Proteasome	http://www.kegg.jp/kegg-bin/show_pathway?dme03050+36638+42802+42805+36951+40717+43449+40639+45269+36545+35701+33105+36018+32274+32047+34999+33738+45780+246582+39628+37894+32584+31567+35176+34359+41531+42828+42641+40174+46058+37378	34	30	15.1799	1.9763	9.34305e-08	8.50218e-06	36638;42802;42805;36951;40717;43449;40639;45269;36545;35701;33105;36018;32274;32047;34999;33738;45780;246582;39628;37894;32584;31567;35176;34359;41531;42828;42641;40174;46058;37378
TRUE	dme03010	Ribosome	http://www.kegg.jp/kegg-bin/show_pathway?dme03010+37430+43039+44059+39480+44251+38397+35453+34149+32953+40687+42464+3354918+3355124+43864+3355144+35988+44150+40654+37995+31897+45329+31588+39108+37628+37589+39088+37849+33214+31483+32635+34329+43103+41347+34352+34309+43169+34526+38983+36985+41343+42761+40060+39338+34098+31022+40451+31009+37235+43532+43573+36576+41200+38794+36321+37292+32700+34754	82	57	36.6103	1.55694	1.76439e-06	8.02799e-05	37430;43039;44059;39480;44251;38397;35453;34149;32953;40687;42464;3354918;3355124;43864;3355144;35988;44150;40654;37995;31897;45329;31588;39108;37628;37589;39088;37849;33214;31483;32635;34329;43103;41347;34352;34309;43169;34526;38983;36985;41343;42761;40060;39338;34098;31022;40451;31009;37235;43532;43573;36576;41200;38794;36321;37292;32700;34754
TRUE	dme04141	Protein processing in endoplasmic reticulum	http://www.kegg.jp/kegg-bin/show_pathway?dme04141+46080+38389+40694+38096+32968+32977+49953+36040+31215+326234+2768916+32133+33220+41840+44054+38603+34333+42852+39768+43354+44801+34976+50022+34314+39254+37029+39557+39651+42615+41785+43005+34137+41161+41646+36270+31849+45680+41166+33905+32617	58	40	25.8951	1.5447	0.000100895	0.00306047	46080;38389;40694;38096;32968;32977;49953;36040;31215;326234;2768916;32133;33220;41840;44054;38603;34333;42852;39768;43354;44801;34976;50022;34314;39254;37029;39557;39651;42615;41785;43005;34137;41161;41646;36270;31849;45680;41166;33905;32617
FALSE	dme03060	Protein export	http://www.kegg.jp/kegg-bin/show_pathway?dme03060+46080+32968+32095+40815+47251+32133+34333+39028+42439+42885+38883+33905	16	12	7.14347	1.67986	0.013231	0.236186	46080;32968;32095;40815;47251;32133;34333;39028;42439;42885;38883;33905
FALSE	dme00981	Insect hormone biosynthesis	http://www.kegg.jp/kegg-bin/show_pathway?dme00981+32058+251984+37181+37182+31257+43244+42528+3355165+32128	11	9	4.91113	1.83257	0.0134839	0.236186	32058;251984;37181;37182;31257;43244;42528;3355165;32128
FALSE	dme00510	N-Glycan biosynthesis	http://www.kegg.jp/kegg-bin/show_pathway?dme00510+35240+49953+2768916+37029+43005+34137+31849	8	7	3.57173	1.95983	0.0168607	0.236186	35240;49953;2768916;37029;43005;34137;31849
FALSE	dme03013	RNA transport	http://www.kegg.jp/kegg-bin/show_pathway?dme03013+43839+36037+38398+33226+45525+39433+33981+36981+37005+37070+35512+36271+31243+33710+33835+45682+32566+39877+40587+40563+32617	33	21	14.7334	1.42533	0.0200668	0.236186	43839;36037;38398;33226;45525;39433;33981;36981;37005;37070;35512;36271;31243;33710;33835;45682;32566;39877;40587;40563;32617
FALSE	dme04140	Autophagy	http://www.kegg.jp/kegg-bin/show_pathway?dme04140+117332+32341+45268+32001+35411+47396+44801+42841+36546+40044+32617	15	11	6.697	1.64253	0.0229685	0.236186	117332;32341;45268;32001;35411;47396;44801;42841;36546;40044;32617
FALSE	dme00980	Metabolism of xenobiotics by cytochrome P450	http://www.kegg.jp/kegg-bin/show_pathway?dme00980+41503+41502+45398+32299+37960+44110+37108+37111+37112+246581+33420+33421+37106+37128+41311+41333	24	16	10.7152	1.49321	0.023359	0.236186	41503;41502;45398;32299;37960;44110;37108;37111;37112;246581;33420;33421;37106;37128;41311;41333
FALSE	dme00030	Pentose phosphate pathway	http://www.kegg.jp/kegg-bin/show_pathway?dme00030+40875+32974+32013+37804+246599+35692+35265+31185+43183+39132+41027+33431	18	12	8.0364	1.49321	0.0488132	0.432544	40875;32974;32013;37804;246599;35692;35265;31185;43183;39132;41027;33431

## Sheet: ORA_Fig1C_bin75-100
Figure_1C	geneSet	description	link	size	overlap	expect	enrichmentRatio	pValue	FDR	overlapId
FALSE	dme00500	Starch and sucrose metabolism	http://www.kegg.jp/kegg-bin/show_pathway?dme00500+35829+47764+35830+35824	23	4	0.93576	4.2746	0.0118302	0.610173	35829;47764;35830;35824
FALSE	dme03015	mRNA surveillance pathway	http://www.kegg.jp/kegg-bin/show_pathway?dme03015+40240+40987+42169	13	3	0.528908	5.67206	0.0134104	0.610173	40240;40987;42169
FALSE	dme01212	Fatty acid metabolism	http://www.kegg.jp/kegg-bin/show_pathway?dme01212+36109+43592+44117+117369	30	4	1.22056	3.27719	0.0298131	0.74213	36109;43592;44117;117369
FALSE	dme00260	Glycine, serine and threonine metabolism	http://www.kegg.jp/kegg-bin/show_pathway?dme00260+42783+40492+41117	19	3	0.773019	3.88089	0.0383711	0.74213	42783;40492;41117
FALSE	dme03013	RNA transport	http://www.kegg.jp/kegg-bin/show_pathway?dme03013+3355041+37528+40987+44260	33	4	1.34261	2.97927	0.0407764	0.74213	3355041;37528;40987;44260
FALSE	dme00052	Galactose metabolism	http://www.kegg.jp/kegg-bin/show_pathway?dme00052+35829+35830+35824	24	3	0.976445	3.07237	0.0696954	0.876175	35829;35830;35824
FALSE	dme01040	Biosynthesis of unsaturated fatty acids	http://www.kegg.jp/kegg-bin/show_pathway?dme01040+43592+117369	11	2	0.447537	4.4689	0.0703417	0.876175	43592;117369
FALSE	dme00270	Cysteine and methionine metabolism	http://www.kegg.jp/kegg-bin/show_pathway?dme00270+40492+32297+38342	25	3	1.01713	2.94947	0.0770263	0.876175	40492;32297;38342
FALSE	dme01230	Biosynthesis of amino acids	http://www.kegg.jp/kegg-bin/show_pathway?dme01230+42783+40812+32297+41117	50	4	2.03426	1.96632	0.140177	1	42783;40812;32297;41117
FALSE	dme00511	Other glycan degradation	http://www.kegg.jp/kegg-bin/show_pathway?dme00511+34206	5	1	0.203426	4.91579	0.187903	1	34206
