# Supplementary material for: Stable Isotope Labeling of Amino Acids in Flies (SILAF) Reveals Differential Phosphorylation of Mitochondrial Proteins Upon Loss of OXPHOS Subunits
Source: Mol Cell Proteomics. 2021 Feb 25;20:100065. doi: 10.1016/j.mcpro.2021.100065 (PMC8050774; doi:10.1016/j.mcpro.2021.100065)
Supplement: Supplemental Table S3 [file mmc4.xlsx]

## Sheet: meta
Mapped data to Schober et al.
Direct proteome labelling in fruit flies with SILAF reveals differential phosphorylation of mitochondrial proteins upon loss of OXPHOS subunits
Supplemental Table S3
This supplemental table contains data related to supplementary Figure S2, comparing female to male protein levels after small-scale fractionation.
Sheets	Content
Female vs Male_Input	MaxQuant proteinGroups.txt file
Female vs Male_Collapsed	Data file for Fig. S2B
Female vs Male_GSEA	Gene Set Enrichment Analysis results from Webgestalt (ref. 21), plotted in Fig. S2C
Abbreviations
Rep1, Rep2	Replicate 1, Replicate 2

## Sheet: Female vs Male_Input
Protein IDs	Majority protein IDs	Peptide counts (all)	Peptide counts (razor+unique)	Peptide counts (unique)	Protein names	Gene names	Fasta headers	Number of proteins	Peptides	Razor + unique peptides	Unique peptides	Peptides SILAF F vs M Fod	Peptides SILAF F vs M Rev	Peptides w1118_female_standard	Peptides w1118_male_standard	Razor + unique peptides SILAF F vs M Fod	Razor + unique peptides SILAF F vs M Rev	Razor + unique peptides w1118_female_standard	Razor + unique peptides w1118_male_standard	Unique peptides SILAF F vs M Fod	Unique peptides SILAF F vs M Rev	Unique peptides w1118_female_standard	Unique peptides w1118_male_standard	Sequence coverage [%]	Unique + razor sequence coverage [%]	Unique sequence coverage [%]	Mol. weight [kDa]	Sequence length	Sequence lengths	Fraction average	Fraction 1	Fraction 2	Fraction 3	Fraction 4	Fraction 5	Fraction 6	Fraction 7	Fraction 8	Fraction 9	Fraction 10	Fraction 11	Fraction 12	Fraction 13	Fraction 14	Fraction 15	Q-value	Score	Ratio H/L	Ratio H/L normalized
A0A021WW32;O96689	A0A021WW32;O96689	3;3	3;3	3;3		vtd	;	2	3	3	3	3	1	0	0	3	1	0	0	3	1	0	0	6.2	6.2	6.2	70.584	633	633;715	NaN																0	29.539	0.70838	0.86306
Q8SYH8;A0A021WW64	Q8SYH8;A0A021WW64	2;2	2;2	2;2		CG17159	;	2	2	2	2	2	1	0	0	2	1	0	0	2	1	0	0	8.8	8.8	8.8	30.351	273	273;274	NaN																0.00020764	3.595	0.77268	0.90162
Q5LJX7;A0A021WZA4;Q7PLW1;Q8SXS9;Q5LJX8	Q5LJX7;A0A021WZA4;Q7PLW1;Q8SXS9;Q5LJX8	1;1;1;1;1	1;1;1;1;1	1;1;1;1;1		zyd	;;;;	5	1	1	1	1	0	0	0	1	0	0	0	1	0	0	0	2.4	2.4	2.4	49.544	463	463;499;526;535;542	NaN																0.00097087	2.2307	0.59817	0.68211
A0A023GPM5;M9MSN3;M9MS31;M9PH20;M9PHG3;Q09103;X2JE67;X2JEJ9	A0A023GPM5;M9MSN3;M9MS31;M9PH20;M9PHG3;Q09103;X2JE67;X2JEJ9	12;12;11;11;11;11;10;10	12;12;11;11;11;11;10;10	12;12;11;11;11;11;10;10	Diacylglycerol kinase;Eye-specific diacylglycerol kinase	rdgA	;;;;;;;	8	12	12	12	8	12	2	3	8	12	2	3	8	12	2	3	19.2	19.2	19.2	110.95	991	991;1009;1452;1460;1462;1457;1307;1314	5					5											0	111.47	0.73165	0.89703
A0A023GPV6;A8JV04;Q7YU03	A0A023GPV6;A8JV04;Q7YU03	3;3;3	3;3;3	3;3;3			;;	3	3	3	3	0	2	1	0	0	2	1	0	0	2	1	0	4.6	4.6	4.6	124.36	1119	1119;1241;1250	5					1											0.0013451	2.121	1.1427	1.4071
A0A023GQ99;Q9VJ62	A0A023GQ99;Q9VJ62	2;2	2;2	2;2	H/ACA ribonucleoprotein complex non-core subunit NAF1	CG10341	;	2	2	2	2	1	1	1	0	1	1	1	0	1	1	1	0	5.3	5.3	5.3	62.14	563	563;564	7							1									0.00020169	2.993	0.98647	0.93163
A0A023GQA5;P24156	A0A023GQA5;P24156	5;5	5;5	5;5	Protein l(2)37Cc	l(2)37Cc	;	2	5	5	5	5	5	2	3	5	5	2	3	5	5	2	3	37	37	37	30.383	276	276;276	12.3	2											8	11	7	2	0	235.22	0.69614	0.88925
A0A0B4J3Z9;A0A0B4KGW0;Q8IMX7	A0A0B4J3Z9;A0A0B4KGW0;Q8IMX7	3;3;3	3;3;3	3;3;3	Mitochondrial Rho GTPase	Miro	;;	3	3	3	3	2	1	0	0	2	1	0	0	2	1	0	0	6.5	6.5	6.5	75.424	665	665;673;652	NaN																0	7.3506	0.80045	0.88201
E1JGY9;A0A0B4JD47;A0A0B4K822;A0A0B4KEK0;A8DY50;A0A0B4KEE8;A0A0B4K7T1;A0A0B4K7H4;A0A0B4JCQ4;A1Z6S0;A0A0B4JCZ8	E1JGY9;A0A0B4JD47;A0A0B4K822;A0A0B4KEK0;A8DY50;A0A0B4KEE8;A0A0B4K7T1;A0A0B4K7H4;A0A0B4JCQ4;A1Z6S0;A0A0B4JCZ8	1;1;1;1;1;1;1;1;1;1;1	1;1;1;1;1;1;1;1;1;1;1	1;1;1;1;1;1;1;1;1;1;1		mim	;;;;;;;;;;	11	1	1	1	1	1	0	0	1	1	0	0	1	1	0	0	3.4	3.4	3.4	101.57	950	950;977;1136;1362;1654;1802;1868;1934;2009;2027;2028	NaN																0.00020687	3.4949	0.86189	0.98417
Q9XYM5;Q5BIG7;A0A0B4JD03;A0A0B4JCQ7;Q7KNF5;A1Z7P9;A1Z7P7;A0A0B4K6T9;A0A0B4LEH9;A0A0B4JD33;A1Z7Q1;Q8IGK3;A1Z7P8;A1Z7P5	Q9XYM5;Q5BIG7;A0A0B4JD03;A0A0B4JCQ7;Q7KNF5;A1Z7P9;A1Z7P7;A0A0B4K6T9;A0A0B4LEH9;A0A0B4JD33;A1Z7Q1;Q8IGK3;A1Z7P8;A1Z7P5	3;3;3;3;3;3;3;3;3;3;3;3;3;3	3;3;3;3;3;3;3;3;3;3;3;3;3;3	3;3;3;3;3;3;3;3;3;3;3;3;3;3		Su(var)2-10	;;;;;;;;;;;;;	14	3	3	3	1	2	1	0	1	2	1	0	1	2	1	0	8.4	8.4	8.4	57.941	522	522;533;537;537;554;565;569;570;577;584;593;601;604;640	7							1									0	4.914	0.70753	0.86673
A0A0B4JCR3	A0A0B4JCR3	1	1	1				1	1	1	1	1	1	0	0	1	1	0	0	1	1	0	0	19.6	19.6	19.6	5.3474	46	46	NaN																0.0048363	1.555	NaN	NaN
A0A0B4JCT4;A1ZAU2;A1ZAU3;C3KGN2	A0A0B4JCT4;A1ZAU2;A1ZAU3;C3KGN2	2;2;2;2	2;2;2;2	2;2;2;2		CG18431-RA;CG4844-RB	;;;	4	2	2	2	0	2	0	0	0	2	0	0	0	2	0	0	9.8	9.8	9.8	21.576	193	193;194;490;491	NaN																0.0056891	1.3728	0.77131	0.9257
E1JH70;A0A0B4KF63;A1Z9W7;A0A0B4JD54;Q7KMM8;A0A0B4JCT6;A1Z9W5;A8DYE0	E1JH70;A0A0B4KF63;A1Z9W7;A0A0B4JD54;Q7KMM8;A0A0B4JCT6;A1Z9W5;A8DYE0	5;5;5;5;5;5;5;5	5;5;5;5;5;5;5;5	5;5;5;5;5;5;5;5		Kank	;;;;;;;	8	5	5	5	3	4	0	1	3	4	0	1	3	4	0	1	6.7	6.7	6.7	102.02	934	934;1039;1042;1063;1224;1294;1301;1339	2		1														0	16.412	0.78225	0.95193
A0A0B4JCT9;A1ZBJ8	A0A0B4JCT9;A1ZBJ8	3;3	3;3	3;3		CG9975-RA	;	2	3	3	3	2	3	0	1	2	3	0	1	2	3	0	1	8.4	8.4	8.4	55.104	511	511;513	8								1								0	17.046	1.72	3.3296
A0A0B4JCV3;A0A0B4JD44;A0A0B4JD87;A0A0B4LH91;A0A0B4JCU3;A0A0B4LG73;A0A0B4LG90;A0A0B4KEX8;Q9W1X3	A0A0B4JCV3;A0A0B4JD44;A0A0B4JD87;A0A0B4LH91;A0A0B4JCU3;A0A0B4LG73;A0A0B4LG90	3;3;3;3;3;2;2;1;1	3;3;3;3;3;2;2;1;1	2;2;2;2;2;1;1;0;1	Receptor expression-enhancing protein		;;;;;;	9	3	3	2	2	2	0	0	2	2	0	0	1	1	0	0	7.4	7.4	4.6	60.444	538	538;569;570;685;716;312;459;291;408	NaN																0	18.477	0.65075	0.75963
A0A0B4K7H5;A0A0B4JD53;Q8MLN6;A0A0B4JCU7;A0A0B4JDA7;Q9W122	A0A0B4K7H5;A0A0B4JD53;Q8MLN6;A0A0B4JCU7;A0A0B4JDA7;Q9W122	9;9;9;9;9;9	9;9;9;9;9;9	9;9;9;9;9;9		Mmp1	;;;;;	6	9	9	9	8	8	1	0	8	8	1	0	8	8	1	0	23.8	23.8	23.8	57.363	512	512;528;541;542;554;584	9									1							0	134.41	0.9851	1.1742
A0A0B4JCU8;Q9V8M5	A0A0B4JCU8;Q9V8M5	16;16	16;16	16;16	3-hydroxyisobutyrate dehydrogenase;Probable 3-hydroxyisobutyrate dehydrogenase, mitochondrial	CG15093	;	2	16	16	16	15	15	8	13	15	15	8	13	15	15	8	13	59	59	59	33.883	324	324;324	12.1												78	5	1		0	323.31	0.7837	1.0209
A0A0B4LHQ4;A0A0B4JD62;A0A0B4JDB5;A0A0B4LGQ5;A0A0B4JCW5;A0A0B4JCV6;A0A0B4LGR2;A0A0B4JDA1;Q9VN58	A0A0B4LHQ4;A0A0B4JD62;A0A0B4JDB5;A0A0B4LGQ5;A0A0B4JCW5;A0A0B4JCV6;A0A0B4LGR2;A0A0B4JDA1;Q9VN58	3;3;3;3;3;3;3;3;3	3;3;3;3;3;3;3;3;3	3;3;3;3;3;3;3;3;3		ctrip	;;;;;;;;	9	3	3	3	1	2	0	0	1	2	0	0	1	2	0	0	1.9	1.9	1.9	289.63	2708	2708;2736;2737;2901;2929;2930;3111;3139;3140	NaN																0.0072674	1.2326	NaN	NaN
A0A0B4JCW4;Q9VHJ8	A0A0B4JCW4;Q9VHJ8	32;32	32;32	2;2	Succinyl-CoA ligase subunit beta	skap	;	2	32	32	2	23	24	27	21	23	24	27	21	1	2	2	2	73.2	73.2	5.5	48.983	451	451;502	10.9	5	5	2		2	6	2	2	36	131	148	49	34	23	30	0	323.31	0.51288	1.0306
Q9VF66;A0A0B4KGQ6;A0A126GUV2;E1JIL7;A0A0B4KG12;A0A0B4JCX2;A0A0B4JDC9;Q86BS0;Q86BP0	Q9VF66;A0A0B4KGQ6;A0A126GUV2;E1JIL7;A0A0B4KG12;A0A0B4JCX2;A0A0B4JDC9;Q86BS0;Q86BP0	3;3;3;3;3;3;3;2;2	3;3;3;3;3;3;3;2;2	3;3;3;3;3;3;3;2;2		Rbp	;;;;;;;;	9	3	3	3	2	2	0	0	2	2	0	0	2	2	0	0	3	3	3	183.58	1748	1748;1763;1765;1791;1799;1817;1844;1473;1487	NaN																0.00020305	3.1006	0.8253	0.97913
Q9I7I8;A0A0B4JDD8;A0A0B4JDG2;B7Z0M9;Q7KSB3;A0A0B4JCZ0;Q8IN55;Q8IN56	Q9I7I8;A0A0B4JDD8;A0A0B4JDG2;B7Z0M9;Q7KSB3;A0A0B4JCZ0;Q8IN55;Q8IN56	11;11;11;11;11;11;9;9	11;11;11;11;11;11;9;9	11;11;11;11;11;11;9;9	Oxysterol-binding protein		;;;;;;;	8	11	11	11	9	7	1	3	9	7	1	3	9	7	1	3	18	18	18	91.648	816	816;817;956;957;958;990;625;798	5.62					7	4	2									0	29.403	0.65926	0.97373
A0A0B4JCZ1	A0A0B4JCZ1	1	1	1		pre-mod(mdg4)-Z		1	1	1	1	0	0	1	1	0	0	1	1	0	0	1	1	13.8	13.8	13.8	14.009	123	123	9									2							1	-2	0.39883	1.1088
A0A126GV04;A0A0B4JCZ4;Q24547	A0A126GV04;A0A0B4JCZ4;Q24547	13;13;13	13;13;13	13;13;13	Syntaxin-1A	Syx1A	;;	3	13	13	13	9	10	10	10	9	10	10	10	9	10	10	10	47.8	47.8	47.8	33.648	291	291;296;291	12												52				0	247.79	0.53634	0.85844
E5DK16;A0A0B4JD00;A8DY69;A0A0B4JD31;A0A0B4JCS1;I0E2I4;A0A0B4JCQ5;Q8SXP0;A0A0B4JD27	E5DK16;A0A0B4JD00;A8DY69;A0A0B4JD31;A0A0B4JCS1;I0E2I4;A0A0B4JCQ5;Q8SXP0;A0A0B4JD27	12;12;12;11;11;11;11;11;10	12;12;12;11;11;11;11;11;10	12;12;12;11;11;11;11;11;10		Lpin;CG8709-RH	;;;;;;;;	9	12	12	12	8	9	4	2	8	9	4	2	8	9	4	2	17	17	17	106.62	962	962;1034;1035;992;1016;1043;1088;1089;1045	4.89				1	8											0	58.4	0.84543	1.1525
A0A0B4KH09;A0A0B4K6L6;A0A0B4LHP1;A0A0B4JD02;A0A0B4JDF1;P16371	A0A0B4KH09;A0A0B4K6L6;A0A0B4LHP1;A0A0B4JD02;A0A0B4JDF1;P16371	8;8;8;8;8;8	8;8;8;8;8;8	8;8;8;8;8;8	Protein groucho	gro	;;;;;	6	8	8	8	5	6	0	0	5	6	0	0	5	6	0	0	18.8	18.8	18.8	76.559	698	698;709;717;719;728;730	NaN																0	19.464	0.69652	0.82141
A0A0B4JD11;Q9NJH0	A0A0B4JD11;Q9NJH0	24;24	24;24	24;24	Elongation factor 1-gamma	Ef1gamma	;	2	24	24	24	19	19	17	14	19	19	17	14	19	19	17	14	54.1	54.1	54.1	48.967	431	431;431	10.1	4	4			2	2	2	2	4	84	25	7	8	9	2	0	323.31	0.76455	1.0408
A0A0B4JD16;B7YZF9;B7YZF7;A0A0B4K7Y0;Q8T0I4;A1Z9C8;Q6AWM7;B7YZG0;B7YZF6;Q0E990;B7YZF5;B7YZF8	A0A0B4JD16;B7YZF9;B7YZF7;A0A0B4K7Y0;Q8T0I4;A1Z9C8;Q6AWM7;B7YZG0;B7YZF6;Q0E990;B7YZF5;B7YZF8	2;2;2;2;2;2;2;2;2;2;2;2	2;2;2;2;2;2;2;2;2;2;2;2	2;2;2;2;2;2;2;2;2;2;2;2	Phospholipid-transporting ATPase		;;;;;;;;;;;	12	2	2	2	1	0	1	1	1	0	1	1	1	0	1	1	2.3	2.3	2.3	123.34	1082	1082;1091;1095;1127;1150;1176;1216;1265;1275;1301;1324;1350	2	2	3	2													0.00020479	3.2955	0.54826	0.97822
Q7KQC4;A0A0B4JD18;Q95RE0;A0A0B4KEQ5;A1Z9K4	Q7KQC4;A0A0B4JD18;Q95RE0;A0A0B4KEQ5;A1Z9K4	1;1;1;1;1	1;1;1;1;1	1;1;1;1;1		RN-tre	;;;;	5	1	1	1	0	1	0	0	0	1	0	0	0	1	0	0	2.4	2.4	2.4	53.73	457	457;468;485;546;571	NaN																0.0013506	2.1606	NaN	NaN
A0A0B4JD21;Q9V778	A0A0B4JD21;Q9V778	5;5	5;5	5;5	Alkyldihydroxyacetonephosphate synthase	CG10253	;	2	5	5	5	4	4	1	0	4	4	1	0	4	4	1	0	8.9	8.9	8.9	70.821	631	631;631	8								1								0	24.109	0.79316	0.9473
A0A0B4KHW7;Q961V3;A0A0B4KHJ3;A0A0B4KHF5;A0A0B4JD23;Q7KRU0;Q8IMI0;A0A0B4JDE3;Q9VA53	A0A0B4KHW7;Q961V3;A0A0B4KHJ3;A0A0B4KHF5;A0A0B4JD23;Q7KRU0;Q8IMI0;A0A0B4JDE3;Q9VA53	8;8;8;8;8;8;8;8;8	8;8;8;8;8;8;8;8;8	8;8;8;8;8;8;8;8;8		CG2246-RB;CG2246-RA	;;;;;;;;	9	8	8	8	5	5	3	1	5	5	3	1	5	5	3	1	39.6	39.6	39.6	39.357	356	356;367;376;377;385;386;387;404;406	11											5					0	168.52	0.84262	1.0411
A0A0B4JD39;P17789;A0A0B4JDG1;P42282	A0A0B4JD39;P17789;A0A0B4JDG1;P42282	4;4;2;2	4;4;2;2	4;4;2;2	Protein tramtrack, beta isoform;Protein tramtrack, alpha isoform	ttk	;;;	4	4	4	4	2	3	0	0	2	3	0	0	2	3	0	0	9.6	9.6	9.6	68.77	643	643;643;813;813	NaN																0	39.625	0.76613	0.91801
A0A0B4JD46;Q8T8R1	A0A0B4JD46;Q8T8R1	3;3	3;3	3;3	CCHC-type zinc finger protein CG3800	CG3800	;	2	3	3	3	3	3	0	0	3	3	0	0	3	3	0	0	28.5	28.5	28.5	17.615	165	165;165	NaN																0	119.43	0.87553	1.0217
A0A0B4JD95;A0A0B4JD57;A0A0B4K7Q4	A0A0B4JD95;A0A0B4JD57;A0A0B4K7Q4	89;88;87	1;0;0	1;0;0		zip	;;	3	89	1	1	66	68	56	46	0	1	0	0	0	1	0	0	62.7	0.6	0.6	226.75	1964	1964;1979;2024	NaN																1	-2	NaN	NaN
Q86BB5;Q95TU9;A0A0B4KFK1;A0A0B4JD97;A0A0B4JCV4;A0A0B4K6I7;Q8IPN1;Q9VN51;Q86BB4	Q86BB5;Q95TU9;A0A0B4KFK1;A0A0B4JD97;A0A0B4JCV4;A0A0B4K6I7;Q8IPN1;Q9VN51	22;22;22;22;21;21;21;21;10	22;22;22;22;21;21;21;21;10	22;22;22;22;21;21;21;21;10		tacc	;;;;;;;	9	22	22	22	9	13	6	0	9	13	6	0	9	13	6	0	23.4	23.4	23.4	143.96	1293	1293;1308;1320;1322;1213;1225;1226;1227;245	7.88					2	4	2	5				1	2			0	60.912	0.8433	1.0932
E1JIF4;A0A0B4JDD0	E1JIF4;A0A0B4JDD0	1;1	1;1	1;1		Pif1A	;	2	1	1	1	1	0	0	0	1	0	0	0	1	0	0	0	0.8	0.8	0.8	139.01	1226	1226;1264	NaN																1	-2	1.0426	1.2061
A0A0B4JDE7	A0A0B4JDE7	1	1	1				1	1	1	1	1	0	0	0	1	0	0	0	1	0	0	0	24.7	24.7	24.7	10.174	89	89	NaN																0.00020956	3.7994	NaN	NaN
A0A0B4JDE8;Q9VF71	A0A0B4JDE8;Q9VF71	2;2	2;2	2;2	Copper homeostasis protein cutC homolog	CG6136	;	2	2	2	2	1	2	0	0	1	2	0	0	1	2	0	0	10.3	10.3	10.3	28.916	263	263;263	NaN																0	8.6034	0.78074	0.93255
A0A0B4JDF4;Q9VAL5;P35832	A0A0B4JDF4;Q9VAL5;P35832	4;4;4	4;4;4	4;4;4	Protein-tyrosine-phosphatase;Tyrosine-protein phosphatase 99A	Ptp99A	;;	3	4	4	4	3	3	0	1	3	3	0	1	3	3	0	1	5.4	5.4	5.4	103.85	922	922;1397;1301	5					1											0	12.889	0.76736	0.89038
A0A0B4K5Z5;P25153	A0A0B4K5Z5;P25153	2;2	2;2	2;2	Ubiquitin-conjugating enzyme E2-17 kDa	UbcD6	;	2	2	2	2	2	2	0	0	2	2	0	0	2	2	0	0	19.9	19.9	19.9	17.152	151	151;151	NaN																0	13.029	0.66937	0.79929
E1JJ72;A0A0B4LGU9;A0A0B4K602;P51123	E1JJ72;A0A0B4LGU9;A0A0B4K602;P51123	3;3;3;3	3;3;3;3	3;3;3;3	Transcription initiation factor TFIID subunit 1	Taf1	;;;	4	3	3	3	1	3	0	0	1	3	0	0	1	3	0	0	2.1	2.1	2.1	235.56	2096	2096;2097;2172;2129	NaN																0.00020786	3.6123	0.79042	0.93299
A0A0B4K604;Q9I7L5;A0A0B4K6L1	A0A0B4K604;Q9I7L5;A0A0B4K6L1	3;3;3	3;3;3	3;3;3	Carboxylic ester hydrolase	alpha-Est10	;;	3	3	3	3	2	1	2	1	2	1	2	1	2	1	2	1	7.1	7.1	7.1	62.036	550	550;567;581	8								5								0	5.2928	0.74828	1.5783
A0A126GUS7;A0A0B4K618;A0A0B4KFN9;A0A0B4KGP6	A0A126GUS7;A0A0B4K618;A0A0B4KFN9;A0A0B4KGP6	14;14;12;10	14;14;12;10	1;1;0;0		Fmr1	;;;	4	14	14	1	14	13	6	5	14	13	6	5	1	1	0	0	35.2	35.2	4.8	75.818	681	681;729;639;577	6.37	2	4	1			12	6	3	3	1	1	2				0	323.31	0.6459	0.8387
A0A0B4K623	A0A0B4K623	39	1	1		pug		1	39	1	1	34	33	22	21	1	0	0	0	1	0	0	0	65.7	0.9	0.9	103.12	965	965	NaN																1	-2	NaN	NaN
A0A0B4K6V2;A0A0B4K631;A0A0B4K603;Q9VI75	A0A0B4K6V2;A0A0B4K631;A0A0B4K603;Q9VI75	14;14;11;11	1;1;1;1	1;1;1;1	Phosphatidylinositol-binding clathrin assembly protein LAP	lap	;;;	4	14	1	1	14	13	6	4	1	1	0	0	1	1	0	0	28.5	3.4	3.4	71.77	673	673;685;572;468	NaN																0.0013456	2.1222	0.49339	0.57989
A0A0B4K652;P36958	A0A0B4K652;P36958	3;3	3;3	3;3	DNA-directed RNA polymerase subunit;DNA-directed RNA polymerase II subunit RPB9	RpII15	;	2	3	3	3	3	2	0	0	3	2	0	0	3	2	0	0	41.9	41.9	41.9	15.098	129	129;129	NaN																0	19.141	0.84414	0.9525
A0A0B4K661	A0A0B4K661	15	3	0		Tm1		1	15	3	0	10	11	10	15	3	3	3	3	0	0	0	0	64	11.6	0	29.208	250	250	12.6												8	10			0	16.337	0.42848	1.0162
E1JIM1;A0A0B4K6Z4;A0A0B4K6I8;Q0KI68;E1JIM0;A4V2Z1;A0A0B4K690;A0A0B4K663;E2QD16	E1JIM1;A0A0B4K6Z4;A0A0B4K6I8;Q0KI68;E1JIM0;A4V2Z1;A0A0B4K690;A0A0B4K663;E2QD16	3;3;3;3;3;3;3;3;3	3;3;3;3;3;3;3;3;3	3;3;3;3;3;3;3;3;3		nsl1	;;;;;;;;	9	3	3	3	3	3	1	0	3	3	1	0	3	3	1	0	7.4	7.4	7.4	99.089	936	936;981;982;1548;1549;1550;1551;1569;1570	5					1											0	30.053	0.65389	0.78055
Q9VEZ3;E1JIM4;A0A0B4K664;A0A0B4K700	Q9VEZ3;E1JIM4;A0A0B4K664;A0A0B4K700	31;31;31;31	31;31;31;31	31;31;31;31		msps	;;;	4	31	31	31	19	19	20	0	19	19	20	0	19	19	20	0	20.1	20.1	20.1	225.98	2042	2042;2050;2074;2082	5.63			6	31	9	13	3	7	8	3		1				0	103.94	0.28873	0.65355
A0A0B4K686;A0A0B4K6C8;Q9VE20;A0A0B4K760	A0A0B4K686;A0A0B4K6C8;Q9VE20;A0A0B4K760	1;1;1;1	1;1;1;1	1;1;1;1			;;;	4	1	1	1	1	0	0	0	1	0	0	0	1	0	0	0	1.8	1.8	1.8	93.378	845	845;1051;1155;1188	NaN																0.00078156	2.3532	NaN	NaN
Q9XZ01;A0A0B4K692	Q9XZ01;A0A0B4K692	11;11	11;11	11;11		Nep2	;	2	11	11	11	4	8	5	4	4	8	5	4	4	8	5	4	25	25	25	86.838	763	763;774	6						19										0	76.619	0.65881	1.0698
A0A0B4K6C3;Q9VHS2	A0A0B4K6C3;Q9VHS2	7;7	7;7	7;7	Probable cytochrome c oxidase subunit 7A, mitochondrial	CG9603	;	2	7	7	7	6	5	5	5	6	5	5	5	6	5	5	5	60.2	60.2	60.2	10.832	98	98;89	15															20	0	16.717	0.87603	1.1559
A0A0B4K6C7;A8JQV8;Q8MQQ3;A8JQV7	A0A0B4K6C7;A8JQV8;Q8MQQ3;A8JQV7	6;6;5;5	6;6;5;5	1;1;0;0		pyd	;;;	4	6	6	1	5	4	0	0	5	4	0	0	1	0	0	0	5.4	5.4	1.4	140.96	1285	1285;1446;1149;1301	NaN																0	14.74	0.62362	0.74212
A0A0B4K6D2;Q9VH95	A0A0B4K6D2;Q9VH95	8;8	8;8	8;8	Uncharacterized protein CG16817	CG16817	;	2	8	8	8	6	8	2	3	6	8	2	3	6	8	2	3	53.8	53.8	53.8	20.752	184	184;184	14.3														14	7	0	323.31	0.77458	0.92094
A0A126GUS4;A0A0B4K703;A0A0B4K6D5;Q86BA1;A0A126GUS6	A0A126GUS4;A0A0B4K703;A0A0B4K6D5;Q86BA1	42;42;42;42;16	42;42;42;42;16	1;1;1;1;1	Protein-methionine sulfoxide oxidase Mical	Mical	;;;	5	42	42	1	31	37	0	0	31	37	0	0	1	1	0	0	12.8	12.8	0.4	521.23	4689	4689;4732;4743;4723;2991	NaN																0	209.02	0.8294	0.99598
Q8INK7;Q9VGQ2;A0A0B4K6E6	Q8INK7;Q9VGQ2;A0A0B4K6E6	1;1;1	1;1;1	1;1;1			;;	3	1	1	1	0	0	1	1	0	0	1	1	0	0	1	1	14.7	14.7	14.7	10.293	95	95;101;106	5.46	4	4	4	4	3	2									5	0	88.705	0.339	1.0185
Q9VC62;A0A0B4KGU9;Q7KS16;A0A0B4K6F9	Q9VC62;A0A0B4KGU9;Q7KS16;A0A0B4K6F9	18;18;18;18	18;18;18;18	18;18;18;18		Esyt2	;;;	4	18	18	18	15	12	5	7	15	12	5	7	15	12	5	7	30.9	30.9	30.9	90.863	816	816;846;849;853	6.12						28	4									0	146.89	0.74286	0.98152
Q9VG78;A0A0B4K6G3	Q9VG78;A0A0B4K6G3	2;2	2;2	2;2		pps	;	2	2	2	2	0	2	0	0	0	2	0	0	0	2	0	0	1.5	1.5	1.5	222	2016	2016;2018	NaN																0.0013524	2.1698	0.71449	0.87836
A0A0B4K6G7;Q9VFT7	A0A0B4K6G7;Q9VFT7	2;2	2;2	2;2			;	2	2	2	2	2	1	0	0	2	1	0	0	2	1	0	0	4.4	4.4	4.4	84.205	727	727;728	NaN																0	13.294	0.61425	0.7401
A0A0B4K6I1;A0A0B4KI37	A0A0B4K6I1;A0A0B4KI37	21;20	1;1	1;1		scrib	;	2	21	1	1	17	16	3	4	1	1	0	0	1	1	0	0	16.6	0.4	0.4	277.34	2554	2554;2444	NaN																0.00019956	2.7657	0.86967	1.095
A0A0B4K6I5;Q9VN45	A0A0B4K6I5;Q9VN45	3;3	3;3	3;3	Protein spartin	spartin	;	2	3	3	3	3	2	1	0	3	2	1	0	3	2	1	0	8.9	8.9	8.9	59.783	553	553;553	8								1								0.00039502	2.6002	0.66638	1.1507
A0A0B4K6K5	A0A0B4K6K5	2	2	2				1	2	2	2	2	2	0	1	2	2	0	1	2	2	0	1	29.8	29.8	29.8	6.2922	57	57	15															2	0	21.604	2.6916	3.3695
A0A0B4K6K7;Q9VI55	A0A0B4K6K7;Q9VI55	19;19	19;19	19;19	E3 UFM1-protein ligase 1 homolog	CG1104	;	2	19	19	19	14	17	4	3	14	17	4	3	14	17	4	3	33.9	33.9	33.9	87.481	782	782;782	6.92						1	11									0	203.62	0.77253	1.0042
A0A0B4KGY9;A0A0B4K6K8;Q9VBQ1;A0A0B4KHV4;Q8IMS8	A0A0B4KGY9;A0A0B4K6K8;Q9VBQ1;A0A0B4KHV4;Q8IMS8	2;2;2;2;2	2;2;2;2;2	2;2;2;2;2		msi	;;;;	5	2	2	2	1	1	2	0	1	1	2	0	1	1	2	0	4.9	4.9	4.9	58.684	567	567;605;606;618;634	8								4								0	13.431	0.35999	0.70643
A0A0B4K6L4;Q27601	A0A0B4K6L4;Q27601	5;5	5;5	5;5	Amidophosphoribosyltransferase	Prat	;	2	5	5	5	1	2	3	0	1	2	3	0	1	2	3	0	10.6	10.6	10.6	59.519	546	546;546	9									3							0	10.898	0.5491	1.0154
E1JIS3;A0A0B4K6L9	E1JIS3;A0A0B4K6L9	1;1	1;1	1;1		Sfp93F	;	2	1	1	1	1	1	0	0	1	1	0	0	1	1	0	0	37.7	37.7	37.7	5.6606	53	53;53	NaN																0	29.504	0.06526	0.077384
E1JIZ2;A0A0B4K6M4;A0A0B4K7W1;E1JIZ0;E1JIZ1;A0A0B4K784;Q7KRY7;A0A0B4KHY2;A0A0B4KHN3	E1JIZ2;A0A0B4K6M4;A0A0B4K7W1;E1JIZ0;E1JIZ1;A0A0B4K784;Q7KRY7;A0A0B4KHY2;A0A0B4KHN3	29;29;29;29;27;25;23;22;17	29;29;29;29;27;25;23;22;17	9;9;9;9;7;5;3;3;9	Protein lap4	scrib	;;;;;;;;	9	29	29	9	24	23	5	4	24	23	5	4	8	8	2	0	21.3	21.3	4.7	270.62	2490	2490;2515;2577;2585;2426;1951;1851;1766;1859	5.73				2	7	2	1	3								0	272.78	0.72441	0.89679
A0A0B4K6M7;Q9VHA0	A0A0B4K6M7;Q9VHA0	3;3	3;3	3;3	Polycomb protein Scm	Scm	;	2	3	3	3	2	0	1	0	2	0	1	0	2	0	1	0	5.2	5.2	5.2	93.55	877	877;877	5					1											0	11.015	0.78591	0.8528
A0A0B4K6N1;Q8MLY8	A0A0B4K6N1;Q8MLY8	12;12	12;12	12;12	40S ribosomal protein S8	RpS8	;	2	12	12	12	7	9	6	6	7	9	6	6	7	9	6	6	75	75	75	23.759	208	208;208	13.3													21	7	1	0	232.28	0.82474	0.98026
A0A0B4KHF2;Q9VA59;A0A0B4K7R6;A0A0B4KHW6;A8JRH3;A0A0B4K6N4;O46231;E1JJ21;Q9VA58;C7LAH8	A0A0B4KHF2;Q9VA59;A0A0B4K7R6;A0A0B4KHW6;A8JRH3;A0A0B4K6N4;O46231;E1JJ21;Q9VA58;C7LAH8	17;17;17;17;17;17;14;14;14;14	17;17;17;17;17;17;14;14;14;14	3;3;3;3;3;3;0;0;0;0		tmod;tmod-RC	;;;;;;;;;	10	17	17	3	15	14	8	8	15	14	8	8	2	1	2	1	58.4	58.4	11.2	49.051	438	438;439;449;454;526;567;367;372;409;424	9.03							13	24	9	22	6	3	1	1		0	225.28	0.7642	0.95586
A0A0B4K6N5;A0A0B4K6V6;P48456	A0A0B4K6N5;A0A0B4K6V6;P48456	5;5;5	5;5;5	5;5;5	Serine/threonine-protein phosphatase;Serine/threonine-protein phosphatase 2B catalytic subunit 1	CanA1	;;	3	5	5	5	4	4	2	1	4	4	2	1	4	4	2	1	13.6	13.6	13.6	66.303	596	596;622;622	8								5								0	22.308	0.55392	0.94482
A0A0B4K6N6	A0A0B4K6N6	42	1	1		Mical		1	42	1	1	31	37	0	0	1	1	0	0	1	1	0	0	19.6	0.3	0.3	340.58	3029	3029	NaN																0.0081316	1.1662	NaN	NaN
A0A0B4K6N7;Q9VE34	A0A0B4K6N7;Q9VE34	1;1	1;1	1;1	Ectopic P granules protein 5 homolog	CG14299	;	2	1	1	1	1	1	1	0	1	1	1	0	1	1	1	0	0.6	0.6	0.6	280.56	2454	2454;2455	3			2													0.0026677	1.96	1.0562	1.2684
A0A0B4LHY1;Q8WR53;A8JRI1;Q95UI6;A0A0B4K6P4;A0A0B4K6W9;Q7KRS7;Q7KES3;Q8IMF8;E1JJ45	A0A0B4LHY1;Q8WR53;A8JRI1;Q95UI6;A0A0B4K6P4;A0A0B4K6W9;Q7KRS7;Q7KES3;Q8IMF8;E1JJ45	12;12;12;12;12;12;11;10;10;8	12;12;12;12;12;12;11;10;10;8	12;12;12;12;12;12;11;10;10;8		heph	;;;;;;;;;	10	12	12	12	7	9	4	3	7	9	4	3	7	9	4	3	29.3	29.3	29.3	65.098	604	604;608;622;789;799;898;615;568;581;493	7.73							3	8								0	56.04	0.67491	1.2386
A0A0B4K6P5;Q9GPJ1;Q9VGY6	A0A0B4K6P5;Q9GPJ1;Q9VGY6	12;12;10	12;12;10	12;12;10	Protein Skeletor, isoforms D/E;Protein Skeletor, isoforms B/C	Skeletor	;;	3	12	12	12	11	11	0	0	11	11	0	0	11	11	0	0	13.1	13.1	13.1	165.04	1503	1503;1503;784	NaN																0	208.76	0.84204	0.99778
A0A0B4K6P6;P47947	A0A0B4K6P6;P47947	1;1	1;1	1;1	Troponin C, isoform 1	TpnC41C	;	2	1	1	1	1	1	1	1	1	1	1	1	1	1	1	1	11	11	11	17.156	154	154;154	15															5	0	22.94	0.75208	0.91919
A0A0B4K6P9;Q8MSG8	A0A0B4K6P9;Q8MSG8	4;4	4;4	4;4	Aprataxin-like protein	CG5316	;	2	4	4	4	4	2	0	0	4	2	0	0	4	2	0	0	10.1	10.1	10.1	66.316	572	572;662	NaN																0	11.422	0.67601	0.79498
A0A0B4K6R9;Q86B73;A8JRF7;B7Z0R6;Q0KI03;A4V3J9;Q8IML9;A0A0C4DHG9;P49762	A0A0B4K6R9;Q86B73;A8JRF7;B7Z0R6;Q0KI03;A4V3J9;Q8IML9;A0A0C4DHG9;P49762	12;10;6;6;6;6;6;6;6	12;10;6;6;6;6;6;6;6	6;4;0;0;0;0;0;0;0	Serine/threonine-protein kinase Doa	Doa	;;;;;;;;	9	12	12	6	9	11	0	0	9	11	0	0	5	5	0	0	20.8	20.8	13.5	100.64	889	889;2045;398;511;580;580;983;1535;832	NaN																0	190.09	0.84694	1.0008
Q9VNA2;A0A0B4K6S8;A0A0B4K620;Q8IPN9;B7Z0T3;Q0KIB9;Q7KNC5;Q8MSQ5;A0A0B4K699;A4V2F2;Q9VNA1;Q8IPN8;Q4ABH3;B7Z0T6;A0A0B4KF88;A0A0B4KG49;Q8IPN6;Q7KTR7;Q8IPN7;Q7KTR8	Q9VNA2;A0A0B4K6S8;A0A0B4K620;Q8IPN9;B7Z0T3;Q0KIB9;Q7KNC5;Q8MSQ5;A0A0B4K699;A4V2F2;Q9VNA1;Q8IPN8;Q4ABH3;B7Z0T6;A0A0B4KF88;A0A0B4KG49	20;20;19;18;18;18;17;17;17;17;17;16;16;15;14;10;2;2;2;2	20;20;19;18;18;18;17;17;17;17;17;16;16;15;14;10;2;2;2;2	20;20;19;18;18;18;17;17;17;17;17;16;16;15;14;10;2;2;2;2		mtd	;;;;;;;;;;;;;;;	20	20	20	20	17	11	4	2	17	11	4	2	17	11	4	2	31.1	31.1	31.1	121.9	1127	1127;1180;1344;1055;1106;1314;1025;1033;1158;1246;1270;869;1012;789;871;686;192;210;213;267	5.27				9	12	4	2	3								0	167.21	0.71453	0.91237
A0A126GUM8;A0A0B4K6T1;A0A0B4K7U5;E1JH02;A0A0B4KFC5;Q86S05;D0Z768	A0A126GUM8;A0A0B4K6T1;A0A0B4K7U5;E1JH02;A0A0B4KFC5;Q86S05;D0Z768	10;10;10;10;9;9;6	10;10;10;10;9;9;6	10;10;10;10;9;9;6	Protein lingerer	lig;lig-RA	;;;;;;	7	10	10	10	8	10	3	1	8	10	3	1	8	10	3	1	15.9	15.9	15.9	127.51	1261	1261;1300;1330;1332;1417;1375;1079	7.08				4	3	5	4	5	2			2	1			0	323.31	0.69002	0.89116
A0A0B4LEY5;A0A0B4K6U3;A0A0B4LF03;A0A0B4LEI8;A1Z7T1;A0A0B4LFX2;A1Z7T0;A1Z7T2;A0A0B4K727;E1JH15;A0A0B4JD07;A1Z7T3;A8DY76;A1Z7T4	A0A0B4LEY5;A0A0B4K6U3;A0A0B4LF03;A0A0B4LEI8;A1Z7T1;A0A0B4LFX2;A1Z7T0;A1Z7T2;A0A0B4K727;E1JH15;A0A0B4JD07;A1Z7T3;A8DY76	12;12;12;12;12;12;12;11;11;11;11;11;11;3	12;12;12;12;12;12;12;11;11;11;11;11;11;3	12;12;12;12;12;12;12;11;11;11;11;11;11;3	Serine/threonine-protein kinase N	Pkn	;;;;;;;;;;;;	14	12	12	12	5	9	2	0	5	9	2	0	5	9	2	0	14.9	14.9	14.9	129.54	1167	1167;1260;1278;1280;1407;1477;1190;1205;1275;1284;1354;1422;1501;590	5					5											0	42.42	0.77546	1.0163
A0A0B4K6U6;Q08473	A0A0B4K6U6;Q08473	9;9	9;9	9;9	RNA-binding protein squid	sqd	;	2	9	9	9	9	9	9	9	9	9	9	9	9	9	9	9	42.9	42.9	42.9	33.054	308	308;344	11.6											45	29	9	1		0	323.31	0.51703	1.0163
A0A0B4K6V0;A0A0B4K7V8;A0A0B4K843	A0A0B4K6V0;A0A0B4K7V8;A0A0B4K843	70;63;58	70;63;58	3;1;3		brp	;;	3	70	70	3	57	56	23	29	57	56	23	29	3	2	0	0	53.7	53.7	3.1	206.17	1781	1781;1707;1397	4.17			4	101	17	2		1								0	323.31	0.62516	0.93099
A0A0B4K6V1;Q9VA73	A0A0B4K6V1;Q9VA73	16;16	1;1	1;1	Calcium-binding mitochondrial carrier protein Aralar1	aralar1	;	2	16	1	1	13	12	10	7	1	1	0	0	1	1	0	0	36.1	3.3	3.3	78.332	707	707;695	NaN																0	4.1331	NaN	NaN
A0A0B4K6V8	A0A0B4K6V8	9	1	1		alpha-Est5		1	9	1	1	8	9	1	1	1	1	0	0	1	1	0	0	24.7	3.1	3.1	61.487	543	543	NaN																0	21.733	0.65793	0.76944
A0A0B4K6W0;A0A0B4K7L3;A0A0B4KEJ6;B7YZD9;A1Z867;A0A0B4KEH7;A0A0B4K7W2;A1Z869;Q86P80;D3DMM3;A1Z870;A1Z866;Q7K1M7;A1Z872;Q966U7;B7YZE0	A0A0B4K6W0;A0A0B4K7L3;A0A0B4KEJ6;B7YZD9;A1Z867;A0A0B4KEH7;A0A0B4K7W2;A1Z869;Q86P80;D3DMM3;A1Z870;A1Z866;Q7K1M7	25;25;21;21;21;21;19;19;17;15;15;15;14;8;7;6	25;25;21;21;21;21;19;19;17;15;15;15;14;8;7;6	0;0;0;0;0;0;0;0;0;0;0;0;0;0;0;0		CAP;CAP-RO	;;;;;;;;;;;;	16	25	25	0	20	23	4	4	20	23	4	4	0	0	0	0	16.8	16.8	0	277.48	2458	2458;2505;1586;2365;2376;2409;674;811;630;554;565;639;500;527;313;1883	7.91				1	3	5	3	1	4			5				0	243.62	0.75805	0.89724
A0A0B4K6W1;P08970	A0A0B4K6W1;P08970	9;9	9;9	9;9	Protein suppressor of hairy wing	su(Hw)	;	2	9	9	9	5	6	1	1	5	6	1	1	5	6	1	1	12.2	12.2	12.2	105.78	941	941;941	5					3											0	19.554	0.77819	0.94412
A0A0B4LJ24;A0A0B4K7G3;A0A0B4K6W5;Q9V9S7	A0A0B4LJ24;A0A0B4K7G3;A0A0B4K6W5;Q9V9S7	2;2;2;2	2;2;2;2	2;2;2;2	Rho GTPase-activating protein 100F	RhoGAP100F	;;;	4	2	2	2	1	2	0	0	1	2	0	0	1	2	0	0	1.6	1.6	1.6	193.88	1825	1825;1853;1856;1866	NaN																0	6.5344	0.67163	0.80904
A0A0B4K6X5	A0A0B4K6X5	2	2	2				1	2	2	2	1	2	0	0	1	2	0	0	1	2	0	0	28.9	28.9	28.9	12.765	121	121	NaN																0	7.2993	0.80049	0.9655
A0A0B4K6Y4;A0A0B4KGS7;A0A0B4K7D1;A0A126GV12;Q86B79	A0A0B4K6Y4;A0A0B4KGS7;A0A0B4K7D1;A0A126GV12;Q86B79	4;4;4;4;4	4;4;4;4;4	4;4;4;4;4	RING finger protein unkempt	unk	;;;;	5	4	4	4	2	4	0	0	2	4	0	0	2	4	0	0	10	10	10	68.442	599	599;600;672;673;599	NaN																0	7.9171	0.84165	1.0132
Q8INQ0;Q9VHK4;B7Z0U1;Q9VHK1;Q9VHK3;A0A0B4K6Y7	Q8INQ0;Q9VHK4;B7Z0U1;Q9VHK1;Q9VHK3;A0A0B4K6Y7	6;6;6;6;6;6	1;1;1;1;1;1	1;1;1;1;1;1		pyd	;;;;;	6	6	1	1	5	4	0	0	1	0	0	0	1	0	0	0	5.1	1.1	1.1	140.54	1293	1293;1371;1386;1735;2090;2395	NaN																0.0096274	1.0033	NaN	NaN
Q0E9B2;A1Z904;A1Z906;E2QCB7;A1Z907;A0A0B4K6Z2;A8DYB7	Q0E9B2;A1Z904;A1Z906;E2QCB7;A1Z907;A0A0B4K6Z2;A8DYB7	1;1;1;1;1;1;1	1;1;1;1;1;1;1	1;1;1;1;1;1;1	Dystrobrevin	Dyb	;;;;;;	7	1	1	1	1	1	0	0	1	1	0	0	1	1	0	0	2.3	2.3	2.3	68.237	614	614;623;646;655;702;735;816	NaN																0.0011623	2.2011	0.65485	0.76319
A8DYC2;Q7K087;A0A0B4LF90;A0A0B4KFH7;A0A0B4K7X8;A0A0B4K6Z5;A8DYC3;A8DYC1;A0A0B4K769	A8DYC2;Q7K087;A0A0B4LF90;A0A0B4KFH7;A0A0B4K7X8;A0A0B4K6Z5;A8DYC3;A8DYC1;A0A0B4K769	1;1;1;1;1;1;1;1;1	1;1;1;1;1;1;1;1;1	1;1;1;1;1;1;1;1;1			;;;;;;;;	9	1	1	1	1	1	0	0	1	1	0	0	1	1	0	0	6.5	6.5	6.5	16.378	153	153;156;157;157;162;164;174;174;175	NaN																0.004822	1.5147	NaN	NaN
A0A0B4K702;A0A0B4K7U0;A1Z721;A0A0B4K7U2;G4LU21;A1Z719;A8DY53;A1Z722	A0A0B4K702;A0A0B4K7U0;A1Z721;A0A0B4K7U2;G4LU21;A1Z719;A8DY53;A1Z722	8;8;5;5;5;5;5;5	2;2;2;2;2;2;2;1	1;1;1;1;1;1;1;0		CG30492-RE	;;;;;;;	8	8	2	1	5	5	0	0	2	1	0	0	1	0	0	0	5	1	0.6	300.59	2796	2796;3213;723;847;901;938;968;2893	NaN																0	8.2612	0.88902	1.0458
Q0KI87;A0A0B4K707;A0A0B4KGR1	Q0KI87;A0A0B4K707;A0A0B4KGR1	9;9;9	1;1;1	1;1;1			;;	3	9	1	1	6	6	0	1	1	1	0	0	1	1	0	0	8.8	1.1	1.1	153.44	1427	1427;1532;1551	NaN																0.0001998	2.7833	0.57095	0.67662
A0A126GV09;Q9VCG8;A0A0B4K709	A0A126GV09;Q9VCG8;A0A0B4K709	4;4;4	4;4;4	4;4;4			;;	3	4	4	4	3	4	0	0	3	4	0	0	3	4	0	0	10.7	10.7	10.7	83.634	747	747;748;755	NaN																0	72.078	0.68173	0.75499
A0A0B4K713;Q9Y091	A0A0B4K713;Q9Y091	3;3	3;3	3;3	Pre-mRNA-splicing regulator female-lethal(2)D	fl(2)d	;	2	3	3	3	1	2	0	0	1	2	0	0	1	2	0	0	9	9	9	45.099	412	412;536	NaN																0	7.3695	0.63393	0.82071
Q7KS34;Q7KS35;A0A0B4K716;A8JR94;Q9VCF2;A0A0B4KHZ4;Q86PB4	Q7KS34;Q7KS35;A0A0B4K716;A8JR94;Q9VCF2;A0A0B4KHZ4	8;8;8;8;8;8;2	8;8;8;8;8;8;2	8;8;8;8;8;8;2	Diacylglycerol kinase	CG31140-RB	;;;;;	7	8	8	8	7	6	0	0	7	6	0	0	7	6	0	0	15.2	15.2	15.2	113.96	1026	1026;1055;1498;1555;1564;1571;254	NaN																0	34.59	0.77395	0.93061
A0A0B4K726;Q960E8	A0A0B4K726;Q960E8	2;2	2;2	2;2	General transcription factor IIH subunit 1	Tfb1	;	2	2	2	2	0	1	1	0	0	1	1	0	0	1	1	0	4.8	4.8	4.8	66.339	585	585;585	8								1								0.00019771	2.6388	NaN	NaN
A0A0B4LET5;A0A0B4K755	A0A0B4LET5;A0A0B4K755	1;1	1;1	1;1			;	2	1	1	1	1	1	0	0	1	1	0	0	1	1	0	0	14.5	14.5	14.5	6.729	62	62;64	NaN																0.0026626	1.9181	NaN	NaN
A0A0B4K7D0;Q6NPB2;A0A0B4K762	A0A0B4K7D0;Q6NPB2;A0A0B4K762	1;1;1	1;1;1	1;1;1			;;	3	1	1	1	1	1	0	0	1	1	0	0	1	1	0	0	13.3	13.3	13.3	14.282	120	120;139;152	NaN																0	11.591	0.83861	1.0066
A0A0B4LF82;Q5U0Y0;A0A0B4K765;A0A0B4LF93;A1Z928;A1Z927;A0A126GUN9	A0A0B4LF82;Q5U0Y0;A0A0B4K765;A0A0B4LF93;A1Z928;A1Z927;A0A126GUN9	14;14;14;12;12;12;12	14;14;14;12;12;12;12	14;14;14;12;12;12;12		Sin3A	;;;;;;	7	14	14	14	8	7	2	1	8	7	2	1	8	7	2	1	10.6	10.6	10.6	220.36	2060	2060;2062;2066;1747;1751;1776;1786	4.14			1	4	2											0	38.202	0.71735	1.0173
A0A0B4KH51;Q9Y0S9;A0A0B4K774	A0A0B4KH51;Q9Y0S9;A0A0B4K774	2;2;2	2;2;2	2;2;2		Abi	;;	3	2	2	2	2	1	0	0	2	1	0	0	2	1	0	0	4.7	4.7	4.7	51.854	472	472;473;477	NaN																0	5.2507	0.79689	0.94868
A0A0B4K864;A0A0B4K775;Q7K4K7	A0A0B4K864;A0A0B4K775;Q7K4K7	4;4;4	4;4;4	4;4;4		cbs	;;	3	4	4	4	3	2	0	0	3	2	0	0	3	2	0	0	9.8	9.8	9.8	69.658	601	601;603;611	NaN																0	5.1237	1.2285	1.378
B7YZI9;A0A0B4KF98;A0A0B4KG51;B7YZJ0;A0A0B4K835;A0A0B4K782;A0A0B4KET3;A0A0B4KFA2;A0A0B4K7U4;I7BCJ6;O16011	B7YZI9;A0A0B4KF98;A0A0B4KG51;B7YZJ0;A0A0B4K835;A0A0B4K782;A0A0B4KET3;A0A0B4KFA2;A0A0B4K7U4;I7BCJ6;O16011	1;1;1;1;1;1;1;1;1;1;1	1;1;1;1;1;1;1;1;1;1;1	1;1;1;1;1;1;1;1;1;1;1	Protein muscleblind	mbl	;;;;;;;;;;	11	1	1	1	1	1	0	0	1	1	0	0	1	1	0	0	1.7	1.7	1.7	58.152	535	535;583;667;789;803;873;925;939;951;956;297	NaN																0.0056996	1.3891	0.95421	1.1561
A0A0B4K849;A0A0B4K7A5;A8DYJ2;Q02645	A0A0B4K849;A0A0B4K7A5;A8DYJ2;Q02645	26;26;24;24	26;26;24;24	26;26;24;24	Protein hu-li tai shao	hts	;;;	4	26	26	26	24	23	11	15	24	23	11	15	24	23	11	15	58.5	58.5	58.5	79.063	716	716;739;1833;1156	7.4					1	49	28	26	18	6	1	4				0	323.31	0.72601	0.99897
A0A0B4K7B4	A0A0B4K7B4	2	2	2				1	2	2	2	1	1	0	0	1	1	0	0	1	1	0	0	14.5	14.5	14.5	19.648	172	172	NaN																0	9.9685	NaN	NaN
A0A0B4K7C5	A0A0B4K7C5	15	1	1		Fkbp14		1	15	1	1	8	10	4	9	1	1	0	0	1	1	0	0	82.3	7.3	7.3	24.434	220	220	NaN																0	8.3854	0.50306	0.59044
A0A0B4K7D8;Q7K161	A0A0B4K7D8;Q7K161	7;7	7;7	7;7			;	2	7	7	7	3	6	2	1	3	6	2	1	3	6	2	1	27.6	27.6	27.6	39.668	348	348;357	10.8										1	3					0	21.279	0.81703	1.0145
Q9W1Y3;A0A0B4K7E3;Q0E8Y1	Q9W1Y3;A0A0B4K7E3;Q0E8Y1	2;2;2	1;1;1	1;1;1		PIP5K59B	;;	3	2	1	1	1	1	0	0	0	1	0	0	0	1	0	0	2.3	1.3	1.3	82.695	750	750;777;781	NaN																0.0030286	1.8409	NaN	NaN
A0A0B4K7F6;A0A0B4LFT7;P13002	A0A0B4K7F6;A0A0B4LFT7;P13002	1;1;1	1;1;1	1;1;1	Protein grainyhead	grh	;;	3	1	1	1	1	0	0	0	1	0	0	0	1	0	0	0	2.3	2.3	2.3	77.375	698	698;1063;1333	NaN																0	5.9541	0.66611	0.78085
A1ZB80;E1JGL5;A0A0B4K7G1;A1ZB83;A0A0B4LGX1;A0A0B4K897;A1ZB77	A1ZB80;E1JGL5;A0A0B4K7G1;A1ZB83;A0A0B4LGX1;A0A0B4K897;A1ZB77	8;8;8;8;8;8;7	8;8;8;8;8;8;7	2;2;2;2;2;2;2		CG5174-RA	;;;;;;	7	8	8	2	6	7	4	4	6	7	4	4	2	2	1	1	70.7	70.7	15.9	22.557	208	208;209;222;355;365;369;186	13.4													15	8	1	0	279.92	0.74312	0.96017
A0A0B4K7G4;P13469	A0A0B4K7G4;P13469	21;21	21;21	21;21	DNA-binding protein modulo	mod	;	2	21	21	21	15	13	17	14	15	13	17	14	15	13	17	14	47.2	47.2	47.2	60.309	542	542;542	7.53							77	16	6	3	1	3				0	323.31	0.44721	1.0915
A0A0B4K7G9	A0A0B4K7G9	17	1	1		Nurf-38		1	17	1	1	14	15	8	17	0	1	1	1	0	1	1	1	87.9	6.6	6.6	32.536	290	290	12												3				0	10.526	0.26066	0.57379
A0A0B4K7H0;Q7KN74	A0A0B4K7H0;Q7KN74	2;2	2;2	2;2		l(2)k14710	;	2	2	2	2	2	2	0	0	2	2	0	0	2	2	0	0	3.2	3.2	3.2	94.532	851	851;861	NaN																0	6.5112	0.7077	0.86606
A0A0B4K819;A0A0B4K7H1	A0A0B4K819;A0A0B4K7H1	37;37	1;1	1;1		l(2)01289	;	2	37	1	1	30	34	18	19	1	1	0	0	1	1	0	0	56.8	3.1	3.1	99.033	871	871;1193	NaN																0	15.618	0.88377	1.0409
A0A0B4K7H3;Q9VE19	A0A0B4K7H3;Q9VE19	4;3	4;3	4;3			;	2	4	4	4	4	4	0	0	4	4	0	0	4	4	0	0	44.6	44.6	44.6	12.862	112	112;107	NaN																0	31.323	0.78041	0.96209
A0A0B4K7W3;A0A0B4K7I2;Q7JMZ7;Q6NND8;A0A0B4K7I6;A0A0B4KF04;A0A0B4K7H8;A0A0B4K7W7;A0A0C4DHD5;A0A0B4K7B0;A0A0B4KEV0;Q0E914	A0A0B4K7W3;A0A0B4K7I2;Q7JMZ7;Q6NND8;A0A0B4K7I6;A0A0B4KF04;A0A0B4K7H8;A0A0B4K7W7;A0A0C4DHD5;A0A0B4K7B0;A0A0B4KEV0;Q0E914	18;18;17;17;17;17;17;17;16;16;15;14	1;1;0;0;0;0;0;0;0;0;0;0	1;1;0;0;0;0;0;0;0;0;0;0		sm	;;;;;;;;;;;	12	18	1	1	15	14	1	4	1	1	0	0	1	1	0	0	61.8	3	3	53.825	492	492;552;475;480;491;509;535;540;434;494;301;260	NaN																0	4.5263	0.59019	0.66199
Q9VBU7;A0A0B4K7J2	Q9VBU7;A0A0B4K7J2	51;51	51;51	51;51		Nup358	;	2	51	51	51	38	40	22	10	38	40	22	10	38	40	22	10	29.6	29.6	29.6	296.38	2695	2695;2718	5.44		15	10	37	47	26	7	10	9	2	3	5		1		0	323.31	0.67427	0.89875
A0A0B4K7K0;A0A0B4K7U9;Q24498;A0A0B4K715;A0A0B4K6T5	A0A0B4K7K0;A0A0B4K7U9;Q24498;A0A0B4K715;A0A0B4K6T5	95;95;95;94;93	1;1;1;1;0	0;0;0;0;0	Ryanodine receptor 44F	RyR;Rya-r44F	;;;;	5	95	1	0	74	78	38	34	0	1	0	0	0	0	0	0	29.7	0.7	0	580.25	5119	5119;5123;5127;5115;5130	NaN																0	5.0046	NaN	NaN
A0A0B4K7K6;Q9VBG6	A0A0B4K7K6;Q9VBG6	5;5	5;5	5;5	Protein HGH1 homolog	CG6073	;	2	5	5	5	2	5	3	0	2	5	3	0	2	5	3	0	17.6	17.6	17.6	41.799	369	369;369	11											4					0	13.971	0.7382	0.8748
A0A0B4K7K7;Q9V576	A0A0B4K7K7;Q9V576	2;2	2;2	2;2	Putative phosphatidate phosphatase	wun	;	2	2	2	2	2	1	0	0	2	1	0	0	2	1	0	0	4.9	4.9	4.9	41.276	364	364;379	NaN																0.004513	1.7306	0.75966	0.87509
A1Z7V1;A8DY79;A0A0B4K7K9;A0A0B4KF38	A1Z7V1;A8DY79;A0A0B4K7K9;A0A0B4KF38	68;68;68;51	1;1;1;1	1;1;1;1		brp	;;;	4	68	1	1	55	55	23	29	1	1	0	0	1	1	0	0	52.8	1	1	201.68	1740	1740;1786;2238;1498	NaN																0	5.8242	0.71189	0.84683
A0A0B4K7L0;Q9W252	A0A0B4K7L0;Q9W252	14;14	14;14	14;14	DNA repair protein RAD50	rad50	;	2	14	14	14	0	1	13	1	0	1	13	1	0	1	13	1	14	14	14	152.13	1318	1318;1318	4.71				21	11					1	1					0	26.212	0.15859	0.53528
A0A0B4KFI7;A0A0B4K7L1	A0A0B4KFI7;A0A0B4K7L1	18;18	18;18	2;2	ATP-dependent 6-phosphofructokinase	Pfk	;	2	18	18	2	15	16	11	8	15	16	11	8	2	2	0	0	25.1	25.1	3.8	102.48	922	922;950	6.91						6	50	1								0	181.94	0.70241	1.0444
A0A0B4K7M3	A0A0B4K7M3	1	1	1				1	1	1	1	0	1	0	0	0	1	0	0	0	1	0	0	36.2	36.2	36.2	6.7326	58	58	NaN																1	-2	NaN	NaN
A0A0B4K7M9;Q27237;D3DN23;Q7KVH7	A0A0B4K7M9;Q27237;D3DN23;Q7KVH7	11;11;10;10	11;11;10;10	11;11;10;10	Protein tumorous imaginal discs, mitochondrial	l(2)tid;l(2)tid-RA	;;;	4	11	11	11	9	7	4	8	9	7	4	8	9	7	4	8	34.6	34.6	34.6	55.649	514	514;520;445;507	9									18							0	207.94	0.7359	1.037
A1Z8W9;A0A0B4K7N0;A1Z8W8	A1Z8W9;A0A0B4K7N0;A1Z8W8	8;8;8	8;8;8	8;8;8		garz	;;	3	8	8	8	7	5	1	1	7	5	1	1	7	5	1	1	9	9	9	194.87	1740	1740;1741;1983	4.25				3	1											0	65.752	0.7836	1.1475
Q4V3Y4;A0A0B4K7N3	Q4V3Y4;A0A0B4K7N3	3;3	3;3	3;3		antr	;	2	3	3	3	0	0	0	3	0	0	0	3	0	0	0	3	20.4	20.4	20.4	29.693	265	265;272	12												5				0	40.096	0.11368	0.35866
A0A0B4K7Q6;Q9VCH4	A0A0B4K7Q6;Q9VCH4	7;6	7;6	7;6		mbc	;	2	7	7	7	4	4	1	2	4	4	1	2	4	4	1	2	3.6	3.6	3.6	230.67	2008	2008;1970	6.67				2								1				0	4.1235	0.60953	0.91202
A0A0B4K7R1;Q9VCA9	A0A0B4K7R1;Q9VCA9	4;4	4;4	4;4	Signal peptidase complex subunit 3	Spase22-23	;	2	4	4	4	4	4	1	1	4	4	1	1	4	4	1	1	25.1	25.1	25.1	20.304	179	179;179	12.8		1											3	8		0	10.382	0.74412	1.0042
A0A0B4K7R2;Q9VAI0	A0A0B4K7R2;Q9VAI0	8;8	8;8	1;1	Probable glucosamine 6-phosphate N-acetyltransferase	CG1969	;	2	8	8	1	8	6	0	0	8	6	0	0	1	1	0	0	54.2	54.2	7.6	25.418	225	225;219	NaN																0	131.7	0.8148	0.97691
A0A0B4K807;A0A0B4K7R5;E1JH79;Q9NKV0	A0A0B4K807;A0A0B4K7R5;E1JH79;Q9NKV0	1;1;1;1	1;1;1;1	1;1;1;1	Myeloid leukemia factor	Mlf	;;;	4	1	1	1	1	0	1	0	1	0	1	0	1	0	1	0	5.6	5.6	5.6	32.118	288	288;308;349;376	12												1				0.0013469	2.1347	0.82849	0.99577
A0A0B4KHS1;A0A0B4K7R8;P10040	A0A0B4KHS1;A0A0B4K7R8;P10040	2;2;2	2;2;2	2;2;2	Protein crumbs	crb	;;	3	2	2	2	2	2	0	0	2	2	0	0	2	2	0	0	1.4	1.4	1.4	240.46	2203	2203;2253;2146	NaN																0	11.43	0.81412	0.96933
A1ZAJ8;A0A0B4K7T3	A1ZAJ8;A0A0B4K7T3	1;1	1;1	1;1		CG5550-RA	;	2	1	1	1	1	0	0	0	1	0	0	0	1	0	0	0	4.9	4.9	4.9	27.764	246	246;250	NaN																0.0028468	1.89	NaN	NaN
A1ZAN7;A0A0B4LFF8;A0A0B4K7T7;A1ZAN6	A1ZAN7;A0A0B4LFF8;A0A0B4K7T7;A1ZAN6	12;12;12;12	12;12;12;12	12;12;12;12		RhoGEF2	;;;	4	12	12	12	8	9	0	0	8	9	0	0	8	9	0	0	9	9	9	242.24	2205	2205;2456;2557;2559	NaN																0	62.546	0.64899	0.79496
A0A0B4K7V4	A0A0B4K7V4	1	1	1	Transporter			1	1	1	1	0	0	1	0	0	0	1	0	0	0	1	0	1.7	1.7	1.7	80.43	721	721	3.5	1	1	1					1								0.0076128	1.2135	0.24869	0.62864
A0A0B4K7V5;P91622;A0A0B4KFG2;A8DY78	A0A0B4K7V5;P91622;A0A0B4KFG2;A8DY78	10;10;9;9	10;10;9;9	10;10;9;9	[Pyruvate dehydrogenase (acetyl-transferring)] kinase, mitochondrial	Pdk	;;;	4	10	10	10	9	10	1	1	9	10	1	1	9	10	1	1	38.7	38.7	38.7	46.626	413	413;413;415;422	10.3										2	1					0	209.52	0.80354	0.96484
Q9W2J6;A0A0B4LG29;A0A0B4K7X5;A0A0B4LG72;E1JGQ3	Q9W2J6;A0A0B4LG29;A0A0B4K7X5;A0A0B4LG72;E1JGQ3	14;14;14;13;12	1;1;1;0;1	1;1;1;0;1		Glycogenin	;;;;	5	14	1	1	12	11	4	6	0	0	1	1	0	0	1	1	51.7	5.7	5.7	37.775	333	333;356;545;334;287	2	1	1	1													1	-2	0.15783	0.52295
A0A0B4KFL2;A1Z9E0;A1Z9D9;A0A0B4K7Y4	A0A0B4KFL2;A1Z9E0;A1Z9D9;A0A0B4K7Y4	3;3;3;3	3;3;3;3	3;3;3;3		bbc	;;;	4	3	3	3	3	2	3	2	3	2	3	2	3	2	3	2	11	11	11	41.613	373	373;417;417;417	2.56	9	9	7	3	3		1									0	39.997	0.34076	0.90757
A0A0B4K7Y7;Q9VAW5;A0A0B4K6K9	A0A0B4K7Y7;Q9VAW5;A0A0B4K6K9	22;22;16	22;22;16	22;22;16	La-related protein 1	larp	;;	3	22	22	22	19	20	3	1	19	20	3	1	19	20	3	1	22.5	22.5	22.5	178.14	1673	1673;1673;1409	5.57				8	7	6	4	2	1							0	323.31	0.76881	0.97821
A0A0B4LF25;A0A0B4LFA9;A0A0B4K7Z0;A1Z9K8	A0A0B4LF25;A0A0B4LFA9;A0A0B4K7Z0;A1Z9K8	1;1;1;1	1;1;1;1	1;1;1;1		Prosap	;;;	4	1	1	1	1	1	0	0	1	1	0	0	1	1	0	0	1	1	1	176.56	1660	1660;1725;1806;1871	NaN																0	8.6455	NaN	NaN
A0A0B4K7Z3;Q86B72	A0A0B4K7Z3;Q86B72	10;10	4;4	4;4		Doa	;	2	10	4	4	6	10	0	0	2	4	0	0	2	4	0	0	17.5	8.4	8.4	110.97	975	975;1229	NaN																0	21.208	0.75774	0.89227
A0A0B4K7Z5;Q7KLV9	A0A0B4K7Z5;Q7KLV9	22;22	22;22	22;22	26S proteasome non-ATPase regulatory subunit 11	Rpn6	;	2	22	22	22	19	19	18	14	19	19	18	14	19	19	18	14	62.8	62.8	62.8	47.263	422	422;422	10.5										74	40	11		1		0	323.31	0.66805	0.9199
A0A0B4K812;Q7KNS3	A0A0B4K812;Q7KNS3	16;16	16;16	16;16	Lissencephaly-1 homolog	Lis-1	;	2	16	16	16	13	11	3	0	13	11	3	0	13	11	3	0	42.1	42.1	42.1	46.459	411	411;411	7.67	2										4					0	106.45	0.86297	1.0406
A0A0B4K833;Q24214	A0A0B4K833;Q24214	5;5	5;5	1;1	Calcineurin subunit B type 2	CanB2	;	2	5	5	1	5	5	2	2	5	5	2	2	1	1	1	1	28.2	28.2	7.1	19.267	170	170;170	15															6	0	94.689	0.8018	0.962
A0A0B4K837	A0A0B4K837	95	95	0		RyR		1	95	95	0	75	78	39	34	75	78	39	34	0	0	0	0	29.3	29.3	0	579.95	5117	5117	1.98	91	131	36	23	1											0	323.31	0.75368	1.0248
A0A0B4K851;Q4Z8K6;A0A0B4KFL0;A0A126GUM4	A0A0B4K851;Q4Z8K6;A0A0B4KFL0;A0A126GUM4	7;7;6;6	7;7;6;6	7;7;6;6	Ran-binding proteins 9/10 homolog	RanBPM	;;;	4	7	7	7	5	7	4	1	5	7	4	1	5	7	4	1	10.6	10.6	10.6	106.54	961	961;962;770;1127	7.67							4	8								0	41.897	0.46819	0.73093
A0A0B4K852;A0A0B4K8A2;A0A0B4K8A1	A0A0B4K852;A0A0B4K8A2;A0A0B4K8A1	18;17;17	18;17;17	1;1;1		sm	;;	3	18	18	1	15	14	1	4	15	14	1	4	1	1	0	0	62.2	62.2	4	54.348	497	497;508;515	10.2									5		1	3				0	323.31	0.74653	0.89552
A1Z945;A0A0B4K859	A1Z945;A0A0B4K859	3;3	3;3	3;3			;	2	3	3	3	1	1	2	1	1	1	2	1	1	1	2	1	2.5	2.5	2.5	210.31	1839	1839;1866	2.9	2	2	1	5												0	24.062	0.39867	0.77447
A0A0B4K862;A0A0B4LG79;B7YZM9;B7YZN0;E1JGQ9;P49415	A0A0B4K862;A0A0B4LG79;B7YZM9;B7YZN0;E1JGQ9;P49415	2;2;2;2;2;2	2;2;2;2;2;2	2;2;2;2;2;2	Syndecan	Sdc	;;;;;	6	2	2	2	2	2	0	0	2	2	0	0	2	2	0	0	25.3	25.3	25.3	8.2654	75	75;266;398;494;495;399	NaN																0.00020513	3.3181	0.99594	1.2038
A0A0B4K883;Q9W123	A0A0B4K883;Q9W123	5;5	5;5	5;5	Protein painting of fourth	Pof	;	2	5	5	5	2	1	0	2	2	1	0	2	2	1	0	2	21.2	21.2	21.2	55.103	495	495;495	8								3								0	14.598	0.17521	0.51932
A0A0B4K885;Q9GYV5	A0A0B4K885;Q9GYV5	5;4	5;4	5;4	NF-kappa-B essential modulator	key	;	2	5	5	5	3	3	0	0	3	3	0	0	3	3	0	0	23.7	23.7	23.7	44.133	389	389;387	NaN																0	27.408	0.73127	0.83602
A0A0B4K891;Q7K581	A0A0B4K891;Q7K581	5;5	5;5	5;5			;	2	5	5	5	4	5	1	0	4	5	1	0	4	5	1	0	12.5	12.5	12.5	58.357	520	520;559	8.17							2	2	1	1						0	90.184	0.85553	1.0957
A0A0B4KEH8;A0A0B4KEC2;Q9W5H8;Q5LJQ4	A0A0B4KEH8;A0A0B4KEC2;Q9W5H8	3;3;3;1	3;3;3;1	3;3;3;1			;;	4	3	3	3	3	2	0	0	3	2	0	0	3	2	0	0	7.3	7.3	7.3	43.107	371	371;376;378;282	NaN																0.0013514	2.1641	0.7624	0.90692
A0A0B4KED0;Q9W5N2	A0A0B4KED0;Q9W5N2	2;2	2;2	2;2	60S ribosomal protein L38	RpL38	;	2	2	2	2	1	1	1	2	1	1	1	2	1	1	1	2	35.7	35.7	35.7	8.1996	70	70;70	15															5	0	9.1253	0.65644	0.96389
A0A0B4KEE4;A1Z6Q1	A0A0B4KEE4;A1Z6Q1	19;15	19;15	11;11		koi	;	2	19	19	11	16	13	2	2	16	13	2	2	9	6	1	1	33.5	33.5	16.9	109.72	965	965;881	7.2					2	1				2						0	211.53	0.80775	0.99054
A0A0B4KEE5	A0A0B4KEE5	9	9	0				1	9	9	0	6	7	0	0	6	7	0	0	0	0	0	0	6.4	6.4	0	272.23	2544	2544	NaN																0	84.687	0.64081	0.7681
A0A0B4KEH0;P29310	A0A0B4KEH0;P29310	9;9	9;9	9;9	14-3-3 protein zeta	14-3-3zeta	;	2	9	9	9	8	9	7	8	8	9	7	8	8	9	7	8	66.9	66.9	66.9	28.227	248	248;248	12.4	2	2					1	1			1	6	47	9	5	0	323.31	0.72649	0.93032
A0A0B4KEI5;Q9V9K7;A0A0B4KF41	A0A0B4KEI5;Q9V9K7	20;20;1	20;20;1	20;20;1	Serrate RNA effector molecule homolog	Ars2	;	3	20	20	20	14	15	8	6	14	15	8	6	14	15	8	6	21.8	21.8	21.8	106.29	935	935;943;208	5.68					19	3	2								1	0	87.64	0.71216	0.9995
A0A0B4KEI6;P18289	A0A0B4KEI6;P18289	3;3	3;3	3;3	Transcription factor AP-1	Jra	;	2	3	3	3	3	2	0	0	3	2	0	0	3	2	0	0	11	11	11	39.869	372	372;289	NaN																0	5.7109	0.7656	0.91489
A0A0B4KEJ0;P05552	A0A0B4KEJ0;P05552	4;4	4;4	4;4	Transcription factor Adf-1	Adf1	;	2	4	4	4	1	3	0	0	1	3	0	0	1	3	0	0	19	19	19	31.406	274	274;262	NaN																0	9.9571	0.85424	1.0048
A0A0B4KEJ7	A0A0B4KEJ7	20	20	1	Coronin	coro		1	20	20	1	17	17	7	8	17	17	7	8	1	1	1	1	56.6	56.6	3.2	58.066	535	535	6.74	4	10	3	4	2			26	22	1		2				0	323.31	0.82583	1.0186
A0A0B4KEK7;Q9V637	A0A0B4KEK7;Q9V637	5;5	5;5	5;5	Proteasome inhibitor PI31 subunit	PI31	;	2	5	5	5	4	5	0	0	4	5	0	0	4	5	0	0	19.3	19.3	19.3	30.088	270	270;270	NaN																0	17.001	0.73754	0.90683
A1Z6Z3;A0A0B4KEL0;A0A0B4KF99;A1Z6Z4;A0A0C4DHC8;A0A0B4KEE1;Q7JR61;A4UZ69;A0A0C4FEI5	A1Z6Z3;A0A0B4KEL0;A0A0B4KF99;A1Z6Z4;A0A0C4DHC8;A0A0B4KEE1;Q7JR61;A4UZ69;A0A0C4FEI5	21;21;21;20;20;19;19;18;18	21;21;21;20;20;19;19;18;18	21;21;21;20;20;19;19;18;18	Aldehyde dehydrogenase	Aldh-III	;;;;;;;;	9	21	21	21	19	17	8	12	19	17	8	12	19	17	8	12	59.4	59.4	59.4	55.735	497	497;498;501;563;564;497;498;563;563	8.96								5	42	3						0	318.76	0.62756	1.0166
A1Z8M2;A0A0B4KFE3;A0A0B4KEM1;A8DYA3	A1Z8M2;A0A0B4KFE3;A0A0B4KEM1;A8DYA3	1;1;1;1	1;1;1;1	1;1;1;1		tou	;;;	4	1	1	1	0	1	0	0	0	1	0	0	0	1	0	0	0.5	0.5	0.5	322.21	2999	2999;3058;3094;3131	NaN																0.00020383	3.2037	NaN	NaN
A0A0B4KEP4;A0A0B4KFI1;P40791	A0A0B4KEP4;A0A0B4KFI1;P40791	1;1;1	1;1;1	1;1;1	Myocyte-specific enhancer factor 2	Mef2	;;	3	1	1	1	1	1	0	0	1	1	0	0	1	1	0	0	2.9	2.9	2.9	54.256	511	511;606;540	NaN																0.00019976	2.7798	1.3427	1.6122
A0A0B4KEQ0;Q24318	A0A0B4KEQ0;Q24318	2;2	2;2	2;2	Transcription factor Dp	Dp	;	2	2	2	2	0	2	0	0	0	2	0	0	0	2	0	0	9.1	9.1	9.1	46.658	417	417;445	NaN																0	9.2189	1.0108	1.1732
Q5U156;A0A0B4KER0;Q95RL2	Q5U156;A0A0B4KER0;Q95RL2	15;15;11	15;15;11	15;15;11		row	;;	3	15	15	15	10	12	3	1	10	12	3	1	10	12	3	1	16.9	16.9	16.9	143.68	1281	1281;1301;602	4.11				8	1											0	57.003	0.85264	1.0736
A0A0B4KET0;Q1LZ08	A0A0B4KET0;Q1LZ08	3;3	3;3	3;3	WD repeat-containing protein 48 homolog	CG9062	;	2	3	3	3	0	3	0	0	0	3	0	0	0	3	0	0	5.9	5.9	5.9	76.642	680	680;668	NaN																0	6.2539	0.77885	0.92431
A0A0B4KEY6;A0A0B4KFU3;A0A0B4KG58;B7YZJ2;B7YZJ1;E1JH90;A0A0B4KET5;A0A0B4KFA4;E1JH91;A0A0B4KEY4;A1ZAU8	A0A0B4KEY6;A0A0B4KFU3;A0A0B4KG58;B7YZJ2;B7YZJ1;E1JH90;A0A0B4KET5;A0A0B4KFA4;E1JH91;A0A0B4KEY4;A1ZAU8	4;4;4;4;4;4;4;4;4;4;4	4;4;4;4;4;4;4;4;4;4;4	4;4;4;4;4;4;4;4;4;4;4	Patronin	Patronin	;;;;;;;;;;	11	4	4	4	2	2	1	0	2	2	1	0	2	2	1	0	4.5	4.5	4.5	161.43	1439	1439;1504;1538;1599;1663;1671;1674;1680;1683;1689;1630	8								1								0	22.227	0.79558	0.94833
Q9N693;E1JGL0;A0A0B4KEU2	Q9N693;E1JGL0;A0A0B4KEU2	1;1;1	1;1;1	1;1;1		sbb	;;	3	1	1	1	1	1	1	1	1	1	1	1	1	1	1	1	0.7	0.7	0.7	230.01	2302	2302;2312;2330	4.38			2	3	2		1									0.0058405	1.3042	0.83213	0.98085
Q0E901;A0A0B4KFE6;A0A0B4KEW2	Q0E901;A0A0B4KFE6;A0A0B4KEW2	1;1;1	1;1;1	1;1;1			;;	3	1	1	1	0	1	0	0	0	1	0	0	0	1	0	0	1.1	1.1	1.1	107.14	980	980;1009;1037	NaN																0.0053525	1.4373	NaN	NaN
A0A0B4KEW6;A0A0B4KFR7	A0A0B4KEW6;A0A0B4KFR7	19;14	1;0	1;0		Amph	;	2	19	1	1	15	17	12	10	1	1	0	1	1	1	0	1	64.5	3.6	3.6	55.161	502	502;373	7							1									0	4.058	0.78746	1.0839
A0A0B4KEX6;Q9W205;A0A0B4KFF9;E1JGS7;Q9W204;Q8MME5	A0A0B4KEX6;Q9W205;A0A0B4KFF9;E1JGS7	33;32;32;22;14;4	33;32;32;22;14;4	33;32;32;22;14;4		jbug	;;;	6	33	33	33	28	27	4	3	28	27	4	3	28	27	4	3	18.2	18.2	18.2	306.05	2839	2839;2955;2990;1752;1613;410	4.6				6	3		1									0	163.85	0.81179	1.0388
A0A0B4KEY5;P82147	A0A0B4KEY5;P82147	6;6	6;6	6;6	Protein lethal(2)essential for life	l(2)efl	;	2	6	6	6	5	5	3	4	5	5	3	4	5	5	3	4	50.3	50.3	50.3	21.309	187	187;187	14														10		0	73.576	0.71329	0.87078
A0A0B4KF05;Q9V359	A0A0B4KF05;Q9V359	5;5	5;5	5;5	Vacuolar protein sorting-associated protein 28 homolog	Vps28	;	2	5	5	5	3	3	2	1	3	3	2	1	3	3	2	1	45.2	45.2	45.2	24.512	210	210;210	14														5		0	42.131	0.48382	0.93637
Q0E993;A0A0B4KF06	Q0E993;A0A0B4KF06	25;25	25;25	25;25		Aats-val	;	2	25	25	25	16	19	11	5	16	19	11	5	16	19	11	5	31.4	31.4	31.4	118.25	1049	1049;1055	5.14					30	5										0	227.83	0.70559	0.91258
D3DMT7;Q9VN72;A0A0B4KF22	D3DMT7;Q9VN72;A0A0B4KF22	1;1;1	1;1;1	1;1;1		CG2016-RB	;;	3	1	1	1	1	1	0	0	1	1	0	0	1	1	0	0	10.4	10.4	10.4	20.468	183	183;249;254	NaN																0.00020012	2.8787	0.90082	1.0595
A0A0B4KF23;E1JGX3;Q7PLI2	A0A0B4KF23;E1JGX3;Q7PLI2	2;2;2	2;2;2	2;2;2	Nipped-B protein	Nipped-B	;;	3	2	2	2	0	1	1	0	0	1	1	0	0	1	1	0	1.2	1.2	1.2	223.3	1957	1957;2053;2077	4				1												0.00019865	2.7002	0.71585	1.3769
A0A0B4KF27;A0A0B4KFF1;Q7JW73;A0A0B4KEH3;A0A0B4KEG0	A0A0B4KF27;A0A0B4KFF1;Q7JW73;A0A0B4KEH3;A0A0B4KEG0	10;10;10;9;9	10;10;10;9;9	10;10;10;9;9			;;;;	5	10	10	10	8	9	1	2	8	9	1	2	8	9	1	2	35.5	35.5	35.5	46.131	408	408;409;413;409;413	10										5						0	40.573	0.93723	1.1336
A0A0B4KF31;Q9W1X9	A0A0B4KF31;Q9W1X9	2;2	2;2	2;2	OCIA domain-containing protein 1	asrij	;	2	2	2	2	2	2	0	0	2	2	0	0	2	2	0	0	24.4	24.4	24.4	28.692	258	258;257	NaN																0	33.358	0.65937	0.79064
Q9VNC4;A0A0B4KF34;Q8T3H9;A0A126GUQ9	Q9VNC4;A0A0B4KF34;Q8T3H9;A0A126GUQ9	2;2;1;1	2;2;1;1	2;2;1;1		CG12168	;;;	4	2	2	2	0	2	0	0	0	2	0	0	0	2	0	0	3.8	3.8	3.8	93.84	832	832;835;433;440	NaN																0	11.209	0.60315	0.7395
B7YZP4;Q9W1L7;A0A0B4KF40	B7YZP4;Q9W1L7;A0A0B4KF40	9;9;9	9;9;9	9;9;9		St3	;;	3	9	9	9	8	8	2	1	8	8	2	1	8	8	2	1	35.5	35.5	35.5	36.905	313	313;331;526	12												5				0	47.064	0.91625	1.1075
A0A0B4KG14;A0A0B4KF57;Q9VMY8	A0A0B4KG14;A0A0B4KF57;Q9VMY8	3;3;3	3;3;3	3;3;3		aux	;;	3	3	3	3	2	2	1	0	2	2	1	0	2	2	1	0	5.5	5.5	5.5	126.69	1153	1153;1157;1165	5					1											0	5.4121	0.72017	1.1241
Q9VN29;Q8IPL8;A0A0B4KF65	Q9VN29;Q8IPL8;A0A0B4KF65	3;3;3	3;3;3	3;3;3	Elongation of very long chain fatty acids protein	CG31522-RA;CG9798	;;	3	3	3	3	3	3	2	2	3	3	2	2	3	3	2	2	14.6	14.6	14.6	41.745	364	364;365;392	2	6	7	4	1												0	28.214	0.34212	0.97201
A0A0B4KF90;A0A0B4KGC6;B7Z0U7;A0A0B4KFE2;E1JJ78	A0A0B4KF90;A0A0B4KGC6;B7Z0U7;A0A0B4KFE2;E1JJ78	15;15;15;15;15	15;15;15;15;15	2;2;2;2;2		lap	;;;;	5	15	15	2	15	14	6	4	15	14	6	4	2	2	0	0	30.7	30.7	5.8	72.386	678	678;704;758;776;788	9.36							7	11	19	10	5	9				0	323.31	0.69822	0.91647
A0A126GUN3;A0A0B4KF91;A1ZAJ2;A0A0B4K767;A0A0B4K7D4	A0A126GUN3;A0A0B4KF91;A1ZAJ2;A0A0B4K767;A0A0B4K7D4	15;15;15;14;14	15;15;15;14;14	15;15;15;14;14	Kinesin-like protein;Kinesin-like protein unc-104	unc-104	;;;;	5	15	15	15	7	9	0	4	7	9	0	4	7	9	0	4	11.8	11.8	11.8	188.16	1661	1661;1673;1670;1675;1681	5.8				4									1			0	37.792	0.63775	1.0579
A0A0B4KF92;A0A0B4LGS6;Q9VNC3;A0A0B4LGM5	A0A0B4KF92;A0A0B4LGS6;Q9VNC3;A0A0B4LGM5	4;4;4;4	4;4;4;4	4;4;4;4		Hcs	;;;	4	4	4	4	2	4	1	0	2	4	1	0	2	4	1	0	6	6	6	110.35	993	993;999;1041;1047	5					2											0	16.847	0.67146	0.75642
A0A0B4KF96;A1Z897	A0A0B4KF96;A1Z897	2;2	2;2	2;2	Succinate dehydrogenase assembly factor 2, mitochondrial;Succinate dehydrogenase assembly factor 2-B, mitochondrial	CG12895	;	2	2	2	2	2	2	0	0	2	2	0	0	2	2	0	0	16	16	16	18.38	156	156;156	NaN																0	3.8249	0.93036	1.1121
A8DY98;Q8T0M2;Q0E9C6;A0A0B4KFA3;A8DY97	A8DY98;Q8T0M2;Q0E9C6;A0A0B4KFA3;A8DY97	7;7;7;7;7	7;7;7;7;7	7;7;7;7;7		CG7701;CG30015-RB	;;;;	5	7	7	7	5	1	1	0	5	1	1	0	5	1	1	0	9.9	9.9	9.9	126.27	1170	1170;1263;1462;1475;1510	5					1											0	11.771	0.72533	0.82914
B7Z0V2;A0A0B4KFG1;A0A0B4KFB0;D6W4L3;Q9VHX5;A0A0B4KGF1;A0A0B4K6B9	B7Z0V2;A0A0B4KFG1;A0A0B4KFB0;D6W4L3;Q9VHX5;A0A0B4KGF1;A0A0B4K6B9	2;2;2;1;1;1;1	2;2;2;1;1;1;1	2;2;2;1;1;1;1		CG2698-RA	;;;;;;	7	2	2	2	0	1	1	0	0	1	1	0	0	1	1	0	3.3	3.3	3.3	90.554	806	806;813;865;595;817;821;869	1.33	2	1														0	4.7939	0.52496	1.2257
A0A0B4KFB8;A0A0B4LGR1;Q9VI14;Q6NN86	A0A0B4KFB8;A0A0B4LGR1;Q9VI14	14;8;8;6	14;8;8;6	14;8;8;6		CG15187	;;	4	14	14	14	7	13	2	0	7	13	2	0	7	13	2	0	14.6	14.6	14.6	129.75	1123	1123;761;763;669	5.6					2	3										0	34.722	0.86968	1.09
A0A0B4KFB9;Q7JUR6	A0A0B4KFB9;Q7JUR6	3;3	3;3	3;3	Protein GDAP2 homolog	CG18812	;	2	3	3	3	1	2	0	0	1	2	0	0	1	2	0	0	6.7	6.7	6.7	60.656	534	534;540	NaN																0	4.2945	0.81875	0.94049
A0A0B4KFC7;O97069	A0A0B4KFC7;O97069	7;7	7;7	7;7	Argininosuccinate synthase	CG1315	;	2	7	7	7	4	6	0	0	4	6	0	0	4	6	0	0	18.6	18.6	18.6	46.594	419	419;419	NaN																0	17.573	1.0263	1.2059
A1Z7C4;A0A0B4KFD1	A1Z7C4;A0A0B4KFD1	8;8	8;8	8;8		LRP1	;	2	8	8	8	2	5	1	1	2	5	1	1	2	5	1	1	2.3	2.3	2.3	528.32	4730	4730;4752	2		3														0	13.481	0.96068	1.3044
A1Z7H3;A0A0B4KFE4;A1Z7H2	A1Z7H3;A0A0B4KFE4;A1Z7H2	30;30;29	30;30;29	1;1;0		Acsl	;;	3	30	30	1	27	28	15	8	27	28	15	8	1	1	0	0	52.2	52.2	2	79.427	707	707;728;717	6.82	2	1				2	50	4			1					0	323.31	0.82652	1.0586
A0A0B4KFE5;Q04448	A0A0B4KFE5;Q04448	14;13	14;13	14;13	Bifunctional methylenetetrahydrofolate dehydrogenase/cyclohydrolase, mitochondrial;NAD-dependent methylenetetrahydrofolate dehydrogenase;Methenyltetrahydrofolate cyclohydrolase	Nmdmc	;	2	14	14	14	9	10	6	8	9	10	6	8	9	10	6	8	72.6	72.6	72.6	32.814	303	303;309	12												30				0	229.26	0.65815	1.1055
A0A0B4KFE9;A1Z8P9	A0A0B4KFE9;A1Z8P9	57;57	57;57	57;57	Nucleoprotein TPR	Mtor	;	2	57	57	57	40	47	15	7	40	47	15	7	40	47	15	7	33.5	33.5	33.5	262.35	2346	2346;2346	5.64		5	2	16	14	8	2	4			1	6				0	323.31	0.77516	0.96908
A0A0B4KFF0;P25822;A0A0B4KFX7;A0A0B4K612	A0A0B4KFF0;P25822;A0A0B4KFX7;A0A0B4K612	4;4;3;3	4;4;3;3	4;4;3;3	Maternal protein pumilio	pum	;;;	4	4	4	4	3	1	1	0	3	1	1	0	3	1	1	0	3.5	3.5	3.5	157.53	1533	1533;1533;921;925	8								1								0	7.8756	0.8399	1.0181
A0A0B4KFF4;A8DYM2;Q9W244	A0A0B4KFF4;A8DYM2;Q9W244	1;1;1	1;1;1	1;1;1		px	;;	3	1	1	1	0	1	0	0	0	1	0	0	0	1	0	0	2.3	2.3	2.3	98.673	944	944;1535;1995	NaN																0.0058608	1.3425	NaN	NaN
Q7K304;A0A0B4KFF6;A8DY77	Q7K304;A0A0B4KFF6;A8DY77	6;6;6	6;6;6	6;6;6		Drep2;Drep-2	;;	3	6	6	6	4	6	2	0	4	6	2	0	4	6	2	0	16.8	16.8	16.8	51.852	482	482;497;549	9									4							0	23.077	0.83406	1.0239
A0A0B4KGE6;A0A0B4KFH4;P26270	A0A0B4KGE6;A0A0B4KFH4;P26270	14;14;14	14;14;14	14;14;14	26S proteasome non-ATPase regulatory subunit 7	Rpn8	;;	3	14	14	14	10	9	12	8	10	9	12	8	10	9	12	8	55.3	55.3	55.3	38.089	338	338;358;338	11.2											62	4	3		1	0	217.23	0.64208	0.91224
A0A0B4KFH5;Q8MKL1	A0A0B4KFH5;Q8MKL1	1;1	1;1	1;1	UPF0598 protein CG30010	CG30010	;	2	1	1	1	0	1	0	0	0	1	0	0	0	1	0	0	13.8	13.8	13.8	19.664	167	167;167	NaN																0	12.722	NaN	NaN
A0A0B4KFH9;Q9VHA5	A0A0B4KFH9;Q9VHA5	3;3	3;3	3;3			;	2	3	3	3	3	2	0	0	3	2	0	0	3	2	0	0	32.1	32.1	32.1	24.082	212	212;213	NaN																0	17.005	0.88202	1.0485
A0A0B4KFK5	A0A0B4KFK5	3	3	3				1	3	3	3	2	3	0	0	2	3	0	0	2	3	0	0	29.8	29.8	29.8	14.03	124	124	NaN																0	4.7326	NaN	NaN
Q9VN89;A0A0B4KFL3	Q9VN89;A0A0B4KFL3	2;2	2;2	2;2	Katanin p60 ATPase-containing subunit A1	Kat60	;	2	2	2	2	2	1	0	0	2	1	0	0	2	1	0	0	7.2	7.2	7.2	63.272	572	572;605	NaN																0	8.83	0.69706	0.82946
A0A0B4KFM8;P04357	A0A0B4KFM8;P04357	2;2	2;2	2;2	Metallothionein-1	MtnA	;	2	2	2	2	1	2	0	0	1	2	0	0	1	2	0	0	25	25	25	3.8534	40	40;40	NaN																0	4.2469	0.56743	0.68062
A0A0B4KFN0;P49905	A0A0B4KFN0;P49905	2;2	2;2	2;2	Transcription initiation factor TFIID subunit 12	Taf12	;	2	2	2	2	0	2	0	0	0	2	0	0	0	2	0	0	18.8	18.8	18.8	17.63	160	160;196	NaN																0	4.9975	0.54352	0.65333
A0A0B4KFP1;Q0KI92;Q9VH17;A0A0B4KFK4	A0A0B4KFP1;Q0KI92;Q9VH17;A0A0B4KFK4	6;6;5;5	6;6;5;5	6;6;5;5			;;;	4	6	6	6	6	6	3	1	6	6	3	1	6	6	3	1	21.6	21.6	21.6	44.577	403	403;408;436;441	10.7										2	5					0	36.448	0.85635	0.99417
Q9VH03;A0A0B4KFP5;Q7KSS0;A0A0B4K6D8	Q9VH03;A0A0B4KFP5;Q7KSS0;A0A0B4K6D8	11;11;9;9	11;11;9;9	3;3;1;1		CG11870-RD	;;;	4	11	11	3	6	7	1	1	6	7	1	1	1	2	1	0	6.9	6.9	2.5	274.93	2537	2537;2556;1180;1199	8.67				1							2					0	52.621	0.77125	0.92243
A0A0B4KH36;A0A0B4KFQ0;A0A0B4KGR9;Q9VH01;A0A0B4KG50	A0A0B4KH36;A0A0B4KFQ0;A0A0B4KGR9;Q9VH01;A0A0B4KG50	8;8;8;8;8	8;8;8;8;8	8;8;8;8;8		Bruce	;;;;	5	8	8	8	2	2	5	0	2	2	5	0	2	2	5	0	1.9	1.9	1.9	536.53	4852	4852;4865;4875;4876;4976	1.73	3	8														0	10.742	0.30845	0.90216
A0A0B4KFQ8;A0A0B4KGP7;Q04164	A0A0B4KFQ8;A0A0B4KGP7;Q04164	12;12;12	12;12;12	12;12;12	Putative epidermal cell surface receptor	sas	;;	3	12	12	12	9	9	0	0	9	9	0	0	9	9	0	0	13.9	13.9	13.9	147.28	1348	1348;1693;1693	NaN																0	43.544	0.726	0.84515
A0A0B4KFR1;Q9VGR7	A0A0B4KFR1;Q9VGR7	7;7	7;7	7;7	J domain-containing protein CG6693	CG6693	;	2	7	7	7	5	4	5	0	5	4	5	0	5	4	5	0	29.1	29.1	29.1	34.889	299	299;299	12												10				0	60.336	0.42337	0.55108
A0A0B4KGU0;A0A0B4KFR6;Q9VGK7	A0A0B4KGU0;A0A0B4KFR6;Q9VGK7	9;9;9	9;9;9	9;9;9	Putative elongator complex protein 1	Elp1	;;	3	9	9	9	7	6	4	0	7	6	4	0	7	6	4	0	10.7	10.7	10.7	142.88	1253	1253;1256;1252	2.33	4	4	2		2											0	83.696	0.85508	1.0254
Q8MSQ3;A0A0B4KFS1;Q9VG15	Q8MSQ3;A0A0B4KFS1;Q9VG15	4;4;4	4;4;4	4;4;4		CG7381-RA	;;	3	4	4	4	3	2	0	1	3	2	0	1	3	2	0	1	7.5	7.5	7.5	69.064	625	625;711;712	13													1			0	6.3971	0.90229	1.3166
A0A0B4KFS3;Q8T4A5	A0A0B4KFS3;Q8T4A5	4;4	4;4	4;4			;	2	4	4	4	3	3	0	1	3	3	0	1	3	3	0	1	30.9	30.9	30.9	30.66	275	275;345	12												1				0	11.319	0.90417	1.1101
A0A0B4KFT0;Q94514	A0A0B4KFT0;Q94514	5;5	5;5	5;5	Cytochrome c oxidase subunit 5A, mitochondrial	CoVa	;	2	5	5	5	5	4	3	4	5	4	3	4	5	4	3	4	43.6	43.6	43.6	16.622	149	149;149	13.1	4												1	2	24	0	323.31	0.90086	1.0739
A0A0B4KFT3;A8DYG9;P05130;D3DMK5	A0A0B4KFT3;A8DYG9;P05130;D3DMK5	11;10;10;9	10;10;10;9	10;10;10;9	Protein kinase C;Protein kinase C, brain isozyme	Pkc53E;Pkc53E-RC	;;;	4	11	10	10	8	11	1	2	7	10	1	2	7	10	1	2	22.1	20.9	20.9	76.733	670	670;678;679;525	7							3									0	40.587	0.75056	0.97532
Q7KNS5;A0A0B4KFT9	Q7KNS5;A0A0B4KFT9	3;3	3;3	3;3		qkr54B	;	2	3	3	3	3	2	0	0	3	2	0	0	3	2	0	0	7.5	7.5	7.5	46.496	428	428;617	NaN																0.0097795	0.97445	0.83866	0.96651
A0A0B4KFV2;Q7K1Q6;B7YZK6;A0A0B4KG78;B7YZK4;A0A0B4JCT7;B7YZK5	A0A0B4KFV2;Q7K1Q6;B7YZK6;A0A0B4KG78;B7YZK4;A0A0B4JCT7;B7YZK5	7;6;6;6;6;6;6	7;6;6;6;6;6;6	7;6;6;6;6;6;6		Jabba	;;;;;;	7	7	7	7	3	3	6	1	3	3	6	1	3	3	6	1	23.2	23.2	23.2	43.069	388	388;320;367;406;438;537;560	10.5									3	8	11	2				0	49.45	0.17077	0.55737
A0A0B4KFW0;Q8T0S6	A0A0B4KFW0;Q8T0S6	8;8	8;8	8;8	Serine/threonine-protein kinase hippo	hpo	;	2	8	8	8	5	6	0	0	5	6	0	0	5	6	0	0	21.7	21.7	21.7	75.109	669	669;669	NaN																0	25.776	0.81722	0.97367
A8JQZ8;Q6NLJ7;A0A0B4KGK9;A8JQZ7;Q7KSK8;Q9V3X1;A0A0B4KFW1;A0A0B4KG03	A8JQZ8;Q6NLJ7;A0A0B4KGK9;A8JQZ7;Q7KSK8;Q9V3X1;A0A0B4KFW1;A0A0B4KG03	2;2;2;2;2;2;2;2	2;2;2;2;2;2;2;2	2;2;2;2;2;2;2;2		f-cup	;;;;;;;	8	2	2	2	1	1	0	1	1	1	0	1	1	1	0	1	5.5	5.5	5.5	54.296	474	474;522;571;620;650;693;759;802	5					1											0.0060153	1.2753	0.7676	0.88941
A0A0B4KFX0	A0A0B4KFX0	3	3	2				1	3	3	2	1	2	0	0	1	2	0	0	1	2	0	0	50.8	50.8	47.7	7.5977	65	65	NaN																0	4.8911	NaN	NaN
A0A0B4KFX5	A0A0B4KFX5	7	1	1		CtBP		1	7	1	1	5	7	1	0	1	1	0	0	1	1	0	0	43.3	7.7	7.7	41.344	379	379	NaN																0	22.568	NaN	NaN
A0A0B4KFX8;Q9W294;D0Z748;A0A0B4KF24;A0A0B4KEX1	A0A0B4KFX8;Q9W294;D0Z748;A0A0B4KF24	3;3;2;2;1	3;3;2;2;1	3;3;2;2;1		CG11073-RA	;;;	5	3	3	3	3	2	0	0	3	2	0	0	3	2	0	0	5.5	5.5	5.5	94.748	896	896;1056;454;808;307	NaN																0	20.642	0.81051	0.98008
Q9W1Y0;A0A0B4KFY4;F3YDF1	Q9W1Y0;A0A0B4KFY4;F3YDF1	22;22;22	22;22;22	22;22;22		CG3499-RC	;;	3	22	22	22	16	17	12	10	16	17	12	10	16	17	12	10	39.9	39.9	39.9	80.65	736	736;739;740	8.02								45	1							0	147.22	0.60402	1.0335
Q0KI76;A0A0B4KFY8;Q8INH2	Q0KI76;A0A0B4KFY8;Q8INH2	3;3;2	3;3;2	3;3;2			;;	3	3	3	3	2	1	0	0	2	1	0	0	2	1	0	0	10.3	10.3	10.3	60.973	556	556;567;424	NaN																0	7.7118	0.57385	0.65098
A0A0B4KFY9;Q03427	A0A0B4KFY9;Q03427	18;18	17;17	17;17	Lamin-C	LamC	;	2	18	17	17	18	14	7	4	17	13	6	3	17	13	6	3	49.1	47.2	47.2	72.101	640	640;621	7.83							17	10	7	2						0	323.31	0.74696	1.0037
A0A0B4KFZ0;P81928	A0A0B4KFZ0;P81928	4;4	4;4	4;4	RPII140-upstream gene protein	140up	;	2	4	4	4	3	4	3	0	3	4	3	0	3	4	3	0	19.5	19.5	19.5	29.182	261	261;261	1.5	10	7	1													0	13.204	0.33589	0.88434
Q6NR72;Q8MLR2;D1Z394;A0A0B4KFZ1	Q6NR72;Q8MLR2;D1Z394;A0A0B4KFZ1	2;2;2;2	2;2;2;2	2;2;2;2		CG4019-RC;CG4019-RD	;;;	4	2	2	2	2	2	2	2	2	2	2	2	2	2	2	2	10.8	10.8	10.8	26.757	249	249;261;286;297	5.03	4	9	3	2	3	2	2	2	2	1	2	1	1			0	31.057	0.89276	1.1708
A0A0B4KFZ2;Q6AWD5;Q9VHC4	A0A0B4KFZ2;Q6AWD5;Q9VHC4	6;6;5	6;6;5	6;6;5			;;	3	6	6	6	3	4	0	0	3	4	0	0	3	4	0	0	6.7	6.7	6.7	123.93	1161	1161;1220;1133	NaN																0	10.456	0.85744	1.0303
A0A0B4LH87;A0A0B4KFZ3;Q9VFI9	A0A0B4LH87;A0A0B4KFZ3;Q9VFI9	2;2;2	2;2;2	2;2;2	cGMP-specific 3,5-cyclic phosphodiesterase	Pde6	;;	3	2	2	2	1	1	1	0	1	1	1	0	1	1	1	0	1.9	1.9	1.9	124.32	1118	1118;1124;1118	5					1											0.00058916	2.455	0.73081	0.95405
A0A0B4KGP0;Q9VFH9;A0A0B4KFZ6;Q1WWH6;Q9VFI0	A0A0B4KGP0;Q9VFH9;A0A0B4KFZ6;Q1WWH6;Q9VFI0	3;3;3;3;3	3;3;3;3;3	3;3;3;3;3		stumps	;;;;	5	3	3	3	0	2	1	1	0	2	1	1	0	2	1	1	3.2	3.2	3.2	108.81	973	973;1012;1029;1211;1220	6.92	4	4	4	4	3	3	2	4	4	8	2	3	3			0.0026662	1.9413	0.76651	0.9364
A0A0B4KFZ9;P84040	A0A0B4KFZ9;P84040	5;5	5;5	5;5	Histone H4	His4r;His4	;	2	5	5	5	5	5	3	3	5	5	3	3	5	5	3	3	65	65	65	11.381	103	103;103	14.3	1													1	20	0	69.188	0.79483	0.96287
A0A0B4KG16;Q9VF36	A0A0B4KG16;Q9VF36	3;3	3;3	3;3	Acylphosphatase-2	Acyp2	;	2	3	3	3	2	2	0	1	2	2	0	1	2	2	0	1	46.1	46.1	46.1	11.765	102	102;102	15															1	0	14.051	0.68931	0.81631
A0A0B4KG24	A0A0B4KG24	11	1	1	Kinesin-like protein	Khc-73		1	11	1	1	5	6	3	0	1	1	0	0	1	1	0	0	8.3	1.3	1.3	213.23	1908	1908	NaN																1	-2	0.74349	0.91787
A1ZA72;A0A0B4KG35;A0A0B4JD82;A0A0B4KF84;Q8MYR8;A0A0B4JCU1;A1ZA70;A0A0B4JD64;A1ZA69	A1ZA72;A0A0B4KG35;A0A0B4JD82;A0A0B4KF84	95;95;94;94;4;1;1;1;1	95;95;94;94;4;1;1;1;1	83;83;82;82;4;1;1;1;1		Strn-Mlck	;;;	9	95	95	83	67	74	36	45	67	74	36	45	56	63	26	34	21.1	21.1	19.4	890.93	7944	7944;8255;7905;8216;576;602;732;913;929	4.95	41	79	101	113	83	49	38	28	27	8	16	20	6	3	2	0	323.31	0.69997	0.93742
A0A0B4KG41;Q9VES1	A0A0B4KG41;Q9VES1	1;1	1;1	1;1	ARL-6-interacting protein 1 homolog	CG10326	;	2	1	1	1	1	1	0	0	1	1	0	0	1	1	0	0	6.1	6.1	6.1	22.233	197	197;197	NaN																0	5.896	1.0448	1.2521
Q8IPP4;A0A0B4KGI6;A0A0B4KG43;Q9VN82;A0A0B4KFK9;Q8IPP3;A0A0B4KF82	Q8IPP4;A0A0B4KGI6;A0A0B4KG43;Q9VN82;A0A0B4KFK9	6;6;6;6;5;2;2	6;6;6;6;5;2;2	6;6;6;6;5;2;2		cno	;;;;	7	6	6	6	6	3	0	0	6	3	0	0	6	3	0	0	6.4	6.4	6.4	208.94	1882	1882;1951;1968;2051;1721;1817;1818	NaN																0	34.999	0.70929	0.83919
A0A0B4KG52;Q9VFJ3	A0A0B4KG52;Q9VFJ3	5;5	5;5	5;5	Serine protease HTRA2, mitochondrial;Serine protease HTRA2, mitochondrial, long;Serine protease HTRA2, mitochondrial, short	HtrA2	;	2	5	5	5	4	4	1	3	4	4	1	3	4	4	1	3	14.2	14.2	14.2	45.999	422	422;422	12												9				0	12.873	0.58633	1.045
A0A0B4KG56;A0A0B4KGJ5;Q9NIV1	A0A0B4KG56;A0A0B4KGJ5;Q9NIV1	2;2;2	2;2;2	2;2;2	Eukaryotic translation initiation factor 2-alpha kinase	PEK	;;	3	2	2	2	2	1	0	0	2	1	0	0	2	1	0	0	1.5	1.5	1.5	124.1	1099	1099;1110;1162	NaN																0.0058544	1.3251	0.92204	1.0294
Q9VNF7;B7Z0T5;Q9VNF6;A0A0B4KG70	Q9VNF7;B7Z0T5;Q9VNF6;A0A0B4KG70	7;7;7;7	7;7;7;7	7;7;7;7		MTA1-like	;;;	4	7	7	7	5	3	2	0	5	3	2	0	5	3	2	0	14.2	14.2	14.2	92.773	844	844;853;880;922	6						3										0	24.02	0.77993	0.92841
A0A0B4KG76;Q9VNG9;Q8IPP5;A0A0B4KGK7;E1JJ52	A0A0B4KG76;Q9VNG9;Q8IPP5;A0A0B4KGK7;E1JJ52	8;8;8;8;8	8;8;8;8;8	7;7;7;7;7		plx	;;;;	5	8	8	7	3	5	0	0	3	5	0	0	3	5	0	0	7.7	7.7	6.9	151.87	1352	1352;1379;1406;1518;1572	NaN																0	29.06	0.77909	0.9334
A0A0B4KG85	A0A0B4KG85	4	2	2		Jupiter		1	4	2	2	4	4	0	0	2	2	0	0	2	2	0	0	61.9	38.1	38.1	11.222	105	105	NaN																0	33.47	0.85199	1.0157
A0A0B4KG94;Q9VGJ6	A0A0B4KG94;Q9VGJ6	10;9	10;9	10;9			;	2	10	10	10	7	6	3	4	7	6	3	4	7	6	3	4	37.3	37.3	37.3	47.937	415	415;449	10										18						0	25.423	0.66849	0.93161
A0A0B4KGB3	A0A0B4KGB3	38	1	1		cher		1	38	1	1	37	37	24	23	1	1	1	1	1	1	1	1	76.4	2.5	2.5	90.426	838	838	6						6										0	8.0151	0.72279	1.0577
E1JIQ4;Q8IN65;A0A0B4KGC9;A0A0B4KGH7;Q9VDT8;A0A0B4KHF1	E1JIQ4;Q8IN65;A0A0B4KGC9;A0A0B4KGH7;Q9VDT8;A0A0B4KHF1	5;5;5;3;3;3	5;5;5;3;3;3	5;5;5;3;3;3			;;;;;	6	5	5	5	3	4	0	0	3	4	0	0	3	4	0	0	11.8	11.8	11.8	54.525	476	476;479;505;494;497;524	NaN																0.0082928	1.1363	0.94428	1.1272
A0A0B4KHB1;Q7KSE8;A0A0B4KGD1;E1JIN6;Q8IN94	A0A0B4KHB1;Q7KSE8;A0A0B4KGD1;E1JIN6;Q8IN94	3;3;3;3;3	3;3;3;3;3	3;3;3;3;3	Trithorax group protein osa	osa	;;;;	5	3	3	3	2	3	1	0	2	3	1	0	2	3	1	0	2	2	2	268.84	2555	2555;2556;2559;2716;2716	5					1											0	16.08	0.51659	0.71978
A0A0B4KGD8;A0A0B4KGV8;A0A0B4KHB6;A0A0B4KHP4;Q01617	A0A0B4KGD8;A0A0B4KGV8;A0A0B4KHB6;A0A0B4KHP4;Q01617	1;1;1;1;1	1;1;1;1;1	1;1;1;1;1	Protein couch potato	cpo	;;;;	5	1	1	1	1	0	0	0	1	0	0	0	1	0	0	0	3.3	3.3	3.3	63.296	606	606;748;762;841;606	NaN																0	4.6803	0.73269	0.84596
A0A0B4KHS6;A0A0B4KH10;A0A0B4KHS7;A0A0B4KGE1;Q24151;A0A0B4KGI7	A0A0B4KHS6;A0A0B4KH10;A0A0B4KHS7;A0A0B4KGE1;Q24151;A0A0B4KGI7	4;4;4;4;4;3	4;4;4;4;4;3	4;4;4;4;4;3	Signal transducer and activator of transcription;Signal transducer and transcription activator	Stat92E	;;;;;	6	4	4	4	3	4	0	0	3	4	0	0	3	4	0	0	10.7	10.7	10.7	71.975	635	635;679;761;818;761;811	NaN																0	28.684	0.79747	0.94171
A0A0B4KH12;A0A0B4KHG7;A8WHL4;A0A0B4KHT0;Q9VDK5;A0A0B4KGE5	A0A0B4KH12;A0A0B4KHG7;A8WHL4;A0A0B4KHT0;Q9VDK5;A0A0B4KGE5	5;5;5;5;5;5	5;5;5;5;5;5	5;5;5;5;5;5		bon	;;;;;	6	5	5	5	5	1	1	0	5	1	1	0	5	1	1	0	5.7	5.7	5.7	120.37	1119	1119;1122;1125;1125;1133;1207	8								1								0	8.631	0.95515	1.1264
A0A0B4KGF3;Q9U6L5	A0A0B4KGF3;Q9U6L5	3;3	3;3	3;3	Ejaculatory bulb-specific protein 1	Peb	;	2	3	3	3	3	2	1	3	3	2	1	3	3	2	1	3	18.3	18.3	18.3	37.819	377	377;377	11.4	1						1	1			1	11		2	2	0	49.106	0.074771	0.21567
A0A0B4KGF9;A0A0B4KGK8;A0A0B4KH21	A0A0B4KGF9;A0A0B4KGK8;A0A0B4KH21	21;20;19	1;0;0	0;0;0		Syp	;;	3	21	1	0	18	19	12	12	1	0	0	0	0	0	0	0	40	1.8	0	72.45	665	665;569;603	NaN																0.00020781	3.6055	NaN	NaN
A0A0B4KGG6;Q9VN12	A0A0B4KGG6;Q9VN12	3;3	3;3	3;3	Probable sodium/potassium/calcium exchanger CG1090	CG1090	;	2	3	3	3	2	3	1	0	2	3	1	0	2	3	1	0	7.7	7.7	7.7	69.569	633	633;633	2		1														0	73.15	0.62036	0.75067
A0A0B4KGG9;A0A0B4KHB2;A0A0B4KFT4;A0A0B4KGZ7	A0A0B4KGG9;A0A0B4KHB2;A0A0B4KFT4;A0A0B4KGZ7	8;6;6;6	1;1;1;1	0;0;0;0		CtBP	;;;	4	8	1	0	5	8	2	1	1	1	0	0	0	0	0	0	43.9	5.7	0	41.877	383	383;473;476;481	NaN																0	5.7907	0.71999	0.84843
A0A0B4KGH0;Q9VDW6;A0A0B4KHR4;A0A0B4KGB9;Q9VDW3;Q0KI50;A0A0B4KHE2;Q7YU29	A0A0B4KGH0;Q9VDW6;A0A0B4KHR4	21;21;20;9;6;4;2;2	21;21;20;9;6;4;2;2	21;21;20;9;6;4;2;2	Dystrophin, isoforms A/C/F/G/H	Dys	;;	8	21	21	21	13	14	1	0	13	14	1	0	13	14	1	0	10.6	10.6	10.6	359.85	3144	3144;3598;3228;1323;1669;1854;1152;1051	2		1														0	64.382	0.78814	0.94468
Q9VDT3;A0A0B4KGI0;Q5BI72	Q9VDT3;A0A0B4KGI0	15;15;7	13;13;6	13;13;6			;	3	15	13	13	6	7	10	7	5	5	9	6	5	5	9	6	13.5	11.6	11.6	152.79	1362	1362;1408;948	2.48	14	25	10	13	3											0	42.169	0.19438	0.54838
A0A0B4KGI5;E1JIJ8;P07140	A0A0B4KGI5;E1JIJ8;P07140	7;7;7	7;7;7	7;7;7	Carboxylic ester hydrolase;Acetylcholinesterase;Acetylcholinesterase 16 kDa subunit;Acetylcholinesterase 55 kDa subunit	Ace	;;	3	7	7	7	7	5	1	2	7	5	1	2	7	5	1	2	14.2	14.2	14.2	70.793	636	636;649;649	8.44								5	4							0	68.078	0.67813	0.87211
A0A0B4KGK3;Q95RA8	A0A0B4KGK3;Q95RA8	5;5	5;5	5;5	MOB kinase activator-like 1	mats	;	2	5	5	5	4	3	1	1	4	3	1	1	4	3	1	1	19.6	19.6	19.6	25.229	219	219;219	7.29							5	2								0	8.4357	0.85836	1.0108
A0A0B4KH61;A0A0B4KGQ3;Q9VCZ9;Q3KN41;A0A0B4KGL0	A0A0B4KH61;A0A0B4KGQ3;Q9VCZ9;Q3KN41;A0A0B4KGL0	2;2;2;2;2	2;2;2;2;2	2;2;2;2;2		Nrx-1	;;;;	5	2	2	2	1	1	0	0	1	1	0	0	1	1	0	0	2.2	2.2	2.2	167.39	1525	1525;1825;1837;1840;1847	NaN																0	4.8312	0.77317	0.9226
A0A0B4KGL6;Q9VHB6	A0A0B4KGL6;Q9VHB6	4;4	4;4	4;4	Metaxin-1 homolog	CG9393	;	2	4	4	4	3	2	2	2	3	2	2	2	3	2	2	2	16.5	16.5	16.5	36.199	316	316;327	11.4								1				6				0	25.145	0.52419	0.92096
A0A0C4DHA9;A8JR03;A8JR02;A0A0B4KGM4;A0A0B4KH30;A8JR00;A8JR01	A0A0C4DHA9;A8JR03;A8JR02;A0A0B4KGM4;A0A0B4KH30;A8JR00;A8JR01	1;1;1;1;1;1;1	1;1;1;1;1;1;1	1;1;1;1;1;1;1			;;;;;;	7	1	1	1	0	1	0	0	0	1	0	0	0	1	0	0	1.1	1.1	1.1	143.81	1308	1308;1974;2020;2037;2042;2050;3090	NaN																0.00135	2.1591	NaN	NaN
A0A0B4KHL7;A0A0B4KGN2;P91928	A0A0B4KHL7;A0A0B4KGN2;P91928	52;52;52	52;52;52	52;52;52	MICOS complex subunit Mic60	CG6455	;;	3	52	52	52	37	36	40	38	37	36	40	38	37	36	40	38	67.8	67.8	67.8	82.013	739	739;746;739	8.81	2	2				2	209	53	34	22	32	24	16	24	14	0	323.31	0.43372	1.0142
Q9VI58;A0A0B4KGN4;Q86BP3	Q9VI58;A0A0B4KGN4;Q86BP3	7;7;5	7;7;5	7;7;5			;;	3	7	7	7	5	5	4	1	5	5	4	1	5	5	4	1	16.1	16.1	16.1	63.944	560	560;563;505	8								8								0	19.819	0.72064	1.0594
A0A0B4KGP1;A8JQU7;Q7KSZ0;A0A0B4KFD2;Q9VI63;A0A0B4KGB4;Q9VI61;A0A0B4KF76;Q8INT1;A0A0B4KFQ4;E1JJ75;E1JJ76;A8JQU6	A0A0B4KGP1;A8JQU7;Q7KSZ0;A0A0B4KFD2;Q9VI63;A0A0B4KGB4	3;2;2;2;2;2;1;1;1;1;1;1;1	3;2;2;2;2;2;1;1;1;1;1;1;1	3;2;2;2;2;2;1;1;1;1;1;1;1		Alh	;;;;;	13	3	3	3	1	2	0	0	1	2	0	0	1	2	0	0	3.6	3.6	3.6	174.18	1717	1717;1165;1323;1332;1376;1385;824;1052;1084;1133;1134;1165;1448	NaN																0	13.249	0.67878	0.80126
A0A0B4KGP8;Q24208;P45975	A0A0B4KGP8;Q24208	17;17;5	17;17;5	17;17;5	Eukaryotic translation initiation factor 2 subunit 3	eIF-2gamma	;	3	17	17	17	17	16	12	13	17	16	12	13	17	16	12	13	52	52	52	51.484	475	475;475;635	8.71	3	4			1	1			54	27					1	0	308.82	0.76383	1.0168
A0A0B4KGQ4;P13582	A0A0B4KGQ4;P13582	1;1	1;1	1;1	Serine protease easter	ea	;	2	1	1	1	0	1	0	0	0	1	0	0	0	1	0	0	8	8	8	28.621	261	261;392	NaN																0.005864	1.3508	NaN	NaN
A0A0B4KGR4;Q7KS38	A0A0B4KGR4;Q7KS38	5;5	5;5	5;5	40S ribosomal protein S19b	RpS19b	;	2	5	5	5	4	5	0	0	4	5	0	0	4	5	0	0	40	40	40	17.362	155	155;155	NaN																0	8.5925	0.64827	0.76272
A0A0B4KGR5;Q8T045	A0A0B4KGR5;Q8T045	2;2	2;2	2;2	O-glucosyltransferase rumi	rumi	;	2	2	2	2	1	2	0	0	1	2	0	0	1	2	0	0	10.8	10.8	10.8	37.352	316	316;411	NaN																0	9.2704	0.49922	0.57686
Q9VEV1;A0A0B4KGS4	Q9VEV1;A0A0B4KGS4	10;10	10;10	10;10	Non-specific serine/threonine protein kinase	Pak3	;	2	10	10	10	8	8	2	0	8	8	2	0	8	8	2	0	24.3	24.3	24.3	64.146	569	569;583	8								5								0	42.351	0.91793	1.1849
A0A0B4KGT7;P61849	A0A0B4KGT7;P61849	2;2	2;2	2;2	Dromyosuppressin	Ms;Dms	;	2	2	2	2	2	2	0	0	2	2	0	0	2	2	0	0	35	35	35	11.07	100	100;100	NaN																0	100.32	0.71783	0.84946
A0A0B4KGU4;Q9VHP0	A0A0B4KGU4;Q9VHP0	11;11	11;11	11;11	ATP-dependent RNA helicase bel	bel	;	2	11	11	11	11	9	2	1	11	9	2	1	11	9	2	1	26.3	26.3	26.3	85.413	801	801;798	7.67						2					1					0	251.02	0.8001	0.93748
A0A0B4KGV7;Q9VCG3	A0A0B4KGV7;Q9VCG3	5;5	5;5	5;5	Putative OPA3-like protein CG13603	CG13601	;	2	5	5	5	4	3	2	1	4	3	2	1	4	3	2	1	30	30	30	31.118	277	277;255	13													4			0	74.388	0.72299	0.94071
A0A0B4KGW7;Q9VGC3;A0A0B4KH76	A0A0B4KGW7;Q9VGC3;A0A0B4KH76	2;2;1	2;2;1	2;2;1	Conserved oligomeric Golgi complex subunit 1	CG4848	;;	3	2	2	2	1	1	0	0	1	1	0	0	1	1	0	0	2.9	2.9	2.9	99.715	886	886;886;854	NaN																0.00020458	3.2719	NaN	NaN
A0A0B4KGX1;A0A0B4LHV4	A0A0B4KGX1;A0A0B4LHV4	36;35	36;35	2;1		jar	;	2	36	36	2	25	26	12	8	25	26	12	8	1	1	1	0	39.4	39.4	2.4	144.94	1268	1268;1238	4.97				3	28	2										0	208.27	0.76771	1.0077
A0A0B4KGY1;Q9VHF4	A0A0B4KGY1;Q9VHF4	3;3	3;3	3;3			;	2	3	3	3	2	2	0	0	2	2	0	0	2	2	0	0	38.3	38.3	38.3	19.812	183	183;199	NaN																0	42.478	0.71219	0.8842
Q9VC89;A0A0B4KGY2;Q8IMW9	Q9VC89;A0A0B4KGY2;Q8IMW9	4;4;4	4;4;4	4;4;4			;;	3	4	4	4	4	2	0	0	4	2	0	0	4	2	0	0	4.6	4.6	4.6	123	1127	1127;1135;1569	NaN																0	9.8506	0.97095	1.1372
Q9V424;Q9VHB7;A0A0B4KGZ0	Q9V424;Q9VHB7;A0A0B4KGZ0	1;1;1	1;1;1	1;1;1		MBD-like	;;	3	1	1	1	1	1	0	0	1	1	0	0	1	1	0	0	5.3	5.3	5.3	25.292	226	226;339;340	NaN																0.00020773	3.6009	0.68654	0.79457
Q86B77;A0A0B4KGZ9;Q7YTZ6;A0A0B4KH38;Q9VBN2;A8JRC4;A8JRC7;Q7YU01;Q6NN57;A8JRD1;A0A0B4KHW9;A8JRD2;Q9VBN1;A0A0B4KI25;E1JIX9;Q6NP71;Q9VBN0;A8JRD0	Q86B77;A0A0B4KGZ9;Q7YTZ6;A0A0B4KH38;Q9VBN2;A8JRC4;A8JRC7;Q7YU01	4;4;4;4;4;4;4;4;1;1;1;1;1;1;1;1;1;1	4;4;4;4;4;4;4;4;1;1;1;1;1;1;1;1;1;1	4;4;4;4;4;4;4;4;1;1;1;1;1;1;1;1;1;1		LpR2	;;;;;;;	18	4	4	4	1	1	2	0	1	1	2	0	1	1	2	0	10	10	10	91.64	826	826;834;861;862;1028;1029;1063;1064;380;830;868;887;889;976;978;996;1037;1076	6.33					1	1		1								0	10.858	0.92298	1.0563
Q9V3X2;A0A0B4KH03	Q9V3X2;A0A0B4KH03	3;3	3;3	3;3	Tetraspanin	Tsp96F	;	2	3	3	3	3	3	0	1	3	3	0	1	3	3	0	1	17.5	17.5	17.5	29.849	268	268;284	14														1		0	43.49	0.75343	0.89345
Q9VBF0;A0A0B4KH14	Q9VBF0;A0A0B4KH14	1;1	1;1	1;1			;	2	1	1	1	1	0	0	0	1	0	0	0	1	0	0	0	8.6	8.6	8.6	16.748	151	151;164	NaN																0.00020109	2.9548	NaN	NaN
A0A0B4KH25;P08985	A0A0B4KH25;P08985	4;4	4;4	4;4	Histone H2A;Histone H2A.v	His2Av	;	2	4	4	4	4	4	3	4	4	4	3	4	4	4	3	4	43.3	43.3	43.3	14.981	141	141;141	15															20	0	62.143	0.44341	1.037
A0A0B4KH28	A0A0B4KH28	21	1	1		Synd		1	21	1	1	17	16	14	12	1	0	0	0	1	0	0	0	57.6	6.3	6.3	56.038	495	495	NaN																0	14.132	NaN	NaN
A0A0B4KH34	A0A0B4KH34	14	14	1	Annexin	AnxB9		1	14	14	1	10	9	11	14	10	9	11	14	1	1	1	1	44.8	44.8	2.8	35.944	324	324	12.2	1										2	53	19	2	1	0	82.25	0.59654	1.0915
E1JIS7;A0A0B4KH39;Q24210;A8JR72;A8JR71	E1JIS7;A0A0B4KH39;Q24210;A8JR72;A8JR71	10;10;10;7;7	10;10;10;7;7	10;10;10;7;7	Peripheral plasma membrane protein CASK	CASK	;;;;	5	10	10	10	8	9	2	3	8	9	2	3	8	9	2	3	16.5	16.5	16.5	102.45	916	916;929;898;469;591	6						8										0	44.563	0.74168	0.98936
A0A0B4KH54;Q9VFL5	A0A0B4KH54;Q9VFL5	2;2	2;2	2;2	Methionine--tRNA ligase, mitochondrial	Aats-met	;	2	2	2	2	1	1	1	1	1	1	1	1	1	1	1	1	6.4	6.4	6.4	65.998	582	582;582	8								7								0	11.278	0.48029	0.92467
A0A0B4KH58;Q9VD08	A0A0B4KH58;Q9VD08	3;3	3;3	3;3			;	2	3	3	3	1	2	0	0	1	2	0	0	1	2	0	0	5.7	5.7	5.7	84.268	758	758;759	NaN																0	11.391	0.95158	1.1825
A0A0B4KH63	A0A0B4KH63	2	2	2				1	2	2	2	0	0	0	2	0	0	0	2	0	0	0	2	22.4	22.4	22.4	5.8358	49	49	15															4	0	4.4512	0.080423	0.26826
Q9VB04;Q7KRX5;A0A0B4KH64	Q9VB04;Q7KRX5;A0A0B4KH64	5;5;5	5;5;5	5;5;5		btz	;;	3	5	5	5	2	4	1	0	2	4	1	0	2	4	1	0	13.4	13.4	13.4	83.669	761	761;782;806	7.5							2	2								0	128.51	0.68322	0.81967
Q8IMR0;Q8IMR1;B7Z0Q8;A0A0B4KH68	Q8IMR0;Q8IMR1;B7Z0Q8;A0A0B4KH68	3;3;3;3	3;3;3;3	3;3;3;3		Lerp	;;;	4	3	3	3	2	1	0	0	2	1	0	0	2	1	0	0	6	6	6	97.154	886	886;887;917;918	NaN																0	11.828	0.72019	0.89052
A0A0B4KH84;Q9VB82	A0A0B4KH84;Q9VB82	3;3	3;3	3;3		Cpr97Ea	;	2	3	3	3	2	3	0	0	2	3	0	0	2	3	0	0	9.1	9.1	9.1	39.681	363	363;366	NaN																0	40.315	0.76376	0.95646
A0A0B4KH85;Q9VEW2	A0A0B4KH85;Q9VEW2	2;2	2;2	2;2	Putative SERF-like protein	CG17931	;	2	2	2	2	2	2	0	0	2	2	0	0	2	2	0	0	35	35	35	6.8847	60	60;60	NaN																0	9.9039	0.8492	0.97868
A0A0B4KH86	A0A0B4KH86	2	2	2		Irk1		1	2	2	2	1	2	0	0	1	2	0	0	1	2	0	0	6.6	6.6	6.6	71.723	652	652	NaN																0	9.1739	NaN	NaN
A0A0B4KHN4;A0A0B4KHA2;Q9VEK6	A0A0B4KHN4;A0A0B4KHA2;Q9VEK6	2;2;2	2;2;2	2;2;2	Leucine-rich repeat protein soc-2 homolog	Sur-8	;;	3	2	2	2	1	2	0	0	1	2	0	0	1	2	0	0	3.6	3.6	3.6	69.371	641	641;694;641	NaN																0.00020396	3.2189	0.91119	1.0735
Q8MQS2;A0A0B4KHA7;A0A0B4KHT8;Q32KC6	Q8MQS2;A0A0B4KHA7;A0A0B4KHT8;Q32KC6	1;1;1;1	1;1;1;1	1;1;1;1			;;;	4	1	1	1	1	0	0	0	1	0	0	0	1	0	0	0	3.4	3.4	3.4	51.845	469	469;472;506;509	NaN																0	10.069	NaN	NaN
Q9VE91;A0A0B4KHC3	Q9VE91;A0A0B4KHC3	2;2	2;2	2;2	Serine/threonine-protein kinase	PKD	;	2	2	2	2	1	1	0	0	1	1	0	0	1	1	0	0	3.9	3.9	3.9	93.595	836	836;906	NaN																0.0048229	1.5149	0.58438	0.67951
A0A0B4KHE9;Q9V3P6;A0A0B4KI10	A0A0B4KHE9;Q9V3P6;A0A0B4KI10	24;24;23	24;24;23	24;24;23	26S proteasome non-ATPase regulatory subunit 1	Rpn2	;;	3	24	24	24	19	19	17	12	19	19	17	12	19	19	17	12	38.4	38.4	38.4	113.2	1020	1020;1020;1029	5.16	2	3	2		70	10	3	2				2				0	323.31	0.65895	0.98185
Q9VA83;A0A0B4KHF0	Q9VA83;A0A0B4KHF0	10;10	10;10	10;10	Ferritin	Fer2LCH	;	2	10	10	10	8	8	7	9	8	8	7	9	8	8	7	9	67	67	67	25.242	227	227;236	14													13	54	15	0	323.31	0.64571	0.9879
Q7KS07;E1JIV8;A0A0B4KHG2;Q9VC27	Q7KS07;E1JIV8;A0A0B4KHG2;Q9VC27	1;1;1;1	1;1;1;1	1;1;1;1	Nicastrin	nct	;;;	4	1	1	1	1	1	0	0	1	1	0	0	1	1	0	0	1.7	1.7	1.7	77.675	692	692;695;699;695	NaN																0	4.0575	0.9011	1.0912
A0A0B4KHG5;A0A0B4KHK5;A0A0B4KHX5;A0A0B4KI35;P12024	A0A0B4KHG5;A0A0B4KHK5;A0A0B4KHX5;A0A0B4KI35;P12024	24;24;24;23;23	24;24;24;23;23	24;24;24;23;23	Chaoptin	chp	;;;;	5	24	24	24	24	21	15	16	24	21	15	16	24	21	15	16	32.1	32.1	32.1	150.74	1305	1305;1312;1338;1308;1315	4.09			1	96	5				1							0	323.31	0.65885	0.98611
Q9VC14;A0A0B4KHG9;A0A0B4KI11	Q9VC14;A0A0B4KHG9;A0A0B4KI11	7;7;6	7;7;6	7;7;6			;;	3	7	7	7	5	5	0	0	5	5	0	0	5	5	0	0	10.7	10.7	10.7	90.548	807	807;819;806	NaN																0	47.646	0.97235	1.1601
Q8IN48;A0A0B4KHI4;A8JR54;Q8IN47;A0A0B4KHH8;A0A0B4KH24	Q8IN48;A0A0B4KHI4;A8JR54;Q8IN47;A0A0B4KHH8;A0A0B4KH24	22;22;21;21;21;20	1;1;0;0;0;1	0;0;0;0;0;0		Syp	;;;;;	6	22	1	0	17	21	11	12	0	0	0	1	0	0	0	0	46.1	1.6	0	63.865	571	571;761;534;563;753;611	7							1									1	-2	NaN	NaN
A0A0B4KHJ1;P25867	A0A0B4KHJ1;P25867	2;2	2;2	2;2	Ubiquitin-conjugating enzyme E2-17 kDa	eff	;	2	2	2	2	2	2	0	0	2	2	0	0	2	2	0	0	25.9	25.9	25.9	16.678	147	147;147	NaN																0	22.398	0.87912	1.0655
A0A0B4KHJ5;Q9VFC8	A0A0B4KHJ5;Q9VFC8	18;17	18;17	18;17	Glycogen [starch] synthase	GlyS	;	2	18	18	18	13	13	11	10	13	13	11	10	13	13	11	10	44.6	44.6	44.6	79.233	689	689;709	7.12							64	1	2	1						0	242.37	0.64214	1.082
A0A0B4KHJ7;Q9Y0I1	A0A0B4KHJ7;Q9Y0I1	4;4	4;4	4;4	NuA4 complex subunit EAF3 homolog	MRG15	;	2	4	4	4	3	3	0	0	3	3	0	0	3	3	0	0	21.4	21.4	21.4	47.723	429	429;424	NaN																0	19.997	0.79831	0.93929
A0A0B4KHJ9	A0A0B4KHJ9	27	26	2		Tm2		1	27	26	2	19	19	25	25	18	18	24	24	2	2	2	2	90.8	88	10.2	32.806	284	284	11.1	5	5	2	1	11	11	19	21	14	25	106	218	30	36	25	0	323.31	0.40761	0.81022
Q9VBQ6;A0A0B4KHK0	Q9VBQ6;A0A0B4KHK0	5;5	5;5	5;5		Dhap-at	;	2	5	5	5	3	5	0	0	3	5	0	0	3	5	0	0	9.4	9.4	9.4	82.524	724	724;807	NaN																0	11.337	0.85164	1.0062
A0A0B4KHL2;Q8I0G5	A0A0B4KHL2;Q8I0G5	15;15	15;15	15;15	Coatomer subunit gamma	gammaCOP;gammaCop	;	2	15	15	15	11	12	4	3	11	12	4	3	11	12	4	3	30	30	30	99.332	897	897;883	6.11						17	2									0	233.49	0.77157	1.0045
Q9VEX2;Q8INB6;Q59DW8;Q86BR9;Q86NK8;Q4AB31;A0A0B4KHL4;Q8IHB0;A0A0B4K7C4;A0A0B4K697	Q9VEX2;Q8INB6;Q59DW8;Q86BR9;Q86NK8;Q4AB31;A0A0B4KHL4;Q8IHB0;A0A0B4K7C4;A0A0B4K697	7;7;7;7;7;7;7;6;6;6	7;7;7;7;7;7;7;6;6;6	7;7;7;7;7;7;7;6;6;6		gish	;;;;;;;;;	10	7	7	7	5	6	0	1	5	6	0	1	5	6	0	1	23.2	23.2	23.2	48.183	422	422;427;463;468;474;476;537;358;496;521	9									1							0	62.829	0.91345	1.1236
A0A0B4KHM2	A0A0B4KHM2	9	9	1		CSN5		1	9	9	1	8	9	3	1	8	9	3	1	1	1	1	0	44.6	44.6	4.6	36.87	325	325	11.8											1	4				0	37.353	0.76022	0.9403
A0A0B4KHM9;E1JIN0;Q01603	A0A0B4KHM9;E1JIN0;Q01603	3;3;3	3;3;3	3;3;3	Peroxidase	Pxd	;;	3	3	3	3	3	3	0	0	3	3	0	0	3	3	0	0	8.6	8.6	8.6	76.517	688	688;690;690	NaN																0	21.935	0.83518	0.98916
A0A0B4KHP8;E1JIU3;A0A0B4KHY5;H0RNC3;Q9VCP1	A0A0B4KHP8;E1JIU3;A0A0B4KHY5;H0RNC3;Q9VCP1	2;2;2;2;2	2;2;2;2;2	2;2;2;2;2	Uncharacterized protein CG4449	CG4449-RA;CG4449	;;;;	5	2	2	2	0	0	2	0	0	0	2	0	0	0	2	0	5.7	5.7	5.7	47.459	421	421;422;423;424;424	9									3							0.004694	1.6927	0.26473	0.71058
A0A0B4KHR6;Q8MT36	A0A0B4KHR6;Q8MT36	1;1	1;1	1;1	Histone-lysine N-methyltransferase;Probable histone-lysine N-methyltransferase Mes-4	Mes-4	;	2	1	1	1	0	0	1	1	0	0	1	1	0	0	1	1	0.9	0.9	0.9	158.54	1423	1423;1427	3.25	1	1		1		1										0.0048318	1.5459	0.43435	1.3813
A0A0B4KHR8;Q9VCA8;A0A0B4K725;A0A0B4LHK4;A0A0B4KHZ8	A0A0B4KHR8;Q9VCA8;A0A0B4K725;A0A0B4LHK4;A0A0B4KHZ8	27;27;26;24;24	27;27;26;24;24	27;27;26;24;24	Ankyrin repeat and KH domain-containing protein mask	mask	;;;;	5	27	27	27	21	23	4	0	21	23	4	0	21	23	4	0	11.7	11.7	11.7	423.07	4000	4000;4001;4010;3623;3636	5.36				2	7	3	2									0	206.68	0.77319	0.96709
E1JIQ1;A0A0B4LHB7;A0A0B4LHB9;A0A0B4KHS0;A0A0B4LID6;Q94900;Q0IGX3;E1JIQ2	E1JIQ1;A0A0B4LHB7;A0A0B4LHB9;A0A0B4KHS0;A0A0B4LID6;Q94900	3;3;3;3;3;3;1;1	3;3;3;3;3;3;1;1	3;3;3;3;3;3;1;1	Glutamate-gated chloride channel	GluClalpha	;;;;;	8	3	3	3	3	0	0	0	3	0	0	0	3	0	0	0	7.8	7.8	7.8	51.402	447	447;455;456;457;463;456;263;349	NaN																0	4.7227	0.63404	0.74401
A0A0B4KHS9;P48461	A0A0B4KHS9;P48461	6;6	2;2	2;2	Serine/threonine-protein phosphatase;Serine/threonine-protein phosphatase alpha-1 isoform	Pp1alpha-96A	;	2	6	2	2	6	6	1	4	2	2	0	2	2	2	0	2	33.6	11.6	11.6	37.37	327	327;327	12												2				0	31.006	0.78193	1.0488
A0A0B4KHT9;Q9I7I0	A0A0B4KHT9;Q9I7I0	2;2	2;2	2;2	G2/mitotic-specific cyclin-B3	CycB3	;	2	2	2	2	0	0	2	0	0	0	2	0	0	0	2	0	4.5	4.5	4.5	64.771	575	575;575	8								3								0.00019853	2.6909	0.10838	0.39693
A0A0B4KHU4;Q8SWX6;Q8IMU2	A0A0B4KHU4;Q8SWX6;Q8IMU2	2;2;1	2;2;1	2;2;1			;;	3	2	2	2	2	2	1	1	2	2	1	1	2	2	1	1	11.2	11.2	11.2	27.935	251	251;302;245	12.7												1	2			0	15.018	0.70788	0.85705
A0A0B4KHU6;A0A0B4KI14;Q9VBW6	A0A0B4KHU6;A0A0B4KI14;Q9VBW6	1;1;1	1;1;1	1;1;1	Protein distal antenna	dan	;;	3	1	1	1	0	0	1	1	0	0	1	1	0	0	1	1	1.9	1.9	1.9	71.913	678	678;781;678	4.7			3	3	1	1	1	1								0.0088272	1.1165	0.2396	0.92481
A0A0B4KI15;A0A0B4KHV0;P30430;P26016	A0A0B4KI15;A0A0B4KHV0;P30430;P26016	2;2;2;2	2;2;2;2	2;2;2;2	Furin-like protease 1, isoform 1-CRR;Furin-like protease 1, isoforms 1/1-X/2	Fur1	;;;	4	2	2	2	2	0	0	0	2	0	0	0	2	0	0	0	4.9	4.9	4.9	94.492	864	864;1478;1101;1269	NaN																0	9.7755	0.68255	0.8026
Q9VD60;Q7YU18;A0A0B4KHV1	Q9VD60;Q7YU18;A0A0B4KHV1	2;2;2	2;2;2	2;2;2		Eip93F	;;	3	2	2	2	1	1	0	0	1	1	0	0	1	1	0	0	2.4	2.4	2.4	123.97	1165	1165;1188;1188	NaN																0	6.8458	0.92928	1.0825
E1JIT0;B3DNL7;A0A0B4KHV5;O01367	E1JIT0;B3DNL7;A0A0B4KHV5;O01367	7;7;7;7	7;7;7;7	7;7;7;7	Protein held out wings	how	;;;	4	7	7	7	5	6	1	0	5	6	1	0	5	6	1	0	20.8	20.8	20.8	44.226	404	404;405;418;405	11										2	2	2				0	32.375	0.80875	0.98933
A0A0B4KHW3	A0A0B4KHW3	16	16	1		aralar1		1	16	16	1	13	12	11	8	13	12	11	8	1	1	1	1	34.9	34.9	1.4	76.51	694	694	7.39							44	28								0	252.72	0.59359	1.224
A0A0B4KHX3;O76324	A0A0B4KHX3;O76324	2;2	2;2	2;2	Discs overgrown protein kinase	dco	;	2	2	2	2	1	2	0	0	1	2	0	0	1	2	0	0	3.9	3.9	3.9	47.957	440	440;440	NaN																0.00020708	3.5216	0.86674	1.0438
A0A0B4KHX4;Q8IMS2;Q59DT9;A0A0B4KI28;Q9VBJ2	A0A0B4KHX4;Q8IMS2;Q59DT9;A0A0B4KI28;Q9VBJ2	2;2;2;2;2	2;2;2;2;2	2;2;2;2;2		Nf1	;;;;	5	2	2	2	0	1	1	0	0	1	1	0	0	1	1	0	1.5	1.5	1.5	309.58	2734	2734;2746;2764;2793;2802	6						1										0.0019209	2.1009	0.48653	1.0176
A0A0B4KHY9;Q9VB83	A0A0B4KHY9;Q9VB83	2;2	2;2	2;2			;	2	2	2	2	2	2	0	0	2	2	0	0	2	2	0	0	9.3	9.3	9.3	29.419	290	290;547	NaN																0.002849	1.8988	NaN	NaN
A0A0B4KI43;Q9VB55;A0A0B4KHZ0;A8JRE3;A0A0B4K7W6	A0A0B4KI43;Q9VB55;A0A0B4KHZ0;A8JRE3;A0A0B4K7W6	12;12;12;12;6	12;12;12;12;6	12;12;12;12;6		woc	;;;;	5	12	12	12	5	10	2	0	5	10	2	0	5	10	2	0	11.4	11.4	11.4	187.32	1687	1687;1688;1702;1703;712	1.4	3	2														0	84.277	0.73586	0.8985
A0A0B4KHZ1;Q9VCI3	A0A0B4KHZ1;Q9VCI3	9;8	9;8	9;8	Lipid storage droplets surface-binding protein 1	Lsd-1	;	2	9	9	9	8	8	5	4	8	8	5	4	8	8	5	4	43.7	43.7	43.7	45.778	405	405;431	10.2										16	3					0	323.31	0.67912	0.94488
A0A0B4KI00;Q9VCA2;A0A0B4KHD4;Q95R48	A0A0B4KI00;Q9VCA2	6;6;1;1	6;6;1;1	6;6;1;1	Organic cation transporter protein	Orct	;	4	6	6	6	4	2	2	1	4	2	2	1	4	2	2	1	11.1	11.1	11.1	61.002	548	548;548;567;567	1.75	1	3														0	5.3626	0.4657	0.85223
A0A0B4KI23	A0A0B4KI23	3	3	3				1	3	3	3	2	3	0	0	2	3	0	0	2	3	0	0	45.5	45.5	45.5	13.492	123	123	NaN																0	63.082	1.0074	1.1878
A0A0B4KI24;Q27415	A0A0B4KI24;Q27415	6;6	6;6	6;6	Nucleoplasmin-like protein	Nlp	;	2	6	6	6	5	6	4	4	5	6	4	4	5	6	4	4	61.2	61.2	61.2	16.996	152	152;152	14.2														20	4	0	115.88	0.72639	0.97206
A0A0B4KI38;Q9V9X4	A0A0B4KI38;Q9V9X4	15;15	15;15	15;15	Methylthioribose-1-phosphate isomerase	CG11334	;	2	15	15	15	11	11	10	11	11	11	10	11	11	11	10	11	52.7	52.7	52.7	39.108	364	364;364	11.1											57	7				0	273.37	0.64505	1.2284
Q8IMK5;C6TP98;A0A0B4KI57	Q8IMK5;C6TP98;A0A0B4KI57	8;8;8	1;1;1	1;1;1		CG1969-RB	;;	3	8	1	1	8	6	1	1	1	1	1	1	1	1	1	1	55.3	6.5	6.5	24.05	215	215;221;228	14														4		0	4.3431	0.42538	1.1997
A0A0B4KI59;Q9VAC9	A0A0B4KI59;Q9VAC9	3;3	3;3	3;3			;	2	3	3	3	2	3	0	0	2	3	0	0	2	3	0	0	10.2	10.2	10.2	40.006	382	382;384	NaN																0	12.875	0.77726	0.9011
A0A0B4KI69;P32866	A0A0B4KI69;P32866	5;5	5;5	5;5	G protein-coupled receptor kinase 2	Gprk2	;	2	5	5	5	2	3	1	0	2	3	1	0	2	3	1	0	9.1	9.1	9.1	80.685	714	714;714	7							1									0	10.255	1.037	1.2179
A0A0B4KI70;Q9V9V7	A0A0B4KI70;Q9V9V7	1;1	1;1	1;1		pasha	;	2	1	1	1	1	1	0	0	1	1	0	0	1	1	0	0	1.7	1.7	1.7	64.86	580	580;642	NaN																0.0048589	1.6262	0.63826	0.74863
E1JH06;A0A0B4LEF8;A1Z7A6	E1JH06;A0A0B4LEF8;A1Z7A6	2;2;2	2;2;2	2;2;2		Asap	;;	3	2	2	2	1	2	0	0	1	2	0	0	1	2	0	0	2.2	2.2	2.2	124.31	1127	1127;1143;1155	NaN																0.00020725	3.545	0.86587	1.0324
A0A0B4LEK8;A1Z813	A0A0B4LEK8;A1Z813	6;6	6;6	6;6		Sec24AB	;	2	6	6	6	5	6	1	1	5	6	1	1	5	6	1	1	6.2	6.2	6.2	127.06	1162	1162;1184	6						3										0	18.197	0.69146	0.81375
A0A0B4LES3;Q9V9E3	A0A0B4LES3;Q9V9E3	29;29	29;29	29;29	Presequence protease, mitochondrial	CG3107	;	2	29	29	29	24	24	11	8	24	24	11	8	24	24	11	8	41	41	41	119.32	1034	1034;1034	5.98					1	40										0	259.44	0.84005	1.0409
A0A0B4LEU2;Q9V9L1	A0A0B4LEU2;Q9V9L1	3;3	3;3	3;3	Probable cytochrome P450 6w1	Cyp6w1	;	2	3	3	3	1	0	1	3	1	0	1	3	1	0	1	3	6.2	6.2	6.2	59.32	514	514;514	9									10							0	4.3979	0.17079	0.41585
A0A0B4LEU5;Q961B8;A1Z8R2	A0A0B4LEU5;Q961B8;A1Z8R2	1;1;1	1;1;1	1;1;1		ADD1	;;	3	1	1	1	0	1	0	0	0	1	0	0	0	1	0	0	1.1	1.1	1.1	112.05	979	979;1125;1199	NaN																0.004868	1.6471	NaN	NaN
A0A0B4LEV2;Q26454	A0A0B4LEV2;Q26454	14;14	14;14	14;14	DNA replication licensing factor MCM4	dpa	;	2	14	14	14	2	5	12	1	2	5	12	1	2	5	12	1	21.4	21.4	21.4	96.609	866	866;866	6.25						25	6	1								0	75.761	0.13426	0.42193
A0A0B4LEV3;Q7JWR9	A0A0B4LEV3;Q7JWR9	16;16	16;16	16;16	Zinc finger CCCH domain-containing protein 15 homolog	CG8635	;	2	16	16	16	11	12	5	4	11	12	5	4	11	12	5	4	45.5	45.5	45.5	45.291	404	404;404	9.4							1		15	7	1	1				0	120.74	0.74756	0.96907
A0A0B4LEV8;A1Z7A8	A0A0B4LEV8;A1Z7A8	1;1	1;1	1;1		coil	;	2	1	1	1	0	0	1	0	0	0	1	0	0	0	1	0	2.2	2.2	2.2	70.458	633	633;634	12												2				1	-2	0.19777	0.58778
A1Z7J7;A1Z7J6;A0A0B4LEY1;A0A0B4LEZ1	A1Z7J7;A1Z7J6;A0A0B4LEY1;A0A0B4LEZ1	13;13;13;13	13;13;13;13	13;13;13;13		Sec31	;;;	4	13	13	13	10	12	3	3	10	12	3	3	10	12	3	3	16.5	16.5	16.5	136.01	1240	1240;1241;1259;1260	7.11					4	7	3		3			1	1			0	208.89	0.82597	0.99858
A0A0B4LEY6;Q94518	A0A0B4LEY6;Q94518	11;11	11;11	11;11	Nascent polypeptide-associated complex subunit alpha	Nacalpha	;	2	11	11	11	7	7	10	8	7	7	10	8	7	7	10	8	59.9	59.9	59.9	23.021	217	217;217	12.3												41		7		0	323.31	0.7058	0.93975
A0A0B4LEY9;Q9V411	A0A0B4LEY9;Q9V411	16;16	16;16	16;16	Nucleolar GTP-binding protein 1;Probable nucleolar GTP-binding protein 1	Non1;CG8801	;	2	16	16	16	10	12	3	0	10	12	3	0	10	12	3	0	26.4	26.4	26.4	75.351	652	652;652	7							3									0	21.541	0.51986	0.88
A8DY82;A8DY80;A8DY81;A0A0B4LEZ3;E2QCN4	A8DY82;A8DY80;A8DY81;A0A0B4LEZ3;E2QCN4	11;11;11;11;10	11;11;11;11;10	11;11;11;11;10		Not1	;;;;	5	11	11	11	8	6	5	0	8	6	5	0	8	6	5	0	6.4	6.4	6.4	249.76	2220	2220;2503;2505;2511;2492	3.5			6	3	1											0	54.68	0.93171	1.0897
A0A0B4LF26;Q7K550	A0A0B4LF26;Q7K550	13;13	13;13	13;13	Eukaryotic translation initiation factor 3 subunit J	Adam	;	2	13	13	13	11	8	6	9	11	8	6	9	11	8	6	9	73.7	73.7	73.7	26.567	236	236;236	12.2												33	8	1		0	203.1	0.5258	0.82352
A1Z9M4;A0A0B4LF29;Q7KHK4;A0A126GUP1;A8DYD3;A1Z9M3;B7YZE6;A0A0B4LFC7;A8DYD2;A8DYD1	A1Z9M4;A0A0B4LF29;Q7KHK4;A0A126GUP1;A8DYD3;A1Z9M3;B7YZE6;A0A0B4LFC7;A8DYD2;A8DYD1	5;5;5;5;5;5;5;5;5;5	5;5;5;5;5;5;5;5;5;5	5;5;5;5;5;5;5;5;5;5		cg	;;;;;;;;;	10	5	5	5	2	5	0	0	2	5	0	0	2	5	0	0	9.7	9.7	9.7	69.313	629	629;665;671;686;770;772;773;780;825;837	NaN																0	7.1684	0.66954	0.82231
A0A0B4LF45;P82712;Q7KR10	A0A0B4LF45;P82712;Q7KR10	3;3;2	3;3;2	3;3;2	Probable cytochrome P450 12d1 proximal, mitochondrial;Probable cytochrome P450 12d1 distal, mitochondrial	Cyp12d1-p;Cyp12d1-d	;;	3	3	3	3	1	2	0	0	1	2	0	0	1	2	0	0	7.1	7.1	7.1	60.21	521	521;521;521	NaN																0.0005872	2.3892	1.6825	1.9872
A0A0B4LFF9;A0A0B4LF47;A0A0B4LFE6;A1Z9W4	A0A0B4LFF9;A0A0B4LF47;A0A0B4LFE6;A1Z9W4	2;2;2;2	2;2;2;2	2;2;2;2		Inr-a	;;;	4	2	2	2	2	1	0	0	2	1	0	0	2	1	0	0	1.8	1.8	1.8	200.9	1839	1839;1850;1945;1953	NaN																0.00097352	2.2929	0.5198	0.60747
A0A0B4LF49;B7YZF0	A0A0B4LF49;B7YZF0	15;14	1;1	1;1		metro	;	2	15	1	1	15	14	8	9	1	0	1	1	1	0	1	1	46.9	1.8	1.8	61.651	546	546;585	8								4								0.00058754	2.3951	0.78244	1.3191
A0A0B4LF54;Q9V770	A0A0B4LF54;Q9V770	4;4	2;2	2;2	Probable cytochrome P450 6a17	Cyp6a17	;	2	4	2	2	2	2	2	2	0	0	2	1	0	0	2	1	8.4	4.2	4.2	58.208	501	501;501	8.67							1		5							0.00019841	2.6789	0.27528	0.81459
A0A0B4LF57;P62152	A0A0B4LF57;P62152	8;8	8;8	8;8	Calmodulin	Cam	;	2	8	8	8	7	7	5	1	7	7	5	1	7	7	5	1	69.1	69.1	69.1	16.81	149	149;149	14.7													1	2	12	0	323.31	0.70611	0.94861
A0A0B4LF59;Q7KN79	A0A0B4LF59;Q7KN79	4;4	4;4	4;4	Protein LTV1 homolog	CG7686	;	2	4	4	4	2	2	0	0	2	2	0	0	2	2	0	0	15	15	15	57.223	493	493;493	NaN																0	25.283	0.79337	0.94868
A0A0B4LF64;P47948	A0A0B4LF64;P47948	5;5	3;3	3;3	Troponin C, isoform 2	TpnC47D	;	2	5	3	3	4	4	3	3	2	2	2	2	2	2	2	2	41.9	29	29	17.883	155	155;155	14.9														1	12	0	35.502	0.41273	0.96888
A0A0B4LF75;Q6AWJ9	A0A0B4LF75;Q6AWJ9	1;1	1;1	1;1	Tyrosine-protein kinase-like otk	otk	;	2	1	1	1	0	1	0	0	0	1	0	0	0	1	0	0	1.8	1.8	1.8	113	1019	1019;1033	NaN																0.0011646	2.222	NaN	NaN
A0A0B4LGC0;A0A0B4LF88;Q9V6K1	A0A0B4LGC0;A0A0B4LF88;Q9V6K1	47;47;46	47;47;46	47;47;46	Tripeptidyl-peptidase 2	TppII	;;	3	47	47	47	42	41	29	25	42	41	29	25	42	41	29	25	54	54	54	148.91	1354	1354;1375;1441	5.16	4	3		108	101	15	1	1				22				0	323.31	0.67631	0.99898
A0A0B4LF89;A0A0B4LG91;Q8WSF3	A0A0B4LF89;A0A0B4LG91;Q8WSF3	1;1;1	1;1;1	1;1;1	Beta-hexosaminidase;Probable beta-hexosaminidase fdl	fdl	;;	3	1	1	1	0	1	0	0	0	1	0	0	0	1	0	0	1.7	1.7	1.7	75.485	660	660;672;660	NaN																0.0048607	1.6323	NaN	NaN
A0A0B4LF92;A1Z9A2	A0A0B4LF92;A1Z9A2	4;4	4;4	4;4	UPF0587 protein CG4646	CG4646	;	2	4	4	4	4	4	0	1	4	4	0	1	4	4	0	1	32.5	32.5	32.5	18.605	163	163;163	14														1		0	21.653	0.86339	1.106
A0A0B4LF95;A1Z944;A1Z942;A1Z943;Q0E9A1;E1JH47;Q7JQK6;A0A0B4LGA3;Q961I1;Q1RL13	A0A0B4LF95;A1Z944;A1Z942;A1Z943;Q0E9A1;E1JH47;Q7JQK6;A0A0B4LGA3;Q961I1;Q1RL13	11;11;8;8;8;8;8;8;8;8	11;11;8;8;8;8;8;8;8;8	11;11;8;8;8;8;8;8;8;8		nemy	;;;;;;;;;	10	11	11	11	10	8	2	2	10	8	2	2	10	8	2	2	24.5	24.5	24.5	80.73	727	727;737;648;658;671;701;706;712;716;775	7						1	3	1								0	94.778	0.61864	0.84979
A0A0B4LFA6;Q7K2G1;Q9W4E6	A0A0B4LFA6;Q7K2G1	14;13;1	14;13;1	14;13;1	Proteasomal ubiquitin receptor ADRM1 homolog	Rpn13	;	3	14	14	14	8	10	9	8	8	10	9	8	8	10	9	8	54.2	54.2	54.2	45.555	424	424;389;324	10.4										37	19	3				0	323.31	0.61027	0.82723
A0A0B4LFB3;Q7JVI3	A0A0B4LFB3;Q7JVI3	15;15	15;15	15;15	Eukaryotic translation initiation factor 3 subunit M	Tango7	;	2	15	15	15	14	13	13	6	14	13	13	6	14	13	13	6	58.4	58.4	58.4	44.086	387	387;387	11.1											55	4		1		0	323.31	0.77958	0.96493
A0A0B4LFB8;A0A0B4LGF5;Q95U20;A1Z9N0;A0A0B4LF33	A0A0B4LFB8;A0A0B4LGF5;Q95U20;A1Z9N0	35;35;34;34;17	35;35;34;34;17	35;35;34;34;17		Opa1	;;;	5	35	35	35	31	30	14	14	31	30	14	14	31	30	14	14	49.1	49.1	49.1	106.93	930	930;969;933;972;622	6.39						52	33									0	323.31	0.76253	0.97112
A0A0B4LFD2;P29845	A0A0B4LFD2;P29845	47;47	47;47	47;47	Heat shock 70 kDa protein cognate 5	Hsc70-5	;	2	47	47	47	35	36	39	37	35	36	39	37	35	36	39	37	67.9	67.9	67.9	74.065	686	686;686	8.19						2	220	82	32	21	26	22	6	2	3	0	323.31	0.68088	1.0211
A0A0B4LFD9;Q8T3U2	A0A0B4LFD9;Q8T3U2	8;8	8;8	8;8	40S ribosomal protein S23	RpS23	;	2	8	8	8	8	7	3	4	8	7	3	4	8	7	3	4	57.3	57.3	57.3	16.016	143	143;143	14.4														10	6	0	214.47	0.84766	1.0765
A0A0B4LFE1;Q7K5M2	A0A0B4LFE1;Q7K5M2	3;3	3;3	3;3			;	2	3	3	3	2	3	0	0	2	3	0	0	2	3	0	0	29.5	29.5	29.5	23.681	210	210;224	NaN																0	53.342	0.73549	0.86142
A0A0B4LFH0;Q9V813;A0A0B4KG54	A0A0B4LFH0;Q9V813;A0A0B4KG54	8;8;7	8;8;7	8;8;7	S-methyl-5-thioadenosine phosphorylase	Mtap	;;	3	8	8	8	6	7	4	5	6	7	4	5	6	7	4	5	27	27	27	32.017	289	289;289;360	12.1												23	3			0	47.76	0.75303	1.0504
A0A0B4LFH2;Q7JUP3	A0A0B4LFH2;Q7JUP3	7;7	7;7	7;7		casp	;	2	7	7	7	7	6	1	0	7	6	1	0	7	6	1	0	13.9	13.9	13.9	77.927	690	690;695	7							2									0	80.078	0.76757	0.89818
A0A0B4LFH8	A0A0B4LFH8	35	1	1		ATPCL		1	35	1	1	29	32	17	15	0	0	1	1	0	0	1	1	48.1	3.2	3.2	119.82	1096	1096	5					2											1	-2	NaN	NaN
A0A0B4LFI4;Q6WV20	A0A0B4LFI4;Q6WV20	1;1	1;1	1;1	Polypeptide N-acetylgalactosaminyltransferase;Polypeptide N-acetylgalactosaminyltransferase 1	GalNAc-T1	;	2	1	1	1	1	1	0	0	1	1	0	0	1	1	0	0	6	6	6	44.645	384	384;601	NaN																0.00019944	2.7602	NaN	NaN
A0A0B4LFI7;A8DWJ8	A0A0B4LFI7;A8DWJ8	3;3	3;3	3;3		Nox	;	2	3	3	3	1	3	0	0	1	3	0	0	1	3	0	0	4.3	4.3	4.3	145.78	1282	1282;1340	NaN																0.00078064	2.3302	0.81712	1.0201
A0A0B4LFJ1;Q23997	A0A0B4LFJ1;Q23997	30;30	30;30	29;29	Chitinase-like protein CG5210	CG5210	;	2	30	30	29	23	22	17	23	23	22	17	23	22	21	16	22	70.4	70.4	68.6	50.354	452	452;452	9.4									91	53		2				0	323.31	0.5412	1.0552
A0A0B4LFJ8;A1ZAU6	A0A0B4LFJ8;A1ZAU6	1;1	1;1	1;1		CG4853-RA	;	2	1	1	1	0	1	0	0	0	1	0	0	0	1	0	0	2.1	2.1	2.1	78.448	704	704;709	NaN																0.00039487	2.5795	NaN	NaN
A0A0B4LFK0;Q9V7S5	A0A0B4LFK0;Q9V7S5	1;1	1;1	1;1	Putative inorganic phosphate cotransporter	Picot	;	2	1	1	1	0	1	0	0	0	1	0	0	0	1	0	0	2.5	2.5	2.5	56.277	516	516;529	NaN																0	5.7453	NaN	NaN
A0A0B4LFL2;A1ZAX1	A0A0B4LFL2;A1ZAX1	20;20	20;20	20;20	Eukaryotic translation initiation factor 3 subunit C	eIF3-S8	;	2	20	20	20	16	17	12	8	16	17	12	8	16	17	12	8	31.1	31.1	31.1	105.65	910	910;910	6.19					23	26	7	4	2				2			0	162.23	0.80153	1.0131
A0A0B4LFL3;O96827	A0A0B4LFL3;O96827	14;14	14;14	14;14	Probable elongation factor 1-beta	Ef1beta	;	2	14	14	14	14	14	6	8	14	14	6	8	14	14	6	8	65.8	65.8	65.8	24.247	222	222;222	13.8													18	26	8	0	323.31	0.86275	1.0516
A0A0B4LFL6;Q8T017	A0A0B4LFL6;Q8T017	1;1	1;1	1;1		Dhit	;	2	1	1	1	1	0	0	0	1	0	0	0	1	0	0	0	5.2	5.2	5.2	29.465	271	271;274	NaN																0.0026692	1.971	NaN	NaN
A0A0B4LFM0;P41044	A0A0B4LFM0;P41044	18;18	18;18	18;18	Calbindin-32	Cbp53E	;	2	18	18	18	14	14	10	15	14	14	10	15	14	14	10	15	57.1	57.1	57.1	35.717	310	310;310	12												56		1		0	323.31	0.59035	0.78319
A0A0B4LFP4;A8DYH2	A0A0B4LFP4;A8DYH2	6;6	6;6	6;6	Ubiquitin-fold modifier 1	CG34191	;	2	6	6	6	6	6	0	0	6	6	0	0	6	6	0	0	71.3	71.3	71.3	9.4378	87	87;87	NaN																0	145.39	0.87105	1.0396
A0A0B4LFP7;A0A0B4LFW8;B7YZK8	A0A0B4LFP7;A0A0B4LFW8;B7YZK8	17;16;16	17;16;16	1;0;0		tn	;;	3	17	17	1	10	17	0	0	10	17	0	0	0	1	0	0	30	30	2.4	134.23	1248	1248;1277;1517	NaN																0	323.31	0.83121	1.0009
A0A0B4LFQ3;A1ZBH8;A0A0B4LGY8;A0A0B4LFV0;A1ZBH7	A0A0B4LFQ3;A1ZBH8;A0A0B4LGY8;A0A0B4LFV0;A1ZBH7	5;5;5;5;5	5;5;5;5;5	5;5;5;5;5	Mitogen-activated protein kinase kinase kinase kinase	hppy	;;;;	5	5	5	5	2	2	0	1	2	2	0	1	2	2	0	1	8.1	8.1	8.1	103.64	934	934;947;968;1205;1218	2		1														0	9.6381	0.9701	1.1801
A0A0B4LFR4;Q7K110	A0A0B4LFR4;Q7K110	21;21	21;21	21;21		OstDelta	;	2	21	21	21	18	19	14	13	18	19	14	13	18	19	14	13	40.1	40.1	40.1	69.1	633	633;634	6.15	8	11	4	5		1	2	57	1							0	244.98	0.52246	1.0414
A0A0B4LFS2;Q9V818;Q9V817	A0A0B4LFS2;Q9V818;Q9V817	1;1;1	1;1;1	1;1;1	Probable G-protein coupled receptor Mth-like 3;Probable G-protein coupled receptor Mth-like 4	mthl3;mthl4	;;	3	1	1	1	0	1	0	0	0	1	0	0	0	1	0	0	2.2	2.2	2.2	58.756	511	511;511;517	NaN																0.0048381	1.5666	NaN	NaN
A0A0B4LFS3;Q8SX68	A0A0B4LFS3;Q8SX68	7;7	7;7	7;7	Uncharacterized protein CG10915	CG10915	;	2	7	7	7	3	6	0	0	3	6	0	0	3	6	0	0	14	14	14	65.421	609	609;609	NaN																0	14.19	0.8478	1.0197
A0A0B4LFT2;Q27606;Q9VL92	A0A0B4LFT2;Q27606	13;13;2	13;13;2	11;11;2	Cytochrome P450 4e2	Cyp4e2	;	3	13	13	11	12	11	2	7	12	11	2	7	10	9	1	6	31.4	31.4	25.9	60.692	526	526;526;526	9									12							0	81.7	0.83163	1.0404
A0A0B4LFU5;Q8IGJ0	A0A0B4LFU5;Q8IGJ0	6;6	6;6	6;6	Protein EFR3 homolog cmp44E	stmA	;	2	6	6	6	6	3	0	3	6	3	0	3	6	3	0	3	11.8	11.8	11.8	90.909	808	808;834	6						5										0	14.516	0.71309	0.95509
A0A0B4LFW0;A1ZBK9	A0A0B4LFW0;A1ZBK9	1;1	1;1	1;1		Arl6	;	2	1	1	1	1	1	0	0	1	1	0	0	1	1	0	0	6	6	6	22.659	201	201;202	NaN																0.0046878	1.6642	1.2786	1.5392
A0A0B4LFW3;Q7K088	A0A0B4LFW3;Q7K088	5;5	5;5	5;5		Obp56e	;	2	5	5	5	4	3	2	2	4	3	2	2	4	3	2	2	51.9	51.9	51.9	14.073	131	131;132	15															7	0	50.913	0.53505	0.99999
A0A0B4LFW5	A0A0B4LFW5	14	14	1		Glycogenin		1	14	14	1	13	12	3	5	13	12	3	5	1	1	0	0	25.5	25.5	2	78.061	699	699	2.48	3	7	9	2												0	323.31	0.96745	1.1901
A0A0B4LFW6;A1Z7S0	A0A0B4LFW6;A1Z7S0	23;23	23;23	23;23		Rme-8	;	2	23	23	23	8	13	9	1	8	13	9	1	8	13	9	1	13.3	13.3	13.3	272.47	2407	2407;2408	3.06		1	15	2												0	78.774	0.69206	0.99075
A0A0B4LFX4	A0A0B4LFX4	79	1	1		cora		1	79	1	1	71	69	43	40	0	1	0	0	0	1	0	0	70.9	0.9	0.9	173.91	1600	1600	NaN																0.0019201	2.0909	NaN	NaN
Q8MLW2;A0A0B4LFX8;Q9NDJ2	Q8MLW2;A0A0B4LFX8;Q9NDJ2	3;3;3	3;3;3	3;3;3	Helicase domino	dom	;;	3	3	3	3	1	0	2	1	1	0	2	1	1	0	2	1	1.3	1.3	1.3	348.38	3183	3183;3233;3198	3.86			4	1	1	1										0.0091234	1.0433	0.50597	1.0523
A0A0B4LFY2;Q7JW12	A0A0B4LFY2;Q7JW12	3;3	3;3	3;3	Thioredoxin-related transmembrane protein 2 homolog	CG11007	;	2	3	3	3	3	2	0	0	3	2	0	0	3	2	0	0	15.5	15.5	15.5	31.322	271	271;271	NaN																0	6.3309	0.9098	1.053
A0A0B4LFZ4	A0A0B4LFZ4	35	2	2		TER94		1	35	2	2	30	28	20	18	2	2	1	2	2	2	1	2	72	4.8	4.8	91.923	825	825	6						8										0	33.121	0.32844	0.65607
A0A0B4LG05;P25823	A0A0B4LG05;P25823	27;27	27;27	27;27	Maternal protein tudor	tud	;	2	27	27	27	13	14	13	0	13	14	13	0	13	14	13	0	15.2	15.2	15.2	284.87	2512	2512;2515	3.38	4	10	11	10	3	3						1				0	87.812	0.69243	0.82144
A0A0B4LG23;Q9V8R9	A0A0B4LG23;Q9V8R9	81;81	81;81	3;3	Protein 4.1 homolog	cora	;	2	81	81	3	73	71	44	41	73	71	44	41	2	3	1	1	69.2	69.2	3.2	183.87	1696	1696;1698	5.12	15	14	33	143	107	72	30	31	7	7	10	3				0	323.31	0.74542	1.0239
A0A0B4LG36;Q06943	A0A0B4LG36;Q06943	2;2	2;2	2;2	High mobility group protein Z	HmgZ	;	2	2	2	2	2	2	0	0	2	2	0	0	2	2	0	0	25.2	25.2	25.2	12.656	111	111;111	NaN																0	39.822	0.80286	0.94931
A0A0B4LG52;Q9W237	A0A0B4LG52;Q9W237	10;10	10;10	10;10	40S ribosomal protein S16	RpS16	;	2	10	10	10	7	8	3	3	7	8	3	3	7	8	3	3	56.1	56.1	56.1	16.774	148	148;148	14.9														1	12	0	35.315	0.7673	0.97274
A0A0B4LG85;Q7JR69;A0A0B4LF74;Q960H8	A0A0B4LG85;Q7JR69;A0A0B4LF74;Q960H8	3;3;2;2	3;3;2;2	3;3;2;2		Cpr49Ac	;;;	4	3	3	3	2	2	0	0	2	2	0	0	2	2	0	0	18.4	18.4	18.4	36.212	315	315;324;285;294	NaN																0	45.169	0.76184	0.9094
A0A0B4LGB9;A0A0B4LG88;Q9W255	A0A0B4LGB9;A0A0B4LG88;Q9W255	7;7;7	7;7;7	7;7;7		qkr58E-1	;;	3	7	7	7	6	5	1	1	6	5	1	1	6	5	1	1	32.2	32.2	32.2	41.226	357	357;379;396	10										3						0	39.385	0.79843	0.91577
A0A0B4LGC6;Q8MLS7;A0A0B4LG95;Q7K274	A0A0B4LGC6;Q8MLS7;A0A0B4LG95;Q7K274	3;3;3;3	3;3;3;3	3;3;3;3		l(2)k09913	;;;	4	3	3	3	3	3	2	2	3	3	2	2	3	3	2	2	20.1	20.1	20.1	33.302	288	288;316;388;389	12.4												4	3			0	117.12	0.67313	0.9944
A0A0B4LG96;Q9W1L5	A0A0B4LG96;Q9W1L5	1;1	1;1	1;1	Peptidyl-alpha-hydroxyglycine alpha-amidating lyase 2	Pal2	;	2	1	1	1	1	0	0	0	1	0	0	0	1	0	0	0	2.5	2.5	2.5	44.712	406	406;406	NaN																0.003213	1.8099	0.56039	0.66008
A0A0B4LGA1;Q9W1K0	A0A0B4LGA1;Q9W1K0	3;3	3;3	3;3	Transmembrane protein 14 homolog	CG5532	;	2	3	3	3	3	1	0	0	3	1	0	0	3	1	0	0	49.1	49.1	49.1	11.582	112	112;112	NaN																0	9.361	0.77403	0.92062
A0A0B4LGA7;P27091	A0A0B4LGA7;P27091	3;3	3;3	3;3	Protein 60A	gbb	;	2	3	3	3	2	2	0	0	2	2	0	0	2	2	0	0	11.4	11.4	11.4	51.687	455	455;455	NaN																0.00058731	2.3934	0.70752	0.80018
A0A0B4LGB0;Q24007;Q8MLT4	A0A0B4LGB0;Q24007;Q8MLT4	14;14;14	14;14;14	14;14;14		Gp150	;;	3	14	14	14	9	11	3	2	9	11	3	2	9	11	3	2	18.7	18.7	18.7	117.36	1044	1044;1051;1076	5.14					6	1										0	114.61	0.77753	1.133
A0A0B4LGB7	A0A0B4LGB7	44	44	1	Calcium-transporting ATPase	Ca-P60A		1	44	44	1	39	38	31	31	39	38	31	31	1	1	1	1	60.1	60.1	0.9	109.35	999	999	5.21	141	176	154	158	178	182	93	78	53	29	30	48	18	13	11	0	323.31	0.62158	1.0296
A0A0B4LGD3;Q8MKK5	A0A0B4LGD3;Q8MKK5	17;14	2;0	2;0		kcc	;	2	17	2	2	17	15	8	5	2	2	2	1	2	2	2	1	20.8	2.3	2.3	119.7	1077	1077;1028	2.5	2	3	2			1										0	13.126	0.67559	0.90144
A0A0B4LGF8;P53777	A0A0B4LGF8;P53777	4;4	1;1	1;1	Muscle LIM protein 1	Mlp60A	;	2	4	1	1	4	4	2	3	1	1	0	1	1	1	0	1	62	23.9	23.9	9.9583	92	92;92	14.5													1	1	4	0	177.47	NaN	NaN
A0A0B4LGG4;Q9W1K5	A0A0B4LGG4;Q9W1K5	2;2	2;2	2;2	Sestrin homolog	Sesn	;	2	2	2	2	2	1	0	0	2	1	0	0	2	1	0	0	5.1	5.1	5.1	52.522	467	467;497	NaN																0	4.8143	0.88794	1.0878
A0A0B4LGH1;P08841	A0A0B4LGH1;P08841	6;6	4;4	4;4	Tubulin beta-3 chain	betaTub60D	;	2	6	4	4	6	6	4	5	4	4	2	3	4	4	2	3	25.2	17.7	17.7	50.778	453	453;454	9.25									9	3						0	265.98	0.52059	0.93733
Q9W1D9;A0A0B4LGH8	Q9W1D9;A0A0B4LGH8	8;8	8;8	8;8	Oxysterol-binding protein		;	2	8	8	8	7	4	0	0	7	4	0	0	7	4	0	0	21.8	21.8	21.8	52.217	455	455;457	NaN																0	25.701	0.81082	0.96907
A0A0B4LGI1	A0A0B4LGI1	12	12	1		Galphas		1	12	12	1	10	9	2	4	10	9	2	4	1	1	0	1	52.6	52.6	5.5	44.699	382	382	10										10						0	127.32	0.70195	0.8971
A0A0B4LGI9;H0RNI8;Q8MMC4	A0A0B4LGI9;H0RNI8;Q8MMC4	11;11;11	11;11;11	11;11;11	Protein CDV3 homolog	CG3760-RB;CG3760	;;	3	11	11	11	9	7	4	4	9	7	4	4	9	7	4	4	51.1	51.1	51.1	28.862	264	264;265;271	11.7											7	11	1			0	89.761	0.74934	0.98232
A0A0B4LHH1;Q960R0;Q9W1B5;A0A0B4LGJ9	A0A0B4LHH1;Q960R0;Q9W1B5;A0A0B4LGJ9	7;7;7;7	7;7;7;7	7;7;7;7		CG3209-RA	;;;	4	7	7	7	2	4	3	3	2	4	3	3	2	4	3	3	28.9	28.9	28.9	43.551	380	380;458;459;537	2.81	5	4	5	4	3											0	21.51	0.7947	0.94649
A4UZI0;A0A0B4LGK5;A1ZA18;A0A0B4KFR5	A4UZI0;A0A0B4LGK5;A1ZA18;A0A0B4KFR5	11;11;11;10	11;11;11;10	1;1;1;1	Kinesin-like protein	Khc-73	;;;	4	11	11	1	4	6	3	0	4	6	3	0	0	1	0	0	7.6	7.6	0.6	212.39	1899	1899;1913;1921;1957	4.33				2	1											0	17.379	0.71617	1.0375
A0A0B4LGL5;Q8MSU3	A0A0B4LGL5;Q8MSU3	3;3	3;3	3;3	Putative ferric-chelate reductase 1 homolog	CG8399	;	2	3	3	3	3	3	1	0	3	3	1	0	3	3	1	0	6.2	6.2	6.2	71.349	656	656;647	1.5	1	1														0	25.156	0.78425	0.95325
A0A0B4LGL6;P10379	A0A0B4LGL6;P10379	12;12	12;12	12;12	Protein unzipped	uzip	;	2	12	12	12	10	12	3	2	10	12	3	2	10	12	3	2	37.7	37.7	37.7	54.307	488	488;488	7.6							6	9								0	203.49	0.74423	0.95166
A0A0B4LGL8;Q24535;B7YZQ0	A0A0B4LGL8;Q24535	3;3;1	3;3;1	3;3;1	Serum response factor homolog	bs	;	3	3	3	3	2	3	0	0	2	3	0	0	2	3	0	0	10.7	10.7	10.7	47.621	449	449;449;355	NaN																0	10.167	0.74386	0.87524
A0A0B4LGN1;P29993	A0A0B4LGN1;P29993	16;15	16;15	16;15	Inositol 1,4,5-trisphosphate receptor	Itp-r83A	;	2	16	16	16	10	11	5	2	10	11	5	2	10	11	5	2	7.4	7.4	7.4	318.16	2828	2828;2838	1.72	6	11	1													0	34.982	0.83124	1.0359
A0A0B4LGN9	A0A0B4LGN9	1	1	1				1	1	1	1	0	0	0	1	0	0	0	1	0	0	0	1	7.3	7.3	7.3	17.807	151	151	14														1		0.0072635	1.2288	NaN	NaN
A0A0B4LGP3;Q7KVF1;Q9W0X0	A0A0B4LGP3;Q7KVF1;Q9W0X0	5;5;5	5;5;5	5;5;5		emp	;;	3	5	5	5	4	3	3	2	4	3	3	2	4	3	3	2	10.6	10.6	10.6	57.19	508	508;520;551	7.9							1	9								0	52.994	0.61093	1.0568
A0A0B4LGQ6;A0A0B4LGP6;P54193	A0A0B4LGQ6;A0A0B4LGP6;P54193	5;5;5	5;5;5	4;4;4	General odorant-binding protein 83a	Obp83a	;;	3	5	5	4	5	4	1	0	5	4	1	0	4	4	1	0	33.8	33.8	27.9	17.326	154	154;174;154	9									1							0	18.319	0.86816	1.0614
A0A0B4LGQ1;Q00637	A0A0B4LGQ1;Q00637	9;9	9;9	9;9	Superoxide dismutase;Superoxide dismutase [Mn], mitochondrial	Sod2	;	2	9	9	9	6	8	1	4	6	8	1	4	6	8	1	4	69.6	69.6	69.6	24.659	217	217;217	13.5													12	12		0	249.77	0.80097	0.97008
A0A0B4LGQ8;Q9VN19	A0A0B4LGQ8;Q9VN19	2;2	2;2	2;2	Golgi to ER traffic protein 4 homolog	CG9853	;	2	2	2	2	1	2	1	2	1	2	1	2	1	2	1	2	12.4	12.4	12.4	38.489	339	339;339	12												3				0	14.736	0.66691	1.0463
A0A0B4LGS0;P81641;P08144	A0A0B4LGS0;P81641;P08144	5;5;5	5;5;5	5;5;5	Alpha-amylase;Alpha-amylase B;Alpha-amylase A	Amy-p;Amy-d	;;	3	5	5	5	5	5	2	3	5	5	2	3	5	5	2	3	17.8	17.8	17.8	53.82	494	494;494;494	9.79									3	11						0	86.365	0.66087	1.0438
A0A0B4LGS4;P54611	A0A0B4LGS4;P54611	15;15	15;15	15;15	V-type proton ATPase subunit E	Vha26	;	2	15	15	15	9	9	13	13	9	9	13	13	9	9	13	13	66.4	66.4	66.4	26.082	226	226;226	13.5											1	4	64	19	23	0	285.98	0.64557	1.0233
A0A0B4LGT9;Q9VHV6	A0A0B4LGT9;Q9VHV6	3;3	3;3	3;3			;	2	3	3	3	0	3	0	0	0	3	0	0	0	3	0	0	27.3	27.3	27.3	30.48	264	264;272	NaN																0	17.442	0.63492	0.77601
A0A0B4LGV1;Q9VHY6	A0A0B4LGV1;Q9VHY6	17;17	17;17	17;17			;	2	17	17	17	16	12	5	4	16	12	5	4	16	12	5	4	24.6	24.6	24.6	100.03	908	908;915	6						18										0	125.35	0.73334	0.98885
A0A0B4LGV6;Q9VHG5	A0A0B4LGV6;Q9VHG5	6;6	6;6	6;6		Ibf1	;	2	6	6	6	5	4	1	1	5	4	1	1	5	4	1	1	31.2	31.2	31.2	27.062	237	237;242	12												3				0	20.807	0.75694	0.89684
Q8INN5;A0A126GUR5;Q8INN7;Q9VH92;A0A0B4LGY0;Q8INN6;A0A0B4LGZ0;Q9VH91;E1JIH1;A0A0B4LI11;A0A0B4LGY1;E1JIH2;E1JIH3	Q8INN5;A0A126GUR5;Q8INN7;Q9VH92;A0A0B4LGY0;Q8INN6;A0A0B4LGZ0;Q9VH91;E1JIH1;A0A0B4LI11;A0A0B4LGY1;E1JIH2;E1JIH3	14;14;14;14;14;14;14;14;14;14;14;14;14	14;14;14;14;14;14;14;14;14;14;14;14;14	14;14;14;14;14;14;14;14;14;14;14;14;14		Unc-115b;Unc-115a	;;;;;;;;;;;;	13	14	14	14	13	12	2	4	13	12	2	4	13	12	2	4	28	28	28	82.142	749	749;756;760;768;772;784;787;806;813;825;828;839;844	7.5						9	2	4			1	2				0	126.41	0.74359	0.94316
A0A0B4LGY4;A0A0B4LFU6;Q7K173;A1ZBH0;A1ZBG9	A0A0B4LGY4;A0A0B4LFU6;Q7K173;A1ZBH0;A1ZBG9	9;8;8;8;8	9;8;8;8;8	9;8;8;8;8	Beta-glucuronidase	CG15117-RB	;;;;	5	9	9	9	6	7	2	2	6	7	2	2	6	7	2	2	20.1	20.1	20.1	74.521	648	648;623;656;656;670	7							10									0	24.415	0.70298	0.84555
A0A0B4LGZ1;O44342	A0A0B4LGZ1;O44342	14;14	14;14	14;14	Protein windbeutel	wbl	;	2	14	14	14	14	13	3	8	14	13	3	8	14	13	3	8	65.4	65.4	65.4	29.444	257	257;257	13													19			0	112.71	0.63476	0.85979
A0A0B4LGZ3;P36872	A0A0B4LGZ3;P36872	12;12	12;12	12;12	Serine/threonine-protein phosphatase 2A 55 kDa regulatory subunit B;Protein phosphatase PP2A 55 kDa regulatory subunit	tws	;	2	12	12	12	9	9	6	3	9	9	6	3	9	9	6	3	35.5	35.5	35.5	56.966	499	499;499	9.51									17	18						0	103.76	0.7983	1.0119
A0A0B4LGZ4;Q8INQ7	A0A0B4LGZ4;Q8INQ7	1;1	1;1	1;1	Protein KRTCAP2 homolog	CG31460	;	2	1	1	1	0	1	0	0	0	1	0	0	0	1	0	0	11.3	11.3	11.3	15.392	141	141;141	NaN																0.0048309	1.5402	NaN	NaN
A0A0B4LGZ5;P46222	A0A0B4LGZ5;P46222	10;10	10;10	10;10	60S ribosomal protein L11	RpL11	;	2	10	10	10	10	10	5	3	10	10	5	3	10	10	5	3	77.7	77.7	77.7	21.112	184	184;184	14														17		0	168.18	0.85665	1.0638
A0A0B4LGZ6;P51592	A0A0B4LGZ6;P51592	16;16	16;16	16;16	E3 ubiquitin-protein ligase hyd	hyd	;	2	16	16	16	12	7	5	4	12	7	5	4	12	7	5	4	7.8	7.8	7.8	319.13	2887	2887;2885	3.23		10	1	1											1	0	30.348	0.74737	1.0095
C0HK92;A0A0B4LGZ7	C0HK92;A0A0B4LGZ7	16;16	16;16	16;16			;	2	16	16	16	9	9	13	11	9	9	13	11	9	9	13	11	45.7	45.7	45.7	68.641	619	619;619	7.58	1	3	2	6	6	52	73	39	27	25	10	10				0	323.31	0.32347	0.70792
A0A0B4LGZ8;Q8SY61	A0A0B4LGZ8;Q8SY61	6;6	6;6	6;6	General odorant-binding protein 56d	Obp56d	;	2	6	6	6	6	6	3	4	6	6	3	4	6	6	3	4	64.9	64.9	64.9	14.119	131	131;131	14.3	1														18	0	90.449	0.5469	1.2201
A0A0B4LH38;A0A0B4LH08;A0A0B4KG40;Q9VH10;A0A0B4JCW7;A0A0B4LGZ2	A0A0B4LH38;A0A0B4LH08;A0A0B4KG40;Q9VH10;A0A0B4JCW7;A0A0B4LGZ2	5;5;3;3;3;3	5;5;3;3;3;3	5;5;3;3;3;3			;;;;;	6	5	5	5	2	1	2	2	2	1	2	2	2	1	2	2	1.8	1.8	1.8	331.2	2928	2928;3213;2904;3068;3189;3190	8.35							6	3	6	1		1				0	4.6264	0.36191	1.1253
A0A0B4LH12;A0A0B4LG04;Q9V968	A0A0B4LH12;A0A0B4LG04;Q9V968	3;2;2	3;2;2	3;2;2	MIP18 family protein CG30152	CG30152	;;	3	3	3	3	3	2	0	0	3	2	0	0	3	2	0	0	36.2	36.2	36.2	17.319	152	152;218;218	NaN																0	49.163	0.79838	0.9456
A0A0B4LH25;Q9W2K4;A8DYK5;A2VEJ9	A0A0B4LH25;Q9W2K4;A8DYK5	5;5;4;2	5;5;4;2	5;5;4;2			;;	4	5	5	5	3	5	0	0	3	5	0	0	3	5	0	0	5.3	5.3	5.3	130.07	1212	1212;1215;1306;412	NaN																0	14.499	0.76979	0.92675
B7YZM7;E1JGQ4;A0A0B4LH32;B7YZM6;B7YZM3;B7YZM4;B7YZM5;Q7KVP5;Q7KVP6;Q9W2I0	B7YZM7;E1JGQ4;A0A0B4LH32;B7YZM6;B7YZM3;B7YZM4;B7YZM5;Q7KVP5;Q7KVP6;Q9W2I0	5;5;5;5;5;5;5;5;5;5	5;5;5;5;5;5;5;5;5;5	5;5;5;5;5;5;5;5;5;5			;;;;;;;;;	10	5	5	5	5	2	1	0	5	2	1	0	5	2	1	0	4.4	4.4	4.4	162.59	1476	1476;1478;1488;1498;1500;1518;1550;1552;1640;1642	3		1		1												0	10.861	0.528	0.85757
Q8SX98;E1JGR9;Q0E8Y8;Q7KVL6;A0A0B4LH48;E1JGR7;A8DYL3	Q8SX98;E1JGR9;Q0E8Y8;Q7KVL6;A0A0B4LH48;E1JGR7;A8DYL3	4;4;4;4;4;4;4	4;4;4;4;4;4;4	4;4;4;4;4;4;4		Vrp1	;;;;;;	7	4	4	4	2	4	0	0	2	4	0	0	2	4	0	0	9	9	9	71.214	708	708;718;751;761;767;809;852	NaN																0	16.733	1.0202	1.2202
A0A0B4LH50;P10981;P45891	A0A0B4LH50;P10981	15;15;1	1;1;0	0;0;0	Actin-87E	Act87E	;	3	15	1	0	13	13	15	12	1	1	1	1	0	0	0	0	54.8	6.4	0	41.801	376	376;376;376	11										1	21	1				0	54.716	0.84388	1.0735
A0A0B4LH53;P54351	A0A0B4LH53;P54351	24;24	19;19	19;19	Vesicle-fusing ATPase 2	Nsf2	;	2	24	19	19	18	20	15	13	13	15	12	10	13	15	12	10	49.6	40.6	40.6	83.433	752	752;752	7							42									0	295.48	0.78791	1.056
A0A0B4LH64;Q8SWR8	A0A0B4LH64;Q8SWR8	8;8	8;8	8;8	Ataxin-2 homolog	Atx2	;	2	8	8	8	7	7	2	0	7	7	2	0	7	7	2	0	12.9	12.9	12.9	111.41	1023	1023;1084	9.36							1	2	2	4	2					0	65.074	0.79017	0.94408
A0A0B4LH71	A0A0B4LH71	10	10	1		Sap47		1	10	10	1	9	7	6	5	9	7	6	5	1	1	0	0	53	53	9.8	35.059	347	347	10.4							8	3	1	25	6	12		3	2	0	323.31	0.65192	0.79104
A0A0B4LH72;Q9VF08	A0A0B4LH72;Q9VF08	8;8	8;8	8;8	Mitochondrial import inner membrane translocase subunit Tim16	blp	;	2	8	8	8	7	7	4	4	7	7	4	4	7	7	4	4	85.8	85.8	85.8	15.73	141	141;141	15															18	0	51.207	0.62742	0.99202
A0A0B4LH99;Q9VED0	A0A0B4LH99;Q9VED0	1;1	1;1	1;1	Protein TAPT1 homolog	CG7218	;	2	1	1	1	0	0	1	0	0	0	1	0	0	0	1	0	2.2	2.2	2.2	75.565	676	676;676	2		2														0.0065538	1.2581	NaN	NaN
A0A0B4LHA6;Q9VE61	A0A0B4LHA6;Q9VE61	1;1	1;1	1;1	E3 ubiquitin-protein ligase RNF181 homolog	CG7694	;	2	1	1	1	1	0	0	0	1	0	0	0	1	0	0	0	17	17	17	17.037	147	147;147	NaN																0	11.151	0.58524	0.67864
A0A0B4LHC1;B5RIZ2;Q9VDS5;A0A0B4LHN0;A0A0B4LHC3	A0A0B4LHC1;B5RIZ2;Q9VDS5;A0A0B4LHN0	10;10;10;7;4	10;10;10;7;4	10;10;10;7;4	Rho GTPase-activating protein 92B	RhoGAP92B;RhoGAP92B-RA	;;;	5	10	10	10	6	9	0	0	6	9	0	0	6	9	0	0	20	20	20	82.955	739	739;740;740;648;543	NaN																0	57.54	0.87742	1.0498
Q9W1I7;A0A0B4LHC9	Q9W1I7;A0A0B4LHC9	7;7	7;7	7;7			;	2	7	7	7	5	7	2	1	5	7	2	1	5	7	2	1	30	30	30	36.344	323	323;330	11											5					0	65.548	0.7307	0.93971
A0A0B4LHE7;Q9XZH6	A0A0B4LHE7;Q9XZH6	10;10	10;10	10;10	V-type proton ATPase subunit G	Vha13	;	2	10	10	10	7	7	7	8	7	7	7	8	7	7	7	8	76.1	76.1	76.1	13.625	117	117;117	13.7	2	2												1	38	0	243.17	0.60221	1.0055
A0A0B4LHF0;Q9I7J1	A0A0B4LHF0;Q9I7J1	4;4	4;4	4;4		CG4733-RA	;	2	4	4	4	4	3	1	1	4	3	1	1	4	3	1	1	7	7	7	97.172	882	882;888	8.5								1	1							0	14.876	0.85095	0.99878
A0A0B4LHF7;Q9VD51	A0A0B4LHF7;Q9VD51	12;12	12;12	12;12	Probable ATP-dependent RNA helicase pitchoune	pit	;	2	12	12	12	9	11	2	0	9	11	2	0	9	11	2	0	26	26	26	76.927	680	680;680	7							2									0	64.003	0.82675	1.1225
A0A0B4LHF9;Q9I7I7	A0A0B4LHF9;Q9I7I7	10;10	10;10	10;10	NAD-dependent protein deacetylase Sirt2	Sirt2	;	2	10	10	10	10	4	0	2	10	4	0	2	10	4	0	2	50.4	50.4	50.4	40.112	355	355;355	10										3						0	74.885	0.52811	0.66596
A0A0B4LHI3;Q9XZL8	A0A0B4LHI3;Q9XZL8	5;5	5;5	5;5	Protein sarah	sra	;	2	5	5	5	3	4	1	0	3	4	1	0	3	4	1	0	22.3	22.3	22.3	31.423	292	292;292	13													1			0	52.483	0.77914	0.89301
A0A0B4LHK8;Q9VCV1	A0A0B4LHK8	3;1	3;1	3;1				2	3	3	3	3	3	0	1	3	3	0	1	3	3	0	1	15.4	15.4	15.4	30.799	273	273;203	13													1			0	23.122	0.79618	0.94804
A0A0B4LHL1;Q9VC50;Q8IMV7	A0A0B4LHL1;Q9VC50;Q8IMV7	2;2;2	2;2;2	2;2;2		CG13627-RB	;;	3	2	2	2	1	2	0	0	1	2	0	0	1	2	0	0	5.9	5.9	5.9	67.413	611	611;697;697	NaN																0.0058447	1.3139	0.74873	0.87906
A0A0B4LHL7;Q24251	A0A0B4LHL7;Q24251	17;17	17;17	17;17	ATP synthase subunit d, mitochondrial	ATPsyn-d	;	2	17	17	17	13	14	8	11	13	14	8	11	13	14	8	11	94.9	94.9	94.9	20.2	178	178;178	13.2	4	2										5	13	58	16	0	209.84	0.72633	0.93949
A0A0B4LHM9;Q9VBV3	A0A0B4LHM9;Q9VBV3	4;4	4;4	4;4	Protein takeout	to	;	2	4	4	4	1	3	0	1	1	3	0	1	1	3	0	1	17.3	17.3	17.3	27.343	249	249;249	13													1			0	11.487	0.42838	0.89166
Q9VBQ0;Q8IMS7;A0A0B4LHN5;A0A0B4LHY0	Q9VBQ0;Q8IMS7;A0A0B4LHN5;A0A0B4LHY0	1;1;1;1	1;1;1;1	1;1;1;1		ymp	;;;	4	1	1	1	0	1	0	0	0	1	0	0	0	1	0	0	10.8	10.8	10.8	15.681	139	139;146;173;186	NaN																0.0013516	2.1669	NaN	NaN
A0A0B4LHR2;Q8IMP0;Q8IMP1;A0A126GV26	A0A0B4LHR2;Q8IMP0;Q8IMP1;A0A126GV26	2;2;1;1	1;1;1;0	1;1;1;0			;;;	4	2	1	1	2	1	0	0	1	0	0	0	1	0	0	0	3.6	2.1	2.1	87.66	815	815;862;667;700	NaN																0.0091251	1.047	NaN	NaN
A0A0B4LHR3;Q9GQN5	A0A0B4LHR3;Q9GQN5	2;2	2;2	2;2	Transcriptional regulator ATRX homolog	XNP	;	2	2	2	2	0	1	1	0	0	1	1	0	0	1	1	0	2.4	2.4	2.4	119.48	1046	1046;1311	5					1											0.0013472	2.1349	0.50014	0.98744
A0A0B4LHR8;Q8IMP2	A0A0B4LHR8;Q8IMP2	2;1	2;1	1;1		CG31064-RB	;	2	2	2	1	2	1	0	0	2	1	0	0	1	0	0	0	2.3	2.3	0.9	95.445	877	877;729	NaN																0.0011621	2.1993	0.67466	0.78723
A0A0B4LHS1;P06742	A0A0B4LHS1;P06742	6;6	6;6	6;6	Myosin light chain alkali	Mlc1	;	2	6	6	6	6	5	5	6	6	5	5	6	6	5	5	6	18.7	18.7	18.7	17.524	155	155;155	12.8	7	1					1	3		1	3	15	22	30	41	0	131.1	0.50864	1.0126
A0A0B4LHS9;Q94547	A0A0B4LHS9;Q94547	3;3	3;3	3;3	Regulator of gene activity	Rga	;	2	3	3	3	1	2	0	0	1	2	0	0	1	2	0	0	6	6	6	59.271	579	579;585	NaN																0.0048435	1.5866	NaN	NaN
A0A0B4LHT3;Q9VAS7	A0A0B4LHT3;Q9VAS7	2;2	2;2	2;2	Innexin;Innexin inx3	Inx3	;	2	2	2	2	1	1	1	0	1	1	1	0	1	1	1	0	7.1	7.1	7.1	45.356	395	395;395	4				1												0.0002061	3.4144	0.62968	1.2333
A0A0B4LHU5;Q9VB31;Q27593	A0A0B4LHU5;Q9VB31	8;8;1	8;8;1	7;7;0	Probable cytochrome P450 6a18	Cyp6a18	;	3	8	8	7	5	5	2	2	5	5	2	2	4	4	2	2	20.5	20.5	18.7	57.955	507	507;507;506	8.8								1	4							0	14.849	0.75791	0.98492
A0A0B4LHV6;P21663	A0A0B4LHV6;P21663	1;1	1;1	1;1	Andropin	Anp	;	2	1	1	1	1	1	0	0	1	1	0	0	1	1	0	0	29.8	29.8	29.8	6.1513	57	57;57	NaN																0	44.405	0.11761	0.13528
A0A0B4LHV8;Q9VC57	A0A0B4LHV8;Q9VC57	7;7	7;7	7;7	Atlastin	atl	;	2	7	7	7	6	7	5	6	6	7	5	6	6	7	5	6	21.8	21.8	21.8	60.911	541	541;541	9.37									24	14						0	185.28	0.50485	0.93767
A0A0B4LI13;A0A0B4LHW0;P13678;Q4QQA3	A0A0B4LI13;A0A0B4LHW0;P13678;Q4QQA3	14;14;12;10	14;14;12;10	14;14;12;10	Protein kinase C	Pkc98E	;;;	4	14	14	14	11	11	1	1	11	11	1	1	11	11	1	1	25.9	25.9	25.9	82.978	738	738;739;634;554	6.6						2	3									0	69.016	0.74415	0.87055
A0A0B4LHW6;Q0KHY7;Q4V443	A0A0B4LHW6;Q0KHY7	4;4;1	4;4;1	4;4;1			;	3	4	4	4	3	0	1	2	3	0	1	2	3	0	1	2	9.8	9.8	9.8	58.903	508	508;509;386	9.6							2			1		2				0	17.48	0.21881	0.66995
A0A0B4LHX1;O76206	A0A0B4LHX1;O76206	6;6	6;6	6;6	Putative riboflavin kinase	anon-84Ea	;	2	6	6	6	5	5	1	3	5	5	1	3	5	5	1	3	67.3	67.3	67.3	16.985	153	153;153	15															5	0	99.633	0.72327	0.94851
A0A0B4LI86;P08266	A0A0B4LI86;P08266	11;11	11;11	11;11	DNA-directed RNA polymerase;DNA-directed RNA polymerase II subunit RPB2	RpII140	;	2	11	11	11	6	6	5	1	6	6	5	1	6	6	5	1	13.4	13.4	13.4	134.04	1176	1176;1176	5					10											0	33.345	0.66919	0.8811
A0A0B4LIA3;Q8INB9	A0A0B4LIA3;Q8INB9	9;8	9;8	9;8	RAC serine/threonine-protein kinase	Akt1	;	2	9	9	9	7	8	4	2	7	8	4	2	7	8	4	2	19.2	19.2	19.2	59.91	530	530;611	7.82							2	9								0	59.259	0.67714	1.0555
Q9VDS7;A0A0B4LID7	Q9VDS7;A0A0B4LID7	10;10	10;10	10;10		CG4538-RA	;	2	10	10	10	9	9	6	4	9	9	6	4	9	9	6	4	24.5	24.5	24.5	71.278	673	673;679	8.17								17			1					0	151.3	0.76985	1.0613
A0A0B4LIE8;Q9VDL7;Q8IN53	A0A0B4LIE8;Q9VDL7;Q8IN53	5;5;3	5;5;3	5;5;3		att-ORFA	;;	3	5	5	5	4	3	1	2	4	3	1	2	4	3	1	2	16.2	16.2	16.2	40.239	364	364;365;290	11.2											3	1				0	11.246	0.76839	0.90002
A0A0B4LIF3;Q86NP2;A0A0B4KGH5	A0A0B4LIF3;Q86NP2;A0A0B4KGH5	4;4;3	4;4;3	4;4;3	Negative elongation factor A	Nelf-A	;;	3	4	4	4	3	4	0	0	3	4	0	0	3	4	0	0	4.8	4.8	4.8	134.82	1250	1250;1251;1264	NaN																0	20.295	0.78982	0.9253
A0A0B4LIG1	A0A0B4LIG1	2	2	2		pre-mod(mdg4)-C		1	2	2	2	1	2	0	0	1	2	0	0	1	2	0	0	19.1	19.1	19.1	14.634	131	131	NaN																0.00020133	2.9719	0.68337	0.78028
A0A0B4LIH0;Q9VCX4	A0A0B4LIH0;Q9VCX4	4;4	4;4	4;4	Ribosome-releasing factor 2, mitochondrial	EF-G2	;	2	4	4	4	0	3	1	0	0	3	1	0	0	3	1	0	9.4	9.4	9.4	63.236	565	565;740	7							1									0	5.7819	0.62422	0.96815
A0A0B4LIJ0;P48601	A0A0B4LIJ0;P48601	20;20	20;20	20;20	26S protease regulatory subunit 4	Rpt2	;	2	20	20	20	14	17	11	7	14	17	11	7	14	17	11	7	59.7	59.7	59.7	49.323	439	439;439	9.05								3	36	1			1			0	313.33	0.71167	0.90011
A0A0B4LJ12;P08879;A0A0B4LHX6	A0A0B4LJ12;P08879;A0A0B4LHX6	8;8;7	8;8;7	8;8;7	Nucleoside diphosphate kinase	awd	;;	3	8	8	8	7	7	3	2	7	7	3	2	7	7	3	2	83.7	83.7	83.7	17.17	153	153;153;168	15															11	0	323.31	0.82868	1.0145
A0A0B7P9G0	A0A0B7P9G0	15	15	15		uex		1	15	15	15	12	12	2	2	12	12	2	2	12	12	2	2	29	29	29	93.282	834	834	5.18	1	2				4	4									0	156.81	0.70102	0.94982
A0A0C4DHA1;Q2M1E6;Q9VN68;A8JQT5	A0A0C4DHA1;Q2M1E6	3;3;1;1	3;3;1;1	3;3;1;1		Cdep	;	4	3	3	3	2	2	0	0	2	2	0	0	2	2	0	0	2.4	2.4	2.4	131.6	1163	1163;1167;404;4273	NaN																0.000205	3.3053	0.70258	0.86166
A0A0C4DHD1;Q7KVH9	A0A0C4DHD1;Q7KVH9	2;2	2;2	2;2	Tumor necrosis factor alpha-induced protein 8-like protein	CG4091	;	2	2	2	2	2	2	0	0	2	2	0	0	2	2	0	0	14.4	14.4	14.4	21.387	188	188;188	NaN																0	4.9626	0.74595	0.87145
A0A0C4DHD4;Q45VV3	A0A0C4DHD4;Q45VV3	2;2	2;2	2;2	Transcriptional coactivator yorkie	yki	;	2	2	2	2	1	2	0	0	1	2	0	0	1	2	0	0	6.6	6.6	6.6	43.594	395	395;395	NaN																0	7.4342	0.91658	1.1152
A0A0C4DHE6;Q9VFS5	A0A0C4DHE6;Q9VFS5	4;4	4;4	4;4	Serine/threonine-protein phosphatase 4 regulatory subunit 3	flfl	;	2	4	4	4	2	2	1	0	2	2	1	0	2	2	1	0	3.8	3.8	3.8	109.29	980	980;980	5					2											0.0002053	3.3393	0.82985	1.0945
A0A0C4DHE7;Q8IMY1	A0A0C4DHE7;Q8IMY1	20;19	1;0	1;0	Glutamate dehydrogenase	Gdh	;	2	20	1	1	16	17	14	16	1	1	0	0	1	1	0	0	63.9	9.7	9.7	43.064	391	391;404	NaN																0	36.367	0.59599	0.69528
A0A0C4DHE8;Q9VH69	A0A0C4DHE8;Q9VH69	2;2	2;2	2;2	40S ribosomal protein S29	RpS29	;	2	2	2	2	2	2	0	0	2	2	0	0	2	2	0	0	57.1	57.1	57.1	6.5906	56	56;56	NaN																0	33.173	0.88814	1.0776
A1ZA89;Q8STB9;Q8WR08;A0A0C4DHF6	A1ZA89;Q8STB9;Q8WR08;A0A0C4DHF6	10;10;10;10	10;10;10;10	10;10;10;10		Dg	;;;	4	10	10	10	8	10	1	1	8	10	1	1	8	10	1	1	17.6	17.6	17.6	102.63	914	914;997;1179;1262	5.56					4	5										0	94.265	0.88387	1.0661
A0A0C4DHG6;A0A0C4DHG2;Q07171	A0A0C4DHG6;A0A0C4DHG2;Q07171	19;19;19	19;19;19	19;19;19	Gelsolin	Gel	;;	3	19	19	19	18	16	10	6	18	16	10	6	18	16	10	6	43.6	43.6	43.6	82.527	740	740;798;798	8.93						21	1			5	28					0	323.31	0.68339	0.88231
A0A0C4DHG5;P26686	A0A0C4DHG5;P26686	4;4	4;4	4;4	Serine-arginine protein 55	B52	;	2	4	4	4	3	3	3	3	3	3	3	3	3	3	3	3	19.2	19.2	19.2	40.381	355	355;376	9.9									6	3					1	0	44.051	0.81608	1.0304
Q9V3D8;A0A0C4FEI8	Q9V3D8;A0A0C4FEI8	13;13	13;13	13;13		grsm	;	2	13	13	13	11	11	8	6	11	11	8	6	11	11	8	6	38.7	38.7	38.7	60.169	558	558;655	8.82								8	36							0	323.31	0.70868	0.99307
A0A0R4YDN3;Q9VZN5	A0A0R4YDN3;Q9VZN5	1;1	1;1	1;1			;	2	1	1	1	1	0	0	0	1	0	0	0	1	0	0	0	12.8	12.8	12.8	14.358	125	125;126	NaN																0.00020064	2.9158	NaN	NaN
M9PCC7;M9PB69;M9MRE5;M9PF50;Q9VLS3;Q0E8L0;E1JHB4;Q8IPG4;M9PCW8;A0A0S0WGQ9;M9MSG8	M9PCC7;M9PB69;M9MRE5;M9PF50;Q9VLS3;Q0E8L0;E1JHB4;Q8IPG4;M9PCW8;A0A0S0WGQ9;M9MSG8	7;7;7;7;7;7;7;7;7;7;7	7;7;7;7;7;7;7;7;7;7;7	7;7;7;7;7;7;7;7;7;7;7	Piezo-type mechanosensitive ion channel component	Piezo	;;;;;;;;;;	11	7	7	7	4	6	4	3	4	6	4	3	4	6	4	3	5.4	5.4	5.4	288.32	2533	2533;2551;2570;2571;2621;2671;2686;2709;2838;2973;2551	2.25	6	9										1				0	37.435	0.40271	0.88105
Q9W0B2;A0A0S0WGR0	Q9W0B2;A0A0S0WGR0	2;2	2;2	2;2			;	2	2	2	2	2	1	0	0	2	1	0	0	2	1	0	0	22.5	22.5	22.5	22.053	191	191;255	NaN																0	26.696	0.70233	0.84461
A0A0S0WGW8;A0A0S0WNZ2;P52302	A0A0S0WGW8;A0A0S0WNZ2;P52302	9;9;9	9;9;9	9;9;9	Protein lethal(3)malignant blood neoplasm 1	l(3)mbn	;;	3	9	9	9	8	8	0	2	8	8	0	2	8	8	0	2	33.8	33.8	33.8	40.583	402	402;596;653	13											2				2	0	53.021	0.77052	0.92614
A8JNL6;A8JNL4;X2JC30;M9PE98;X2JCJ4;Q8IQ62;A0A0S0WGZ0;M9PHI5;P91621;M9PBR2;A8JNL5;P91620	A8JNL6;A8JNL4;X2JC30;M9PE98;X2JCJ4;Q8IQ62;A0A0S0WGZ0;M9PHI5;P91621;M9PBR2;A8JNL5;P91620	10;10;10;10;10;10;10;10;10;8;8;8	10;10;10;10;10;10;10;10;10;8;8;8	10;10;10;10;10;10;10;10;10;8;8;8	Protein still life, isoform SIF type 1;Protein still life, isoforms C/SIF type 2	sif	;;;;;;;;;;;	12	10	10	10	9	8	1	1	9	8	1	1	9	8	1	1	8.3	8.3	8.3	231.13	2072	2072;2081;2088;2091;2476;2657;2676;2734;2072;1270;2646;2061	5.33				2				1								0	109.12	0.66123	0.81534
A0A0S0WH03;M9NGB9;M9NEH9;Q95SZ9;M9PIK1;P91632;Q0E8A7	A0A0S0WH03;M9NGB9;M9NEH9;Q95SZ9;M9PIK1;P91632;Q0E8A7	6;6;6;5;5;5;5	6;6;6;5;5;5;5	2;2;2;1;1;1;1		mub	;;;;;;	7	6	6	2	6	5	2	2	6	5	2	2	2	1	0	0	26.7	26.7	8.9	43.561	415	415;433;573;364;368;386;539	10.5								1			5					0	90.024	0.7828	0.95424
A0A0S0WIC6;O46200	A0A0S0WIC6;O46200	2;2	2;2	2;2	Accessory gland protein Acp63F	Acp63F	;	2	2	2	2	2	2	1	2	2	2	1	2	2	2	1	2	17.3	17.3	17.3	8.9826	81	81;81	15															7	0	6.2008	0.091077	0.30682
A0A0S0WIH4;M9NCU7	A0A0S0WIH4;M9NCU7	168;166	6;4	2;0		Mhc	;	2	168	6	2	132	131	144	139	5	4	2	2	2	1	0	0	82	5	2.3	224.5	1962	1962;1962	4.39			11	6	4	4	2	1								0	107.25	0.5861	0.97152
715;118716;118717;118718;118719;118720;118721;118722;118723;118724;118725;118726;118727;118728;118729;118730;118731;118732;118733;118734;118735;118736;118737;118738;118739;118740;118741;118742;118743;118744;118745;118746;118747;118748;118749;118750;118751;118752;118753;118754;118755;118756;118757;118758;118759;118760;118761;118762;118763;118764;118765;118766;118767;118768;118769;118770;118771;118…
8029;198030;198031;198032;198033;198034;198035;198036;198037;198038;198039;198040;198041;198042;198043;198044;198045;198046;198047;198048;198049;198050;198051;198052;198053;198054;198055;198056;198057;198058;198059;198060;198061;198062;198063;198064;198065;200884;200885;200886;200887;200888;200889;200890;200891;200892;200893;200894;200895;200896;200897;200898;200899;200900;200901;200902;200903;20…	6835;6836;6837;6838;6839;6840;6841;6842;6843;6844;6845;6846;6847;6848;6849;6850;6851;6852;6853;6854;6855;6856;6857;6858;6859;6860;6861;6862;6863;6864;6865;6866;6867;6868;6869;6870;6871;6872;6873;6874;6875;6876;6877;6878;6879;6880;6881;6882;6883;6884;6885;6886;6887;6888;6889;6890;6891;6892;6893;6894;6895;6896;6897;6898;6899;6900;6901;6902;6903;6904;6905;6906;6907;6908;6909;6910;6911;6912;6913;6914…
1;104642;104643;104644;104645;104646;104647;104648;104649;104650;104651;104652;104653;104654;104655;104656;104657;104658;104659;104660;104661;104662;104663;104664;104665;104666;104667;104668;104669;104670;104671;104672;104673;104674;104675;104676;104677;104678;104679;104680;104681;104682;104683;104684;104685;104686;104687;104688;104689;104690;104691;104692;104693;104694;104695;104696;104697;10469…
76;227677;227678;227679;227680;227681;227682;227683;227684;227685;227686;227687;227688;227689;227690;227691;227692;227693;227694;227695;227696;227697;227698;227699;227700;227701;227702;227703;227704;227705;227706;227707;227708;227709;227710;227711;227712;227713;227714;227715;227716;227717;227718;227719;227720;227721;227722;227723;227724;227725;227726;227727;227728;227729;227730;227731;227732;2277…
663;279664;279665;279666;279667;279668;279669;279670;279671;279672;279673;279674;279675;279676;279677;279678;279679;279680;279681;279682;279683;279684;279685;279686;279687;279688;279689;279690;279691;279692;279693;279694;279695;279696;279697;279698;279699;279700;279701;279702;279703;279704;279705;279706;279707;279708;279709;279710;279711;279712;279713;279714;279715;279716;279717;279718;279719;279…
4100;374101;374102;374103;374104;374105;374106;374107;374108;374109;374110;374111;374112;374113;374114;374115;374116;374117;374118;374119;374120;374121;374122;374123;374124;374125;374126;374127;374128;374129;374130;374131;374132;374133;374134;374135;374136;374137;374138;374139;374140;374141;374142;374143;374144;374145;374146;374147;374148;374149;374150;374151;374152;374153;374154;374155;374156;37…
01235;501236;501237;501238;501239;501240;501241;501242;501243;501244;501245;501246;501247;501248;501249;501250;501251;501252;501253;501254;501255;501256;501257;501258;501259;501260;501261;501262;501263;501264;501265;501266;504976;504977;504978;504979;504980;504981;504982;510927;510928;510929;510930;511155;511156;511157;511158;511159;511160;511161;511162;511163;511164;511165;511166;511167;511168;5…	6981;7473;7509;8568;8582;8960;9527;20424;21003;21316;22850;22916;28754;29013;35431;38466;41623;41751;42437;50407;55812;61981;62115;63142;63307;67972;74516;74596;88244;89358;89711;94957;99749;100138;102770;102875;103915;104027;104566;104876;105377;106746;110407;128451;129273;136884;137240;144368;145936;147072;147077;150621;151295;156987;157022;165248;167147;170798;181961;189294;193271;203326;21780…	489;490;491;492;493;494;495;496;497;498;499;500;501;502;503;504;505;506;507;508	91;94;175;289;356;358;361;492;527;538;660;679;714;715;772;1202;1596;1613;1758;1863
A0A0S0WNN6;Q9TVM2	A0A0S0WNN6;Q9TVM2	20;20	20;20	20;20	Exportin-1	emb	;	2	20	20	20	15	17	8	3	15	17	8	3	15	17	8	3	26.3	26.3	26.3	122.8	1063	1063;1063	5.67					8	16										0	323.31	0.76554	1.0435
A0A0S0WNT6;Q9VNS0	A0A0S0WNT6;Q9VNS0	2;2	2;2	2;2	Protein maelstrom	mael	;	2	2	2	2	0	1	1	1	0	1	1	1	0	1	1	1	7.4	7.4	7.4	51.601	459	459;459	3.33			2	1												0.0058373	1.2936	0.6728	2.5438
B7Z0X0;B7Z0W9;A0A0S0X6R3	B7Z0X0;B7Z0W9;A0A0S0X6R3	1;1;1	1;1;1	1;1;1			;;	3	1	1	1	0	1	0	0	0	1	0	0	0	1	0	0	1.1	1.1	1.1	157.57	1455	1455;1576;1596	NaN																0	4.3451	NaN	NaN
M9PJN3;M9NEH3;A0A0S0X7U5;A8JUX2;M9NGF2;M9PEM6;Q9VXY2	M9PJN3;M9NEH3;A0A0S0X7U5;A8JUX2;M9NGF2;M9PEM6;Q9VXY2	1;1;1;1;1;1;1	1;1;1;1;1;1;1	1;1;1;1;1;1;1	MAP kinase-activating death domain protein	Rab3-GEF;rab3-GEF	;;;;;;	7	1	1	1	0	1	0	0	0	1	0	0	0	1	0	0	0.9	0.9	0.9	198.96	1819	1819;1822;2095;2124;2130;2154;2084	NaN																0.00059078	2.4998	NaN	NaN
A0A0S0X7W8;A0A0S0X0Z7;M9PGE0;M9NEN6;Q9W5A5	A0A0S0X7W8;A0A0S0X0Z7;M9PGE0;M9NEN6;Q9W5A5	2;1;1;1;1	2;1;1;1;1	2;1;1;1;1	Protein tweety homolog;Protein tweety-2	CG3638	;;;;	5	2	2	2	1	0	0	1	1	0	0	1	1	0	0	1	2.5	2.5	2.5	134.77	1224	1224;551;586;639;655	8								1								0	5.2412	0.56476	0.95011
M9NGK2;E1JJQ5;M9PJQ4;M9PHG6;A0A0S0X7Z4;P08510	M9NGK2;E1JJQ5;M9PJQ4;M9PHG6;A0A0S0X7Z4;P08510	2;2;2;2;2;2	2;2;2;2;2;2	2;2;2;2;2;2	Potassium voltage-gated channel protein Shaker	Sh	;;;;;	6	2	2	2	1	1	0	0	1	1	0	0	1	1	0	0	6.7	6.7	6.7	34.153	297	297;304;337;604;655;655	NaN																0	4.771	0.71391	0.86113
A0A0S0X8K7;Q9W4V8;Q9V9P3;Q9W0S3	A0A0S0X8K7;Q9W4V8	11;11;1;1	11;11;1;1	11;11;1;1	Mitochondrial import inner membrane translocase subunit TIM50-C	ttm50	;	4	11	11	11	10	11	9	5	10	11	9	5	10	11	9	5	38.6	38.6	38.6	49.671	428	428;428;343;409	11											31					0	192.01	0.72259	0.98725
A0A0S0X8W1	A0A0S0X8W1	2	2	2				1	2	2	2	1	1	0	0	1	1	0	0	1	1	0	0	4.1	4.1	4.1	148.37	1333	1333	NaN																0	14.063	0.37673	0.45245
A0A0T7B3Z6;Q9V9P5	A0A0T7B3Z6;Q9V9P5	3;3	3;3	3;3			;	2	3	3	3	2	1	0	2	2	1	0	2	2	1	0	2	7.3	7.3	7.3	83.162	727	727;731	7							3									0	15.304	0.21581	0.59042
X2JES1;Q9VIS3;A0A0U1RVK6	X2JES1;Q9VIS3;A0A0U1RVK6	14;14;14	14;14;14	14;14;14		fbp	;;	3	14	14	14	12	11	11	10	12	11	11	10	12	11	11	10	44.1	44.1	44.1	34.849	322	322;334;343	9.92	6	10	6								36	65				0	323.31	0.54016	1.1902
A0A126BEE6;Q9I7K6	A0A126BEE6;Q9I7K6	16;16	16;16	16;16	Protein NASP homolog	CG8223	;	2	16	16	16	11	9	13	2	11	9	13	2	11	9	13	2	51.4	51.4	51.4	51.89	492	492;492	7.73							17	26	1			1				0	282.05	0.3014	0.62904
A0A126GUN6;A0A0B4LGL0;A0A0B4KEW3;A0A0B4KER6;G3JX30;G3JX28;G3JX29;G3JX27;G3JX31;C1C3E7	A0A126GUN6;A0A0B4LGL0;A0A0B4KEW3;A0A0B4KER6	53;52;37;35;25;25;24;24;15;14	1;0;0;1;0;0;0;0;1;0	0;0;0;0;0;0;0;0;0;0		Zasp52	;;;	10	53	1	0	49	51	25	27	1	0	0	0	0	0	0	0	46.6	2.1	0	233.44	2142	2142;2084;1318;1267;716;787;651;722;515;449	NaN																1	-2	NaN	NaN
A0A126GUP6	A0A126GUP6	3	3	3				1	3	3	3	2	2	0	0	2	2	0	0	2	2	0	0	10.8	10.8	10.8	44.938	400	400	NaN																0	6.0828	0.67386	0.7967
A0A126GUQ4;Q0KIA8;Q9VI16	A0A126GUQ4;Q0KIA8;Q9VI16	28;28;28	28;28;28	26;26;26		CRAT	;;	3	28	28	26	23	21	17	17	23	21	17	17	23	21	15	15	54.2	54.2	52.2	72.015	638	638;657;662	7.76	1						16	79								0	323.31	0.67869	1.0423
A0A126GUQ5;Q9Y0Y6	A0A126GUQ5;Q9Y0Y6	4;4	4;4	4;4	Nuclear receptor-binding protein homolog	Madm	;	2	4	4	4	3	3	1	0	3	3	1	0	3	3	1	0	11.8	11.8	11.8	70.507	637	637;637	7							1									0	26.342	0.83247	0.96886
A0A126GUR6;Q95U38	A0A126GUR6;Q95U38	31;31	1;1	1;1	Succinyl-CoA ligase subunit beta	skap	;	2	31	1	1	22	23	25	19	0	1	0	0	0	1	0	0	73.2	5.5	5.5	49.087	452	452;503	NaN																0	51.568	1.0949	1.3446
A0A126GUT1;Q9VGS2	A0A126GUT1;Q9VGS2	8;8	8;8	8;8	Translationally-controlled tumor protein homolog	Tctp	;	2	8	8	8	8	8	5	5	8	8	5	5	8	8	5	5	58.1	58.1	58.1	19.637	172	172;172	14.1														19	2	0	323.31	0.8637	1.0352
A0A126GUU0;Q9V3G6	A0A126GUU0;Q9V3G6	3;3	3;3	3;3	CCR4-NOT transcription complex subunit 10	Not10	;	2	3	3	3	1	1	2	0	1	1	2	0	1	1	2	0	8.2	8.2	8.2	69.692	635	635;635	7							3									0	13.209	0.3347	0.93653
A0A126GUU7;Q9VEX9	A0A126GUU7;Q9VEX9	1;1	1;1	1;1	Histone deacetylase complex subunit SAP18	Bin1	;	2	1	1	1	1	1	0	0	1	1	0	0	1	1	0	0	7.3	7.3	7.3	17.287	150	150;150	NaN																0.00020251	3.0637	0.77559	0.96871
Q9VEZ6;A0A126GUV0	Q9VEZ6;A0A126GUV0	12;12	12;12	12;12			;	2	12	12	12	9	9	7	10	9	9	7	10	9	9	7	10	55.6	55.6	55.6	29.545	259	259;263	13.1													44	4		0	106.12	0.26383	0.79531
A0A126GUW2;Q9VEJ2	A0A126GUW2;Q9VEJ2	6;6	6;6	6;6	Nucleolar protein 14 homolog	l(3)07882	;	2	6	6	6	2	6	1	0	2	6	1	0	2	6	1	0	10.4	10.4	10.4	97.55	852	852;852	6						1										0	19.334	0.8168	1.3586
Q9VCV9;A0A126GV06	Q9VCV9;A0A126GV06	7;7	7;7	7;7		CG6972-RA	;	2	7	7	7	4	6	3	4	4	6	3	4	4	6	3	4	23.1	23.1	23.1	33.961	295	295;296	12												23				0	41.619	0.44283	1.0374
A0A126GV33;Q9VA29	A0A126GV33;Q9VA29	1;1	1;1	1;1			;	2	1	1	1	1	0	0	0	1	0	0	0	1	0	0	0	4.1	4.1	4.1	37.686	338	338;581	NaN																0.00078049	2.3264	NaN	NaN
A0A140SQB4;Q2EZ47;Q8I8U7	A0A140SQB4;Q2EZ47;Q8I8U7	3;3;3	3;3;3	3;3;3	Transcription-associated protein 1	Nipped-A	;;	3	3	3	3	0	0	3	0	0	0	3	0	0	0	3	0	1.5	1.5	1.5	429.93	3741	3741;3790;3803	2		4														0.00020636	3.45	0.23111	0.58008
A0A140SRF8;Q9VBU6	A0A140SRF8;Q9VBU6	3;2	3;2	3;2			;	2	3	3	3	2	2	2	0	2	2	2	0	2	2	2	0	14	14	14	29.576	265	265;203	1.75	1	3														0	32.23	0.53963	0.83635
M9PBU9;A0A1F4	M9PBU9;A0A1F4	4;4	4;4	4;4	Protein eyes shut	eys	;	2	4	4	4	4	2	0	0	4	2	0	0	4	2	0	0	2.5	2.5	2.5	234.1	2176	2176;2176	NaN																0	15.078	0.70401	0.82533
A0AQH0	A0AQH0	4	4	4	Proteasome subunit beta type	Prosbeta1		1	4	4	4	4	3	2	1	4	3	2	1	4	3	2	1	40.2	40.2	40.2	24.264	224	224	14														6		0	135.9	0.73465	0.90184
A0T1Z5;Q9VFU8;B7Z0J2;A0T1Z4	A0T1Z5;Q9VFU8;B7Z0J2;A0T1Z4	2;2;1;1	2;2;1;1	2;2;1;1		yrt	;;;	4	2	2	2	2	0	0	0	2	0	0	0	2	0	0	0	3.6	3.6	3.6	86.497	786	786;972;919;932	NaN																0	4.5679	0.39628	0.46089
A1A6X2	A1A6X2	3	3	3		CG34242-RA		1	3	3	3	3	2	0	0	3	2	0	0	3	2	0	0	29.3	29.3	29.3	6.7259	58	58	NaN																0.00020777	3.6049	0.91684	1.0669
A1A701	A1A701	1	1	1				1	1	1	1	0	1	0	0	0	1	0	0	0	1	0	0	10.3	10.3	10.3	22.079	195	195	NaN																0	32.353	NaN	NaN
A1A708	A1A708	3	3	3	Uncharacterized protein CG4951	CG4951		1	3	3	3	2	2	1	1	2	2	1	1	2	2	1	1	10.8	10.8	10.8	50.753	446	446	11											3					0	4.7299	0.63295	0.88808
Q8IMP8;A1Z0H7;Q8IG88;P48607	Q8IMP8;A1Z0H7;Q8IG88;P48607	2;2;2;2	2;2;2;2	2;2;2;2	Protein spaetzle;Protein spaetzle C-106	spz	;;;	4	2	2	2	1	1	0	0	1	1	0	0	1	1	0	0	12.7	12.7	12.7	27.997	244	244;270;290;326	NaN																0.0022949	2.0257	1.0791	1.2959
A1Z6F6;Q7JQF6;A1Z6F4;B7YZT1;A0A0B4KF30	A1Z6F6;Q7JQF6;A1Z6F4;B7YZT1;A0A0B4KF30	2;2;2;1;1	2;2;2;1;1	2;2;2;1;1		laccase2	;;;;	5	2	2	2	2	2	0	0	2	2	0	0	2	2	0	0	3.7	3.7	3.7	82.68	749	749;784;784;784;784	NaN																0	13.314	0.67072	0.7885
A1Z6G6	A1Z6G6	2	2	2				1	2	2	2	2	2	0	0	2	2	0	0	2	2	0	0	4.1	4.1	4.1	77.85	683	683	NaN																0	13.39	0.63516	0.75544
A1Z6H4;Q7K1T1	A1Z6H4;Q7K1T1	7;7	7;7	7;7		vlc	;	2	7	7	7	5	3	3	0	5	3	3	0	5	3	3	0	21.6	21.6	21.6	63.597	583	583;605	8.75							2		1			1				0	32.107	0.79058	0.91004
A1Z6H6	A1Z6H6	4	4	4				1	4	4	4	1	1	1	1	1	1	1	1	1	1	1	1	9.7	9.7	9.7	80.235	699	699	7							2									0	6.9558	0.71483	0.96494
A1Z6H7	A1Z6H7	22	22	22		Gp210		1	22	22	22	10	12	12	4	10	12	12	4	10	12	12	4	15.4	15.4	15.4	209.79	1876	1876	2.52	12	20	7	17												0	74.208	0.6597	0.83284
A1Z6J5	A1Z6J5	1	1	1		Tbce		1	1	1	1	0	0	1	0	0	0	1	0	0	0	1	0	3.4	3.4	3.4	59.423	523	523	8								2								0.0048571	1.6219	0.2077	0.62411
A1Z6L1	A1Z6L1	1	1	1	Mitochondrial import receptor subunit TOM40 homolog 2	tomboy40		1	1	1	1	1	1	0	0	1	1	0	0	1	1	0	0	2.6	2.6	2.6	36.983	340	340	NaN																0.0030251	1.8161	1.566	1.8566
A1Z6L9	A1Z6L9	15	15	15		Trap1		1	15	15	15	12	12	4	4	12	12	4	4	12	12	4	4	26.5	26.5	26.5	77.962	691	691	7.38							15	9								0	161	0.75724	0.97688
A1Z6M0	A1Z6M0	2	2	2		Bap170		1	2	2	2	1	1	0	0	1	1	0	0	1	1	0	0	1.5	1.5	1.5	183.03	1688	1688	NaN																0.004848	1.6085	NaN	NaN
A1Z6M6	A1Z6M6	3	3	3		Dpit47		1	3	3	3	2	1	2	0	2	1	2	0	2	1	2	0	9.6	9.6	9.6	46.906	396	396	9.5									1	1						0	4.319	0.44919	0.78256
A1Z6N5	A1Z6N5	6	6	6		CG3270-RA		1	6	6	6	5	6	1	1	5	6	1	1	5	6	1	1	27.3	27.3	27.3	47.577	440	440	10.5										2	2					0	26.736	0.56491	0.98228
A1Z6P2	A1Z6P2	37	2	1		l(2)01289		1	37	2	1	30	34	18	19	2	2	1	1	1	1	0	0	56.6	3.5	2	97.417	857	857	4.2				4	1											0	67.369	0.80822	0.955
A1Z6P3	A1Z6P3	13	13	2		Eb1		1	13	13	2	13	12	4	5	13	12	4	5	2	2	0	0	68.4	68.4	7.4	33.293	297	297	12												24				0	307.74	0.75951	0.92575
A1Z6Q0;A4UZ58	A1Z6Q0;A4UZ58	10;6	2;2	2;2		koi	;	2	10	2	2	9	9	1	2	2	2	0	1	2	2	0	1	41	5.3	5.3	51.754	449	449;365	10										2						0	15.447	0.75657	1.1898
A1Z6R4	A1Z6R4	3	3	3		Spn42Dc		1	3	3	3	2	3	0	0	2	3	0	0	2	3	0	0	11.2	11.2	11.2	45.362	403	403	NaN																0	4.6786	0.63927	0.72782
A1Z6S6;A1Z6S7	A1Z6S6;A1Z6S7	12;11	12;11	11;10		vimar	;	2	12	12	11	10	10	4	3	10	10	4	3	9	9	4	3	22.9	22.9	21.8	70.253	634	634;635	7.79					1			13								0	142.95	0.76256	1.0744
A1Z6V5	A1Z6V5	15	15	15		Spn43Ab		1	15	15	15	11	14	7	7	11	14	7	7	11	14	7	7	54.5	54.5	54.5	43.378	393	393	11											26					0	323.31	0.72562	0.98597
A1Z6X6	A1Z6X6	7	7	7				1	7	7	7	6	7	4	2	6	7	4	2	6	7	4	2	52.3	52.3	52.3	20.045	176	176	14														11		0	151.03	0.78511	1.0256
A1Z6Y2	A1Z6Y2	3	3	3				1	3	3	3	1	1	0	1	1	1	0	1	1	1	0	1	23.1	23.1	23.1	15.622	134	134	15															1	0.0043315	1.7478	0.71734	1.3115
E1JGZ3;A1Z6Z7	E1JGZ3;A1Z6Z7	2;2	2;2	2;2			;	2	2	2	2	2	0	0	0	2	0	0	0	2	0	0	0	6.8	6.8	6.8	50.425	457	457;586	NaN																0	6.6036	1.1065	1.3032
A1Z6Z9;A1Z6Z8;A1Z700	A1Z6Z9;A1Z6Z8;A1Z700	12;12;8	12;12;8	12;12;8		didum	;;	3	12	12	12	6	3	6	4	6	3	6	4	6	3	6	4	7.3	7.3	7.3	207.26	1792	1792;1800;1196	5.5				10									2			0	18.117	0.42287	0.90115
A1Z713	A1Z713	51	51	51		Vps13		1	51	51	51	36	38	17	17	36	38	17	17	36	38	17	17	21.5	21.5	21.5	374.54	3321	3321	1.82	36	59		3	4											0	323.31	0.77007	1.0078
A1Z729;Q8MZG9	A1Z729	11;1	11;1	8;0				2	11	11	8	10	10	2	3	10	10	2	3	7	7	0	1	40.3	40.3	30.3	36.581	330	330;325	11.8											4	12				0	100.24	0.86934	1.1466
A1Z739	A1Z739	1	1	1		CG1946-RA		1	1	1	1	0	0	0	1	0	0	0	1	0	0	0	1	5.4	5.4	5.4	40.205	349	349	12												2				0	5.2349	0.20367	0.57043
A1Z743	A1Z743	1	1	1				1	1	1	1	1	0	0	0	1	0	0	0	1	0	0	0	1.9	1.9	1.9	96.542	877	877	NaN																0.00020182	3.0008	NaN	NaN
A1Z746	A1Z746	1	1	1	Kynurenine 3-monooxygenase	cn		1	1	1	1	1	0	0	0	1	0	0	0	1	0	0	0	3.7	3.7	3.7	52.881	465	465	NaN																0.0053644	1.4767	NaN	NaN
Q8MR50;A1Z759	Q8MR50;A1Z759	1;1	1;1	1;1			;	2	1	1	1	1	1	0	0	1	1	0	0	1	1	0	0	6.9	6.9	6.9	43.984	394	394;412	NaN																0	8.7768	NaN	NaN
Q8MSH0;A1Z765	Q8MSH0;A1Z765	1;1	1;1	1;1			;	2	1	1	1	0	0	1	1	0	0	1	1	0	0	1	1	8.6	8.6	8.6	20.984	197	197;202	12.3												4	2			0	80.233	0.23993	0.68955
Q7JV23;A1Z784;A8DY67	Q7JV23;A1Z784;A8DY67	51;51;50	51;51;50	51;51;50		ACC	;;	3	51	51	51	49	47	23	20	49	47	23	20	49	47	23	20	37.6	37.6	37.6	261.92	2323	2323;2482;2348	3.49	10	25	100	38	29	13	3	1								0	323.31	0.85824	1.1791
A1Z7B8	A1Z7B8	2	2	2				1	2	2	2	1	1	0	0	1	1	0	0	1	1	0	0	19.6	19.6	19.6	17.877	158	158	NaN																0.00020072	2.9233	0.70132	0.84373
A1Z7D2	A1Z7D2	2	2	2				1	2	2	2	1	1	0	0	1	1	0	0	1	1	0	0	7.3	7.3	7.3	43.616	399	399	NaN																0.0028447	1.8794	NaN	NaN
A1Z7D6	A1Z7D6	1	1	1		spaw		1	1	1	1	1	0	0	0	1	0	0	0	1	0	0	0	3.6	3.6	3.6	52.502	469	469	NaN																0.00020743	3.5783	NaN	NaN
A1Z7E4;Q8T8W0	A1Z7E4;Q8T8W0	3;3	3;3	3;3			;	2	3	3	3	2	1	0	0	2	1	0	0	2	1	0	0	15.2	15.2	15.2	32.98	289	289;305	NaN																0	5.4539	NaN	NaN
A1Z7E8	A1Z7E8	10	10	10		Mal-A4		1	10	10	10	8	8	3	3	8	8	3	3	8	8	3	3	23.8	23.8	23.8	66.475	579	579	8								13								0	65.054	0.64077	1.0185
A1Z7F1	A1Z7F1	8	8	8		Mal-A6		1	8	8	8	6	6	3	3	6	6	3	3	6	6	3	3	21.3	21.3	21.3	67.913	601	601	7.18							9	2								0	162.25	0.63432	1.1199
A1Z7F2	A1Z7F2	8	8	8		Mal-A7		1	8	8	8	7	7	4	4	7	7	4	4	7	7	4	4	21.4	21.4	21.4	67.2	599	599	8.38								12					1			0	105.73	0.71202	1.0118
A1Z7F3	A1Z7F3	7	7	7		Mal-A8		1	7	7	7	4	6	0	0	4	6	0	0	4	6	0	0	16.8	16.8	16.8	67.022	588	588	NaN																0	50.05	0.60597	0.72401
A1Z7G2	A1Z7G2	3	3	3		CG14752-RA		1	3	3	3	3	3	0	0	3	3	0	0	3	3	0	0	23.2	23.2	23.2	13.032	112	112	NaN																0.0002082	3.6392	0.57192	0.65754
A1Z7H7	A1Z7H7	8	8	8		CG8586-RA		1	8	8	8	8	7	2	2	8	7	2	2	8	7	2	2	26.4	26.4	26.4	49.632	444	444	10										11						0	72.452	0.78971	0.94635
A1Z7K2	A1Z7K2	8	8	8		CG30349-RA		1	8	8	8	3	4	4	0	3	4	4	0	3	4	4	0	16.9	16.9	16.9	68.306	620	620	1.67	3	6														0	31.352	0.52149	0.63193
A1Z7K6	A1Z7K6	5	5	5		CG8243-RA		1	5	5	5	2	4	0	0	2	4	0	0	2	4	0	0	12.8	12.8	12.8	55.031	517	517	NaN																0	14.783	0.93786	1.1299
A1Z7K8	A1Z7K8	12	12	12				1	12	12	12	10	10	8	4	10	10	8	4	10	10	8	4	66.3	66.3	66.3	34.401	323	323	11.6											16	11	3	1		0	110.86	0.65831	0.97197
A1Z7L2	A1Z7L2	1	1	1				1	1	1	1	1	1	0	0	1	1	0	0	1	1	0	0	13.3	13.3	13.3	12.815	113	113	NaN																0	8.6003	2.2367	2.7289
Q7YU60;A1Z7L9;A1Z7L8	Q7YU60;A1Z7L9;A1Z7L8	2;2;2	2;2;2	2;2;2	Receptor protein serine/threonine kinase	babo	;;	3	2	2	2	2	1	0	0	2	1	0	0	2	1	0	0	5.7	5.7	5.7	66.004	595	595;601;622	NaN																0	5.8216	0.87305	1.0201
A1Z7M8;A0A0B4LEH6	A1Z7M8;A0A0B4LEH6	7;6	7;6	7;6		Ance-4	;	2	7	7	7	1	5	2	0	1	5	2	0	1	5	2	0	17.6	17.6	17.6	70.157	609	609;514	10.4								1			4					0	30.699	1.5261	1.868
A1Z7P1	A1Z7P1	17	17	17		Pmm45A		1	17	17	17	12	14	4	4	12	14	4	4	12	14	4	4	38.5	38.5	38.5	69.916	623	623	7.57							6	8								0	186.11	0.62142	0.94715
Q6NL95;A1Z7P3	Q6NL95;A1Z7P3	1;1	1;1	1;1		Phax	;	2	1	1	1	0	1	0	0	0	1	0	0	0	1	0	0	3.1	3.1	3.1	40.569	357	357;453	NaN																0.000199	2.7276	NaN	NaN
E2QCN3;A1Z7Q7	E2QCN3;A1Z7Q7	7;7	7;7	7;7		Hydr1	;	2	7	7	7	4	2	1	3	4	2	1	3	4	2	1	3	17.8	17.8	17.8	49.248	438	438;525	5.17			3	3	3	1				2						0	8.9711	0.44759	0.74403
Q95SG9;A1Z7Q8	Q95SG9;A1Z7Q8	6;6	6;6	6;6		alc	;	2	6	6	6	3	5	2	0	3	5	2	0	3	5	2	0	50	50	50	24.771	220	220;341	11											2					0	54.301	0.73337	0.86014
A1Z7S3;A0A0B4LEY0;A1Z7S1;Q8T0G8;A1Z7S2	A1Z7S3;A0A0B4LEY0;A1Z7S1;Q8T0G8;A1Z7S2	8;6;6;6;6	8;6;6;6;6	8;6;6;6;6		ltd	;;;;	5	8	8	8	8	8	4	4	8	8	4	4	8	8	4	4	16.6	16.6	16.6	74.7	686	686;214;222;388;389	11.2	2	1				2				3		4	9	9		0	60.898	0.65046	1.0327
A1Z7V9;Q7K3S2;A1Z7V8	A1Z7V9;Q7K3S2;A1Z7V8	5;4;4	5;4;4	5;4;4		CG1814-RA;CG1814-RB	;;	3	5	5	5	5	2	0	0	5	2	0	0	5	2	0	0	13.3	13.3	13.3	63.598	548	548;409;462	NaN																0	13.246	0.83182	1.0067
A1Z7X7	A1Z7X7	4	4	4		GstT2		1	4	4	4	3	4	0	0	3	4	0	0	3	4	0	0	32.5	32.5	32.5	26.614	228	228	NaN																0	55.513	0.77118	0.94746
A1Z7X8	A1Z7X8	7	7	7				1	7	7	7	5	5	2	5	5	5	2	5	5	5	2	5	39	39	39	35.493	313	313	12												11				0	70.636	0.74364	0.89168
A1Z7Y7;Q95SK9	A1Z7Y7	7;3	7;3	7;3		sqa		2	7	7	7	5	6	0	0	5	6	0	0	5	6	0	0	11.9	11.9	11.9	97.571	888	888;446	NaN																0	27.842	0.87189	1.0198
A1Z7Z4	A1Z7Z4	17	1	1				1	17	1	1	14	14	12	12	1	1	1	1	1	1	1	1	74.6	5.2	5.2	24.219	232	232	13													3			0.00020921	3.7423	0.58582	1.0658
A1Z7Z6	A1Z7Z6	5	5	5		lectin-46Ca		1	5	5	5	4	3	1	3	4	3	1	3	4	3	1	3	20.7	20.7	20.7	34.781	328	328	9								1	6	1						0	53.455	0.3304	0.45094
A1Z803	A1Z803	10	10	10		CG1665-RA		1	10	10	10	6	5	6	2	6	5	6	2	6	5	6	2	55.3	55.3	55.3	38.163	340	340	11.1											15	1				0	88.114	0.47668	1.0285
A1Z814;A0A0B4KEI3;E1JH23	A1Z814;A0A0B4KEI3	10;7;4	10;7;4	10;7;4	Oxysterol-binding protein	CG1513-RA	;	3	10	10	10	4	9	1	1	4	9	1	1	4	9	1	1	16.8	16.8	16.8	87.441	784	784;469;406	6						2										0	19.238	0.7678	0.94258
E1JH24;A1Z817;E1JH25;A1Z818	E1JH24;A1Z817;E1JH25;A1Z818	1;1;1;1	1;1;1;1	1;1;1;1		CG30007-RB	;;;	4	1	1	1	0	0	1	1	0	0	1	1	0	0	1	1	0.9	0.9	0.9	190.91	1691	1691;1693;1876;1878	2.82	1	3	5	1	1											1	-2	0.37164	1.385
A1Z843	A1Z843	40	40	40				1	40	40	40	33	32	23	18	33	32	23	18	33	32	23	18	48.9	48.9	48.9	130.89	1199	1199	4.82	3	3			81	3	1									0	323.31	0.66803	1.0443
A1Z847;Q0E9D9	A1Z847;Q0E9D9	5;4	5;4	5;4			;	2	5	5	5	5	4	1	1	5	4	1	1	5	4	1	1	9.8	9.8	9.8	88.659	783	783;703	15															4	0	44.687	0.70306	0.85195
A1Z850;E1JH26	A1Z850;E1JH26	2;2	2;2	2;2	Superoxide dismutase [Cu-Zn]	Ccs	;	2	2	2	2	2	2	0	0	2	2	0	0	2	2	0	0	18.2	18.2	18.2	27.248	258	258;264	NaN																0	74.99	0.79918	0.97758
A1Z871;Q966V0	A1Z871;Q966V0	24;24	11;11	11;11		CAP	;	2	24	11	11	20	19	3	3	9	6	0	0	9	6	0	0	23.2	8.7	8.7	196.92	1734	1734;1743	NaN																0	21.365	0.88318	1.0772
A1Z877	A1Z877	12	12	12		Ndg		1	12	12	12	11	12	4	4	11	12	4	4	11	12	4	4	15.3	15.3	15.3	149.08	1350	1350	4.55				15	2		3									0	323.31	0.76829	0.95453
A1Z892	A1Z892	8	1	0		Prx2540-1		1	8	1	0	8	8	3	4	1	1	0	1	0	0	0	0	74.1	7.3	0	24.784	220	220	13.5													2	2		0	38.501	NaN	NaN
A1Z893	A1Z893	8	1	1		CG12896-RA		1	8	1	1	8	8	3	4	1	1	1	1	1	1	1	1	74.1	6.4	6.4	24.756	220	220	13.7													4	8		0	4.5365	0.36445	0.8633
A1Z8C9	A1Z8C9	1	1	1	5-hydroxyisourate hydrolase			1	1	1	1	1	1	1	1	1	1	1	1	1	1	1	1	10.6	10.6	10.6	12.723	113	113	15															7	0	9.3584	0.61176	1.2907
A1Z8D0	A1Z8D0	5	5	5		nclb		1	5	5	5	4	5	0	1	4	5	0	1	4	5	0	1	18.7	18.7	18.7	51.391	459	459	8								1								0	26.704	0.68984	0.82359
Q9V5R2;A1Z8D1	Q9V5R2;A1Z8D1	7;7	7;7	7;7		Pex6	;	2	7	7	7	6	4	1	0	6	4	1	0	6	4	1	0	9.8	9.8	9.8	101.12	897	897;899	2		1														0	34.585	0.8457	0.98902
A1Z8D3	A1Z8D3	13	13	13				1	13	13	13	13	11	1	2	13	11	1	2	13	11	1	2	63.9	63.9	63.9	39.724	366	366	11.2											6	2				0	323.31	0.90956	1.1055
A1Z8H1	A1Z8H1	1	1	1		Cpr47Ea		1	1	1	1	1	1	0	0	1	1	0	0	1	1	0	0	22.2	22.2	22.2	14.486	135	135	NaN																0	85.771	0.73922	0.89027
A1Z8I0	A1Z8I0	1	1	1				1	1	1	1	1	1	0	0	1	1	0	0	1	1	0	0	6.5	6.5	6.5	15.495	138	138	NaN																0.0028452	1.8807	0.89594	1.0722
A1Z8I8	A1Z8I8	1	1	1				1	1	1	1	1	1	0	0	1	1	0	0	1	1	0	0	6.4	6.4	6.4	15.561	140	140	NaN																0.0030274	1.835	1.743	2.0338
A1Z8L3	A1Z8L3	10	10	10				1	10	10	10	8	9	0	0	8	9	0	0	8	9	0	0	19.1	19.1	19.1	75.421	660	660	NaN																0	94.985	0.81511	0.97414
A1Z8L7	A1Z8L7	1	1	1				1	1	1	1	1	0	0	0	1	0	0	0	1	0	0	0	7	7	7	21.4	187	187	NaN																0.0051861	1.4996	NaN	NaN
A1Z8L8;J7K3P9;Q95TS2;D3DMU9	A1Z8L8;J7K3P9;Q95TS2;D3DMU9	3;2;2;2	3;2;2;2	3;2;2;2		CG7777-RB	;;;	4	3	3	3	3	3	1	0	3	3	1	0	3	3	1	0	9.5	9.5	9.5	28.443	264	264;259;268;270	7		2	1											2		0	25.097	0.85245	1.0673
A1Z8N1;Q8MKK4	A1Z8N1	10;1	10;1	10;1	Facilitated trehalose transporter Tret1-1	Tret1-1		2	10	10	10	6	6	5	3	6	6	5	3	6	6	5	3	16.5	16.5	16.5	95.187	857	857;488	4.27	11	12	5	5	4	4	5	3	2	2		2				0	16.955	0.5522	0.95347
A1Z8Q0;Q8SZP2	A1Z8Q0	4;1	4;1	3;0		TwdlBeta		2	4	4	3	3	3	0	0	3	3	0	0	2	2	0	0	41.4	41.4	37.4	21.597	198	198;197	NaN																0	14.866	0.6404	0.74297
A1Z8S6	A1Z8S6	6	6	6		pds5		1	6	6	6	1	1	4	0	1	1	4	0	1	1	4	0	6.7	6.7	6.7	138.89	1218	1218	5					9											0	9.668	0.21448	0.70075
A1Z8U0	A1Z8U0	23	23	23		Prp8		1	23	23	23	14	14	5	1	14	14	5	1	14	14	5	1	14.7	14.7	14.7	279.57	2396	2396	3		1	12	1												0	76.332	0.69505	0.82633
A1Z8U7	A1Z8U7	2	2	2		CG33964-RA		1	2	2	2	0	2	0	0	0	2	0	0	0	2	0	0	22	22	22	15.724	141	141	NaN																0	6.9067	NaN	NaN
A1Z8U9	A1Z8U9	2	1	1		RpS11		1	2	1	1	2	2	1	1	1	1	0	0	1	1	0	0	12.3	7.1	7.1	18.102	154	154	NaN																0.00020239	3.0576	0.84487	1.0219
A1Z8W2;A1Z8W1;A1Z8W3	A1Z8W2;A1Z8W1;A1Z8W3	10;10;9	10;10;9	10;10;9		SIP2	;;	3	10	10	10	8	6	0	1	8	6	0	1	8	6	0	1	20	20	20	78.574	681	681;832;589	7							1									0	43.741	1.0505	1.2671
A1Z8Y3	A1Z8Y3	4	4	4		Cpr49Ab		1	4	4	4	4	4	2	4	4	4	2	4	4	4	2	4	16.2	16.2	16.2	26.957	259	259	13.3												4	9	4	3	0	49.792	0.61854	1.047
A1Z8Y4	A1Z8Y4	2	2	2				1	2	2	2	1	2	0	0	1	2	0	0	1	2	0	0	19.5	19.5	19.5	26.923	236	236	NaN																0.00020367	3.1955	0.73867	0.92157
A1Z8Z7	A1Z8Z7	5	5	5		Cpr49Ah		1	5	5	5	5	5	0	0	5	5	0	0	5	5	0	0	35.8	35.8	35.8	21.868	190	190	NaN																0	191.76	0.88766	1.0277
A1Z8Z9	A1Z8Z9	15	15	15				1	15	15	15	15	14	6	7	15	14	6	7	15	14	6	7	32.9	32.9	32.9	58.959	535	535	6.96	4	5	3	1				18	22							0	146.91	0.61579	1.0758
A1Z909	A1Z909	17	17	17		CG8545-RA		1	17	17	17	9	11	11	5	9	11	11	5	9	11	11	5	24.6	24.6	24.6	99.84	891	891	5					31											0	104.06	0.48003	1.1546
A1Z910	A1Z910	3	3	3				1	3	3	3	0	3	0	0	0	3	0	0	0	3	0	0	5.7	5.7	5.7	73.796	633	633	NaN																0.0063764	1.2658	1.5656	1.9078
A1Z933	A1Z933	5	5	5		CG33672-RA		1	5	5	5	5	4	1	1	5	4	1	1	5	4	1	1	65.1	65.1	65.1	9.8019	86	86	15															4	0	68.859	0.74255	0.92333
A1Z934	A1Z934	9	9	9				1	9	9	9	9	9	7	8	9	9	7	8	9	9	7	8	41.5	41.5	41.5	31.909	299	299	13.1													36		2	0	158.32	0.69747	0.972
A1Z936;A1Z935	A1Z936;A1Z935	6;6	6;6	6;6		ZnT49B	;	2	6	6	6	3	3	2	0	3	3	2	0	3	3	2	0	12.4	12.4	12.4	72.345	655	655;660	1.75	1	3														0	7.3563	0.82343	0.99351
A1Z957;A0A0B4JCT2	A1Z957;A0A0B4JCT2	2;1	2;1	2;1			;	2	2	2	2	2	1	0	0	2	1	0	0	2	1	0	0	9.6	9.6	9.6	32.478	291	291;298	NaN																0	27.948	0.36618	0.42343
A1Z968;Q0E996	A1Z968;Q0E996	31;25	31;25	31;25		NAT1	;	2	31	31	31	21	24	9	5	21	24	9	5	21	24	9	5	23.1	23.1	23.1	162.87	1488	1488;918	7.72				1	11		7	18	8	1		2		2		0	102.06	0.8157	0.976
A1Z992	A1Z992	12	12	12		AGBE		1	12	12	12	11	9	2	3	11	9	2	3	11	9	2	3	36.8	36.8	36.8	79.108	685	685	7.11							17	2								0	270.27	0.91422	1.1037
A1Z9A8	A1Z9A8	23	23	23	Protein PTCD3 homolog, mitochondrial	CG4679		1	23	23	23	21	21	13	8	21	21	13	8	21	21	13	8	50.8	50.8	50.8	74.206	652	652	7.59							22	32								0	234.02	0.77586	0.97185
A1Z9B5	A1Z9B5	1	1	1		CG10799-RA		1	1	1	1	1	1	0	0	1	1	0	0	1	1	0	0	8.4	8.4	8.4	18.736	166	166	NaN																0.0011619	2.1985	NaN	NaN
A1Z9B8	A1Z9B8	2	2	2				1	2	2	2	2	2	0	0	2	2	0	0	2	2	0	0	8.6	8.6	8.6	35.539	325	325	NaN																0	18.48	1.8871	2.1338
E1JH59;A1Z9E2	E1JH59;A1Z9E2	12;12	12;12	12;12	Protein lin-54 homolog	mip120	;	2	12	12	12	8	10	0	0	8	10	0	0	8	10	0	0	15.8	15.8	15.8	100.48	952	952;950	NaN																0	35.282	0.75658	0.88884
A1Z9E3	A1Z9E3	19	19	19	Elongation factor Tu	EfTuM		1	19	19	19	13	15	10	11	13	15	10	11	13	15	10	11	52.8	52.8	52.8	53.992	489	489	9.54	1	2		1				1	3	40	6	2				0	323.31	0.72137	1.0107
A1Z9G2	A1Z9G2	3	3	3		fand		1	3	3	3	1	1	1	0	1	1	1	0	1	1	1	0	5.9	5.9	5.9	103.33	883	883	6						1										0.0058469	1.3178	0.57452	0.98158
A1Z9G3	A1Z9G3	6	6	6		S-Lap5		1	6	6	6	6	3	0	3	6	3	0	3	6	3	0	3	17.9	17.9	17.9	59.629	549	549	9									3							0	52.045	0.25247	0.40827
A1Z9I0	A1Z9I0	10	10	10				1	10	10	10	6	8	6	3	6	8	6	3	6	8	6	3	27.1	27.1	27.1	51.634	439	439	8.38								14	1				1			0	50.194	0.46769	1.0626
B7YZG6;B7YZG5;E1JH63;A1Z9J1;B7YZG4;B7YZG2;B7YZG3;A1Z9I8;E1JH62;A1Z9I9;A0A0B4K7P8;A0A0B4K7Y9;A1Z9J0	B7YZG6;B7YZG5;E1JH63;A1Z9J1;B7YZG4;B7YZG2;B7YZG3;A1Z9I8;E1JH62;A1Z9I9;A0A0B4K7P8;A0A0B4K7Y9;A1Z9J0	157;157;157;157;154;154;154;154;154;154;154;154;152	4;4;4;4;1;1;1;1;1;1;1;1;4	4;4;4;4;1;1;1;1;1;1;1;1;4		shot	;;;;;;;;;;;;	13	157	4	4	140	143	52	44	4	4	0	0	4	4	0	0	42.9	1.1	1.1	625.48	5479	5479;5486;5499;5501;5368;5370;5375;5385;5388;5390;5394;5408;5201	NaN																0	62.614	0.7743	0.94604
A1Z9J3;A0A0B4K869;E1JH65;A0A0B4K788;A0A0B4K867;E1JH64;A1Z9J2;A0A0B4K718	A1Z9J3;A0A0B4K869;E1JH65;A0A0B4K788;A0A0B4K867;E1JH64;A1Z9J2;A0A0B4K718	240;156;156;156;155;151;151;126	240;156;156;156;155;151;151;126	87;3;3;3;3;3;3;0		shot	;;;;;;;	8	240	240	87	205	217	70	55	205	217	70	55	69	78	18	11	41.4	41.4	15.3	989.54	8805	8805;5434;5458;5462;5463;5155;5160;4100	3.79	27	174	83	144	104	53	28	17	4							0	323.31	0.7687	0.98761
A1Z9J6	A1Z9J6	6	6	6		mRpL53		1	6	6	6	6	6	4	3	6	6	4	3	6	6	4	3	59.4	59.4	59.4	16.86	155	155	14.2														11	3	0	107.57	0.87901	1.1225
A1Z9L2;A1Z9L0;Q8T076;A0A0B4KFX4;A0A0B4KEP1;A0A0B4LFC1;A0A0B4KFM5;A0A0B4KF25	A1Z9L2;A1Z9L0;Q8T076;A0A0B4KFX4;A0A0B4KEP1;A0A0B4LFC1;A0A0B4KFM5;A0A0B4KF25	4;4;4;3;3;3;3;3	4;4;4;3;3;3;3;3	4;4;4;3;3;3;3;3		Rcd1	;;;;;;;	8	4	4	4	1	2	1	0	1	2	1	0	1	2	1	0	7.2	7.2	7.2	100.8	934	934;1001;1066;1046;1066;1108;1111;1131	13.5													1	1		0	10.359	0.90984	1.477
A1Z9L3	A1Z9L3	2	2	2		pea		1	2	2	2	0	0	1	1	0	0	1	1	0	0	1	1	1.8	1.8	1.8	141.93	1242	1242	5					2											0.0088145	1.1075	NaN	NaN
A1Z9M2;A0A0B4JD51;F2FB55;Q9VBM3	A1Z9M2;A0A0B4JD51;F2FB55	6;3;3;1	6;3;3;1	6;3;3;1	Receptor expression-enhancing protein	CG8331-RB	;;	4	6	6	6	4	2	5	5	4	2	5	5	4	2	5	5	30.3	30.3	30.3	20.313	178	178;153;160;174	12.8	3		2											3	23	0	43.262	0.47247	0.97662
A1Z9M5	A1Z9M5	62	62	62				1	62	62	62	52	49	5	5	52	49	5	5	52	49	5	5	66.5	66.5	66.5	460.95	4012	4012	7			2	5	8	12	8	5	2	2	4	4				0	323.31	0.76183	0.96392
A1Z9N8;B7YZE7;B7YZE8;A1Z9N7;A1Z9P0;Q56JH9;B7YZE9;Q95T40	A1Z9N8;B7YZE7;B7YZE8;A1Z9N7;A1Z9P0;Q56JH9	6;6;6;6;5;5;2;1	6;6;6;6;5;5;2;1	6;6;6;6;5;5;2;1		Ih	;;;;;	8	6	6	6	3	3	2	1	3	3	2	1	3	3	2	1	5.3	5.3	5.3	143.73	1290	1290;1295;1322;1327;601;618;917;245	8.75								3			1					0.00020653	3.4555	0.48666	0.95689
A1Z9S6;A1Z9S5	A1Z9S6;A1Z9S5	3;2	3;2	3;2		Su(var)2-HP2	;	2	3	3	3	0	2	0	1	0	2	0	1	0	2	0	1	0.9	0.9	0.9	355.97	3257	3257;1633	8								1								0.0053614	1.4719	0.56402	0.67169
A1Z9T6	A1Z9T6	5	5	5				1	5	5	5	4	1	0	1	4	1	0	1	4	1	0	1	27.8	27.8	27.8	36.644	316	316	12												1				0	64.679	0.14157	0.17856
A1Z9V4	A1Z9V4	1	1	1				1	1	1	1	1	0	0	1	1	0	0	1	1	0	0	1	8.5	8.5	8.5	25.025	224	224	13													1			0.00078278	2.3859	NaN	NaN
A1Z9W2	A1Z9W2	2	2	2		CG33506-RA		1	2	2	2	1	2	1	1	1	2	1	1	1	2	1	1	12.2	12.2	12.2	36.401	320	320	8.67		1										2				0	8.3421	0.40506	0.95219
A1Z9W8	A1Z9W8	2	2	2				1	2	2	2	2	1	0	0	2	1	0	0	2	1	0	0	53.7	53.7	53.7	5.319	54	54	NaN																0	21.611	NaN	NaN
A1Z9X0;A0A0B4KFQ6;A0A0B4KEQ8;A0A0B4KEV2;A0A0B4JD78;A0A0B4KG15;A0A0B4JD26	A1Z9X0;A0A0B4KFQ6;A0A0B4KEQ8;A0A0B4KEV2;A0A0B4JD78;A0A0B4KG15;A0A0B4JD26	7;6;6;6;6;6;5	7;6;6;6;6;6;5	7;6;6;6;6;6;5	Atypical protein kinase C;Protein kinase C	aPKC	;;;;;;	7	7	7	7	7	3	0	0	7	3	0	0	7	3	0	0	15.8	15.8	15.8	69.556	606	606;519;620;634;951;958;511	NaN																0	31.703	0.7056	0.81101
A1ZA22	A1ZA22	14	14	14		eIF2B-gamma		1	14	14	14	7	13	2	0	7	13	2	0	7	13	2	0	58.2	58.2	58.2	50.671	455	455	10										3						0	113.92	0.8257	0.98561
A1ZA23	A1ZA23	4	4	4		CG8192-RA		1	4	4	4	4	3	0	0	4	3	0	0	4	3	0	0	21.3	21.3	21.3	50.575	431	431	NaN																0	85.217	0.73126	0.87536
A1ZA47;G3JX33;A0A0B4KFR8	A1ZA47;G3JX33;A0A0B4KFR8	54;40;27	54;40;27	0;0;0	PDZ and LIM domain protein Zasp	Zasp52	;;	3	54	54	0	50	53	26	28	50	53	26	28	0	0	0	0	44.5	44.5	0	238.06	2194	2194;1758;897	8.83	6	5	6	26	29	47	50	55	46	33	36	50	28	28	13	0	323.31	0.64877	0.88106
A1ZA52	A1ZA52	3	3	3				1	3	3	3	3	2	0	0	3	2	0	0	3	2	0	0	7.1	7.1	7.1	57.78	521	521	NaN																0	48.937	0.64843	0.78734
A1ZA73	A1ZA73	81	69	69		Strn-Mlck		1	81	69	69	67	70	46	49	56	59	36	38	56	59	36	38	60.4	53.3	53.3	215.06	1918	1918	5.28	24	26	169	128	86	67	39	37	29	14	22	20	5	2	6	0	323.31	0.63984	0.89493
A1ZA83	A1ZA83	4	4	4				1	4	4	4	4	3	2	2	4	3	2	2	4	3	2	2	35.5	35.5	35.5	27.794	245	245	13.1													6	1		0	41.487	0.62514	0.84846
A1ZA92	A1ZA92	4	4	4	Polynucleotide 5-hydroxyl-kinase NOL9	CG8414		1	4	4	4	4	2	0	0	4	2	0	0	4	2	0	0	6.1	6.1	6.1	111.21	995	995	NaN																0	14.073	0.97694	1.1288
A1ZA97	A1ZA97	3	3	3	Carboxylic ester hydrolase	Jhedup		1	3	3	3	3	3	1	1	3	3	1	1	3	3	1	1	8.1	8.1	8.1	62.097	559	559	8.5								1	1							0	22.665	0.70677	1.2996
A1ZAA9	A1ZAA9	7	7	7				1	7	7	7	6	6	1	2	6	6	1	2	6	6	1	2	39.4	39.4	39.4	22.677	203	203	12.3									1					2		0	19.422	0.82615	0.99056
A1ZAB5;A0A0B4KEX0	A1ZAB5;A0A0B4KEX0	23;22	23;22	23;22	Protein clueless	clu	;	2	23	23	23	19	20	8	5	19	20	8	5	19	20	8	5	27	27	27	160.85	1448	1448;1289	3.63	6	8	5	28	9	2		1								0	298.38	0.71669	0.95604
A1ZAC7	A1ZAC7	3	3	3		fidipidine		1	3	3	3	2	1	1	0	2	1	1	0	2	1	1	0	8.4	8.4	8.4	69.331	595	595	7							1									0	7.0508	0.57125	0.83894
A1ZAD2	A1ZAD2	2	2	2		CG7755-RA		1	2	2	2	1	2	0	0	1	2	0	0	1	2	0	0	6.1	6.1	6.1	41.816	378	378	NaN																0.00078003	2.3231	NaN	NaN
A1ZAF2;A1ZAE9;A1ZAF3	A1ZAF2;A1ZAE9;A1ZAF3	3;3;2	3;3;2	3;3;2	Trehalase		;;	3	3	3	3	1	2	0	0	1	2	0	0	1	2	0	0	5.3	5.3	5.3	95.238	867	867;1042;466	NaN																0.00078034	2.3263	NaN	NaN
A1ZAG1	A1ZAG1	1	1	1				1	1	1	1	0	1	0	0	0	1	0	0	0	1	0	0	9.9	9.9	9.9	27.167	233	233	NaN																0	8.5802	NaN	NaN
A1ZAH1	A1ZAH1	9	9	9		CG7813-RA		1	9	9	9	6	5	1	2	6	5	1	2	6	5	1	2	16.3	16.3	16.3	82.221	734	734	6						4										0	19.168	0.43305	0.83976
E1JH83;A1ZAI5	E1JH83;A1ZAI5	4;4	4;4	4;4	Putative fatty acyl-CoA reductase CG5065	CG5065	;	2	4	4	4	2	4	2	2	2	4	2	2	2	4	2	2	11.4	11.4	11.4	69.682	625	625;625	8								9								0	30.738	0.67436	0.92209
A1ZAI8	A1ZAI8	4	4	4		CG15617-RA		1	4	4	4	3	3	1	2	3	3	1	2	3	3	1	2	36.5	36.5	36.5	25.828	222	222	13													3			0	57.126	0.74797	0.88098
A1ZAK4;A1ZAK3;Q8T0D3;Q8IFW6	A1ZAK4;A1ZAK3;Q8T0D3;Q8IFW6	16;16;16;12	16;16;16;12	16;16;16;12		Dek	;;;	4	16	16	16	9	9	10	10	9	9	10	10	9	9	10	10	28.2	28.2	28.2	71.893	663	663;667;669;612	6.52						38	4	7	3							0	168.91	0.41924	1.0153
A1ZAK7;A1ZAK8;A1ZAK9	A1ZAK7;A1ZAK8;A1ZAK9	15;15;13	15;15;13	15;15;13		Psi	;;	3	15	15	15	13	13	6	7	13	13	6	7	13	13	6	7	26.6	26.6	26.6	81.587	796	796;797;716	6.55						21	4	2		2						0	81.746	0.68337	0.94223
A1ZAN2;A4UZL2;B7YZI1;A4UZL3	A1ZAN2;A4UZL2;B7YZI1;A4UZL3	5;5;5;5	5;5;5;5	5;5;5;5		Ehbp1	;;;	4	5	5	5	4	2	0	0	4	2	0	0	4	2	0	0	10.3	10.3	10.3	108.81	965	965;987;994;1141	NaN																0	8.3495	0.71455	0.82394
A1ZAP0	A1ZAP0	5	5	5				1	5	5	5	2	4	0	0	2	4	0	0	2	4	0	0	11	11	11	57.268	498	498	NaN																0	60.94	0.79482	0.95045
A1ZAP1;A0A0B4LFQ7	A1ZAP1;A0A0B4LFQ7	3;2	3;2	3;2		CG9646-RA	;	2	3	3	3	1	3	0	0	1	3	0	0	1	3	0	0	4.3	4.3	4.3	99.09	889	889;448	NaN																0	8.9084	0.74924	0.89894
B7YZI7;A8DYH3;B7YZI6;A1ZAP8;Q8MRQ9;A1ZAQ1;A1ZAQ0;A0A0B4JD34;Q8MRK6	B7YZI7;A8DYH3;B7YZI6;A1ZAP8;Q8MRQ9;A1ZAQ1;A1ZAQ0	5;5;5;5;4;4;4;1;1	5;5;5;5;4;4;4;1;1	5;5;5;5;4;4;4;1;1		CG30460-RB	;;;;;;	9	5	5	5	1	5	0	0	1	5	0	0	1	5	0	0	5.7	5.7	5.7	162.49	1480	1480;1711;1799;1868;1132;1402;1520;888;1006	NaN																0	15.941	1.2438	1.4361
A1ZAS3;Q8MQK4	A1ZAS3;Q8MQK4	4;4	4;4	4;4	Uridine kinase	l(2)k01209	;	2	4	4	4	1	2	1	0	1	2	1	0	1	2	1	0	10.2	10.2	10.2	63.012	561	561;626	8								1								0	11.047	0.77358	0.96108
A1ZAT5	A1ZAT5	10	10	10		Tes		1	10	10	10	8	3	2	1	8	3	2	1	8	3	2	1	16.9	16.9	16.9	89.848	816	816	6						3										0	24.76	0.71272	0.80973
Q7K5N8;A1ZAU4	Q7K5N8;A1ZAU4	21;21	21;21	21;21		CG4847-RD	;	2	21	21	21	16	15	15	16	16	15	15	16	16	15	15	16	66.7	66.7	66.7	40.766	390	390;420	11.4								2		2	80	38		4	2	0	323.31	0.48208	0.71627
A1ZAW0;A0A0B4LFK8	A1ZAW0;A0A0B4LFK8	13;12	13;12	13;12		Dcr-2	;	2	13	13	13	6	10	4	3	6	10	4	3	6	10	4	3	9.7	9.7	9.7	197.76	1722	1722;1721	3.23	2	2		9												0	39.22	0.81471	1.1469
A1ZAW5	A1ZAW5	1	1	1	Methylosome subunit pICln	icln		1	1	1	1	0	1	0	0	0	1	0	0	0	1	0	0	4.2	4.2	4.2	23.742	215	215	NaN																0.0076101	1.2117	NaN	NaN
A1ZAW7	A1ZAW7	3	2	2		ND-51L1		1	3	2	2	3	3	1	1	2	2	0	0	2	2	0	0	5.7	4.1	4.1	76.808	702	702	NaN																0	15.6	0.76269	0.86823
A1ZAY4;E1JGK3	A1ZAY4;E1JGK3	1;1	1;1	1;1		CG4975-RB;CG4984-RC	;	2	1	1	1	1	1	0	0	1	1	0	0	1	1	0	0	3.9	3.9	3.9	50.653	440	440;447	NaN																0	27	NaN	NaN
A1ZAZ2	A1ZAZ2	15	15	15		Sardh		1	15	15	15	12	14	0	0	12	14	0	0	12	14	0	0	25.3	25.3	25.3	99.034	894	894	NaN																0	111.72	0.82831	1.0205
A1ZB62	A1ZB62	1	1	1				1	1	1	1	1	1	0	0	1	1	0	0	1	1	0	0	26.3	26.3	26.3	8.0894	76	76	NaN																0	5.4451	0.79082	0.93892
A1ZB68	A1ZB68	8	8	8		GstE3		1	8	8	8	7	6	1	2	7	6	1	2	7	6	1	2	60.5	60.5	60.5	24.947	220	220	14														5		0	60.64	0.91806	1.1213
A1ZB69	A1ZB69	5	5	5		GstE4		1	5	5	5	2	4	1	0	2	4	1	0	2	4	1	0	30.2	30.2	30.2	25.33	222	222	14														1		0	13.472	0.79821	1.0857
A1ZB70	A1ZB70	3	3	3		GstE5		1	3	3	3	2	3	1	1	2	3	1	1	2	3	1	1	16.2	16.2	16.2	25.31	222	222	13.6													2	3		0	10.05	0.75754	1.0166
A1ZB71	A1ZB71	12	12	11		GstE6		1	12	12	11	6	7	6	7	6	7	6	7	5	6	6	7	68.5	68.5	55.4	25.014	222	222	14														24		0	130.85	0.61691	1.0802
A1ZB72	A1ZB72	8	5	5		GstE7		1	8	5	5	6	7	3	3	3	4	3	3	3	4	3	3	44.8	40.4	40.4	25.51	223	223	14														9		0	96.152	0.58811	0.8742
Q7JRI6;A1ZB79;A1ZB78	Q7JRI6;A1ZB79;A1ZB78	7;7;6	1;1;1	1;1;1			;;	3	7	1	1	5	6	3	4	1	1	0	1	1	1	0	1	67.6	6.9	6.9	20.327	188	188;202;166	14														1		0	6.6015	0.68026	0.78993
A1ZB91	A1ZB91	1	1	1	Dynein assembly factor 3, axonemal homolog	CG17669		1	1	1	1	0	0	0	1	0	0	0	1	0	0	0	1	2	2	2	62.437	540	540	8								2								0.0019157	2.0661	0.1993	0.59439
A1ZBA5	A1ZBA5	6	6	6		mRpS28		1	6	6	6	4	4	1	1	4	4	1	1	4	4	1	1	53.6	53.6	53.6	21.271	194	194	14														3		0	102.97	0.78646	0.97951
A1ZBB1	A1ZBB1	3	3	3	Galectin	CG5335-RA		1	3	3	3	1	3	1	1	1	3	1	1	1	3	1	1	10.3	10.3	10.3	36.699	321	321	4.5				1	1											0.0013487	2.149	0.58748	0.71525
A8E6M1;A1ZBB4;E1JGL8	A8E6M1;A1ZBB4;E1JGL8	20;20;20	20;20;20	20;20;20			;;	3	20	20	20	13	15	8	5	13	15	8	5	13	15	8	5	25.4	25.4	25.4	140.44	1271	1271;1271;1272	4.48				29	12	5										0	279.59	0.74294	0.9961
A1ZBD8	A1ZBD8	6	6	6				1	6	6	6	4	6	0	0	4	6	0	0	4	6	0	0	6.2	6.2	6.2	170.67	1541	1541	NaN																0	81.596	0.76589	0.91158
A1ZBE9	A1ZBE9	29	29	29				1	29	29	29	24	23	14	8	24	23	14	8	24	23	14	8	44.9	44.9	44.9	112.48	1022	1022	5.38					50	14	3	2								0	323.31	0.71128	0.96237
A1ZBF1	A1ZBF1	8	7	7		CG18190-RB		1	8	7	7	1	1	6	2	0	0	6	2	0	0	6	2	30.6	25	25	28.743	248	248	12								2				3	8			0	16.963	0.10202	0.31187
A1ZBG6;A1ZBG4	A1ZBG6;A1ZBG4	1;1	1;1	1;1			;	2	1	1	1	1	0	0	0	1	0	0	0	1	0	0	0	3.7	3.7	3.7	41.639	378	378;389	NaN																0.0013485	2.1452	NaN	NaN
A1ZBH2;A1ZBH3	A1ZBH2;A1ZBH3	3;3	3;3	3;3		CG15111-RB	;	2	3	3	3	1	3	0	0	1	3	0	0	1	3	0	0	13.2	13.2	13.2	45.575	393	393;411	NaN																0	3.9549	0.80938	0.9784
A1ZBJ2	A1ZBJ2	28	28	28				1	28	28	28	21	17	22	21	21	17	22	21	21	17	22	21	60	60	60	68.367	627	627	8.02								104	2							0	323.31	0.62719	1.0019
A1ZBK7	A1ZBK7	4	4	4		cer		1	4	4	4	4	3	0	0	4	3	0	0	4	3	0	0	78.5	78.5	78.5	9.4636	79	79	NaN																0	57.214	0.83071	0.96733
A1ZBL2	A1ZBL2	1	1	1		CG7744-RA		1	1	1	1	0	1	0	0	0	1	0	0	0	1	0	0	1.5	1.5	1.5	76.661	680	680	NaN																0.0091365	1.0636	NaN	NaN
Q9V8V8;A1ZBL5;A1ZBL9;Q6NPA6;Q9VGP9	Q9V8V8;A1ZBL5;A1ZBL9;Q6NPA6	18;18;18;15;1	1;1;1;1;0	0;0;0;0;0		par-1	;;;	5	18	1	0	15	16	2	3	1	1	1	1	0	0	0	0	23.9	1.5	0	101.5	938	938;951;1170;833;705	6					1		1									0.00019932	2.7491	0.58675	1.1654
A1ZBL7;Q8MQR8	A1ZBL7	15;1	1;1	1;1		par-1		2	15	1	1	13	12	1	2	1	0	0	0	1	0	0	0	19.7	1.9	1.9	107.76	993	993;357	NaN																0	16.146	NaN	NaN
A1ZBM2	A1ZBM2	7	7	7		TBCB		1	7	7	7	6	6	3	1	6	6	3	1	6	6	3	1	37.3	37.3	37.3	26.974	244	244	13													11			0	40.774	0.7881	0.88614
A1ZBN3;Q8IHH3;D5AEJ9	A1ZBN3;Q8IHH3;D5AEJ9	16;16;16	1;1;1	1;1;1		sm	;;	3	16	1	1	14	11	1	4	1	0	0	0	1	0	0	0	69.3	7.7	7.7	43.986	404	404;420;464	NaN																0	5.4295	NaN	NaN
A1ZBQ3;A1ZBQ4	A1ZBQ3;A1ZBQ4	8;8	8;8	8;8		Obp56g	;	2	8	8	8	8	8	0	2	8	8	0	2	8	8	0	2	60.3	60.3	60.3	14.009	131	131;132	15															3	0	30.395	0.68138	0.80803
A1ZBR1	A1ZBR1	8	8	8				1	8	8	8	8	5	0	0	8	5	0	0	8	5	0	0	19.9	19.9	19.9	47.357	407	407	NaN																0	30.252	0.84534	1.0033
A1ZBT5	A1ZBT5	1	1	1	Mediator of RNA polymerase II transcription subunit 8	MED8		1	1	1	1	1	1	0	0	1	1	0	0	1	1	0	0	4	4	4	27.948	252	252	NaN																0.0026672	1.9585	NaN	NaN
A1ZBU5	A1ZBU5	1	1	1		GNBP-like3		1	1	1	1	1	1	1	1	1	1	1	1	1	1	1	1	13.2	13.2	13.2	17.131	152	152	15															2	0	16.157	0.89654	1.0621
A1ZBU8	A1ZBU8	4	4	4				1	4	4	4	4	4	3	3	4	4	3	3	4	4	3	3	23.7	23.7	23.7	26.229	245	245	13.6													8	7	2	0	81.426	0.43514	0.62642
A1ZBW3;E1JGN7;A1ZBW1;A1ZBW0;A1ZBW4	A1ZBW3;E1JGN7;A1ZBW1;A1ZBW0	3;3;3;3;1	3;3;3;3;1	3;3;3;3;1		bl	;;;	5	3	3	3	3	3	2	2	3	3	2	2	3	3	2	2	11.9	11.9	11.9	40.972	413	413;493;496;502;315	10									3	1			1			0	33.441	0.77845	0.96341
A1ZBW7	A1ZBW7	4	4	4	WASH complex subunit FAM21 homolog	CG16742		1	4	4	4	2	4	0	0	2	4	0	0	2	4	0	0	3.5	3.5	3.5	160.9	1469	1469	NaN																0	6.2396	0.68712	0.82673
A2RVF0;Q9VQY4	A2RVF0;Q9VQY4	3;3	3;3	3;3		Atet	;	2	3	3	3	2	2	0	0	2	2	0	0	2	2	0	0	4.2	4.2	4.2	89.921	818	818;832	NaN																0	6.8222	0.81469	0.9835
A2RVI0;B7YZE5;Q7K076;Q058Z0	A2RVI0;B7YZE5	5;5;1;1	5;5;1;1	5;5;1;1		CG17041	;	4	5	5	5	5	5	0	3	5	5	0	3	5	5	0	3	38.6	38.6	38.6	28.141	251	251;452;131;332	12												7				0	81.864	0.71404	0.86436
A2VEI2	A2VEI2	4	4	4	Calcium uptake protein 1 homolog, mitochondrial	CG4495		1	4	4	4	2	2	0	2	2	2	0	2	2	2	0	2	8.4	8.4	8.4	60.343	525	525	10										3						0	4.7138	0.43624	0.77712
A4V2A4;M9NDY6;A4IJ59	A4V2A4;M9NDY6;A4IJ59	5;5;5	1;1;1	1;1;1		mub	;;	3	5	1	1	5	5	2	2	1	1	0	0	1	1	0	0	23.4	2.8	2.8	37.881	359	359;539;557	NaN																0.00020194	3.0059	0.82873	1.0399
A4UZC9;Q0E9C8;Q7K0T7;A0A126GUM1;A1Z8A4;A1Z8A6	A4UZC9;Q0E9C8;Q7K0T7;A0A126GUM1;A1Z8A4;A1Z8A6	2;2;2;1;1;1	2;2;2;1;1;1	2;2;2;1;1;1		psq	;;;;;	6	2	2	2	0	2	0	0	0	2	0	0	0	2	0	0	4.1	4.1	4.1	69.748	639	639;645;1064;1043;1046;1123	NaN																0.00020816	3.6375	NaN	NaN
A4UZL5;P41043;A0A0B4KFT5	A4UZL5;P41043;A0A0B4KFT5	16;16;13	16;16;13	16;16;13	Glutathione S-transferase S1	GstS1	;;	3	16	16	16	9	10	10	13	9	10	10	13	9	10	10	13	95.2	95.2	95.2	27.613	249	249;249;250	12.1	4	1	1					3		1	1	74	53	15	6	0	323.31	0.75928	0.99444
A4UZR3;Q9W2M2	A4UZR3;Q9W2M2	18;18	18;18	18;18	Trehalase	Treh	;	2	18	18	18	16	15	10	9	16	15	10	9	16	15	10	9	43.8	43.8	43.8	63.551	560	560;596	7.89							23	39	11			1				0	285.98	0.56144	1.0468
A4UZW2;P40320;E4NKH6;M9PAY2	A4UZW2;P40320	13;13;4;4	13;13;4;4	13;13;4;4	S-adenosylmethionine synthase	Sam-S	;	4	13	13	13	12	13	4	1	12	13	4	1	12	13	4	1	54.7	54.7	54.7	44.831	408	408;408;115;138	10.6										7	12					0	190.7	0.86827	1.0657
A4UZX7;Q27367	A4UZX7;Q27367	4;4	4;4	4;4	Protein croquemort	crq	;	2	4	4	4	3	3	0	0	3	3	0	0	3	3	0	0	14.7	14.7	14.7	56.153	491	491;457	NaN																0	53.537	0.87542	1.0462
A4UZZ4;Q9XTL9	A4UZZ4;Q9XTL9	43;43	43;43	43;43	Alpha-1,4 glucan phosphorylase;Glycogen phosphorylase	GlyP	;	2	43	43	43	40	41	31	25	40	41	31	25	40	41	31	25	70.4	70.4	70.4	96.996	844	844;844	7.44	3	4	1	5	11	191	43	47	23	12	37	13	10	3	3	0	323.31	0.71441	1.0621
A4V0B5;Q24048	A4V0B5;Q24048	10;10	1;1	1;1	Sodium/potassium-transporting ATPase subunit beta-2	nrv2	;	2	10	1	1	10	8	6	6	1	1	1	0	1	1	1	0	45.2	7.1	7.1	37.283	323	323;323	11											2					0	35.617	0.62538	0.82243
A4V0N4;Q27331;Q9VK47	A4V0N4;Q27331	23;23;2	23;23;2	19;19;1	V-type proton ATPase catalytic subunit A isoform 2	Vha68-2	;	3	23	23	19	19	21	17	15	19	21	17	15	16	18	14	12	53.7	53.7	46.9	68.301	614	614;614;743	8.26		1			1	2	77	84	10	7	2	14	1	3	5	0	323.31	0.61203	1.0313
A4V0N7;C3KKC6;A8DZ00;Q8IP76;A8DYZ9;E1JHH0;M9ND82;Q8IP74;Q9VK08;C6SUY0	A4V0N7;C3KKC6;A8DZ00;Q8IP76;A8DYZ9;E1JHH0;M9ND82;Q8IP74;Q9VK08	5;5;5;5;5;5;5;4;4;1	5;5;5;5;5;5;5;4;4;1	5;5;5;5;5;5;5;4;4;1		CG6043-RH;CG6043	;;;;;;;;	10	5	5	5	4	5	0	0	4	5	0	0	4	5	0	0	8.6	8.6	8.6	82.988	756	756;833;902;918;942;979;1007;836;2246;864	NaN																0	24.705	0.78668	0.93953
A4V0S1;Q24509	A4V0S1;Q24509	4;4	4;4	4;4	Syntaxin-5	Syx5	;	2	4	4	4	2	2	0	0	2	2	0	0	2	2	0	0	12	12	12	51.849	467	467;467	NaN																0.00019873	2.7065	0.63688	0.76099
A4V0U4	A4V0U4	31	31	1				1	31	31	1	23	27	15	14	23	27	15	14	1	1	0	0	74.2	74.2	4.4	68.489	613	613	8.01							8	73	5			1				0	323.31	0.77639	1.0175
A4V110;Q7JMV3;Q0KIF7	A4V110;Q7JMV3;Q0KIF7	7;6;4	7;6;4	7;6;4		CaMKI	;;	3	7	7	7	6	6	2	1	6	6	2	1	6	6	2	1	32.3	32.3	32.3	43.464	390	390;405;284	11											6					0	64.734	0.81048	0.97018
A4V133	A4V133	18	1	1		CaMKII		1	18	1	1	16	16	8	12	1	1	0	0	1	1	0	0	48.4	1.8	1.8	55.481	490	490	NaN																1	-2	1.1826	1.3977
A4V134	A4V134	21	1	1		CaMKII		1	21	1	1	18	18	9	13	1	1	1	0	1	1	1	0	50.3	2.4	2.4	57.569	509	509	9									1							0	3.8208	0.731	1.1333
A4V193	A4V193	13	1	1		pUf68		1	13	1	1	9	11	1	0	0	0	1	0	0	0	1	0	38	2	2	57.989	545	545	9									1							1	-2	NaN	NaN
A4V1B2;Q9NB04	A4V1B2;Q9NB04	6;6	6;6	6;6	Patj homolog	Patj	;	2	6	6	6	4	6	2	0	4	6	2	0	4	6	2	0	9.2	9.2	9.2	92.851	871	871;871	6						2										0	23.714	0.81306	1.1918
A4V1K1;Q9VRX8	A4V1K1;Q9VRX8	1;1	1;1	1;1		CG8398-RA	;	2	1	1	1	1	1	0	0	1	1	0	0	1	1	0	0	2.5	2.5	2.5	49.339	435	435;537	NaN																0.0091463	1.0832	NaN	NaN
A4V1N8;P35415	A4V1N8;P35415	55;55	55;55	34;34	Paramyosin, long form	Prm	;	2	55	55	34	45	46	43	44	45	46	43	44	26	27	24	25	73.4	73.4	47.2	102.34	879	879;879	6.97	74	49	30	42	195	263	117	134	138	59	45	43	46	34	7	0	323.31	0.46451	0.85275
A4V1N9;P35416	A4V1N9;P35416	29;29	8;8	1;1	Paramyosin, short form	Prm	;	2	29	8	1	24	24	26	27	5	5	7	8	1	1	1	1	50.5	14.5	3	74.276	640	640;640	9.42	13	9	7	4	5	3	3	15	28	11	18	48	17	10	9	0	205.62	0.27318	0.73272
A4V1P2;Q9VSR3	A4V1P2;Q9VSR3	4;4	4;4	3;3	Probable RNA-binding protein orb2	orb2	;	2	4	4	3	4	1	0	0	4	1	0	0	3	1	0	0	10.2	10.2	7	74.503	704	704;704	NaN																0	25.219	0.36792	0.43161
A4V1Q1;A4V1Q0;M9PF25;Q24207;Q6NN06	A4V1Q1;A4V1Q0;M9PF25;Q24207;Q6NN06	5;5;5;5;3	5;5;5;5;3	5;5;5;5;3	Protein boule	bol	;;;;	5	5	5	5	5	4	2	2	5	4	2	2	5	4	2	2	55	55	55	20.235	189	189;228;233;228;95	13.8													2	9		0	193.98	0.51611	1.0068
A4V1Y7;Q2PDY2;A4V1Y6;Q2PDY1;M9PFM7;Q08605	A4V1Y7;Q2PDY2;A4V1Y6;Q2PDY1;M9PFM7;Q08605	2;2;2;2;2;2	2;2;2;2;2;2	2;2;2;2;2;2	Transcription factor GAGA	Trl	;;;;;	6	2	2	2	2	2	1	0	2	2	1	0	2	2	1	0	5.6	5.6	5.6	54.815	519	519;567;582;608;623;581	7.33							2	1								0	12.271	0.8321	0.97925
A4V201;E1JI11;M9PFP3;M9PI76;B7Z060;P47825	A4V201;E1JI11;M9PFP3;M9PI76;B7Z060;P47825	4;4;4;4;4;4	4;4;4;4;4;4	4;4;4;4;4;4	Transcription initiation factor TFIID subunit 4	Taf4	;;;;;	6	4	4	4	1	4	0	0	1	4	0	0	1	4	0	0	8.6	8.6	8.6	92.06	851	851;921;962;1047;1088;921	NaN																0	11.244	0.6783	0.82716
A4V2B8;P08181	A4V2B8;P08181	8;8	8;8	8;8	Casein kinase II subunit alpha	CkIIalpha	;	2	8	8	8	6	6	5	5	6	6	5	5	6	6	5	5	42.9	42.9	42.9	39.959	336	336;336	11.7								1				11				0	78.186	0.75502	1.0923
Q5LJP5;Q5LJP6;A4V2C3;M9PGA6	Q5LJP5;Q5LJP6;A4V2C3;M9PGA6	3;3;3;2	3;3;3;2	3;3;3;2		CG17698-RA	;;;	4	3	3	3	2	3	0	0	2	3	0	0	2	3	0	0	7.1	7.1	7.1	40.796	366	366;676;694;616	NaN																0.00020412	3.2298	0.8939	1.058
A4V2I0;Q7KSX2;P15364	A4V2I0;Q7KSX2;P15364	3;3;3	3;3;3	3;3;3	Protein amalgam	Ama	;;	3	3	3	3	3	2	0	0	3	2	0	0	3	2	0	0	17.7	17.7	17.7	36.387	333	333;341;333	NaN																0	15.823	0.44454	0.5131
A4V2J1;Q24400	A4V2J1;Q24400	18;18	18;18	18;18	Muscle LIM protein Mlp84B	Mlp84B	;	2	18	18	18	17	18	8	9	17	18	8	9	17	18	8	9	67.9	67.9	67.9	53.525	495	495;495	11.3	1							2	18	18	10	13	2	11	11	0	323.31	0.76962	0.93768
A4V2K7;P22058	A4V2K7;P22058	7;7	7;7	7;7	Chromosomal protein D1	D1	;	2	7	7	7	3	3	5	6	3	3	5	6	3	3	5	6	15.5	15.5	15.5	37	355	355;355	9.79									15	8	3	3				0	22.1	0.25803	0.73364
A4V2N5;Q9VH14	A4V2N5;Q9VH14	1;1	1;1	1;1	Tissue inhibitor of metalloproteases	Timp	;	2	1	1	1	1	1	0	0	1	1	0	0	1	1	0	0	5.7	5.7	5.7	23.98	210	210;210	NaN																0.00020648	3.4538	0.88525	1.0345
A4V2S3;O46036	A4V2S3;O46036	8;6	8;6	1;1	C-terminal-binding protein	CtBP	;	2	8	8	1	5	7	2	1	5	7	2	1	1	0	0	0	44.3	44.3	6.5	42.251	386	386;476	11											5					0	229.82	0.76182	0.99704
A4V303;P48605	A4V303;P48605	19;19	19;19	19;19	T-complex protein 1 subunit gamma	Cctgamma	;	2	19	19	19	16	17	11	9	16	17	11	9	16	17	11	9	46.5	46.5	46.5	59.394	544	544;544	8.7	2							49	29	2	2	3		1	3	0	323.31	0.78683	0.97985
A4V364;Q7KSA0	A4V364;Q7KSA0	22;22	22;22	0;0		Syp	;	2	22	22	0	17	21	12	12	17	21	12	12	0	0	0	0	50.7	50.7	0	59.402	529	529;711	8.14							9	59	19	1						0	257.52	0.61167	1.0545
A4V383;P91929	A4V383;P91929	13;13	13;13	13;13	NADH dehydrogenase [ubiquinone] 1 alpha subcomplex subunit 10, mitochondrial	ND-42;ND42	;	2	13	13	13	10	12	11	8	10	12	11	8	10	12	11	8	44.5	44.5	44.5	46.897	407	407;407	11								1	1	8	69	3	2	1		0	323.31	0.71647	1.0087
A4V391;P12613	A4V391;P12613	25;25	25;25	25;25	T-complex protein 1 subunit alpha	T-cp1	;	2	25	25	25	20	22	15	10	20	22	15	10	20	22	15	10	61.8	61.8	61.8	59.556	557	557;557	7.06	5	10	5	3	2	1	1	69	22	1		1				0	323.31	0.80164	0.97497
A4V392;Q9VCY8	A4V392;Q9VCY8	2;2	2;2	2;2	Adiponectin receptor protein	AdipoR	;	2	2	2	2	2	2	0	0	2	2	0	0	2	2	0	0	7.7	7.7	7.7	49.757	444	444;444	NaN																0	53.448	0.94034	1.1248
A4V3G8;Q7KRY6	A4V3G8;Q7KRY6	2;2	2;2	2;2	Nucleosomal histone kinase 1	ball	;	2	2	2	2	0	1	1	0	0	1	1	0	0	1	1	0	4.3	4.3	4.3	65.993	599	599;599	7							2									0.00019928	2.7418	0.52251	0.61848
Q59DT6;A4V3G9;A4V3H1;Q02926	Q59DT6;A4V3G9;A4V3H1;Q02926	8;8;8;8	8;8;8;8	8;8;8;8	Ribonucleoprotein RB97D	Rb97D	;;;	4	8	8	8	7	7	0	0	7	7	0	0	7	7	0	0	30.4	30.4	30.4	48.094	434	434;465;471;471	NaN																0	32.482	0.87117	1.0751
A4V3J6;A4V3J5;P07909	A4V3J6;A4V3J5;P07909	12;12;12	12;12;12	11;11;11	Heterogeneous nuclear ribonucleoprotein A1	Hrb98DE	;;	3	12	12	11	10	11	6	6	10	11	6	6	9	10	5	5	42.1	42.1	39.1	38.55	361	361;365;365	11.6											31	17	8	1		0	127.06	0.66108	1.056
A4V3L3;Q7KRW1	A4V3L3;Q7KRW1	1;1	1;1	1;1	Protein TRC8 homolog	Trc8	;	2	1	1	1	0	0	1	0	0	0	1	0	0	0	1	0	2.5	2.5	2.5	88.748	804	804;809	2		1														0.00039518	2.61	NaN	NaN
A4V3L8;Q9VAF0	A4V3L8;Q9VAF0	1;1	1;1	1;1	Zinc transporter ZIP13 homolog	Zip99C	;	2	1	1	1	1	1	0	1	1	1	0	1	1	1	0	1	2.8	2.8	2.8	38.869	355	355;355	12												1				0.00019829	2.6671	0.86689	1.0012
A4V3N7;Q9VA70	A4V3N7;Q9VA70	4;4	4;4	4;4	Neutral ceramidase	CDase	;	2	4	4	4	4	1	0	0	4	1	0	0	4	1	0	0	9.1	9.1	9.1	78.231	704	704;704	NaN																0	11.455	0.75944	0.9079
A4V3Q6;P05303	A4V3Q6;P05303	26;26	26;26	13;13	Elongation factor 1-alpha;Elongation factor 1-alpha 2	Ef1alpha100E	;	2	26	26	13	23	24	12	12	23	24	12	12	13	13	4	5	76.6	76.6	48.7	50.662	462	462;462	8.43	20	21	18	17	10	5	5	14	37	133	22	19	20	8	4	0	323.31	0.79834	1.0309
A4V3W2;A4V3W1;P18431	A4V3W2;A4V3W1;P18431	13;13;13	2;2;2	2;2;2	Protein kinase shaggy	sgg	;;	3	13	2	2	11	12	2	3	2	2	1	1	2	2	1	1	33.9	4.9	4.9	53.871	514	514;575;514	8.33								4	2							0	8.7277	0.53089	0.96506
A4V3W8;Q9U1M2	A4V3W8;Q9U1M2	5;5	5;5	5;5	Transmembrane protein 120 homolog	CG32795	;	2	5	5	5	3	4	4	4	3	4	4	4	3	4	4	4	20.4	20.4	20.4	45.486	387	387;387	1.91	18	19	5	3	1											0	130.73	0.36503	0.96827
A4V402;P49071	A4V402;P49071	7;7	7;7	7;7	MAP kinase-activated protein kinase 2	MAPk-Ak2	;	2	7	7	7	7	6	1	3	7	6	1	3	7	6	1	3	24.8	24.8	24.8	41.401	359	359;359	11											7					0	40.86	0.80805	1.002
A4V408;Q9W429	A4V408;Q9W429	1;1	1;1	1;1	UDP-xylose and UDP-N-acetylglucosamine transporter	Efr	;	2	1	1	1	0	0	1	1	0	0	1	1	0	0	1	1	2.8	2.8	2.8	39.494	352	352;352	2	4	3	2	1												0.0097882	0.98615	0.28724	0.81923
A4V441;Q24524	A4V441;Q24524	10;10	10;10	10;10	Protein singed	sn	;	2	10	10	10	9	7	2	0	9	7	2	0	9	7	2	0	37.9	37.9	37.9	57.278	512	512;512	9									6							0	93.507	0.83952	0.99115
A4V448;Q9W3K5	A4V448;Q9W3K5	10;10	10;10	10;10	Glutamate--cysteine ligase	Gclc	;	2	10	10	10	7	6	3	3	7	6	3	3	7	6	3	3	21.3	21.3	21.3	80.745	717	717;717	7.08							12	1								0	102.99	0.7215	0.89385
A4V449;Q94511	A4V449;Q94511	26;26	26;26	26;26	NADH-ubiquinone oxidoreductase 75 kDa subunit, mitochondrial	ND-75;ND75	;	2	26	26	26	21	21	13	11	21	21	13	11	21	21	13	11	50.1	50.1	50.1	78.629	731	731;731	7.95	1	1	2	1	5	6	62	14	12	5	9	9		4		0	323.31	0.71508	0.98104
A4V488;Q07152	A4V488;Q07152	14;14	14;14	14;14	Inosine-5-monophosphate dehydrogenase	ras	;	2	14	14	14	9	12	10	3	9	12	10	3	9	12	10	3	41.2	41.2	41.2	57.829	537	537;537	8.83								5	25							0	232.01	0.61698	0.79774
A4V4A1;Q960Z0	A4V4A1;Q960Z0	13;13	13;13	13;13	Kinesin-like protein;Kinesin-like protein Klp10A	Klp10A	;	2	13	13	13	8	11	7	1	8	11	7	1	8	11	7	1	23	23	23	88.671	805	805;805	6.39						14	9									0	94.967	0.78406	0.95151
A4V4A5;Q9VZ23	A4V4A5;Q9VZ23	13;13	13;13	13;13	GTP-binding nuclear protein Ran	Ran;ran	;	2	13	13	13	12	9	4	4	12	9	4	4	12	9	4	4	91.7	91.7	91.7	24.708	216	216;216	12.3	1	2											17	11		0	128.6	0.86819	1.0724
A4V4F2;M9PJN2;C9QP31;E1JJL2;M9PHT0;F2FB46;M9PHL7;O61492	A4V4F2;M9PJN2;C9QP31;E1JJL2;M9PHT0;F2FB46;M9PHL7;O61492	14;14;13;13;13;13;13;13	14;14;13;13;13;13;13;13	14;14;13;13;13;13;13;13	Flotillin-2	Flo2;Flo-2	;;;;;;;	8	14	14	14	13	14	6	8	13	14	6	8	13	14	6	8	41.2	41.2	41.2	46.602	425	425;440;281;340;435;438;448;438	8.93	2	1							17	20						0	214.7	0.71101	0.97207
A4V4I0;P26308	A4V4I0;P26308	8;8	8;8	8;8	Guanine nucleotide-binding protein subunit beta-1	Gbeta13F	;	2	8	8	8	7	7	1	5	7	7	1	5	7	7	1	5	49.1	49.1	49.1	37.133	340	340;340	11.9											1	13				0	288.48	0.77822	0.94229
A4V4Q7;Q94981	A4V4Q7;Q94981	5;5	5;5	5;5	Protein ariadne-1	ari-1	;	2	5	5	5	2	4	2	0	2	4	2	0	2	4	2	0	25.2	25.2	25.2	58.932	503	503;503	9									4							0	65.001	0.84358	1.0772
A4V4S5;Q9Y1I2;M9PF72	A4V4S5;Q9Y1I2;M9PF72	2;2;1	2;2;1	2;2;1	Vacuolar protein sorting-associated protein 33A	car	;;	3	2	2	2	2	1	0	0	2	1	0	0	2	1	0	0	4.1	4.1	4.1	68.765	617	617;617;639	NaN																0	3.8595	0.96993	1.0978
E8NH77;X2JLF7;A4V4T4;Q24246;M9NE47;X2JCR4;Q9W5W4;Q8IRZ3;X2JCQ7;Q7KWG3;T2FGB0	E8NH77;X2JLF7;A4V4T4;Q24246;M9NE47;X2JCR4;Q9W5W4;Q8IRZ3;X2JCQ7;Q7KWG3;T2FGB0	8;8;8;8;6;6;6;6;6;6;6	8;8;8;8;6;6;6;6;6;6;6	8;8;8;8;6;6;6;6;6;6;6	Cytoplasmic dynein 1 intermediate chain	sw;Sdic1;Sdic4;Sdic3;Sdic2;Sdic3-RB	;;;;;;;;;;	11	8	8	8	7	7	5	3	7	7	5	3	7	7	5	3	18.9	18.9	18.9	70.249	634	634;643;643;663;480;487;517;533;535;543;544	7.36							19	3	3							0	66.399	0.73199	0.89595
A4V4U5;M9NHG9	A4V4U5;M9NHG9	26;25	26;25	4;4		slgA	;	2	26	26	4	21	22	14	9	21	22	14	9	3	2	3	1	60.2	60.2	9	75.951	669	669;681	8.59							6	46	1			5			3	0	323.31	0.73579	0.95103
Q8MRC7;Q9W5S7;Q9U4F5;A4V4V2;Q9TW27;Q9TW12	Q8MRC7;Q9W5S7;Q9U4F5;A4V4V2;Q9TW27;Q9TW12	3;3;3;3;3;2	3;3;3;3;3;2	3;3;3;3;3;2		DIP1	;;;;;	6	3	3	3	3	2	0	0	3	2	0	0	3	2	0	0	7.1	7.1	7.1	41.039	378	378;394;395;409;410;309	NaN																0	4.0324	0.64366	0.79495
A4V4W0;Q24211	A4V4W0;Q24211	10;10	10;10	10;10	Protein stoned-A	stnA	;	2	10	10	10	7	8	1	0	7	8	1	0	7	8	1	0	17.5	17.5	17.5	93.108	850	850;850	5					1											0	71.888	0.732	0.87622
A4VCL2	A4VCL2	5	5	5				1	5	5	5	4	4	0	0	4	4	0	0	4	4	0	0	8.3	8.3	8.3	109.73	980	980	NaN																0	26.1	0.81305	0.95044
A5XCL5	A5XCL5	25	25	0		UGP		1	25	25	0	21	22	18	21	21	22	18	21	0	0	0	0	68.3	68.3	0	57.824	511	511	8.64	3	3		1	12	2	2	109	135	22	7	10	2	6		0	323.31	0.54367	1.1378
A8DQW8	A8DQW8	4	4	4		clos		1	4	4	4	0	0	4	0	0	0	4	0	0	0	4	0	3.4	3.4	3.4	207.09	1836	1836	5					11											0	96.2	0.088339	0.34148
A8DRW0	A8DRW0	1	1	1		Cpr49Aa		1	1	1	1	1	1	0	0	1	1	0	0	1	1	0	0	12.5	12.5	12.5	15.605	144	144	NaN																0	238.95	1.0207	1.1253
A8DY49	A8DY49	1	1	1				1	1	1	1	1	1	0	1	1	1	0	1	1	1	0	1	9.6	9.6	9.6	11.193	104	104	15															2	0.0013529	2.1777	0.29715	0.65063
A8DY51	A8DY51	1	1	1		CG12828-RA		1	1	1	1	0	1	0	1	0	1	0	1	0	1	0	1	10.3	10.3	10.3	10.868	97	97	15															1	0.0046975	1.7132	0.73572	1.3608
A8DY89	A8DY89	2	2	2				1	2	2	2	0	0	2	2	0	0	2	2	0	0	2	2	3.2	3.2	3.2	74.805	726	726	2		8														0	33.763	0.27853	0.86379
Q8T008;A8DY95;A1Z8A7	Q8T008;A8DY95;A1Z8A7	6;6;5	6;6;5	6;6;5			;;	3	6	6	6	4	3	3	1	4	3	3	1	4	3	3	1	17.3	17.3	17.3	78.519	713	713;792;732	8								6								0	36.83	0.72156	0.87051
A8DYB0	A8DYB0	17	17	17				1	17	17	17	6	2	14	0	6	2	14	0	6	2	14	0	4.3	4.3	4.3	631.32	5526	5526	2		20														0	39.905	0.25059	0.7462
A8DYC5	A8DYC5	1	1	1		ND-MWFE		1	1	1	1	1	1	1	1	1	1	1	1	1	1	1	1	15.1	15.1	15.1	8.5789	73	73	15															4	0	6.192	0.79198	1.0658
A8DYG6	A8DYG6	1	1	1				1	1	1	1	1	0	0	0	1	0	0	0	1	0	0	0	6.6	6.6	6.6	13.828	122	122	NaN																0.009783	0.97975	NaN	NaN
Q7K556;A8DYI2	Q7K556;A8DYI2	9;9	9;9	9;9		CG5544	;	2	9	9	9	6	7	3	3	6	7	3	3	6	7	3	3	34.7	34.7	34.7	54.337	475	475;515	9.44									5	4						0	136.35	0.74791	0.91909
A8DYI6;Q0E924;A8DYI7	A8DYI6;Q0E924;A8DYI7	18;16;16	18;16;16	18;16;16		Phb2	;;	3	18	18	18	13	14	11	15	13	14	11	15	13	14	11	15	68.6	68.6	68.6	37.28	338	338;299;303	11.9									1		7	51	6			0	323.31	0.73766	0.96191
A8DYI9;Q7K4M9;A1ZBH1	A8DYI9;Q7K4M9;A1ZBH1	5;5;4	5;5;4	5;5;4			;;	3	5	5	5	4	4	0	0	4	4	0	0	4	4	0	0	16.8	16.8	16.8	70.868	630	630;637;592	NaN																0	37.806	0.81769	0.98468
A8DYJ1;Q8SYD9;A8DYJ0;Q8T389	A8DYJ1;Q8SYD9;A8DYJ0;Q8T389	10;10;8;8	10;10;8;8	10;10;8;8		EndoB	;;;	4	10	10	10	8	9	6	5	8	9	6	5	8	9	6	5	45.5	45.5	45.5	42.604	378	378;390;366;378	10.3										9	4					0	106.94	0.64215	0.81638
A8DYJ3;Q11002;A0A0B4LG26	A8DYJ3;Q11002;A0A0B4LG26	22;22;21	22;22;21	20;20;19	Calpain-A;Calpain-A catalytic subunit	CalpA	;;	3	22	22	20	16	18	10	10	16	18	10	10	14	16	9	10	37.6	37.6	35.3	93.962	828	828;828;843	6.7						37	8	15			1					0	253.9	0.73098	0.96587
Q8MYS2;A8DYJ7;B7YZM1;A8DYJ6	Q8MYS2;A8DYJ7;B7YZM1;A8DYJ6	2;2;2;2	2;2;2;2	2;2;2;2			;;;	4	2	2	2	1	2	0	0	1	2	0	0	1	2	0	0	4.8	4.8	4.8	80.94	736	736;1142;1194;1201	NaN																0	12.044	0.85723	1.0386
A8DYL2	A8DYL2	2	2	2				1	2	2	2	2	1	0	0	2	1	0	0	2	1	0	0	2.7	2.7	2.7	106.72	952	952	NaN																0	6.779	0.82366	1.0214
G2J618;Q8MME0;A8DYM8	G2J618;Q8MME0;A8DYM8	1;1;1	1;1;1	1;1;1		CG30271-RD	;;	3	1	1	1	0	1	0	0	0	1	0	0	0	1	0	0	7.8	7.8	7.8	29.645	270	270;487;501	NaN																0.0026712	1.9842	NaN	NaN
A8DYP0	A8DYP0	184	184	184		Unc-89		1	184	184	184	156	159	79	73	156	159	79	73	156	159	79	73	58.9	58.9	58.9	475.65	4218	4218	3.59	69	404	213	239	132	76	38	36	5	1	3	12	4			0	323.31	0.72474	0.98022
M9NE36;Q9VPI4;M9NEJ4;M9NCL3;M9NCX5;A8DYS5;Q9VPI3;Q0E8V4	M9NE36;Q9VPI4;M9NEJ4;M9NCL3;M9NCX5;A8DYS5;Q9VPI3;Q0E8V4	5;5;5;5;5;5;5;4	5;5;5;5;5;5;5;4	5;5;5;5;5;5;5;4		Cda5	;;;;;;;	8	5	5	5	4	3	0	0	4	3	0	0	4	3	0	0	9	9	9	101.04	891	891;1039;1562;1790;1850;1890;1998;1040	NaN																0	12.282	0.93546	1.0591
M9PBP2;Q0E8U6;Q9VQ54;A8DYT1;M9NE65;Q0E8U7;M9PB01	M9PBP2;Q0E8U6;Q9VQ54;A8DYT1;M9NE65;Q0E8U7;M9PB01	7;7;7;7;7;7;7	7;7;7;7;7;7;7	7;7;7;7;7;7;7		CG7337-RB;CG7337-RA	;;;;;;	7	7	7	7	4	6	0	1	4	6	0	1	4	6	0	1	6.4	6.4	6.4	160.4	1476	1476;1504;1508;1539;1554;2347;2397	2		1														0	20.737	0.82948	0.98688
A8DYU0;M9PBW7;Q8IPZ1;M9PED5;M9PC13;Q0E8U3;Q8IPZ2;Q9VQL8;M9PCH2;Q9VQM0	A8DYU0;M9PBW7;Q8IPZ1;M9PED5;M9PC13;Q0E8U3;Q8IPZ2;Q9VQL8;M9PCH2;Q9VQM0	3;3;3;3;3;3;3;3;3;3	3;3;3;3;3;3;3;3;3;3	3;3;3;3;3;3;3;3;3;3		toc	;;;;;;;;;	10	3	3	3	2	1	0	0	2	1	0	0	2	1	0	0	5.7	5.7	5.7	76.615	682	682;840;888;892;936;945;984;993;993;2162	NaN																0.00020462	3.2815	0.51504	0.61127
A8DYV8;X2J753	A8DYV8;X2J753	1;1	1;1	1;1			;	2	1	1	1	0	1	0	0	0	1	0	0	0	1	0	0	8.5	8.5	8.5	20.577	177	177;183	NaN																0.0002008	2.9239	NaN	NaN
A8DYW2;M9PCQ7;M9PCC2;M9PCB8;Q9VMA9;M9PB51;M9PEV6;M9PC63	A8DYW2;M9PCQ7;M9PCC2;M9PCB8;Q9VMA9;M9PB51;M9PEV6;M9PC63	8;8;8;8;7;7;7;7	8;8;8;8;7;7;7;7	8;8;8;8;7;7;7;7			;;;;;;;	8	8	8	8	5	7	0	0	5	7	0	0	5	7	0	0	8.6	8.6	8.6	187.97	1782	1782;1786;1801;1805;1585;1589;1604;1608	NaN																0	133.21	0.68363	0.80085
Q9VM02;Q59DZ5;Q9VM00;A8DYW8	Q9VM02;Q59DZ5;Q9VM00;A8DYW8	2;2;2;2	2;2;2;2	2;2;2;2		RapGAP1	;;;	4	2	2	2	2	0	0	0	2	0	0	0	2	0	0	0	5.3	5.3	5.3	92.892	850	850;876;933;959	NaN																0	5.0193	0.52084	0.5913
Q59DZ3;A8DZ03;A8DZ02;Q9VJW9	Q59DZ3;A8DZ03;A8DZ02;Q9VJW9	1;1;1;1	1;1;1;1	1;1;1;1		kuz	;;;	4	1	1	1	1	1	0	0	1	1	0	0	1	1	0	0	1.3	1.3	1.3	121.16	1090	1090;1161;1219;1238	NaN																0.0019131	2.0414	NaN	NaN
A8DZ06;X2J9Z3	A8DZ06;X2J9Z3	12;12	12;12	12;12			;	2	12	12	12	11	8	2	4	11	8	2	4	11	8	2	4	16.4	16.4	16.4	142.49	1260	1260;1271	5					14											0	56.039	0.71752	0.94253
Q9VJI6;X2JED0;A8DZ09;M9PG25;M9PBC6	Q9VJI6;X2JED0;A8DZ09;M9PG25;M9PBC6	3;3;3;3;3	3;3;3;3;3	3;3;3;3;3			;;;;	5	3	3	3	3	0	0	0	3	0	0	0	3	0	0	0	16.5	16.5	16.5	38.403	357	357;476;562;568;622	NaN																0.00020768	3.5989	0.76782	0.90963
M9NCY3;M9PDF7;M9PDR3;M9PG93;A8DZ18;M9PD76;P16621	M9NCY3;M9PDF7;M9PDR3;M9PG93;A8DZ18;M9PD76;P16621	1;1;1;1;1;1;1	1;1;1;1;1;1;1	1;1;1;1;1;1;1	Protein-tyrosine-phosphatase;Tyrosine-protein phosphatase Lar	Lar	;;;;;;	7	1	1	1	1	0	0	0	1	0	0	0	1	0	0	0	0.5	0.5	0.5	216.35	1912	1912;1927;1935;1941;2011;2032;2029	NaN																0.0053515	1.4359	0.79293	0.94171
C3KGL5;Q9VIN1;M9PGB1;A8DZ20;M9PBE8;A8DZ19	C3KGL5;Q9VIN1;M9PGB1;A8DZ20;M9PBE8;A8DZ19	6;6;6;6;5;5	6;6;6;6;5;5	6;6;6;6;5;5		RtGEF	;;;;;	6	6	6	6	5	4	0	0	5	4	0	0	5	4	0	0	18.1	18.1	18.1	69.118	635	635;687;923;973;1198;1310	NaN																0	18.455	0.59638	0.7039
M9PDL8;A8DZ24;Q9V9N7;M9PBG0;R9PY70;M9PDE6;A8DZ25;M9MSJ5;Q9V9N5;M9PDY6	M9PDL8;A8DZ24;Q9V9N7;M9PBG0;R9PY70;M9PDE6	6;6;6;6;6;6;1;1;1;1	6;6;6;6;6;6;1;1;1;1	6;6;6;6;6;6;1;1;1;1			;;;;;	10	6	6	6	6	4	0	0	6	4	0	0	6	4	0	0	6.4	6.4	6.4	180.82	1636	1636;1639;1710;1717;2139;2190;349;413;778;822	NaN																0	17.114	0.6931	0.8135
O61380;A8DZ29	O61380;A8DZ29	53;53	53;53	53;53		eIF4G	;	2	53	53	53	44	45	26	12	44	45	26	12	44	45	26	12	39.1	39.1	39.1	183.94	1666	1666;1919	6.01		1		49	36	28	17	22	7	1	6	4				0	323.31	0.74447	0.99772
A8E6L6;Q9V6X7	A8E6L6;Q9V6X7	6;6	6;6	6;6	GDP-fucose protein O-fucosyltransferase 1	O-fut1	;	2	6	6	6	3	3	2	1	3	3	2	1	3	3	2	1	18.9	18.9	18.9	46.834	402	402;402	11											3					0	10.205	0.66288	0.77008
A8E6W0	A8E6W0	4	4	4		CG34039-RA		1	4	4	4	2	4	0	0	2	4	0	0	2	4	0	0	29.3	29.3	29.3	22.053	198	198	NaN																0	7.0546	0.8115	0.95015
A8E702;Q9VMX0	A8E702;Q9VMX0	10;10	10;10	10;10	39S ribosomal protein L28, mitochondrial	mRpL28	;	2	10	10	10	7	8	2	3	7	8	2	3	7	8	2	3	43.7	43.7	43.7	34.95	302	302;302	11.7											2	5				0	25.647	0.90932	1.0821
Q9VZQ3;Q7KV69;Q7KV70;M9PBL6;A8JNJ6;REV__Q9V9J3;REV__A1Z6I9	Q9VZQ3;Q7KV69;Q7KV70;M9PBL6;A8JNJ6	124;124;124;124;124;1;1	124;124;124;124;124;1;1	124;124;124;124;124;1;1		kst	;;;;	7	124	124	124	105	110	40	30	105	110	40	30	105	110	40	30	46.3	46.3	46.3	471.63	4097	4097;4118;4207;4321;4337;517;1597	3.9		80	25	66	35	22	9	9	2		1					0	323.31	0.81033	0.98774
M9MRV3;D4G7A5;M9PE70;Q9VZN2;E0R7R0;A8JNJ8;Q9VZM9;Q7YU16;Q9VZN0	M9MRV3;D4G7A5;M9PE70;Q9VZN2;E0R7R0;A8JNJ8;Q9VZM9;Q7YU16;Q9VZN0	2;2;2;2;2;2;2;2;2	2;2;2;2;2;2;2;2;2	2;2;2;2;2;2;2;2;2		CG32264-RB;CG12604;CG32264-RE;CG10860	;;;;;;;;	9	2	2	2	2	0	0	0	2	0	0	0	2	0	0	0	5	5	5	51.282	464	464;509;759;790;822;927;937;998;1008	NaN																0	5.3781	0.87078	1.0127
M9PBM2;M9PE05;A8JNJ9;M9PH77;Q8MSX1	M9PBM2;M9PE05;A8JNJ9;M9PH77;Q8MSX1	2;2;2;2;2	2;2;2;2;2	2;2;2;2;2	Protein encore	enc	;;;;	5	2	2	2	2	2	0	0	2	2	0	0	2	2	0	0	1.8	1.8	1.8	187.84	1798	1798;1827;1937;1942;1818	NaN																0	9.1042	0.75154	0.9203
F2FB68;Q9VZI0;Q9I7T2;Q8IRC0;M9PEK8;M9PBN6;Q8IRB9;M9PE93;M9PHB1;A8JNK1;Q8IRC1	F2FB68;Q9VZI0;Q9I7T2;Q8IRC0;M9PEK8;M9PBN6;Q8IRB9;M9PE93;M9PHB1;A8JNK1;Q8IRC1	15;15;15;15;15;15;15;15;15;15;14	15;15;15;15;15;15;15;15;15;15;14	15;15;15;15;15;15;15;15;15;15;14		ens	;;;;;;;;;;	11	15	15	15	10	13	4	4	10	13	4	4	10	13	4	4	29.7	29.7	29.7	93.786	848	848;851;887;898;933;968;983;1015;1100;1241;833	8.94					6	4								7		0	113.7	0.7337	0.91405
M9PBP3;M9PE52;M9NE16;M9NF07;M9NF10;M9NDH6;Q9VZD7;M9ND42;M9ND44;A8JNK4	M9PBP3;M9PE52;M9NE16;M9NF07;M9NF10;M9NDH6;Q9VZD7;M9ND42;M9ND44;A8JNK4	5;5;5;5;5;5;5;5;5;5	5;5;5;5;5;5;5;5;5;5	5;5;5;5;5;5;5;5;5;5		Cip4	;;;;;;;;;	10	5	5	5	5	4	0	0	5	4	0	0	5	4	0	0	14.8	14.8	14.8	67.252	602	602;611;612;623;624;628;631;644;646;665	NaN																0	59.423	0.79711	0.93948
Q86C16;A8JNM1	Q86C16;A8JNM1	3;3	3;3	3;3		form3	;	2	3	3	3	3	2	0	0	3	2	0	0	3	2	0	0	2.8	2.8	2.8	181.57	1644	1644;1717	NaN																0.00020756	3.5911	0.99439	1.2369
M9PEM7;M9PBU6;A8JNM3;Q7KU93;M9PEF2;Q7KU90;Q9VS85	M9PEM7;M9PBU6;A8JNM3;Q7KU93;M9PEF2;Q7KU90;Q9VS85	10;10;10;10;10;10;10	10;10;10;10;10;10;10	10;10;10;10;10;10;10		lqf	;;;;;;	7	10	10	10	5	7	5	3	5	7	5	3	5	7	5	3	25.9	25.9	25.9	67.314	630	630;637;640;784;791;824;831	7.67							14	2				2				0	214	0.51391	1.0223
M9NFP2;A8JNN3;A8JNN2;A8JNN1;M9PHR5;M9NE45;Q6IDD9	M9NFP2;A8JNN3;A8JNN2;A8JNN1;M9PHR5;M9NE45;Q6IDD9	12;12;12;12;12;12;12	12;12;12;12;12;12;12	12;12;12;12;12;12;12	Sterile alpha and TIR motif-containing protein 1	Ect4	;;;;;;	7	12	12	12	7	7	4	1	7	7	4	1	7	7	4	1	16.8	16.8	16.8	115.81	1059	1059;1386;1562;1637;1704;1730;1360	5.44					5	4										0	71.663	0.74737	0.98105
A8JNN4	A8JNN4	3	3	3		CG34462-RA		1	3	3	3	2	3	1	0	2	3	1	0	2	3	1	0	14.4	14.4	14.4	35.3	312	312	14														1		0	12.486	0.90345	1.0826
A8JNN5;Q9VSI2	A8JNN5;Q9VSI2	3;2	3;2	3;2		GAPcenA	;	2	3	3	3	2	2	1	0	2	2	1	0	2	2	1	0	3.3	3.3	3.3	133.39	1194	1194;1005	5					1											0.0048644	1.6419	0.53036	0.80969
A8JNP1;P48610	A8JNP1;P48610	25;25	25;25	4;4	Arginine kinase	Argk	;	2	25	25	4	17	16	17	23	17	16	17	23	3	2	3	4	68.8	68.8	6.5	39.866	356	356;356	10.2	13	12	9	9	12	14	37	46	30	43	217	113	34	39	24	0	323.31	0.3906	0.96944
A8JNP2	A8JNP2	22	1	1		Argk		1	22	1	1	15	15	15	20	1	1	1	1	1	1	1	1	66.1	3.2	3.2	42.195	375	375	9.36							2	4		3	5					0	11.171	0.57758	0.85509
B7Z0G0;A8JNQ0;A8JNQ1;Q9VT70	B7Z0G0;A8JNQ0;A8JNQ1;Q9VT70	3;3;3;3	3;3;3;3	3;3;3;3	Nuclear distribution protein nudE homolog	nudE	;;;	4	3	3	3	1	1	1	0	1	1	1	0	1	1	1	0	11.7	11.7	11.7	32.823	283	283;328;377;317	4.5				1	1											0.0048698	1.6487	0.42425	0.90993
Q9VU83;Q9VU82;Q9VU81;M9PCD9;A8JNS4	Q9VU83;Q9VU82;Q9VU81;M9PCD9;A8JNS4	6;6;6;6;6	6;6;6;6;6	6;6;6;6;6		stv	;;;;	5	6	6	6	5	5	0	1	5	5	0	1	5	5	0	1	19.4	19.4	19.4	55.885	516	516;542;609;610;635	12												1				0	33.962	0.83132	1.0205
A8JNT7	A8JNT7	6	6	6		Hsc20		1	6	6	6	4	3	1	2	4	3	1	2	4	3	1	2	37.5	37.5	37.5	27.551	240	240	14														5		0	24.48	0.76279	1.0138
A8JNU6;Q9VVC5	A8JNU6;Q9VVC5	40;37	40;37	5;2		Nc73EF	;	2	40	40	5	35	36	21	20	35	36	21	20	3	4	4	3	51.8	51.8	8	122.89	1105	1105;1008	5.78	9	13	6	18	95	135	33	20	12	3	1	2	2		2	0	323.31	0.76636	1.0095
A8JNV2	A8JNV2	1	1	1				1	1	1	1	1	1	0	0	1	1	0	0	1	1	0	0	16.1	16.1	16.1	12.482	112	112	NaN																0	9.4339	0.80236	0.94837
M9PGG0;M9PG88;M9PIL3;Q9VNS2;A8JNX0	M9PGG0;M9PG88;M9PIL3;Q9VNS2;A8JNX0	9;9;9;9;9	9;9;9;9;9	9;9;9;9;9		ArfGAP3	;;;;	5	9	9	9	7	8	2	1	7	8	2	1	7	8	2	1	33.1	33.1	33.1	54.454	513	513;514;549;552;553	8.75								3			1					0	107.78	0.78874	0.94908
Q9VNR2;C1C5A0;Q8IPS6;A8JNX2;Q7KTU2;M9PG15	Q9VNR2;C1C5A0;Q8IPS6;A8JNX2;Q7KTU2;M9PG15	10;10;10;10;10;10	10;10;10;10;10;10	10;10;10;10;10;10	Calcium-transporting ATPase	SPoCk	;;;;;	6	10	10	10	8	7	3	3	8	7	3	3	8	7	3	3	14.5	14.5	14.5	99.545	901	901;917;924;997;1034;1062	3.94	2	5			3	6										0	45.171	0.69433	1.0783
A8JQV2	A8JQV2	17	2	1				1	17	2	1	11	9	3	2	1	2	0	0	0	1	0	0	26.2	3.7	1.5	93.216	855	855	NaN																0	7.5076	0.72934	0.84967
A8JQV3;A0A0C4DHE0;A0A0C4DHA8;E1JJ81	A8JQV3;A0A0C4DHE0;A0A0C4DHA8	18;16;16;1	18;16;16;1	2;2;2;1			;;	4	18	18	2	12	9	3	2	12	9	3	2	1	2	0	0	26.9	26.9	4	96.404	882	882;639;685;256	7.6							3	1	1							0	129.93	0.7098	0.81345
Q9VH84;A8JQW3	Q9VH84;A8JQW3	3;3	3;3	3;3		Pnn	;	2	3	3	3	1	0	0	2	1	0	0	2	1	0	0	2	12.9	12.9	12.9	35.907	303	303;307	11.3											2	1				0	11.478	0.35874	0.88197
Q4V5X1;A8JQY8;A8JQY7	Q4V5X1;A8JQY8;A8JQY7	1;1;1	1;1;1	1;1;1		NijC	;;	3	1	1	1	1	1	0	0	1	1	0	0	1	1	0	0	9.6	9.6	9.6	15.168	135	135;136;138	NaN																0	5.5468	0.89619	1.0862
A8JR25;B7Z0L1;B7Z0L0;Q9VES3;A0A0B4KH94;P10674	A8JR25;B7Z0L1;B7Z0L0;Q9VES3;A0A0B4KH94;P10674	25;24;24;24;24;24	1;0;0;0;0;0	1;0;0;0;0;0	Fasciclin-1	Fas1	;;;;;	6	25	1	1	19	21	20	20	0	0	1	1	0	0	1	1	47.4	2	2	73.732	662	662;624;636;649;661;652	7							6									0.0032112	1.806	0.2709	0.69293
A8JR58;Q8SXY1	A8JR58;Q8SXY1	7;5	7;5	7;5		hdly	;	2	7	7	7	2	6	1	0	2	6	1	0	2	6	1	0	27	27	27	49.975	445	445;377	6						1										0	18.184	0.68601	0.85287
A8JRA4;Q8IMU5;Q9VBZ5	A8JRA4;Q8IMU5;Q9VBZ5	6;6;6	6;6;6	6;6;6		CG6422-RB	;;	3	6	6	6	2	6	0	0	2	6	0	0	2	6	0	0	13.8	13.8	13.8	78.298	694	694;699;700	NaN																0	47.841	0.9876	1.193
A8JRD6	A8JRD6	4	4	4				1	4	4	4	3	3	0	0	3	3	0	0	3	3	0	0	52.5	52.5	52.5	6.842	61	61	NaN																0	14.551	0.88511	1.062
A8JTM7	A8JTM7	37	37	37		mgl		1	37	37	37	30	29	9	4	30	29	9	4	30	29	9	4	11.5	11.5	11.5	530.16	4769	4769	2		21														0	261.47	0.75663	0.98782
A8JUP7	A8JUP7	2	2	2		Hayan		1	2	2	2	2	1	0	0	2	1	0	0	2	1	0	0	4.6	4.6	4.6	70.115	637	637	NaN																0.00020674	3.4853	0.75345	0.90946
M9PHJ6;A8JUQ9;Q9NHV9	M9PHJ6;A8JUQ9;Q9NHV9	6;6;6	6;6;6	6;6;6	Protein vav	Vav	;;	3	6	6	6	4	5	0	0	4	5	0	0	4	5	0	0	7.7	7.7	7.7	109.43	964	964;1001;793	NaN																0	13.137	0.77412	0.96155
Q9VWJ2;A8JUR0	Q9VWJ2;A8JUR0	3;3	3;3	3;3			;	2	3	3	3	2	2	1	0	2	2	1	0	2	2	1	0	9.1	9.1	9.1	54.209	486	486;563	2		1														0	7.2127	0.59441	0.7534
A8JUU1;X2JJP5;X2JEY9;M9PHF1;A8JUU3;X2JEM2	A8JUU1;X2JJP5;X2JEY9;M9PHF1	7;7;7;7;3;3	7;7;7;7;3;3	7;7;7;7;3;3		Sec16	;;;	6	7	7	7	1	7	0	0	1	7	0	0	1	7	0	0	2.7	2.7	2.7	220.18	2021	2021;2137;2242;2250;2221;2326	NaN																0	15.375	0.97533	1.1693
A8JUV9;Q7KVY5;C0PUX5;P83101	A8JUV9	16;5;5;3	16;5;5;3	3;0;0;0		sgg		4	16	16	3	13	13	2	3	13	13	2	3	2	1	1	1	32.1	32.1	8.9	78.129	772	772;416;441;501	7.62						2		5	1							0	98.925	0.82778	1.0112
Q9VXX7;X2JBY1;M9PHT4;A8JUX3	Q9VXX7;X2JBY1;M9PHT4;A8JUX3	2;2;2;2	2;2;2;2	2;2;2;2			;;;	4	2	2	2	0	2	0	0	0	2	0	0	0	2	0	0	3.6	3.6	3.6	104.03	955	955;961;968;1141	NaN																0.0002019	3.0048	1.1515	1.4204
A8JUY0;Q9W4D2	A8JUY0;Q9W4D2	8;8	8;8	8;8	RNA-binding protein 4F	Rnp4F	;	2	8	8	8	6	3	2	2	6	3	2	2	6	3	2	2	12	12	12	106.74	941	941;941	4.6			1		4											0	49.951	0.75552	1.0653
A8JUZ6;Q9W426;X2JCR6;X2JAM0	A8JUZ6;Q9W426;X2JCR6;X2JAM0	9;9;9;9	9;9;9;9	9;9;9;9		CG14445-RB	;;;	4	9	9	9	8	6	1	3	8	6	1	3	8	6	1	3	43	43	43	34.814	316	316;336;356;362	11.7											2	5				0	29.027	0.826	0.94758
A8JV07	A8JV07	2	2	2				1	2	2	2	2	2	0	0	2	2	0	0	2	2	0	0	3.9	3.9	3.9	90.575	820	820	NaN																0	52.718	0.88464	1.0513
A8JV18;Q9VXE6	A8JV18;Q9VXE6	7;7	7;7	7;7	Nuclear pore complex protein Nup153	Nup153	;	2	7	7	7	1	5	2	0	1	5	2	0	1	5	2	0	6.9	6.9	6.9	201.23	1929	1929;1883	6.09				1	3	3	2	2								0	12.435	0.46215	0.92872
A8JV25;A8JV19;Q9VXA5;Q7KUX2;M9PHT3	A8JV25;A8JV19;Q9VXA5;Q7KUX2;M9PHT3	13;13;13;13;11	13;13;13;13;11	13;13;13;13;11		CG4829-RA	;;;;	5	13	13	13	8	8	5	3	8	8	5	3	8	8	5	3	32.6	32.6	32.6	74.296	687	687;732;777;822;491	10.2					1	2	3							6		0	131.57	0.71881	0.98787
A8JV22;X2JEJ0;Q9W3F6;A8JV24	A8JV22;X2JEJ0;Q9W3F6;A8JV24	14;14;13;9	14;14;13;9	14;14;13;9		CG1440-RC	;;;	4	14	14	14	12	12	7	6	12	12	7	6	12	12	7	6	41.9	41.9	41.9	57.76	511	511;551;488;368	9.15								1	27	6						0	232.18	0.75966	0.91839
A8JV29;Q9VX82	A8JV29;Q9VX82	1;1	1;1	1;1	Actin-related protein 2/3 complex subunit 3	Arpc3B	;	2	1	1	1	1	1	0	0	1	1	0	0	1	1	0	0	7	7	7	18.224	157	157;174	NaN																0.0048653	1.6455	0.811	1.0298
A8JV30	A8JV30	7	7	7		CG34327-RA		1	7	7	7	7	7	0	0	7	7	0	0	7	7	0	0	57.3	57.3	57.3	20.007	220	220	NaN																0	159.23	0.89303	1.0597
A8MZR4;Q9VVC3	A8MZR4;Q9VVC3	2;2	2;2	2;2		Cpr73D	;	2	2	2	2	1	2	0	0	1	2	0	0	1	2	0	0	8.5	8.5	8.5	51.233	497	497;597	NaN																0	6.2807	0.84277	1.024
A8QI34	A8QI34	3	2	2		JYalpha		1	3	2	2	2	2	0	0	1	1	0	0	1	1	0	0	4.3	2.5	2.5	112.4	1009	1009	NaN																0.0048444	1.5911	NaN	NaN
A8WH76	A8WH76	1	1	1		inaF-B		1	1	1	1	1	1	1	1	1	1	1	1	1	1	1	1	18.5	18.5	18.5	9.0336	81	81	15															3	0	22.598	0.75322	0.97735
A8Y535	A8Y535	4	4	4	Cytochrome b-c1 complex subunit 6	UQCR-11		1	4	4	4	3	4	1	1	3	4	1	1	3	4	1	1	91.8	91.8	91.8	9.897	85	85	15															3	0	186.49	0.70687	0.88335
A8Y560;O17445	A8Y560;O17445	5;5	5;5	5;5	Ribosomal protein L15;60S ribosomal protein L15	RpL15	;	2	5	5	5	4	4	1	0	4	4	1	0	4	4	1	0	28.9	28.9	28.9	24.325	204	204;204	4.4	2			2								1				0	16.878	0.90133	1.0372
Q7PLP4;A8Y582;Q7PLP5	Q7PLP4;A8Y582;Q7PLP5	8;8;8	8;8;8	8;8;8			;;	3	8	8	8	7	5	1	1	7	5	1	1	7	5	1	1	11.2	11.2	11.2	123.1	1111	1111;1122;1124	5.67					1	2										0	16.539	0.73696	0.93433
A8Y589	A8Y589	2	2	2		Alg-2		1	2	2	2	1	2	0	0	1	2	0	0	1	2	0	0	16.3	16.3	16.3	20.765	178	178	NaN																0.0053664	1.4774	0.85175	1.0046
A8Y5A0;Q7PLC6;A8Y599;A8Y596;Q7PLC7;E8NHS9;A8Y5A1;Q7PLC5	A8Y5A0;Q7PLC6;A8Y599;A8Y596;Q7PLC7;E8NHS9;A8Y5A1;Q7PLC5	15;14;14;14;14;11;9;9	12;11;11;11;11;9;7;7	12;11;11;11;11;9;7;7		Gfat1	;;;;;;;	8	15	12	12	12	12	2	0	9	10	1	0	9	10	1	0	31	26	26	74.808	665	665;673;682;685;694;643;434;493	7							1									0	76.316	0.90912	1.0451
A8Y5B7	A8Y5B7	5	5	5		kl-3		1	5	5	5	2	0	0	4	2	0	0	4	2	0	0	4	1.7	1.7	1.7	532.02	4593	4593	2		6														0	4.3342	0.19561	0.47005
A9UN61	A9UN61	2	2	2		CG13114-RB		1	2	2	2	0	0	2	0	0	0	2	0	0	0	2	0	8	8	8	45.933	426	426	5.8	1						4									0	18.55	0.11853	0.35819
B4F5C5;Q9VXT7	B4F5C5;Q9VXT7	2;2	2;2	2;2	Probable isoaspartyl peptidase/L-asparaginase CG7860;Probable isoaspartyl peptidase/L-asparaginase CG7860 alpha chain;Probable isoaspartyl peptidase/L-asparaginase CG7860 beta chain	CG7860	;	2	2	2	2	2	2	0	1	2	2	0	1	2	2	0	1	11.7	11.7	11.7	34.861	332	332;332	14														2		0	25.128	0.78714	1.037
B4F5U4;Q9VYY2	B4F5U4;Q9VYY2	7;7	7;7	7;7	Signal peptidase complex subunit 2	Spase25	;	2	7	7	7	6	5	4	3	6	5	4	3	6	5	4	3	47.7	47.7	47.7	22.216	199	199;199	14.1														15	1	0	42.577	0.59248	1.0876
B4ZJ89	B4ZJ89	1	1	1		Sfp23F		1	1	1	1	1	1	0	0	1	1	0	0	1	1	0	0	20.5	20.5	20.5	8.7501	78	78	NaN																0	16.232	0.54881	0.65723
B4ZJ93	B4ZJ93	1	1	1		Sfp24F		1	1	1	1	1	0	0	0	1	0	0	0	1	0	0	0	13.1	13.1	13.1	20.075	175	175	NaN																0	28.131	NaN	NaN
B4ZJ99	B4ZJ99	3	3	3		Sfp51E		1	3	3	3	1	1	0	3	1	1	0	3	1	1	0	3	30.9	30.9	30.9	15.676	139	139	15															7	0	6.1868	0.091296	0.31235
B4ZJA2	B4ZJA2	2	2	2		Sfp65A		1	2	2	2	1	0	0	1	1	0	0	1	1	0	0	1	21.3	21.3	21.3	15.502	141	141	14														2		0	45.228	0.27149	0.34201
B4ZJA3	B4ZJA3	1	1	1		Sfp70A4		1	1	1	1	1	1	0	0	1	1	0	0	1	1	0	0	38.2	38.2	38.2	6.5687	55	55	NaN																0	4.7282	NaN	NaN
B4ZJA5	B4ZJA5	2	2	2		Sfp79B		1	2	2	2	2	2	0	0	2	2	0	0	2	2	0	0	40	40	40	3.7024	35	35	NaN																0	58.15	0.072118	0.083198
B4ZJA7	B4ZJA7	1	1	1		Sfp87B		1	1	1	1	1	1	1	1	1	1	1	1	1	1	1	1	10.3	10.3	10.3	10.157	87	87	15															4	0.0013454	2.1216	NaN	NaN
B5RIM9;P13706;REV__Q9VMJ1	B5RIM9;P13706	27;26;1	2;1;0	2;1;0	Glycerol-3-phosphate dehydrogenase [NAD(+)];Glycerol-3-phosphate dehydrogenase [NAD(+)], cytoplasmic	Gpdh	;	3	27	2	2	22	23	16	23	1	2	0	0	1	2	0	0	87.5	8.9	8.9	39.328	360	360;363;266	NaN																0	16.23	0.61938	0.77708
B5RIN0;M9PB50;Q9VMD6	B5RIN0;M9PB50;Q9VMD6	7;7;7	7;7;7	7;7;7	Protein real-time	retm	;;	3	7	7	7	4	5	0	0	4	5	0	0	4	5	0	0	14.9	14.9	14.9	75.678	659	659;707;659	NaN																0.00020259	3.067	0.99247	1.1779
B5RIR1;Q24046	B5RIR1;Q24046	16;16	16;16	16;16	Sodium/potassium-transporting ATPase subunit beta-1	nrv1	;	2	16	16	16	11	12	6	12	11	12	6	12	11	12	6	12	52.8	52.8	52.8	35.309	309	309;309	11.9											3	46				0	221.14	0.76147	0.92981
B5RIU6;Q8T390	B5RIU6;Q8T390	15;15	15;15	15;15	Endophilin-A	EndoA;endoA	;	2	15	15	15	14	12	5	5	14	12	5	5	14	12	5	5	55.6	55.6	55.6	41.408	369	369;369	11.2										13	11	9	2	3		0	289.77	0.65869	0.8797
B5RIV0;Q9V3S9	B5RIV0;Q9V3S9	24;24	24;24	24;24	Very long-chain-fatty-acid--CoA ligase bubblegum	bgm	;	2	24	24	24	20	18	9	5	20	18	9	5	20	18	9	5	50.3	50.3	50.3	73.61	666	666;666	6.34	3	3				1	27	3					1			0	234.2	0.7388	1.204
B5RJQ0;Q95028	B5RJQ0;Q95028	9;9	9;9	9;9	L-lactate dehydrogenase	ImpL3	;	2	9	9	9	8	7	6	6	8	7	6	6	8	7	6	6	37	37	37	35.537	332	332;332	12												34				0	79.223	0.70578	0.96575
B5X0J4;P18459	B5X0J4;P18459	9;9	9;9	9;9	Tyrosine 3-monooxygenase	ple	;	2	9	9	9	8	8	1	0	8	8	1	0	8	8	1	0	25.7	25.7	25.7	65.995	579	579;579	8								1								0	47.584	1.1303	1.3407
B6IDQ5;M9PED6;Q9VRJ9	B6IDQ5;M9PED6;Q9VRJ9	8;8;8	8;8;8	8;8;8	Ubiquitin thioesterase OTU1	CG4603-RA;CG4603	;;	3	8	8	8	7	7	3	3	7	7	3	3	7	7	3	3	34	34	34	37.822	347	347;371;347	10.1										9	1					0	165.04	0.73526	0.91842
B6IDV6;E1JHB8;Q7KTI7;M9PCJ1;M9MRE1;Q7KTI8;Q9VLQ8;Q8IPG1;E1JHB6;M9PCX2;E1JHB7	B6IDV6;E1JHB8;Q7KTI7;M9PCJ1;M9MRE1;Q7KTI8;Q9VLQ8;Q8IPG1;E1JHB6;M9PCX2;E1JHB7	14;14;14;14;14;14;14;14;14;14;14	14;14;14;14;14;14;14;14;14;14;14	14;14;14;14;14;14;14;14;14;14;14	Receptor protein-tyrosine kinase	Pvr	;;;;;;;;;;	11	14	14	14	11	12	3	1	11	12	3	1	11	12	3	1	16.9	16.9	16.9	165.61	1468	1468;1474;1499;1499;1500;1503;1509;1509;1528;1568;1577	4				6												0	77.616	0.75697	0.93121
B6IDY5;Q9V674;A0A0B4LEW9;Q9V4U7	B6IDY5;Q9V674	14;14;1;1	14;14;1;1	14;14;1;1	Cytochrome P450 6g1	Cyp6g1-RA;Cyp6g1	;	4	14	14	14	12	14	3	6	12	14	3	6	12	14	3	6	38.4	38.4	38.4	59.866	524	524;524;509;509	8.95								2	16	1						0	106.03	0.86649	1.0807
B7YZD8	B7YZD8	21	1	1		CAP		1	21	1	1	17	19	5	5	1	1	1	1	1	1	1	1	15.1	0.4	0.4	272.06	2412	2412	7.12						4	2		1	1						0.0096222	1	0.57015	1.0753
Q7JWT7;B7YZF1	Q7JWT7;B7YZF1	2;2	2;2	2;2			;	2	2	2	2	2	0	0	0	2	0	0	0	2	0	0	0	20.3	20.3	20.3	15.672	138	138;162	NaN																0.0053694	1.4858	0.96198	1.0801
B7YZI0;Q9V7N5	B7YZI0;Q9V7N5	25;25	25;25	25;25	V-type proton ATPase subunit C	Vha44	;	2	25	25	25	23	23	18	14	23	23	18	14	23	23	18	14	31.5	31.5	31.5	92.389	836	836;836	11										9	102	7	1			0	323.31	0.7823	1.0671
B7YZJ3	B7YZJ3	1	1	1				1	1	1	1	1	0	0	0	1	0	0	0	1	0	0	0	18.8	18.8	18.8	7.9211	69	69	NaN																0	6.3716	NaN	NaN
Q7YTZ4;B7YZL1;A0A0B4LG19;B7YZL6;B7YZL5;B7YZL8;Q0E919;B7YZL3;B7YZL2;B7YZL7;Q1RKY1;A0A0B4J401;A1ZBH5	Q7YTZ4;B7YZL1;A0A0B4LG19;B7YZL6;B7YZL5;B7YZL8;Q0E919;B7YZL3;B7YZL2;B7YZL7;Q1RKY1;A0A0B4J401;A1ZBH5	14;14;13;13;13;13;13;13;12;12;11;11;11	14;14;13;13;13;13;13;13;12;12;11;11;11	14;14;13;13;13;13;13;13;12;12;11;11;11		CG10737-RC	;;;;;;;;;;;;	13	14	14	14	10	10	5	7	10	10	5	7	10	10	5	7	20.7	20.7	20.7	98.116	903	903;944;837;893;924;934;944;955;870;879;812;852;870	6.9						20	5				3	1				0	99.627	0.5949	1.0253
B7YZN4	B7YZN4	1	1	1		CG9865-RA		1	1	1	1	1	1	0	0	1	1	0	0	1	1	0	0	10.8	10.8	10.8	7.5078	65	65	NaN																0.0091153	1.0383	0.92997	1.0997
B7YZN6	B7YZN6	2	2	2		CG9865-RA		1	2	2	2	0	2	0	1	0	2	0	1	0	2	0	1	21.4	21.4	21.4	9.9665	84	84	14														1		0.0013482	2.1433	0.71412	0.88444
B7YZN8	B7YZN8	1	1	1		CG9865-RA		1	1	1	1	0	1	0	0	0	1	0	0	0	1	0	0	15.8	15.8	15.8	8.6659	76	76	NaN																0.00020704	3.5179	NaN	NaN
B7YZP9	B7YZP9	14	14	11		Mlp60A		1	14	14	11	13	14	3	4	13	14	3	4	10	11	1	2	53.5	53.5	46.3	52.985	486	486	12		1						2	5	8	2	4	3	6	12	0	323.31	0.81698	0.97011
B7YZQ1;Q9W179;Q8MLP1;Q59E61;A4UZU8	B7YZQ1;Q9W179;Q8MLP1;Q59E61;A4UZU8	13;13;12;12;12	13;13;12;12;12	13;13;12;12;12		slik	;;;;	5	13	13	13	9	10	0	0	9	10	0	0	9	10	0	0	10	10	10	184.59	1635	1635;1703;1300;1342;1365	NaN																0	15.99	0.73755	0.8658
B7YZQ3;A0A0B4LGM0;Q8MLN9;A0AVW1	B7YZQ3;A0A0B4LGM0;Q8MLN9;A0AVW1	6;5;4;4	6;5;4;4	6;5;4;4		prom	;;;	4	6	6	6	4	5	3	2	4	5	3	2	4	5	3	2	5.3	5.3	5.3	138.28	1235	1235;1173;911;1066	5.2					12	3										0	17.828	0.62738	0.97669
B7YZQ7	B7YZQ7	17	1	0		Nurf-38		1	17	1	0	15	15	7	17	1	1	1	1	0	0	0	0	90.7	2.8	0	32.646	290	290	12												4				0.00020947	3.7694	0.78099	1.0806
B7YZR7;E1JGK5;Q9V895	B7YZR7;E1JGK5;Q9V895	5;5;5	5;5;5	5;5;5	Acidic leucine-rich nuclear phosphoprotein 32 family member A	Mapmodulin;Anp32a	;;	3	5	5	5	4	4	4	3	4	4	4	3	4	4	4	3	25.3	25.3	25.3	29.176	261	261;363;261	12											5	16			2	0	78.859	0.74358	1.0047
B7YZT3;B7YZT2;A1Z6G3;Q8SYX2	B7YZT3;B7YZT2	3;3;1;1	3;3;1;1	3;3;1;1		Fis1	;	4	3	3	3	3	2	1	1	3	2	1	1	3	2	1	1	39.2	39.2	39.2	16.987	148	148;154;92;98	15															8	0	58.937	0.62644	0.9225
B7YZV4;X2BZJ7;B7YZV1;M9PDA0;B7YZV2;M9NF02;B7YZV3	B7YZV4;X2BZJ7;B7YZV1;M9PDA0;B7YZV2;M9NF02;B7YZV3	3;3;3;3;3;2;2	3;3;3;3;3;2;2	3;3;3;3;3;2;2		Pde1c	;;;;;;	7	3	3	3	2	3	0	0	2	3	0	0	2	3	0	0	6	6	6	91.454	834	834;855;1137;1158;1173;952;1009	NaN																0	36.094	0.84241	1.0151
Q9VIU9;Q8INW2;B7YZX0;Q058W1	Q9VIU9;Q8INW2;B7YZX0;Q058W1	4;4;4;3	4;4;4;3	4;4;4;3			;;;	4	4	4	4	3	4	0	0	3	4	0	0	3	4	0	0	4.9	4.9	4.9	150.26	1356	1356;1676;1677;314	NaN																0	105.33	0.81911	0.96981
B7YZX9;M9PD98;Q9VIM1	B7YZX9;M9PD98;Q9VIM1	3;2;2	3;2;2	3;2;2			;;	3	3	3	3	1	2	0	0	1	2	0	0	1	2	0	0	34.7	34.7	34.7	20.62	193	193;204;714	NaN																0	21.592	NaN	NaN
B7YZZ0	B7YZZ0	1	1	1		CG42371-RA		1	1	1	1	1	1	0	0	1	1	0	0	1	1	0	0	25.3	25.3	25.3	10.195	87	87	NaN																0	13.736	0.91896	1.0692
B7YZZ9;P27864	B7YZZ9;P27864	13;13	13;13	13;13	Recombination repair protein 1	Rrp1	;	2	13	13	13	7	6	5	2	7	6	5	2	7	6	5	2	29.7	29.7	29.7	77.39	706	706;679	6						11										0	65.277	0.76996	0.92782
Q9VQL7;B7Z001	Q9VQL7;B7Z001	92;92	92;92	91;91			;	2	92	92	91	84	84	60	60	84	84	60	60	83	83	59	59	60	60	59.6	266.44	2438	2438;2540	3.7	184	188	320	181	121	61	32	22	8	16	11	11	18		1	0	323.31	0.7969	1.2497
M9NEL3;M9NDB7;Q9VPL9;M9NCY5;B7Z002;Q9VPL6	M9NEL3;M9NDB7;Q9VPL9;M9NCY5;B7Z002;Q9VPL6	17;17;17;17;17;11	17;17;17;17;17;11	17;17;17;17;17;11		kis	;;;;;	6	17	17	17	13	10	2	0	13	10	2	0	13	10	2	0	5.1	5.1	5.1	560.92	5191	5191;5252;5322;5343;5517;2151	4.5				1	1											0	40.322	0.73318	0.8431
Q8MRM4;B7Z005;Q9VPU3;E1JHR1;E1JHR0	Q8MRM4;B7Z005;Q9VPU3;E1JHR1;E1JHR0	5;5;5;5;5	5;5;5;5;5	5;5;5;5;5		drongo	;;;;	5	5	5	5	5	5	0	1	5	5	0	1	5	5	0	1	13.4	13.4	13.4	47.869	447	447;514;517;603;673	12												1				0	10.093	0.78179	0.89654
B7Z006;Q8IA42	B7Z006;Q8IA42	6;6	6;6	6;6	Polypeptide N-acetylgalactosaminyltransferase;N-acetylgalactosaminyltransferase 4	pgant4	;	2	6	6	6	1	3	3	2	1	3	3	2	1	3	3	2	13.8	13.8	13.8	74.039	644	644;644	7							8									0	8.8346	0.3455	0.72498
Q9VMD7;B7Z028	Q9VMD7;B7Z028	11;11	11;11	10;10	Acyl-coenzyme A oxidase		;	2	11	11	10	8	6	2	2	8	6	2	2	7	6	2	2	27.6	27.6	26.5	79.318	703	703;724	7							7									0	58.377	0.63217	0.93841
Q960S0;M9PH51;M9PE48;B7Z045;Q9VZU5	Q960S0;M9PH51;M9PE48;B7Z045;Q9VZU5	1;1;1;1;1	1;1;1;1;1	1;1;1;1;1		BtbVII	;;;;	5	1	1	1	1	0	0	0	1	0	0	0	1	0	0	0	1.9	1.9	1.9	78.417	743	743;747;748;816;907	NaN																0.0013532	2.1807	0.93207	1.1004
B7Z072;M9PFW3;Q9VVX3	B7Z072;M9PFW3;Q9VVX3	1;1;1	1;1;1	1;1;1	Frizzled-2	fz2	;;	3	1	1	1	0	1	0	0	0	1	0	0	0	1	0	0	2.4	2.4	2.4	75.451	694	694;806;694	NaN																0.00097314	2.2841	NaN	NaN
G4LTX2;B7Z073	G4LTX2;B7Z073	1;1	1;1	1;1	SOSS complex subunit C homolog	CG42374-RA;CG42374	;	2	1	1	1	0	1	0	0	0	1	0	0	0	1	0	0	11.6	11.6	11.6	13.572	129	129;129	NaN																0	7.655	NaN	NaN
B7Z098;Q9VNX8;M9MS45	B7Z098;Q9VNX8;M9MS45	12;12;10	12;12;10	12;12;10	Eukaryotic translation initiation factor 2A	CG7414	;;	3	12	12	12	8	10	2	0	8	10	2	0	8	10	2	0	30.3	30.3	30.3	70.07	638	638;638;555	8								3								0	73.197	0.86886	1.1153
B7Z0B3;B7Z0B2	B7Z0B3;B7Z0B2	4;4	4;4	4;4			;	2	4	4	4	4	4	1	2	4	4	1	2	4	4	1	2	13.3	13.3	13.3	51.07	459	459;485	12												3				0	78.564	0.88921	1.0752
B7Z0B8;B7Z0B9;B7Z0B7	B7Z0B8;B7Z0B9;B7Z0B7	6;6;5	6;6;5	6;6;5			;;	3	6	6	6	2	5	0	0	2	5	0	0	2	5	0	0	11.2	11.2	11.2	80.008	766	766;1180;752	NaN																0	16.865	0.50819	0.62255
B7Z0C9	B7Z0C9	2	2	2		mus312-RD		1	2	2	2	2	1	1	2	2	1	1	2	2	1	1	2	35.8	35.8	35.8	10.998	95	95	15															5	0	10.064	0.50807	1.0008
Q9VS83;M9PHN9;M9PBU3;B7Z0D4;M9ND57;Q9VS82;M9PEE7;B7Z0D3	Q9VS83;M9PHN9;M9PBU3;B7Z0D4;M9ND57;Q9VS82;M9PEE7;B7Z0D3	2;2;2;2;2;2;2;2	2;2;2;2;2;2;2;2	2;2;2;2;2;2;2;2			;;;;;;;	8	2	2	2	2	2	0	0	2	2	0	0	2	2	0	0	3.6	3.6	3.6	124.34	1166	1166;1167;1179;1199;1298;1332;1332;1346	NaN																0	21.454	0.80609	0.96904
B7Z0E0	B7Z0E0	32	1	1	Isocitrate dehydrogenase [NADP]	Idh		1	32	1	1	29	27	24	16	1	0	0	0	1	0	0	0	81.6	5.6	5.6	53.643	479	479	NaN																0	8.9059	NaN	NaN
B7Z0E2;M9ND61;Q9VSK3	B7Z0E2;M9ND61;Q9VSK3	5;4;4	5;4;4	5;4;4		Unr	;;	3	5	5	5	3	4	2	0	3	4	2	0	3	4	2	0	7.9	7.9	7.9	118.43	1057	1057;1032;1039	5					2											0	9.3486	0.74119	0.91019
M9NDP2;B7Z0G3;Q9VTJ8	M9NDP2;B7Z0G3;Q9VTJ8	3;3;3	3;3;3	3;3;3	Mitochondrial import inner membrane translocase subunit TIM14	Tim14	;;	3	3	3	3	3	3	2	3	3	3	2	3	3	3	2	3	44.1	44.1	44.1	12.868	118	118;128;118	12.7	2														10	0	102.97	0.84535	1.0573
B7Z0J4	B7Z0J4	3	3	3		CG42375-RA		1	3	3	3	3	3	0	0	3	3	0	0	3	3	0	0	53.8	53.8	53.8	9.0362	80	80	NaN																0	18.018	0.83133	1.0253
B7Z0L2;A4V310	B7Z0L2;A4V310	40;38	3;1	3;1		cher	;	2	40	3	3	38	38	23	23	2	2	0	1	2	2	0	1	74.4	5.2	5.2	99.956	919	919;857	5					1											0	32.952	0.70601	0.84318
B7Z0L6;A0A0B4KHB9;Q5BIJ2;Q0KI58;A0A0B4KHP7;Q8IN90;Q8IN89;Q9VEC6;B7Z0L7	B7Z0L6;A0A0B4KHB9;Q5BIJ2;Q0KI58;A0A0B4KHP7;Q8IN90;Q8IN89;Q9VEC6	18;17;16;16;15;13;11;9;8	18;17;16;16;15;13;11;9;8	17;16;15;15;14;12;10;8;7		PP2A-B	;;;;;;;	9	18	18	17	13	13	9	2	13	13	9	2	13	13	8	2	44.4	44.4	43.4	79.069	703	703;716;656;670;683;554;984;951;438	7.79						4	17	3			2	2	1			0	143.99	0.68839	0.91614
Q8MRL0;B7Z0M8;Q8IN62;Q9VDQ9;B7Z0M7	Q8MRL0;B7Z0M8;Q8IN62;Q9VDQ9;B7Z0M7	16;16;16;16;16	16;16;16;16;16	16;16;16;16;16			;;;;	5	16	16	16	15	9	3	6	15	9	3	6	15	9	3	6	30.3	30.3	30.3	91.363	836	836;843;1214;1217;1224	8.57							10					3		1		0	253.47	0.30248	1.0029
B7Z0N0	B7Z0N0	2	2	2				1	2	2	2	1	2	0	0	1	2	0	0	1	2	0	0	15.5	15.5	15.5	39.79	355	355	NaN																0	23.129	0.51844	0.62257
B7Z0P8;H1UUH6;Q9VC99	B7Z0P8;H1UUH6;Q9VC99	6;5;5	6;5;5	6;5;5	Probable uridine-cytidine kinase	CG6364-RA;CG6364	;;	3	6	6	6	6	3	1	1	6	3	1	1	6	3	1	1	40.7	40.7	40.7	34.402	305	305;260;260	12.6												3	4			0	52.277	0.68637	0.83762
Q8IMU3;B7Z0Q2;B7Z0Q1	Q8IMU3;B7Z0Q2;B7Z0Q1	5;5;5	5;5;5	5;5;5		5PtaseI	;;	3	5	5	5	3	4	0	1	3	4	0	1	3	4	0	1	16.5	16.5	16.5	46.886	400	400;699;786	8.5								1	1							0	11.411	0.61201	0.71445
Q86BR6;B7Z0R7;Q95TJ1;Q9VAF9	Q86BR6;B7Z0R7;Q95TJ1;Q9VAF9	5;5;3;3	5;5;3;3	5;5;3;3		Atg16	;;;	4	5	5	5	2	3	0	1	2	3	0	1	2	3	0	1	9.3	9.3	9.3	67.275	604	604;612;419;445	12												1				0	4.6198	0.7621	1.3368
B7Z0V1;Q9VHY5	B7Z0V1;Q9VHY5	3;3	3;3	3;3	Transcription initiation factor TFIID subunit 7	Taf7	;	2	3	3	3	2	2	0	0	2	2	0	0	2	2	0	0	7.8	7.8	7.8	51.376	447	447;479	NaN																0	7.6674	1.1655	1.4909
Q9VI13;B7Z0W0	Q9VI13;B7Z0W0	6;6	6;6	6;6	Non-specific serine/threonine protein kinase	Pak	;	2	6	6	6	3	5	2	0	3	5	2	0	3	5	2	0	11.5	11.5	11.5	76.186	704	704;840	7.67							2		1							0	26.785	0.82009	1.1843
B7Z0W3;Q9VI21;E1JJ71	B7Z0W3;Q9VI21;E1JJ71	6;6;6	6;6;6	6;6;6		Dmtn	;;	3	6	6	6	3	6	0	0	3	6	0	0	3	6	0	0	16.2	16.2	16.2	54.59	500	500;638;679	NaN																0	10.324	0.82663	1.0026
B7Z0W8;B7Z0X3;X2JE60;Q0KHV9;X2JAH8;Q9W4E2	B7Z0W8;B7Z0X3;X2JE60;Q0KHV9;X2JAH8;Q9W4E2	9;9;9;9;9;9	9;9;9;9;9;9	9;9;9;9;9;9	Neurobeachin	rg	;;;;;	6	9	9	9	4	6	1	1	4	6	1	1	4	6	1	1	4.9	4.9	4.9	358.55	3203	3203;3400;3446;3719;3785;3466	1.67	1	2														0	95.677	0.76011	1.1324
B7Z0X7	B7Z0X7	3	3	3		CG42308-RA		1	3	3	3	3	2	0	0	3	2	0	0	3	2	0	0	98.4	98.4	98.4	6.7406	61	61	NaN																0	45.861	0.85063	1.0193
F2FBA6;B7Z0Z0;Q24537	F2FBA6;B7Z0Z0;Q24537	6;6;6	6;6;6	6;6;6	High mobility group protein DSP1	Dsp1	;;	3	6	6	6	4	6	2	1	4	6	2	1	4	6	2	1	16.8	16.8	16.8	44.035	386	386;397;393	10										4						0	53.399	0.7923	0.93715
B7Z103;B7Z100	B7Z103;B7Z100	2;1	2;1	2;1		CG42323-RC	;	2	2	2	2	2	2	0	0	2	2	0	0	2	2	0	0	25.1	25.1	25.1	25.378	259	259;151	NaN																0	186.07	0.2682	0.31118
B7Z107	B7Z107	5	5	5		cin-RB		1	5	5	5	5	5	1	0	5	5	1	0	5	5	1	0	56.5	56.5	56.5	10.969	92	92	15															2	0	60.945	0.90272	1.0766
X2JA05;B7Z114;Q9W5E1	X2JA05;B7Z114;Q9W5E1	1;1;1	1;1;1	1;1;1	RING-box protein 1A	Roc1a	;;	3	1	1	1	1	1	0	0	1	1	0	0	1	1	0	0	14.8	14.8	14.8	12.538	108	108;136;108	NaN																0	8.283	0.83133	1.026
M9PDQ2;B7Z120;Q8IRT7;Q1RL19;M9PIZ6;Q9W4Q4;Q8IRT8;B7Z126	M9PDQ2;B7Z120;Q8IRT7;Q1RL19;M9PIZ6;Q9W4Q4;Q8IRT8;B7Z126	2;2;2;2;2;2;2;2	2;2;2;2;2;2;2;2	2;2;2;2;2;2;2;2		tlk	;;;;;;;	8	2	2	2	1	2	0	0	1	2	0	0	1	2	0	0	3.9	3.9	3.9	109.95	1011	1011;1242;1254;1255;1265;1266;1463;1489	NaN																0	9.4749	0.83092	1.0235
X2JJ32;B7Z134;Q6IDE0;M9NGW5;M9NDS5;Q9W391	X2JJ32;B7Z134;Q6IDE0;M9NGW5;M9NDS5;Q9W391	12;12;12;12;12;12	12;12;12;12;12;12	12;12;12;12;12;12	Probable phosphorylase b kinase regulatory subunit alpha	CG7766	;;;;;	6	12	12	12	8	9	2	4	8	9	2	4	8	9	2	4	14.2	14.2	14.2	136.66	1210	1210;1227;1305;1338;1358;1247	4.87				6	7		2									0	91.387	0.79753	1.0177
B7Z155;Q9Y115;X2JFT8	B7Z155;Q9Y115;X2JFT8	7;7;6	7;7;6	7;7;6	UNC93-like protein	CG4928	;;	3	7	7	7	5	7	4	2	5	7	4	2	5	7	4	2	21	21	21	58.683	538	538;538;495	2.57	10	15	11	6	3	1										0	159.92	0.38065	0.81262
B8A403	B8A403	2	1	1		AP-1sigma-RA		1	2	1	1	1	2	0	0	0	1	0	0	0	1	0	0	22.9	15.3	15.3	18.51	157	157	NaN																0.0058384	1.2938	NaN	NaN
B9EQU3	B9EQU3	2	2	2		Sfp24Ba		1	2	2	2	2	2	0	0	2	2	0	0	2	2	0	0	19.8	19.8	19.8	13.689	121	121	NaN																0	4.9913	0.11173	0.13002
B9EQV5	B9EQV5	50	2	0		up		1	50	2	0	33	32	45	43	2	2	2	2	0	0	0	0	70.5	4.3	0	44.802	373	373	10.7									14	16	4	13	4	3		0	182.35	0.47616	0.95548
C0HK94	C0HK94	2	2	2				1	2	2	2	2	2	0	1	2	2	0	1	2	2	0	1	14.1	14.1	14.1	18.836	163	163	14														2		0	18.341	0.76335	0.88928
C0HK95	C0HK95	3	3	3				1	3	3	3	3	3	2	3	3	3	2	3	3	3	2	3	56.5	56.5	56.5	14.371	131	131	15															9	0	180.94	0.89886	1.1101
X2JCX8;C0HKA1;C0HKA0	X2JCX8;C0HKA1;C0HKA0	6;6;6	6;6;6	6;6;6		RpS14b	;;	3	6	6	6	4	4	5	5	4	4	5	5	4	4	5	5	53	53	53	16.265	151	151;151;151	14.6	1													6	38	0	70.615	0.65237	0.83117
C0MJA0;Q05783	C0MJA0;Q05783	2;2	1;1	1;1	High mobility group protein D	HmgD	;	2	2	1	1	2	2	0	0	1	1	0	0	1	1	0	0	15.2	8.9	8.9	12.416	112	112;112	NaN																0.00020141	2.9789	0.84414	1.008
C0PDE0	C0PDE0	1	1	1	Reticulon-like protein	CG7341-RB		1	1	1	1	0	1	0	0	0	1	0	0	0	1	0	0	6	6	6	32.35	284	284	NaN																0	11.287	NaN	NaN
C0PDF4;Q9I7R0;M9PEW1	C0PDF4;Q9I7R0;M9PEW1	8;7;7	8;7;7	8;7;7		CG18815-RA	;;	3	8	8	8	6	5	6	5	6	5	6	5	6	5	6	5	57	57	57	23.755	221	221;216;232	13.3	1											1	5	23		0	206.61	0.54471	0.92449
C0PV13	C0PV13	1	1	1		Sfp26Ac		1	1	1	1	0	1	0	0	0	1	0	0	0	1	0	0	10.7	10.7	10.7	9.5274	84	84	NaN																0.0058437	1.3113	NaN	NaN
C0PV74;Q9VYS0;H0RNK3	C0PV74;Q9VYS0;H0RNK3	4;4;4	4;4;4	4;4;4		Sclp	;;	3	4	4	4	3	4	0	0	3	4	0	0	3	4	0	0	31.4	31.4	31.4	19.709	175	175;249;339	NaN																0	126.86	1.0071	1.2142
Q7KUU5;C0PVB3	Q7KUU5;C0PVB3	7;7	7;7	7;7	Sulfhydryl oxidase	Alr	;	2	7	7	7	5	4	1	1	5	4	1	1	5	4	1	1	33.7	33.7	33.7	30.04	261	261;266	14														2		0	14.934	0.76916	0.97199
C4NAN9	C4NAN9	1	1	1		Sfp24Bc		1	1	1	1	1	0	1	1	1	0	1	1	1	0	1	1	12	12	12	11.593	100	100	15															4	0	8.7954	NaN	NaN
C4NAP2	C4NAP2	2	2	2		Sfp36F		1	2	2	2	1	1	0	0	1	1	0	0	1	1	0	0	48.6	48.6	48.6	3.9927	35	35	NaN																0.0026738	2.0045	NaN	NaN
C4NAP3	C4NAP3	2	2	2		Sfp38D		1	2	2	2	2	1	0	0	2	1	0	0	2	1	0	0	17.8	17.8	17.8	19.694	169	169	NaN																0	4.8881	0.55961	0.64075
C4NAP6	C4NAP6	1	1	1		Sfp96F		1	1	1	1	1	1	0	0	1	1	0	0	1	1	0	0	42.4	42.4	42.4	3.6512	33	33	NaN																0	45.263	NaN	NaN
E2QD63;Q86DS1;C4NYP8	E2QD63;Q86DS1;C4NYP8	19;19;19	19;19;19	19;19;19	Hsc70-interacting protein 2;Hsc70-interacting protein 1	HIP-R;HIP	;;	3	19	19	19	14	16	14	13	14	16	14	13	14	16	14	13	52.3	52.3	52.3	41.036	377	377;377;377	10.1									4	66	3		2	1		0	323.31	0.43287	0.87868
C5WLN1;Q9VYA0	C5WLN1;Q9VYA0	2;2	2;2	2;2	Probable glutamine-dependent NAD(+) synthetase	CG9940-RA;CG9940	;	2	2	2	2	1	1	0	0	1	1	0	0	1	1	0	0	6.2	6.2	6.2	87.614	787	787;787	NaN																0	27.26	0.71015	0.85888
C6SUT0	C6SUT0	2	2	2				1	2	2	2	2	2	0	0	2	2	0	0	2	2	0	0	13.7	13.7	13.7	19.733	182	182	NaN																0	7.8889	1.5009	1.8277
C6SUW3;P55935;Q95RG1	C6SUW3;P55935;Q95RG1	13;13;10	13;13;10	13;13;10	40S ribosomal protein S9	RpS9	;;	3	13	13	13	12	11	8	4	12	11	8	4	12	11	8	4	61.5	61.5	61.5	22.623	195	195;195;137	13.4	1											1		22	1	0	74.633	0.85509	1.075
Q8SZ28;C6SV36	Q8SZ28;C6SV36	3;3	3;3	3;3		CG3884-RB	;	2	3	3	3	3	3	0	0	3	3	0	0	3	3	0	0	19.2	19.2	19.2	31.012	286	286;297	NaN																0	20.7	1.2476	1.4385
X2J9A4;C6SV41;Q9VL50;Q9VL49	X2J9A4;C6SV41;Q9VL50;Q9VL49	5;5;5;5	5;5;5;5	5;5;5;5		Trp1	;;;	4	5	5	5	2	3	4	3	2	3	4	3	2	3	4	3	19.5	19.5	19.5	43.95	385	385;398;415;428	9.14								2	14	5						0	59.63	0.47025	1.1072
C6TP87;P08736	C6TP87;P08736	26;26	13;13	13;13	Elongation factor 1-alpha;Elongation factor 1-alpha 1	Ef1alpha48D-RA;Ef1alpha48D	;	2	26	13	13	22	23	18	14	12	12	10	7	12	12	10	7	76.5	48.6	48.6	50.306	463	463;463	7.72	28	33	27	29	20	20	23	25	39	68	33	31	24	13	8	0	323.31	0.68169	0.96166
C7LA75;P11147	C7LA75;P11147	36;36	34;34	32;32	Heat shock 70 kDa protein cognate 4	Hsc70-4-RA;Hsc70-4	;	2	36	34	32	32	34	31	28	30	32	30	26	28	30	28	24	73.1	71.4	66.7	71.131	651	651;651	9.09	7	10	6	11	25	24	212	136	83	56	95	83	43	33	33	0	323.31	0.61112	0.94693
C7LA93;P15330;E1JHK3	C7LA93;P15330;E1JHK3	21;21;11	21;21;11	21;21;11	Embryonic polarity protein dorsal	dl	;;	3	21	21	21	17	17	3	4	17	17	3	4	17	17	3	4	29.2	29.2	29.2	111.55	999	999;999;677	5.12					7	1										0	149.69	0.75844	0.93589
C7LAG1;Q59E36;M9NHB6;M9PJR2	C7LAG1;Q59E36;M9NHB6	4;4;3;1	4;4;3;1	4;4;3;1	REST corepressor	CoRest	;;	4	4	4	4	1	4	0	0	1	4	0	0	1	4	0	0	6.2	6.2	6.2	87.314	824	824;590;336;268	NaN																0	5.2343	0.82666	0.99054
C8VV14;P07764;A4V3G1	C8VV14;P07764;A4V3G1	29;29;27	2;2;0	2;2;0	Fructose-bisphosphate aldolase	Ald-RC;Ald	;;	3	29	2	2	24	21	25	26	1	1	1	2	1	1	1	2	62.6	8	8	39.047	361	361;361;363	10.8	3	1					1	2	3	4	89	5	2	2	4	0	245.06	0.20225	0.61616
C8VV60;M9NE87;Q9VTX8	C8VV60;M9NE87;Q9VTX8	4;4;4	4;4;4	4;4;4	Protein odr-4 homolog	CG10616-RA;CG10616	;;	3	4	4	4	0	1	1	2	0	1	1	2	0	1	1	2	13.2	13.2	13.2	54.586	492	492;508;492	9									4							0	6.4487	0.38506	0.99211
C9QP21;P08171	C9QP21;P08171	15;15	15;15	15;15	Carboxylic ester hydrolase;Esterase-6	Est-6	;	2	15	15	15	14	12	3	5	14	12	3	5	14	12	3	5	42.6	42.6	42.6	61.124	544	544;544	6.46	5	2	2	1	1			22	3			1				0	323.31	0.59225	0.69707
C9QP42;Q02748	C9QP42;Q02748	11;11	11;11	11;11	Eukaryotic initiation factor 4A	eIF-4a	;	2	11	11	11	11	11	6	4	11	11	6	4	11	11	6	4	45.4	45.4	45.4	45.878	403	403;403	10.1	1	1				1			2	14	21	3				0	323.31	0.81786	1.0051
C9QP70	C9QP70	1	1	1				1	1	1	1	1	0	0	0	1	0	0	0	1	0	0	0	8.5	8.5	8.5	19.065	164	164	NaN																0	8.1014	NaN	NaN
Q9VM19;C9QPE7	Q9VM19;C9QPE7	12;12	12;12	12;12	Trehalose 6-phosphate phosphatase	CG5171-RC	;	2	12	12	12	10	11	4	7	10	11	4	7	10	11	4	7	52.4	52.4	52.4	30.616	273	273;296	12.3												30	9		1	0	64.745	0.66944	1.0181
CON__ENSEMBL:ENSBTAP00000024466;CON__ENSEMBL:ENSBTAP00000024462	CON__ENSEMBL:ENSBTAP00000024466;CON__ENSEMBL:ENSBTAP00000024462	1;1	1;1	1;1			;	2	1	1	1	0	0	0	1	0	0	0	1	0	0	0	1	4.7	4.7	4.7	43.9	401	401;419	13													2			0.00059137	2.5171	NaN	NaN
CON__P00761	CON__P00761	1	1	1				1	1	1	1	0	0	0	1	0	0	0	1	0	0	0	1	8.7	8.7	8.7	24.409	231	231	13													1			0	7.1163	NaN	NaN
CON__P02533;CON__P08779;CON__ENSEMBL:ENSP00000377550;CON__Q04695;CON__Q9QWL7;CON__P19012;CON__P13646-1;CON__Q9Z2K1;CON__Q3ZAW8	CON__P02533;CON__P08779	4;3;1;1;1;1;1;1;1	3;2;1;1;1;1;1;1;1	3;2;1;1;1;1;1;1;1			;	9	4	3	3	2	2	4	0	1	1	3	0	1	1	3	0	12.7	9.3	9.3	51.621	472	472;473;420;432;433;456;458;469;474	3.58	6			2	2				1	1						0	22.9	0.087958	0.27094
CON__P50446;CON__P48668;CON__P04259;CON__P02538;CON__P12035;CON__P07744;CON__Q5XKE5;CON__Q8BGZ7;CON__O95678;CON__Q922U2;CON__Q01546;CON__Q9DCV7;CON__Q3KNV1;CON__P08729;CON__P05787;CON__Q8VED5;CON__Q9NSB2;CON__Q6ISB0;CON__H-INV:HIT000292931;CON__Q61726;CON__O43790;CON__Q6NT21;CON__P78385;CON__Q9H552;CON__Q14533;CON__P78386;CON__Q8N1N4-2;CON__Q7RTT2;CON__P19013	CON__P50446;CON__P48668;CON__P04259;CON__P02538;CON__P12035;CON__P07744;CON__Q5XKE5;CON__Q8BGZ7;CON__O95678;CON__Q922U2;CON__Q01546;CON__Q9DCV7;CON__Q3KNV1;CON__P08729;CON__P05787;CON__Q8VED5;CON__Q9NSB2;CON__Q6ISB0	4;4;4;4;4;3;3;3;3;3;3;2;2;2;2;2;2;2;1;1;1;1;1;1;1;1;1;1;1	1;1;1;1;1;0;0;0;0;0;0;0;0;0;0;0;0;0;0;0;0;0;0;0;0;0;0;0;0	1;1;1;1;1;0;0;0;0;0;0;0;0;0;0;0;0;0;0;0;0;0;0;0;0;0;0;0;0			;;;;;;;;;;;;;;;;;	29	4	1	1	2	3	4	3	0	0	1	0	0	0	1	0	7.4	2.4	2.4	59.334	553	553;564;564;564;629;525;535;551;551;580;638;457;469;469;483;531;600;600;443;479;486;493;493;499;505;507;521;521;594	6.33					2				1							0.0088066	1.1026	0.040606	0.1148
CON__P02662	CON__P02662	2	2	2				1	2	2	2	0	0	0	2	0	0	0	2	0	0	0	2	23.1	23.1	23.1	22.975	199	199	1	4															0	9.2599	NaN	NaN
CON__P02769;CON__P02768-1	CON__P02769	31;1	31;1	31;1				2	31	31	31	3	30	11	6	3	30	11	6	3	30	11	6	63.1	63.1	63.1	69.293	607	607;609	5.37	9	18	10	7	14	6	13	25	13							0	323.31	0.089595	0.21207
CON__P04264	CON__P04264	18	17	14				1	18	17	14	12	13	15	9	11	12	14	9	10	11	11	7	29.7	27.5	22.7	66.017	644	644	4.68	39	32	15	19	26	10	14	38	12	4		2				0	323.31	0.048236	0.13389
CON__P12763	CON__P12763	2	2	2				1	2	2	2	0	0	2	1	0	0	2	1	0	0	2	1	5.8	5.8	5.8	38.418	359	359	6.5		2			2			3	3							0.001348	2.1388	0.024177	0.062651
CON__P13645;CON__A2A4G1;CON__Q7Z3Y7;CON__P02535-1	CON__P13645	9;1;1;1	9;1;1;1	8;0;1;1				4	9	9	8	7	8	7	4	7	8	7	4	6	7	6	4	23.1	23.1	20.4	59.51	593	593;456;486;570	5.87	12	9	7	11	12	9	12	16	24	2	1		1			0	323.31	0.061669	0.15612
CON__P13647;CON__Q5XQN5	CON__P13647;CON__Q5XQN5	6;4	4;2	3;1			;	2	6	4	3	3	5	4	4	1	3	2	2	1	2	1	1	12	8.8	7.3	62.378	590	590;601	3.78	8	2	1	1	5	3	1		2							0	8.333	0.18255	0.49916
CON__P15636	CON__P15636	2	2	2				1	2	2	2	2	2	1	1	2	2	1	1	2	2	1	1	7.5	7.5	7.5	68.124	653	653	11.5											1	1				0	293.25	0.015884	0.018401
CON__P34955	CON__P34955	3	3	3				1	3	3	3	0	0	3	0	0	0	3	0	0	0	3	0	8.2	8.2	8.2	46.103	416	416	7.29		1						5	1							0	6.5663	0.15279	0.52901
CON__P35527	CON__P35527	17	17	17				1	17	17	17	8	13	13	8	8	13	13	8	8	13	13	8	36.3	36.3	36.3	62.129	623	623	4.84	27	20	13	21	20	15	13	31	3	3	2	2				0	323.31	0.064598	0.1788
CON__P35908;CON__Q9R0H5;CON__Q6NXH9;CON__Q6IFZ6;CON__Q7Z794;CON__Q3TTY5	CON__P35908	20;2;2;2;2;2	20;2;2;2;2;2	16;0;0;0;0;1				6	20	20	16	16	12	13	7	16	12	13	7	12	8	9	5	36.9	36.9	31.8	65.865	645	645;524;539;572;578;707	4.28	37	20	9	13	11	13	10	19	9	2						0	229.26	0.04781	0.12469
CON__P62894	CON__P62894	3	2	2				1	3	2	2	3	3	1	0	2	2	0	0	2	2	0	0	31.4	24.8	24.8	11.703	105	105	NaN																0.00019802	2.6539	1.3418	1.1747
CON__Q1RMN8	CON__Q1RMN8	1	1	1				1	1	1	1	0	0	0	1	0	0	0	1	0	0	0	1	6.4	6.4	6.4	24.536	234	234	13													1			0.0053565	1.4424	NaN	NaN
CON__Q5D862	CON__Q5D862	1	1	1				1	1	1	1	0	1	0	0	0	1	0	0	0	1	0	0	0.7	0.7	0.7	248.07	2391	2391	NaN																0.0026657	1.938	0.43737	0.53278
CON__Q7RTS7;CON__Q14CN4-1;CON__Q6IME9;CON__Q3SY84;CON__Q32MB2	CON__Q7RTS7;CON__Q14CN4-1;CON__Q6IME9;CON__Q3SY84;CON__Q32MB2	3;2;2;2;2	2;1;1;1;1	2;1;1;1;1			;;;;	5	3	2	2	2	3	1	1	1	2	0	0	1	2	0	0	5.5	4.2	4.2	57.865	529	529;511;520;523;540	NaN																0.0079667	1.1939	0.72506	0.86412
CON__Q9TT36	CON__Q9TT36	1	1	1				1	1	1	1	1	1	0	0	1	1	0	0	1	1	0	0	4.4	4.4	4.4	46.017	411	411	NaN																0.0091381	1.0639	0.7385	0.88978
D0IQC0	D0IQC0	1	1	1				1	1	1	1	1	0	0	0	1	0	0	0	1	0	0	0	20.6	20.6	20.6	6.8428	63	63	NaN																0.0058587	1.3402	NaN	NaN
D0IQF4;Q9VE59	D0IQF4;Q9VE59	1;1	1;1	1;1		CG14304-RB	;	2	1	1	1	0	1	0	0	0	1	0	0	0	1	0	0	1.3	1.3	1.3	105.25	942	942;1136	NaN																0.0072688	1.2338	NaN	NaN
D0IQG7;Q9W092	D0IQG7;Q9W092	4;4	4;4	4;4	Probable chitinase 2	Cht2	;	2	4	4	4	3	3	2	0	3	3	2	0	3	3	2	0	14.5	14.5	14.5	54.122	484	484;484	9									3							0	18.86	1.214	0.96526
M9PG83;D0IQJ8;Q03751	M9PG83;D0IQJ8;Q03751	3;3;2	3;3;2	3;3;2	Cysteine string protein	Csp	;;	3	3	3	3	1	2	2	2	1	2	2	2	1	2	2	2	18.4	18.4	18.4	26.188	244	244;249;249	12												9				0	41.471	0.75345	0.99057
D0IQK3;Q961Q7;M9NDW2	D0IQK3;Q961Q7	20;16;4	1;1;0	1;1;0		AMPdeam-RJ;AMPdeam	;	3	20	1	1	15	14	8	4	1	1	1	0	1	1	1	0	34.2	2.1	2.1	89.638	777	777;707;258	6.5						1	1									0	6.3574	0.90763	1.1234
D0UGE6	D0UGE6	3	3	3		tnc		1	3	3	3	2	1	1	1	2	1	1	1	2	1	1	1	1.8	1.8	1.8	299.6	2819	2819	2	1	2	1													0	5.6185	0.51828	0.81443
Q0E9E6;D0Z740	Q0E9E6;D0Z740	1;1	1;1	1;1		CG34141-RA	;	2	1	1	1	1	0	0	0	1	0	0	0	1	0	0	0	2.4	2.4	2.4	82.21	755	755;755	NaN																0.00020695	3.507	0.44285	0.51096
Q7K2X5;D0Z756	Q7K2X5;D0Z756	8;8	8;8	8;8		CG14762-RA	;	2	8	8	8	8	6	5	5	8	6	5	5	8	6	5	5	25.1	25.1	25.1	52.644	470	470;498	9.71									13	16		2				0	115.99	0.59113	0.8999
D1FYH5;Q9VAJ4	D1FYH5;Q9VAJ4	6;6	6;6	6;6	General odorant-binding protein 99a	Obp99a	;	2	6	6	6	6	6	2	2	6	6	2	2	6	6	2	2	71.1	71.1	71.1	15.995	142	142;142	14.8														2	8	0	161.39	0.3899	0.62604
D1FYT3;Q9VAI6	D1FYT3;Q9VAI6	9;9	9;9	9;9	General odorant-binding protein 99b	Obp99b	;	2	9	9	9	8	9	1	2	8	9	1	2	8	9	1	2	75.2	75.2	75.2	17.188	149	149;149	15															10	0	323.31	0.46053	0.56835
D1YSG0	D1YSG0	444	444	0		bt		1	444	444	0	364	378	233	223	364	378	233	223	0	0	0	0	66.2	66.2	0	1000.1	8933	8933	3.35	922	1027	589	561	392	236	146	112	44	33	32	33	3	1	1	0	323.31	0.65075	0.94787
7643;237823;237824;237825;237826;237827;237828;237829;237830;237831;237832;237833;237834;237835;237836;237837;237838;237839;237840;237841;237842;237843;237844;237845;237846;237847;237848;237849;237850;237851;237897;237898;237899;237900;237901;237928;237929;237930;237931;237932;237933;237946;237947;237948;237949;237950;237951;237952;237953;237954;237955;237956;237957;237958;237959;237960;237961;23…	5374;5375;5376;5377;5378;5379;5380;5381;5382;5383;5384;5385;5386;7394;7395;7396;7397;10265;10266;10267;10268;10269;10270;10271;10272;10273;10274;10275;10276;10277;10278;10279;10280;10281;10282;10283;10284;10285;10286;10287;10288;10289;10290;10291;10292;10293;10294;10295;10296;10297;10298;10299;10300;10301;10302;10303;10374;10375;10376;10377;10378;10379;10380;10381;10382;10383;10384;10385;10386;10…
3;218654;218655;218656;218657;218658;218659;218660;218661;218662;218663;218664;218665;218666;218667;218668;218669;218670;218671;218672;220356;220357;220358;220359;220360;220361;220362;220363;220364;220365;230604;230605;230606;230607;230608;230609;230610;230611;230612;233908;233909;233910;233911;233912;233913;233914;233915;233916;233917;233918;233919;233920;233921;233922;233923;233924;233925;23392…
99;513000;513001;513002;513003;513004;513005;513006;513007;513008;513009;513010;513011;513012;513013;513014;513015;514561;514562;514563;514564;514565;514566;514567;514568;514569;514570;514571;514974;514975;514976;514977;514978;514979;514980;515440;515441;515442;515443;515444;515445;515446;515447;515448;515449;515450;515451;515452;515453;515454;515455;515456;515457;515458;515459;515460;515461;5154…	5383;7394;10276;10289;10374;10403;10669;14371;15447;15725;15822;15889;15907;15924;16079;16114;17694;19305;19363;19403;19420;20473;20474;21428;21481;21490;22713;23236;29134;35788;37602;37782;38598;38609;39690;39801;39805;40936;42320;42730;42817;42862;43650;44368;44892;45555;46021;46310;46408;46438;49210;50426;50475;50664;51110;51112;54675;54702;54704;54714;58525;59843;60000;60017;60942;61200;62251…	1050;1051;1052;1053;1054;1055;1056;1057;1058;1059;1060;1061;1062;1063;1064;1065;1066;1067;1068;1069;1070;1071;1072;1073;1074;1075;1076;1077;1078;1079;1080;1081;1082	276;280;457;562;1389;1558;1759;1977;3116;3437;3732;3807;3812;3855;3929;4064;4142;4225;5283;5316;6497;6562;6600;6913;7011;7462;7738;8038;8233;8493;8629;8903;8926
D1YSG7;Q00168;L0MLR4;L0MLP2	D1YSG7;Q00168;L0MLR4;L0MLP2	22;22;19;16	22;22;19;16	1;1;1;1	Calcium/calmodulin-dependent protein kinase type II alpha chain	CaMKII	;;;	4	22	22	1	19	19	8	13	19	19	8	13	1	1	0	0	52.3	52.3	4	59.919	530	530;530;522;504	9.19								31	41	1	5	6	2	1	1	0	323.31	0.71708	0.91343
D1YSG8	D1YSG8	22	1	1		CaMKII		1	22	1	1	19	18	8	13	1	0	0	0	1	0	0	0	52.4	4.1	4.1	59.99	531	531	NaN																0.0091169	1.039	NaN	NaN
D1Z365	D1Z365	4	4	4		Sfp35C		1	4	4	4	3	2	1	2	3	2	1	2	3	2	1	2	38.3	38.3	38.3	9.1019	81	81	15															5	0	7.0957	0.10666	0.37172
D1Z397;A0A0B4K7C1;A0A0B4K884	D1Z397;A0A0B4K7C1	7;6;1	7;6;1	1;1;1		Asph-RB;Asph	;	3	7	7	1	6	3	4	3	6	3	4	3	1	0	1	0	18	18	6.8	45.336	400	400;803;575	8								17								0	68.447	0.49368	0.85005
D1Z3A1;Q9VZS5;REV__Q9VGU6	D1Z3A1;Q9VZS5	11;11;2	11;11;2	11;11;2	60S ribosomal protein L28	RpL28	;	3	11	11	11	10	9	5	6	10	9	5	6	10	9	5	6	59	59	59	16.029	144	144;144;216	14.4														16	9	0	195.12	0.85385	1.1118
D1Z3A2;Q24407	D1Z3A2;Q24407	7;7	7;7	7;7	ATP synthase-coupling factor 6, mitochondrial	ATPsyn-Cf6-RA;ATPsyn-Cf6	;	2	7	7	7	7	7	4	2	7	7	4	2	7	7	4	2	60.4	60.4	60.4	11.936	106	106;106	15															11	0	205.43	0.76332	0.98587
Q7PLK6;D2A6K3	Q7PLK6;D2A6K3	4;4	4;4	4;4		ARY	;	2	4	4	4	1	4	0	0	1	4	0	0	1	4	0	0	18	18	18	42.579	366	366;384	NaN																0.00020851	3.6651	0.56064	0.71343
D2NUK9;Q9U3Z7	D2NUK9;Q9U3Z7	5;5	5;5	5;5	NHP2-like protein 1 homolog	hoip	;	2	5	5	5	5	5	3	3	5	5	3	3	5	5	3	3	63	63	63	13.883	127	127;127	15															18	0	111.21	0.83018	1.1673
M9PF42;Q9VLT9;M9NEC0;D3DML3	M9PF42;Q9VLT9;M9NEC0;D3DML3	9;9;9;9	9;9;9;9	9;9;9;9		Cka	;;;	4	9	9	9	6	8	1	2	6	8	1	2	6	8	1	2	14.8	14.8	14.8	77.105	722	722;730;747;749	6						5										0	93.536	0.71614	0.95618
Q0E8N9;Q9VIH7;M9PDV9;M9PDI9;D3DML7;Q8MT51;Q9VIH6	Q0E8N9;Q9VIH7;M9PDV9;M9PDI9;D3DML7	3;3;3;3;3;1;1	3;3;3;3;3;1;1	3;3;3;3;3;1;1		sky	;;;;	7	3	3	3	1	2	0	1	1	2	0	1	1	2	0	1	7.6	7.6	7.6	65.051	568	568;587;597;606;607;573;592	8								1								0.0019142	2.048	0.79451	0.88344
D3DMM4;Q86B97;Q9VGE9;Q86B96;Q86B95;Q9VGF0;Q86B94	D3DMM4;Q86B97;Q9VGE9;Q86B96;Q86B95;Q9VGF0;Q86B94	22;22;22;22;22;22;22	22;22;22;22;22;22;22	22;22;22;22;22;22;22		mfas-RJ;mfas	;;;;;;	7	22	22	22	15	16	8	11	15	16	8	11	15	16	8	11	38.2	38.2	38.2	88.414	796	796;815;816;839;840;881;905	5.55					41	39	2	1								0	234.25	0.47818	0.70023
D3DMP0;Q8INK9	D3DMP0;Q8INK9	5;4	5;4	5;4	Methionine-R-sulfoxide reductase B1	SelR-RH;SelR	;	2	5	5	5	4	4	1	2	4	4	1	2	4	4	1	2	43.8	43.8	43.8	21.624	192	192;208	12.3									1					2		0	125.55	0.8184	0.92708
D3DMS2;A0A0B4KHI9;Q2PDP5	D3DMS2;A0A0B4KHI9;Q2PDP5	2;1;1	2;1;1	2;1;1		CG34041-RA	;;	3	2	2	2	2	2	0	1	2	2	0	1	2	2	0	1	13.6	13.6	13.6	25.798	220	220;549;568	13													1			0	7.9773	0.18573	0.28588
D3DMW7;Q24192	D3DMW7;Q24192	6;6	6;6	6;6	Ras-like GTP-binding protein RhoL	RhoL-RA;RhoL	;	2	6	6	6	5	6	0	0	5	6	0	0	5	6	0	0	29	29	29	24.773	214	214;190	NaN																0	44.579	0.83178	0.97401
D5A7K3;Q9VRY2	D5A7K3;Q9VRY2	2;2	2;2	2;2		CG8519-RA	;	2	2	2	2	1	2	0	0	1	2	0	0	1	2	0	0	24.5	24.5	24.5	17.011	151	151;207	NaN																0	23.632	0.61634	0.73392
D5A7M1;Q9W1C9	D5A7M1;Q9W1C9	9;9	9;9	9;9	Ejaculatory bulb-specific protein 3	PebIII-RA;PebIII	;	2	9	9	9	7	7	4	6	7	7	4	6	7	7	4	6	54.8	54.8	54.8	14.54	126	126;126	14.4	1												1	4	26	0	91.649	0.82439	1.0285
D5A7R5;Q9VXR8	D5A7R5;Q9VXR8	2;2	2;2	2;2	Mitochondrial inner membrane protease subunit 1		;	2	2	2	2	1	1	0	0	1	1	0	0	1	1	0	0	34.4	34.4	34.4	14.368	128	128;166	NaN																0	31.091	0.40173	0.48597
Q9VV51;D5AEK7;Q961F9	Q9VV51;D5AEK7	11;11;4	11;11;4	10;10;4			;	3	11	11	10	9	10	4	5	9	10	4	5	9	10	3	5	35.5	35.5	33.4	44.397	386	386;397;143	6.58	5	8	4	4	2							17				0	140.12	0.78553	1.0387
D5AEP3;Q0E910;Q7KN83;E1JGN5	D5AEP3;Q0E910;Q7KN83;E1JGN5	5;5;3;3	5;5;3;3	5;5;3;3		CG8920-RC;CG8920-RD	;;;	4	5	5	5	4	2	0	0	4	2	0	0	4	2	0	0	9.2	9.2	9.2	128.23	1136	1136;1222;879;965	NaN																0	11.845	0.52852	0.6418
D5SHN0;Q9VD25	D5SHN0;Q9VD25	3;3	3;3	3;3	Probable DNA-directed RNA polymerase III subunit RPC6	CG5380-RA;CG5380	;	2	3	3	3	1	2	1	1	1	2	1	1	1	2	1	1	20.5	20.5	20.5	32.601	293	293;293	12												2				0	14.507	0.49125	0.81344
Q86BQ3;D5SHN1;Q8IGQ3	Q86BQ3;D5SHN1;Q8IGQ3	9;9;9	9;9;9	9;9;9		CG13284-RB	;;	3	9	9	9	5	6	2	5	5	6	2	5	5	6	2	5	39.4	39.4	39.4	36.662	325	325;338;339	11.1			1									9				0	30.52	0.55925	0.85968
Q9W043;D5SHT6	Q9W043;D5SHT6	3;3	3;3	3;3		BEST:HL03644;CG5707-RA	;	2	3	3	3	2	1	0	0	2	1	0	0	2	1	0	0	12	12	12	41.49	357	357;361	NaN																0	13.541	0.83962	1.0592
D6W4U9;Q8IQG1	D6W4U9;Q8IQG1	1;1	1;1	1;1	MOB kinase activator-like 2	Mob2	;	2	1	1	1	1	0	0	0	1	0	0	0	1	0	0	0	3.4	3.4	3.4	57.203	537	537;566	NaN																0.00020346	3.1556	0.47497	0.56103
D6W4V3;Q9VZK1	D6W4V3;Q9VZK1	2;2	2;2	2;2		CG14985-RB	;	2	2	2	2	1	1	1	0	1	1	1	0	1	1	1	0	10.5	10.5	10.5	22.079	190	190;241	13													1			0	48.261	0.72024	0.84508
D8FT19;M9PCH3;Q9XZ28	D8FT19;M9PCH3;Q9XZ28	2;2;2	2;2;2	2;2;2		CG7115-RB	;;	3	2	2	2	1	2	0	0	1	2	0	0	1	2	0	0	6.4	6.4	6.4	51.68	469	469;471;524	NaN																0	6.5983	0.76609	0.91797
E0R7Q5;Q9VQP9	E0R7Q5;Q9VQP9	1;1	1;1	1;1	Putative oligosaccharyltransferase complex subunit CG9662	CG9662-RA;CG9662	;	2	1	1	1	1	1	0	0	1	1	0	0	1	1	0	0	12.8	12.8	12.8	16.823	149	149;149	NaN																0.00019924	2.7403	0.95833	1.1508
E1JGK6;P25159	E1JGK6;P25159	7;7	7;7	7;7	Maternal effect protein staufen	stau	;	2	7	7	7	1	4	2	0	1	4	2	0	1	4	2	0	7.6	7.6	7.6	110.21	1025	1025;1026	5					4											0	11.03	0.33805	0.55525
E1JGK7;Q7KRI2	E1JGK7;Q7KRI2	6;6	6;6	5;5	Longitudinals lacking protein-like	lolal	;	2	6	6	5	4	5	1	1	4	5	1	1	3	4	1	1	57.5	57.5	52	14.489	127	127;127	15															3	0	53.095	0.78261	0.93779
E1JGK8	E1JGK8	3	3	3				1	3	3	3	3	3	0	0	3	3	0	0	3	3	0	0	42.4	42.4	42.4	10.19	85	85	NaN																0	10.893	1.1009	1.3324
E1JGN0;Q7YU80;Q963E5	E1JGN0;Q7YU80;Q963E5	23;20;20	23;20;20	5;5;5		par-1	;;	3	23	23	5	20	20	1	2	20	20	1	2	5	4	0	0	26.2	26.2	7	124.62	1141	1141;1046;1058	5.75					3			1								0	106.75	0.85294	1.0504
E1JGN9;P28750	E1JGN9;P28750	22;22	22;22	22;22	Maternal protein exuperantia	exu	;	2	22	22	22	18	17	12	16	18	17	12	16	18	17	12	16	46.8	46.8	46.8	57.974	532	532;532	8.08								59	2		1					0	230.68	0.50756	1.4426
E1JGP2;Q9W2N4;Q058V3;A0A0B4LH23;A0A0B4KFX1;E1JGP9;Q9W2N3;E1JGP6;E1JGP5;E1JGP8;E1JGP7	E1JGP2;Q9W2N4;Q058V3;A0A0B4LH23;A0A0B4KFX1;E1JGP9;Q9W2N3;E1JGP6;E1JGP5	9;9;8;7;7;7;7;6;6;4;4	9;9;8;7;7;7;7;6;6;4;4	3;3;2;3;3;3;3;2;2;0;0		RIC-3	;;;;;;;;	11	9	9	3	7	5	2	4	7	5	2	4	2	2	1	2	33.1	33.1	9.3	51.835	474	474;505;481;336;342;434;465;441;472;392;423	10.1								2	3		4	2				0	55.743	0.75286	0.93415
E1JGP4;E1JGP3;E1JGQ1;E1JGQ0	E1JGP4;E1JGP3;E1JGQ1;E1JGQ0	7;7;5;5	1;1;1;1	1;1;1;1		RIC-3	;;;	4	7	1	1	5	4	1	3	0	1	0	1	0	1	0	1	31.8	5.2	5.2	46.498	425	425;456;385;416	8								1								0.00020934	3.7474	NaN	NaN
E1JGR3	E1JGR3	1	1	1		Tim10-RA		1	1	1	1	1	1	0	1	1	1	0	1	1	1	0	1	27.7	27.7	27.7	7.4543	65	65	15															1	0	11.825	NaN	NaN
E1JGR4	E1JGR4	5	5	5		CG42496-RA		1	5	5	5	4	2	0	0	4	2	0	0	4	2	0	0	69.1	69.1	69.1	10.946	94	94	NaN																0	8.851	0.84498	1.0068
Q9W1R6;E1JGT3	Q9W1R6;E1JGT3	1;1	1;1	1;1		CG34423-RA	;	2	1	1	1	1	1	0	0	1	1	0	0	1	1	0	0	18.5	18.5	18.5	6.8296	65	65;85	NaN																0.00020284	3.0761	0.90654	1.0735
Q8MLR1;Q6NNF2;E1JGU6	Q8MLR1;Q6NNF2;E1JGU6	2;2;2	2;2;2	2;2;2		Pde8	;;	3	2	2	2	1	2	0	1	1	2	0	1	1	2	0	1	4.2	4.2	4.2	90.652	805	805;914;949	6						1										0	14.489	0.80756	0.95492
E1JGV6;O44081;A0A0B4K8B2	E1JGV6;O44081;A0A0B4K8B2	24;24;15	24;24;15	24;24;15	H/ACA ribonucleoprotein complex subunit 4	Nop60B	;;	3	24	24	24	17	18	9	5	17	18	9	5	17	18	9	5	50.4	50.4	50.4	56.83	508	508;508;227	7.86	2	1						36	11	1						0	210.35	0.74559	0.90134
E1JGW3	E1JGW3	1	1	1		ITP		1	1	1	1	1	1	0	0	1	1	0	0	1	1	0	0	22.2	22.2	22.2	12.885	108	108	NaN																0	27.37	0.65086	0.77778
E1JGX2;P32865	E1JGX2;P32865	7;7	7;7	7;7	G protein-coupled receptor kinase 1	Gprk1	;	2	7	7	7	2	2	4	0	2	2	4	0	2	2	4	0	15.1	15.1	15.1	80.566	700	700;700	7.75							3			1						0	50.816	0.46367	0.83369
E1JGY5	E1JGY5	47	1	0		l(2)01289		1	47	1	0	35	41	25	25	0	1	1	1	0	0	0	0	47.4	1.1	0	158.65	1372	1372	5.2				1	2	2										0	21.998	0.4124	1.2692
Q9V9A9;E1JGY6	Q9V9A9;E1JGY6	60;60	60;60	1;1		l(2)01289	;	2	60	60	1	46	53	33	33	46	53	33	33	1	1	0	0	51	51	1.5	196.58	1703	1703;1786	5.11		4	117	168	127	82	57	48	14	7	3	5				0	323.31	0.63437	1.0355
E1JGY7	E1JGY7	38	10	3		l(2)01289		1	38	10	3	30	35	18	19	9	10	1	2	2	3	1	1	43.3	12.3	5.1	136.57	1191	1191	6.42				7	2							2			1	0	176.78	0.82399	0.99486
E1JGZ9;Q9XZJ4	E1JGZ9;Q9XZJ4	12;12	12;12	12;12	Proteasome subunit alpha type;Proteasome subunit alpha type-6	Prosalpha1	;	2	12	12	12	12	12	7	7	12	12	7	7	12	12	7	7	61.1	61.1	61.1	27.162	244	244;244	13.2													27	9		0	105.64	0.74926	0.97538
E1JH01;Q9V345	E1JH01;Q9V345	8;8	8;8	8;8	COP9 signalosome complex subunit 4	CSN4	;	2	8	8	8	8	7	2	0	8	7	2	0	8	7	2	0	32.4	32.4	32.4	46.473	407	407;407	11											7					0	73.45	0.78801	1.0126
Q7JUX2;E1JH43	Q7JUX2;E1JH43	4;4	4;4	4;4		Den1	;	2	4	4	4	2	3	0	0	2	3	0	0	2	3	0	0	26	26	26	24.519	215	215;249	NaN																0	6.4883	0.9109	1.1046
E1JH49;Q00449	E1JH49;Q00449	2;2	2;2	2;2	Multidrug resistance protein homolog 49	Mdr49	;	2	2	2	2	0	1	1	1	0	1	1	1	0	1	1	1	3.2	3.2	3.2	120.55	1101	1101;1302	2		2														0	5.3297	1.117	1.3514
E1JHA4;P48809	E1JHA4;P48809	8;8	8;8	8;8	Heterogeneous nuclear ribonucleoprotein 27C	Hrb27C	;	2	8	8	8	8	8	4	2	8	8	4	2	8	8	4	2	36.1	36.1	36.1	44.769	421	421;421	12.3									3	5		2	7	5	3	0	252.57	0.71494	0.88442
E1JHC3;X2JDM7;Q9NFZ3	E1JHC3;X2JDM7;Q9NFZ3	8;8;8	8;8;8	2;2;2	Guanine nucleotide-binding protein subunit gamma;Guanine nucleotide-binding protein subunit gamma-e	Ggamma30A	;;	3	8	8	2	6	7	3	2	6	7	3	2	2	2	0	0	83.3	83.3	22.2	8.3976	72	72;238;72	15															11	0	64.681	0.74456	0.89406
E1JHC4	E1JHC4	8	2	2	Guanine nucleotide-binding protein subunit gamma	Ggamma30A		1	8	2	2	6	7	3	2	2	2	0	0	2	2	0	0	81.2	12.5	12.5	7.5406	64	64	NaN																0.001161	2.1914	0.84903	1.0213
E1JHD6;P92208	E1JHD6;P92208	4;4	4;4	4;4	Mitogen-activated protein kinase;Stress-activated protein kinase JNK	bsk	;	2	4	4	4	2	3	0	1	2	3	0	1	2	3	0	1	22.3	22.3	22.3	43.026	372	372;372	11											1					0	21.392	0.45607	0.66622
E1JHE1;Q9VKW4	E1JHE1;Q9VKW4	8;8	8;8	8;8	Kinesin-like protein	Klp31E	;	2	8	8	8	4	6	0	0	4	6	0	0	4	6	0	0	11.9	11.9	11.9	118.96	1047	1047;1048	NaN																0	17.461	0.85681	1.0047
Q9VKU1;E1JHE4	Q9VKU1;E1JHE4	21;21	21;21	19;19		Fatp	;	2	21	21	19	19	17	7	8	19	17	7	8	17	15	7	8	54.6	54.6	50.8	70.162	626	626;746	5.31	7	13	1					28								0	323.31	0.68511	0.86506
E1JHG2	E1JHG2	3	3	3		Sfp33A3		1	3	3	3	3	3	0	0	3	3	0	0	3	3	0	0	31.3	31.3	31.3	11.288	99	99	NaN																0	46.205	2.67	3.2536
E1JHG8;Q9VK68	E1JHG8;Q9VK68	4;4	4;4	4;4	PITH domain-containing protein CG6153	CG6153	;	2	4	4	4	2	4	1	1	2	4	1	1	2	4	1	1	26.5	26.5	26.5	23.917	211	211;211	13.4													3	2		0	22.543	1.0296	1.287
E1JHJ4	E1JHJ4	170	6	0		Mhc		1	170	6	0	133	133	149	146	6	6	4	5	0	0	0	0	79.2	2.7	0	223.02	1949	1949	4.93	1	12	21	19	15	14	10	6	5	2	2					0	286.94	0.49822	0.94557
1;107892;107893;107894;107895;107896;107897;107898;107899;107900;107901;107902;107903;107904;109193;109194;109195;109196;109197;109198;109199;109200;109201;109202;109203;109204;109205;109206;109207;109208;109209;109210;109211;109212;109213;109214;109215;109216;109217;109218;109219;109220;109221;109222;109223;109224;109225;109226;109227;109228;109229;109230;109231;109232;109233;109234;109235;10923…
69;196070;196071;196072;196073;196074;196075;196076;196077;196078;196079;196080;196081;196082;196083;196084;196085;196086;196087;196088;196089;196090;196091;196092;196093;196094;196095;196096;196097;196098;196099;196100;196101;196102;196103;196104;196105;196106;196107;196108;196109;196110;196111;196112;196113;196114;196115;196116;196117;196118;196119;196120;196121;196122;196123;196124;196125;1961…
178;325179;325180;325181;325182;325183;325184;325185;325186;325187;325188;325189;325190;325191;325192;325193;325194;325195;325196;325197;325198;325199;325200;325201;325202;325203;325204;325205;325206;325207;325208;325209;325210;325211;325212;325213;325214;325215;325216;325217;325218;325219;325220;325221;325222;325223;325224;325225;325226;325227;325228;327731;327732;327733;327734;327735;327736;327…	6835;6836;6837;6838;6839;6840;6841;6842;6843;6844;6845;6846;6847;6848;6849;6850;6851;6852;6853;6854;6855;6856;6857;6858;6859;6860;6861;6862;6863;6864;6865;6866;6867;6868;6869;6870;6871;6872;6873;6874;6875;6876;6877;6878;6879;6880;6881;6882;6883;6884;6885;6886;6887;6888;6889;6890;6891;6892;6893;6894;6895;6896;6897;6898;6899;6900;6901;6902;6903;6904;6905;6906;6907;6908;6909;6910;6911;6912;6913;6914…
3;103504;103505;103506;103507;103508;103509;103510;103511;103512;103513;103514;103515;103516;103517;103518;103519;103520;103521;103522;103523;103524;103525;103526;103527;103528;103529;103530;103531;103532;103533;103534;103535;103536;103537;103538;103539;103540;103541;103542;103543;103544;103545;103546;103547;103548;103549;103550;103551;103552;103553;103554;103555;103556;103557;103558;103559;10356…
62;203263;203264;203265;203266;203267;203268;203269;203270;203271;203272;203273;203274;203275;203276;203277;203278;203279;203280;203281;203282;203283;203284;203285;203286;203287;203288;203289;203290;203291;203292;203293;203294;203295;203296;203297;203298;203299;203300;203301;203302;203303;203304;203305;203306;203307;203308;203309;203310;203311;203312;203313;203314;203315;203316;203317;203318;2033…
213;266214;266215;266216;266217;266218;266219;266220;266221;266222;266223;266224;266225;266226;266227;266228;266229;266230;266231;266232;266233;266234;266235;266236;266237;266238;266239;266240;266241;266242;266243;266244;266245;266246;266247;266248;266249;266250;266251;266252;266253;266254;266255;266256;266257;266258;266259;266260;266261;266262;266263;266264;266265;266266;266267;266268;266269;266…
1235;341236;341237;341238;341239;341240;341241;341242;341243;341244;341245;341246;341247;341248;341249;341250;341251;341252;341253;341254;341255;341256;341257;341258;341259;341260;341261;341262;341263;341264;341265;341266;341267;341268;341269;341270;341271;341272;341273;341274;341275;341276;341277;341278;341279;341280;341281;341282;341283;341284;341285;341286;341287;341288;341289;341290;341291;34…
87376;487377;487378;487379;487380;487381;487382;487383;487384;487385;487386;487387;487388;487389;487390;487391;487392;487393;487394;487395;487396;487397;487398;487399;487400;487401;487402;487403;487404;487405;487406;487407;487408;487409;487410;487411;487412;487413;487414;487415;487416;487417;487418;487419;487420;487421;487422;487423;487424;487425;487426;487427;487428;487429;487430;487431;487432;4…	6981;7473;7509;8568;8582;8769;8960;21003;21316;22850;22916;28754;29013;35431;38466;41623;41751;42437;42448;42489;50407;55812;61981;62115;63142;63307;67972;68521;68993;74516;74596;88244;89358;89711;94957;98777;99749;100138;102770;102875;103915;104027;104566;104876;105377;110407;128451;129273;136884;137240;144368;145936;146825;147021;150621;151295;156987;157022;165260;167147;170798;181961;189294;20…	489;490;491;492;493;494;495;496;497;498;499;502;503;504;505;506;507;508;1120	91;175;289;356;358;361;492;527;538;660;679;714;715;772;1202;1596;1613;1758;1863
E1JHJ5	E1JHJ5	172	172	2		Mhc		1	172	172	2	134	135	149	143	134	135	149	143	1	2	0	0	82.3	82.3	2.3	222.82	1949	1949	6.26	382	590	1688	1522	1183	868	734	688	492	420	454	430	319	262	197	0	323.31	0.30521	0.89896
02575;102576;102577;102578;102579;102580;102581;102582;102583;102584;102585;107887;107888;107889;107890;107891;107892;107893;107894;107895;107896;107897;107898;107899;107900;107901;107902;107903;107904;109193;109194;109195;109196;109197;109198;109199;109200;109201;109202;109203;109204;109205;109206;109207;109208;109209;109210;109211;109212;109213;109214;109215;109216;109217;109218;109219;109220;1…
196048;196049;196050;196051;196052;196053;196054;196055;196056;196057;196058;196059;196060;196061;196062;196063;196064;196065;196066;196067;196068;196069;196070;196071;196072;196073;196074;196075;196076;196077;196078;196079;196080;196081;196082;196083;196084;196085;196086;196087;196088;196089;196090;196091;196092;196093;196094;196095;196096;196097;196098;196099;196100;196101;196102;196103;196104;…
;325071;325072;325073;325074;325075;325076;325077;325078;325079;325080;325081;325082;325083;325084;325085;325086;325087;325088;325089;325090;325091;325092;325093;325094;325095;325096;325097;325098;325099;325100;325101;325102;325103;325104;325105;325106;325107;325108;325109;325110;325111;325112;325113;325114;325115;325116;325117;325118;325119;325120;325121;325122;325123;325124;325125;325126;325127…	6835;6836;6837;6838;6839;6840;6841;6842;6843;6844;6845;6846;6847;6848;6849;6850;6851;6852;6853;6854;6855;6856;6857;6858;6859;6860;6861;6862;6863;6864;6865;6866;6867;6868;6869;6870;6871;6872;6873;6874;6875;6876;6877;6878;6879;6880;6881;6882;6883;6884;6885;6886;6887;6888;6889;6890;6891;6892;6893;6894;6895;6896;6897;6898;6899;6900;6901;6902;6903;6904;6905;6906;6907;6908;6909;6910;6911;6912;6913;6914…
46;102847;102848;102849;102850;102851;102852;102853;102854;102855;102856;102857;102858;102859;102860;102861;102862;102863;102864;102865;102866;102867;102868;102869;102870;102871;102872;102873;102874;102875;103479;103480;103481;103482;103483;103484;103485;103486;103487;103488;103489;103490;103491;103492;103493;103494;103495;103496;103497;103498;103499;103500;103501;103502;103503;103504;103505;1035…
062;182063;182064;182065;182066;182067;182068;182069;182070;182071;182072;182073;182074;182075;182076;182077;182078;182079;182080;182081;182082;182083;182084;182085;182086;189294;189295;203259;203260;203261;203262;203263;203264;203265;203266;203267;203268;203269;203270;203271;203272;203273;203274;203275;203276;203277;203278;203279;203280;203281;203282;203283;203284;203285;203286;203287;203288;203…
6161;266162;266163;266164;266165;266166;266167;266168;266169;266170;266171;266172;266173;266174;266175;266176;266177;266178;266179;266180;266181;266182;266183;266184;266185;266186;266187;266188;266189;266190;266191;266192;266193;266194;266195;266196;266197;266198;266199;266200;266201;266202;266203;266204;266205;266206;266207;266208;266209;266210;266211;266212;266213;266214;266215;266216;266217;26…
38670;338671;338672;338673;338674;338675;338676;338677;338678;338679;338680;338681;338682;338683;338684;338685;338686;338687;338688;338689;338690;338691;338692;338693;338694;338695;338696;338697;338698;338699;338700;338701;338702;338703;338704;338705;338706;338707;338708;338709;338710;338711;338712;338713;338714;338715;338716;338717;338718;338719;338720;338721;338722;338723;338724;338725;338726;3…
483075;483076;483077;483078;483079;483080;483081;483082;483083;483084;483085;483086;483087;483088;483089;483090;483091;483092;483093;483094;483095;483096;483097;483098;483099;483100;483101;483102;483103;483104;483105;483106;483107;483108;483109;483110;483111;483112;483113;483114;483115;483116;483117;483118;483119;483120;483121;483122;483123;483124;483125;483126;483127;483128;483129;483130;483131;…	6981;7473;7509;8568;8582;8769;8960;9527;20424;21003;21316;22850;22916;28754;29013;35431;38466;41623;42437;42448;42489;49766;50407;55812;61981;62115;63142;63307;67972;68521;68993;74516;74596;88244;89358;89711;94957;99749;100138;102770;102875;103915;104027;104566;104876;105377;106185;110407;129273;136884;137240;144368;145936;146825;147021;150621;151295;156987;157022;165260;167147;170798;181961;1892…	489;490;491;492;493;494;495;496;497;498;499;502;503;504;505;506;507;508;1120;1121;1122	91;175;289;356;358;361;492;527;538;660;679;714;715;721;754;772;1202;1596;1613;1758;1863
E1JHJ9;Q9VJE5;E1JHK0;Q7KT48;B7YZW8;M9PG37;B7YZW7;Q0E8Q1;X2JAQ4;Q0E8Q0;M9PBC9;M9PDB4	E1JHJ9;Q9VJE5;E1JHK0;Q7KT48;B7YZW8;M9PG37	54;54;53;53;52;51;10;9;7;7;6;6	54;54;53;53;52;51;10;9;7;7;6;6	54;54;53;53;52;51;10;9;7;7;6;6	Restin homolog	CLIP-190	;;;;;	12	54	54	54	35	37	29	30	35	37	29	30	35	37	29	30	42.3	42.3	42.3	186.67	1668	1668;1690;1598;1623;1653;1601;456;365;327;328;306;311	5.14			1	94	19	8		2	2	4	3	4	1		2	0	323.31	0.67169	1.2772
E1JHK1;P98149;E1JHK2	E1JHK1;P98149;E1JHK2	9;9;7	9;9;7	9;9;7	Dorsal-related immunity factor Dif	Dif	;;	3	9	9	9	5	7	0	0	5	7	0	0	5	7	0	0	20.5	20.5	20.5	73.934	667	667;667;987	NaN																0	28.442	0.73363	0.87342
E1JHM5;Q9I7L8	E1JHM5;Q9I7L8	1;1	1;1	1;1		Cdc23	;	2	1	1	1	1	1	1	0	1	1	1	0	1	1	1	0	2.8	2.8	2.8	40.816	351	351;678	7							2									0.0053634	1.4743	0.26115	0.70627
E1JHN2;Q9VIF3	E1JHN2;Q9VIF3	3;3	3;3	3;3	Ubiquinone biosynthesis O-methyltransferase, mitochondrial	Coq3	;	2	3	3	3	2	3	1	1	2	3	1	1	2	3	1	1	14.5	14.5	14.5	32.058	289	289;310	13													4			0	12.128	0.58543	1.0278
E1JHQ1;P20477	E1JHQ1;P20477	8;8	8;8	8;8	Glutamine synthetase;Glutamine synthetase 1, mitochondrial	Gs1	;	2	8	8	8	6	5	6	2	6	5	6	2	6	5	6	2	36.6	36.6	36.6	44.395	399	399;399	11.1											11	1				0	282.06	0.63558	0.86961
E1JHR5;P15007	E1JHR5;P15007	31;31	31;31	31;31	Enolase	Eno	;	2	31	31	31	23	22	26	25	23	22	26	25	23	22	26	25	71.4	71.4	71.4	46.662	433	433;500	9.85	15	19	5	6	13	18	21	42	69	433	109	66	42	23	24	0	323.31	0.38782	1.0365
Q9VMV9;E1JHT6;Q9VMW2;Q9VMW4	Q9VMV9;E1JHT6	21;21;7;7	21;21;7;7	14;14;0;0	Reticulon-like protein	Rtnl1	;	4	21	21	14	20	19	13	11	20	19	13	11	13	12	8	8	46.7	46.7	35.1	63.938	595	595;607;202;222	6.72	34	44	38	34	35	40	65	35	35	12	16	37	14	24	2	0	323.31	0.58506	1.1007
E1JHT9;Q7KTP4	E1JHT9;Q7KTP4	8;8	1;1	1;1	Reticulon-like protein	Rtnl1	;	2	8	1	1	7	8	5	3	0	1	0	0	0	1	0	0	36.9	5.9	5.9	24.678	222	222;234	NaN																0	4.5754	NaN	NaN
E1JHV7;M9PBG5;M9PE12;E1JHV6;M9PDH1;Q9W0T1	E1JHV7;M9PBG5;M9PE12;E1JHV6;M9PDH1;Q9W0T1	13;13;13;13;13;13	13;13;13;13;13;13	13;13;13;13;13;13	Nucleosome-remodeling factor subunit NURF301	E(bx)	;;;;;	6	13	13	13	12	7	1	0	12	7	1	0	12	7	1	0	7.4	7.4	7.4	239.45	2139	2139;2163;2668;2669;2761;2669	3			1													0	27.479	0.9287	1.1003
Q0E8J6;E1JHW5;Q95T35	Q0E8J6;E1JHW5;Q95T35	6;6;6	6;6;6	6;6;6			;;	3	6	6	6	3	2	0	3	3	2	0	3	3	2	0	3	4.5	4.5	4.5	138.23	1238	1238;1241;1282	5.75					3			1								0	4.77	0.69832	1.0586
E1JHX5;Q7K0L4	E1JHX5;Q7K0L4	8;8	8;8	8;8	WD repeat-containing protein 26 homolog	CG7611	;	2	8	8	8	6	5	1	0	6	5	1	0	6	5	1	0	17.3	17.3	17.3	69.616	630	630;630	7.5							1	1								0	55.184	0.76268	0.95609
Q8I0I5;Q9VTS4;E1JHY7;X2JCC3	Q8I0I5;Q9VTS4;E1JHY7;X2JCC3	1;1;1;1	1;1;1;1	1;1;1;1		Pop2	;;;	4	1	1	1	1	1	0	0	1	1	0	0	1	1	0	0	11.6	11.6	11.6	33.478	293	293;297;357;361	NaN																0	46.99	0.76109	0.87524
M9NDT7;M9NG14;M9PI84;M9PCU3;M9NEC1;M9PFS5;E1JI13;P98081	M9NDT7;M9NG14;M9PI84;M9PCU3;M9NEC1;M9PFS5;E1JI13;P98081	4;4;4;4;4;4;4;4	4;4;4;4;4;4;4;4	4;4;4;4;4;4;4;4	Protein disabled	Dab	;;;;;;;	8	4	4	4	2	2	1	1	2	2	1	1	2	2	1	1	3.1	3.1	3.1	224.99	2047	2047;2071;2146;2149;2200;2336;2360;2224	7.23			1	3	1		2	1	2	1		2				0	30.481	0.55901	0.66931
E1JI22;Q9VWA1	E1JI22;Q9VWA1	7;7	7;7	7;7	Clathrin light chain	Clc	;	2	7	7	7	4	5	2	7	4	5	2	7	4	5	2	7	41.1	41.1	41.1	23.84	219	219;219	12.1												14	2			0	166.77	0.65212	1.0133
M9PIA6;E1JI46;Q59E34;O97159;O16102	M9PIA6;E1JI46;Q59E34;O97159	17;17;17;17;1	17;17;17;17;1	17;17;17;17;1	Chromodomain-helicase-DNA-binding protein Mi-2 homolog	Mi-2	;;;	5	17	17	17	11	14	5	1	11	14	5	1	11	14	5	1	13.9	13.9	13.9	223.13	1973	1973;1982;1983;1982;892	3.64			7	5	2											0	129.23	0.72611	0.92818
Q6U9V3;E1JI59;Q7KTX2;Q9VP80	Q6U9V3;E1JI59;Q7KTX2;Q9VP80	2;2;2;2	2;2;2;2	2;2;2;2		siz	;;;	4	2	2	2	1	1	0	0	1	1	0	0	1	1	0	0	1.6	1.6	1.6	131.38	1210	1210;1220;1313;1325	NaN																0.00058928	2.4591	0.83263	0.95582
E1JI64;M9PEG9;M9PEQ0;M9PHR0;M9PEH2;M9PEX9;E1JI66;M9PBV5;Q9GQF1	E1JI64;M9PEG9;M9PEQ0;M9PHR0;M9PEH2;M9PEX9;E1JI66;M9PBV5;Q9GQF1	8;8;8;8;8;8;8;8;8	8;8;8;8;8;8;8;8;8	8;8;8;8;8;8;8;8;8	JNK-interacting protein 3	syd	;;;;;;;;	9	8	8	8	5	7	1	1	5	7	1	1	5	7	1	1	11.2	11.2	11.2	132.49	1188	1188;1202;1205;1208;1211;1214;1215;1220;1227	1.5	1	1														0	42.349	0.73662	0.88792
E1JI73;Q058U1;E1JI74;Q7KUB5	E1JI73;Q058U1;E1JI74	12;11;6;5	3;2;3;2	0;0;0;0		Zasp66	;;	4	12	3	0	11	11	5	6	2	3	0	0	0	0	0	0	66	23.6	0	44.936	406	406;378;326;298	NaN																0	39.699	0.6669	0.829
E1JI85;E1JI84;Q8IQC1	E1JI85;E1JI84;Q8IQC1	2;2;2	2;2;2	2;2;2	Golgi apparatus membrane protein TVP23 homolog;Uncharacterized Golgi apparatus membrane protein-like protein CG5021	CG5021	;;	3	2	2	2	2	2	2	2	2	2	2	2	2	2	2	2	15.9	15.9	15.9	25.158	220	220;223;223	1.6	5	4	1													0	9.869	0.31854	0.87068
E1JI91	E1JI91	25	1	0		UGP		1	25	1	0	20	21	18	21	0	0	1	1	0	0	0	0	70.8	5.2	0	58.509	518	518	8.5								2	2							1	-2	NaN	NaN
Q9VZW2;E1JIB4	Q9VZW2;E1JIB4	1;1	1;1	1;1		CG2162-RB	;	2	1	1	1	1	0	0	0	1	0	0	0	1	0	0	0	1.7	1.7	1.7	58.061	535	535;662	NaN																0.0081213	1.1573	NaN	NaN
E1JIC6;Q8IRC2;E1JIC5;Q8I0Q7;F0JAM2;Q9VZI4;Q95U18	E1JIC6;Q8IRC2;E1JIC5;Q8I0Q7;F0JAM2;Q9VZI4	5;5;5;5;5;5;2	5;5;5;5;5;5;2	5;5;5;5;5;5;2		CG14995-RC	;;;;;	7	5	5	5	4	5	0	0	4	5	0	0	4	5	0	0	21.1	21.1	21.1	26.596	232	232;354;362;411;419;454;389	NaN																0	16.006	0.75161	0.90504
E1JIE2;X2JCL0;E1JIE1;E1JIE3;E1JIE0;X2JC42;E1JID9;M9ND55;E1JI52;Q86BH1;E1JI50;Q8MT89;X2JGC3;E1JI49	E1JIE2;X2JCL0;E1JIE1;E1JIE3;E1JIE0;X2JC42;E1JID9;M9ND55	3;3;3;3;3;3;3;3;1;1;1;1;1;1	3;3;3;3;3;3;3;3;1;1;1;1;1;1	3;3;3;3;3;3;3;3;1;1;1;1;1;1		Mp	;;;;;;;	14	3	3	3	3	2	0	0	3	2	0	0	3	2	0	0	4.8	4.8	4.8	101.99	971	971;973;1008;1013;1017;1022;1023;1039;579;778;787;792;804;813	NaN																0	9.7926	0.77298	0.91219
Q961C3;Q9VH75;E1JIH4	Q961C3;Q9VH75;E1JIH4	3;3;3	3;3;3	3;3;3			;;	3	3	3	3	0	2	0	1	0	2	0	1	0	2	0	1	7.4	7.4	7.4	62.427	571	571;572;576	7							1									0	5.5597	0.81203	1.5176
E1JIJ5;P31409	E1JIJ5;P31409	13;13	13;13	13;13	V-type proton ATPase subunit B	Vha55	;	2	13	13	13	12	11	9	11	12	11	9	11	12	11	9	11	49.4	49.4	49.4	54.549	490	490;490	9.32	1	2						1	59	38	9	1				0	323.31	0.73618	0.97545
E1JIK0;P48810	E1JIK0;P48810	11;11	10;10	10;10	Heterogeneous nuclear ribonucleoprotein 87F	Hrb87F	;	2	11	10	10	11	11	9	7	10	10	8	6	10	10	8	6	35.8	33	33	39.499	385	385;385	11.4	1										36	19	7	1		0	141.06	0.52509	1.0119
E1JIL1;Q8INE9;Q7KSI9	E1JIL1;Q8INE9;Q7KSI9	2;1;1	2;1;1	2;1;1		CG4196-RB	;;	3	2	2	2	2	1	1	1	2	1	1	1	2	1	1	1	5.8	5.8	5.8	54.56	503	503;313;323	12.5												4	4			0.00020833	3.6544	0.4629	0.90227
E8NH59;E1JIP3;Q9VE86	E8NH59;E1JIP3;Q9VE86	3;3;3	3;3;3	3;3;3	Werner Syndrome-like exonuclease	WRNexo-RB;WRNexo	;;	3	3	3	3	0	0	3	0	0	0	3	0	0	0	3	0	11	11	11	40.291	353	353;354;353	11											6					0	5.401	0.17362	0.61933
E1JIR3;P23573	E1JIR3;P23573	3;3	3;3	3;3	Cell division control protein 2 cognate	Cdk2;cdc2c	;	2	3	3	3	1	1	2	0	1	1	2	0	1	1	2	0	14.3	14.3	14.3	35.888	314	314;314	12												6				0	5.9854	0.1554	0.4291
Q59DV6;Q9VD98;E1JIS1;Q0KI33;E1JIS2	Q59DV6;Q9VD98;E1JIS1;Q0KI33;E1JIS2	5;5;5;5;4	5;5;5;5;4	5;5;5;5;4		CG7956-RA	;;;;	5	5	5	5	3	1	1	1	3	1	1	1	3	1	1	1	7.9	7.9	7.9	110.81	987	987;1000;1070;1142;662	5					2											0	10.322	0.63727	0.77494
E1JIS4	E1JIS4	2	2	2				1	2	2	2	2	2	0	2	2	2	0	2	2	2	0	2	10.4	10.4	10.4	14.961	135	135	14.6													1	1	5	0	14.881	0.085574	0.28362
E1JIT1;Q9VD20;Q8IN06	E1JIT1;Q9VD20;Q8IN06	8;8;8	8;8;8	8;8;8	Glycerol-3-phosphate dehydrogenase [NAD(+)]	CG31169-RB	;;	3	8	8	8	6	2	0	0	6	2	0	0	6	2	0	0	10.1	10.1	10.1	144.79	1291	1291;1303;1304	NaN																0	41.829	0.10065	0.12339
E1JIT4;Q9VCZ8	E1JIT4;Q9VCZ8	9;9	9;9	9;9	Probable prefoldin subunit 5	CG7048	;	2	9	9	9	9	8	3	2	9	8	3	2	9	8	3	2	82.1	82.1	82.1	19.077	168	168;168	14														8		0	207.46	0.76924	0.98978
E1JIV0;Q9VCF0	E1JIV0;Q9VCF0	1;1	1;1	1;1	Uncharacterized protein CG5902	CG5902	;	2	1	1	1	1	1	0	0	1	1	0	0	1	1	0	0	11.1	11.1	11.1	28.178	243	243;243	NaN																0	25.156	0.72822	0.89771
E1JIV6;O62618	E1JIV6;O62618	3;3	2;2	2;2	Mitogen-activated protein kinase;Mitogen-activated protein kinase 14A	p38a;Mpk2	;	2	3	2	2	2	1	1	1	2	1	1	0	2	1	1	0	13.7	10.4	10.4	42.255	366	366;366	11											1					0	4.5261	0.72664	0.84905
E1JIX4	E1JIX4	1	1	1				1	1	1	1	1	1	0	0	1	1	0	0	1	1	0	0	11.7	11.7	11.7	11.833	103	103	NaN																0	3.8072	1.394	1.6065
E1JIZ5;E1JIZ4	E1JIZ5;E1JIZ4	16;16	1;1	1;1	Malic enzyme	Men-b	;	2	16	1	1	14	14	9	7	1	1	1	1	1	1	1	1	51.7	1.3	1.3	69.114	621	621;624	8								5								1	-2	0.60044	1.0904
E1JIZ7	E1JIZ7	1	1	1				1	1	1	1	1	1	0	0	1	1	0	0	1	1	0	0	3.9	3.9	3.9	34.925	309	309	NaN																0.0028474	1.8959	0.8481	1.0266
E1JJ37;E1JJ35;E1JJ33;E1JJ32;Q8IPM8;A0A0B4KG19;E8NH35	E1JJ37;E1JJ35;E1JJ33;E1JJ32;Q8IPM8	7;7;7;7;7;3;2	7;7;7;7;7;3;2	7;7;7;7;7;3;2	Complexin	cpx	;;;;	7	7	7	7	6	6	4	5	6	6	4	5	6	6	4	5	51.1	51.1	51.1	16.189	139	139;142;143;146;142;157;98	14.4														7	5	0	105.98	0.59055	0.78543
E1JJ73;O97067	E1JJ73;O97067	6;6	6;6	6;6	Probable peptidyl-tRNA hydrolase 2	CG1307	;	2	6	6	6	5	5	2	2	5	5	2	2	5	5	2	2	59.1	59.1	59.1	19.873	186	186;186	14														7		0	40.29	0.84705	1.068
E1JJA5;E1JJA4;A4V4J0;M9PJN9;A4V4I8;X2JE15;M9PHQ0;P27619	E1JJA5;E1JJA4;A4V4J0;M9PJN9;A4V4I8;X2JE15;M9PHQ0;P27619	29;29;28;28;28;28;28;28	29;29;28;28;28;28;28;28	29;29;28;28;28;28;28;28	Dynamin	shi	;;;;;;;	8	29	29	29	24	22	23	21	24	22	23	21	24	22	23	21	44.4	44.4	44.4	93.73	836	836;883;830;834;877;881;896;877	6.32	4					111	32	9	2					2		0	323.31	0.58474	0.90826
M9NFS1;E1JJC0;M9NDL5;M9NES6;Q9W4Y3;Q9W4Y4;M9NE56;Q8MPN3;Q8IRV8;M9NE61;X2JCE8;M9NGK3;X2JDK9;M9NDM1;M9NET2;M9NGL3;Q8IRV9;M9NFR6;X2JE09;A0A023GRW4;Q8IRV7;X2JAC7	M9NFS1;E1JJC0;M9NDL5;M9NES6;Q9W4Y3;Q9W4Y4;M9NE56;Q8MPN3;Q8IRV8;M9NE61;X2JCE8;M9NGK3;X2JDK9;M9NDM1;M9NET2;M9NGL3;Q8IRV9;M9NFR6;X2JE09;A0A023GRW4;Q8IRV7	36;36;36;36;36;35;35;35;34;34;34;33;33;33;33;33;33;32;32;32;18;17	36;36;36;36;36;35;35;35;34;34;34;33;33;33;33;33;33;32;32;32;18;17	36;36;36;36;36;35;35;35;34;34;34;33;33;33;33;33;33;32;32;32;18;17		trol	;;;;;;;;;;;;;;;;;;;;	22	36	36	36	31	31	11	11	31	31	11	11	31	31	11	11	11.8	11.8	11.8	476.6	4299	4299;4411;4434;4451;4479;4150;4176;4223;3887;4150;4203;3728;3805;3806;3897;3967;4007;3833;3973;3989;3105;2853	3.05	21	29	22	17	15	6	3									0	323.31	0.75581	0.94999
X2JDR3;X2JDB3;E1JJC3;X2JHT7;O97394	X2JDR3;X2JDB3;E1JJC3;X2JHT7;O97394	3;3;3;3;3	3;3;3;3;3	3;3;3;3;3	Protein sidekick	sdk	;;;;	5	3	3	3	2	2	0	0	2	2	0	0	2	2	0	0	2.2	2.2	2.2	240.2	2168	2168;2220;2224;2265;2224	NaN																0.00077942	2.3029	1.2207	1.4373
X2JCI4;E1JJD5;P13217	X2JCI4;E1JJD5;P13217	32;32;32	32;32;32	32;32;32	Phosphoinositide phospholipase C;1-phosphatidylinositol 4,5-bisphosphate phosphodiesterase	norpA	;;	3	32	32	32	27	27	11	12	27	27	11	12	27	27	11	12	38.6	38.6	38.6	124.82	1095	1095;1095;1095	5.04					52	2										0	290.21	0.77188	0.98891
E1JJE6;M9PDU2;M9PGH2;M9PGQ4;M9PJ56	E1JJE6;M9PDU2;M9PGH2;M9PGQ4;M9PJ56	5;4;4;4;4	5;4;4;4;4	3;2;2;2;2			;;;;	5	5	5	3	3	5	2	1	3	5	2	1	2	3	1	0	6	6	3.6	108.82	991	991;917;958;977;979	4.93	5	9	6	6	3	2	2	1	7	5						0	18.279	1.011	1.2454
E1JJF3;Q9V427	E1JJF3;Q9V427	6;6	6;6	6;6	Innexin;Innexin inx2	Inx2	;	2	6	6	6	6	6	4	5	6	6	4	5	6	6	4	5	23.2	23.2	23.2	42.488	367	367;367	12												15				0	152.5	0.82373	1.0046
E1JJF4;Q9U969	E1JJF4;Q9U969	3;3	3;3	3;3	Neuropathy target esterase sws	sws	;	2	3	3	3	2	2	0	1	2	2	0	1	2	2	0	1	2.6	2.6	2.6	160.71	1425	1425;1425	4				1												0.00020551	3.3481	0.84447	1.132
E1JJF7;P07183	E1JJF7;P07183	4;4	4;4	4;4	Chorion protein S38	Cp38	;	2	4	4	4	0	0	4	2	0	0	4	2	0	0	4	2	17.6	17.6	17.6	30.447	306	306;306	12.8												15	7	7	1	0	5.8654	0.14073	0.37015
E1JJF9;E1JJF8;M9NEZ5;P20241	E1JJF9;E1JJF8;M9NEZ5;P20241	28;28;28;28	28;28;28;28	28;28;28;28	Neuroglian	Nrg	;;;	4	28	28	28	26	27	10	9	26	27	10	9	26	27	10	9	38.1	38.1	38.1	138.36	1239	1239;1302;1309;1302	4.4				59	18	8										0	323.31	0.73412	0.94151
E1JJH5;M9PEB3;C1C536	E1JJH5	16;4;4	2;2;2	2;2;2		dlg1		3	16	2	2	16	16	9	10	2	2	0	0	2	2	0	0	25.8	2.5	2.5	112.5	1030	1030;198;206	NaN																0	6.4833	0.71902	0.86849
E1JJI5;P54367	E1JJI5;P54367	5;5	5;5	5;5	Casein kinase I isoform alpha	CkIalpha	;	2	5	5	5	5	5	2	2	5	5	2	2	5	5	2	2	19	19	19	39.535	337	337;337	12												6				0	21.802	0.72482	0.94678
E1JJK8;E1JJK9;E1JJK7;E1JJK6;M9PJM8;X2JF93;M9PEJ5;P43125	E1JJK8;E1JJK9;E1JJK7;E1JJK6;M9PJM8;X2JF93;M9PEJ5;P43125	7;7;7;7;7;7;7;7	7;7;7;7;7;7;7;7	7;7;7;7;7;7;7;7	Protein retinal degeneration B	rdgB	;;;;;;;	8	7	7	7	5	7	0	0	5	7	0	0	5	7	0	0	9.1	9.1	9.1	136.49	1237	1237;1241;1250;1263;1277;1284;1297;1259	NaN																0	21.998	0.80291	0.94114
E1JJM9;P48149	E1JJM9;P48149	6;6	6;6	2;2	40S ribosomal protein S15Aa	RpS15Aa	;	2	6	6	2	6	6	3	3	6	6	3	3	2	2	1	1	72.3	72.3	26.2	14.771	130	130;130	15															20	0	226.36	0.86077	1.0436
E1JJN1;P35128	E1JJN1;P35128	3;3	3;3	3;3	Ubiquitin-conjugating enzyme E2 N	ben	;	2	3	3	3	3	3	0	0	3	3	0	0	3	3	0	0	32.5	32.5	32.5	17.236	151	151;151	NaN																0	15.078	0.78862	0.94048
E1JJP0	E1JJP0	50	50	0		up		1	50	50	0	33	32	45	43	33	32	45	43	0	0	0	0	70.6	70.6	0	44.901	374	374	10.5	2	2	2			3	4	13	163	318	79	104	36	29	20	0	323.31	0.38408	0.90023
Q9VWI1;E1JJR3	Q9VWI1;E1JJR3	5;5	5;5	5;5		pcm	;	2	5	5	5	3	4	2	0	3	4	2	0	3	4	2	0	5.2	5.2	5.2	184.49	1612	1612;1613	4.5				2	2											0	9.4803	0.46489	0.70209
X2JFY0;E1JJR9;Q9VR81	X2JFY0;E1JJR9;Q9VR81	8;8;8	8;8;8	8;8;8	N-acetylglucosamine-6-phosphate deacetylase;Putative N-acetylglucosamine-6-phosphate deacetylase	CG17065	;;	3	8	8	8	7	7	0	1	7	7	0	1	7	7	0	1	30.7	30.7	30.7	45.282	417	417;431;417	10										2						0	180.25	0.90913	1.0954
E1JJS1;Q9VRA4	E1JJS1;Q9VRA4	4;3	4;3	4;3		GstT3	;	2	4	4	4	3	4	2	1	3	4	2	1	3	4	2	1	19	19	19	31.375	268	268;228	14														6		0	46.927	0.74757	1.0882
E1JJS2;M9NFH4;Q9VRA6;X2JEI9	E1JJS2;M9NFH4;Q9VRA6;X2JEI9	3;3;3;3	3;3;3;3	3;3;3;3		RhoGAP19D	;;;	4	3	3	3	1	3	0	0	1	3	0	0	1	3	0	0	2.6	2.6	2.6	222.27	2109	2109;2135;2181;2206	NaN																0	9.5398	0.83778	1.0363
E1NZB4;Q9VYI0	E1NZB4;Q9VYI0	5;5	4;4	4;4		fne	;	2	5	4	4	4	5	0	1	3	4	0	0	3	4	0	0	17.6	14.4	14.4	38.035	353	353;356	NaN																0	19.258	0.60171	0.70926
E2QC56;Q7K4Q5	E2QC56;Q7K4Q5	9;9	9;9	9;9	Probable protein phosphatase CG10417	CG10417	;	2	9	9	9	7	8	3	2	7	8	3	2	7	8	3	2	18.3	18.3	18.3	72.369	662	662;662	8.2						1	6	1				1		1		0	182.6	0.74192	0.93622
E2QC83;Q7KNF2	E2QC83;Q7KNF2	3;3	3;3	3;3	Polyadenylate-binding protein 2	Pabp2	;	2	3	3	3	3	3	2	2	3	3	2	2	3	3	2	2	22.3	22.3	22.3	24.978	224	224;224	12.7												2	4			0	75.467	0.79282	1.0059
E2QC90;Q7JUY7;A0A0B4K730;E0R983	E2QC90;Q7JUY7;A0A0B4K730;E0R983	12;12;11;11	12;12;11;11	12;12;11;11	PTB domain-containing adapter protein ced-6	ced-6;ced-6-RC	;;;	4	12	12	12	11	10	6	4	11	10	6	4	11	10	6	4	35.8	35.8	35.8	56.14	517	517;517;514;533	8.44								20	4	2		1				0	129.85	0.71942	0.91759
E2QCF1	E2QCF1	35	1	1		ATPCL		1	35	1	1	29	32	17	15	0	0	1	1	0	0	1	1	48	3.1	3.1	119.75	1095	1095	5					5											0.001915	2.0587	0.22007	0.83328
E2QCG7;Q0E940	E2QCG7;Q0E940	28;28	28;28	28;28	Eukaryotic translation initiation factor 3 subunit B	eIF3-S9	;	2	28	28	28	20	24	9	3	20	24	9	3	20	24	9	3	54.6	54.6	54.6	80.44	690	690;690	7							19									0	297.38	0.83507	1.0159
E2QCL8;O01404	E2QCL8;O01404	8;8	8;8	8;8	Peptidylglycine alpha-hydroxylating monooxygenase	Phm	;	2	8	8	8	5	5	3	2	5	5	3	2	5	5	3	2	44.7	44.7	44.7	40.563	365	365;365	11											10					0	81.53	0.56568	1.4163
E2QCP0;P84249	E2QCP0;P84249	5;5	1;1	1;1	Histone H3;Histone H3.3	His3.3A	;	2	5	1	1	4	5	1	0	0	1	0	0	0	1	0	0	58.1	26.5	26.5	15.328	136	136;136	NaN																0	111.63	0.72003	0.92842
E2QCQ7;Q7K237	E2QCQ7;Q7K237	2;2	2;2	2;2	Glycoprotein-N-acetylgalactosamine 3-beta-galactosyltransferase 1	C1GalTA	;	2	2	2	2	1	2	0	0	1	2	0	0	1	2	0	0	6.7	6.7	6.7	44.323	388	388;388	NaN																0	3.8451	0.66473	0.79687
E2QCR4;Q24009	E2QCR4;Q24009	3;3	3;3	3;3	Protein bicaudal C	BicC	;	2	3	3	3	0	0	3	0	0	0	3	0	0	0	3	0	4.4	4.4	4.4	97.848	905	905;905	6.33						5		1								0	3.87	0.16512	0.46227
E2QCS7	E2QCS7	14	14	14				1	14	14	14	11	11	6	11	11	11	6	11	11	11	6	11	16.9	16.9	16.9	120.55	1087	1087	7.6	3	4	3	12	49	28	22	29	13	16	9	15	6	8	5	0	215.14	0.13395	0.53695
Q9VQ76;E2QCS8;M9PE28	Q9VQ76;E2QCS8;M9PE28	8;8;6	8;8;6	8;8;6		tho2	;;	3	8	8	8	3	5	3	0	3	5	3	0	3	5	3	0	5.6	5.6	5.6	188.51	1641	1641;1642;1641	4.2				4	1											0	18.149	0.77428	1.0879
E2QCZ0;E2QCY9;Q24546	E2QCZ0;E2QCY9;Q24546	8;7;6	8;7;6	8;7;6	Synapsin;Synapsin-1;Synapsin-2	Syn	;;	3	8	8	8	8	7	2	2	8	7	2	2	8	7	2	2	17.8	17.8	17.8	64.123	597	597;1041;1025	6.89					1		7	1								0	104.83	0.68303	0.88999
E2QCZ8;Q0KIC3;A0A0B4K5Z4;B7Z0T2;A0A0B4K6R6;B7Z0T1;A0A0B4K615	E2QCZ8;Q0KIC3	9;9;3;3;3;3;3	9;9;3;3;3;3;3	9;9;3;3;3;3;3	Uncharacterized protein CG43427	CG43427	;	7	9	9	9	4	7	0	0	4	7	0	0	4	7	0	0	12.7	12.7	12.7	149.3	1372	1372;1372;648;1493;1501;1533;1541	NaN																0	35.29	0.79713	0.92789
E2QCZ9;Q7JZB4	E2QCZ9;Q7JZB4	11;11	11;11	11;11	Mannose-1-phosphate guanyltransferase beta	CG1129	;	2	11	11	11	9	10	5	1	9	10	5	1	9	10	5	1	49.1	49.1	49.1	40.448	369	369;369	11											14					0	165.7	0.78998	1.085
E2QD64;Q7K4H4	E2QD64;Q7K4H4	11;11	11;11	11;11	Bifunctional lysine-specific demethylase and histidyl-hydroxylase NO66	CG2982	;	2	11	11	11	5	9	6	2	5	9	6	2	5	9	6	2	20.2	20.2	20.2	73.097	653	653;653	7.25							16	3	1							0	81.442	0.25583	0.53166
E2QD65;P39018	E2QD65;P39018	9;9	9;9	9;9	40S ribosomal protein S19a	RpS19a	;	2	9	9	9	9	7	7	7	9	7	7	7	9	7	7	7	66	66	66	17.291	156	156;156	14.3												2	5	30	31	0	50.354	0.7262	1.0499
E2QD66;Q0KHQ2;X2JG15	E2QD66;Q0KHQ2;X2JG15	8;8;8	8;8;8	8;8;8			;;	3	8	8	8	6	6	1	1	6	6	1	1	6	6	1	1	4.8	4.8	4.8	222.21	1981	1981;1997;1998	6.6						2	3									0	56.792	0.82148	1.0488
E2QD73;P12252;M9PDN2;Q8IRU4;Q9W4S9	E2QD73;P12252;M9PDN2	10;10;5;4;4	10;10;5;4;4	5;5;0;0;0	cAMP-specific 3,5-cyclic phosphodiesterase	dnc	;;	5	10	10	5	7	5	1	4	7	5	1	4	3	2	0	3	16.2	16.2	7.7	115.08	1070	1070;1070;642;662;983	5					6											0	53.328	0.65865	0.92376
E2QD75;Q7K4N3	E2QD75;Q7K4N3	5;5	5;5	5;5	Nuclear cap-binding protein subunit 1	Cbp80	;	2	5	5	5	3	3	2	0	3	3	2	0	3	3	2	0	8.5	8.5	8.5	93.226	800	800;800	7							4									0	11.183	0.56623	0.69862
Q6NR03;Q9W3H7;Q0KHU9;X2JIZ6;Q9W3H8;Q9W3H6;Q7KVT3;M9NG38;X2JCZ1;M9PJD0;M9NEZ2;E2QD98	Q6NR03;Q9W3H7;Q0KHU9;X2JIZ6;Q9W3H8;Q9W3H6;Q7KVT3;M9NG38;X2JCZ1;M9PJD0;M9NEZ2;E2QD98	4;4;4;4;4;4;4;4;4;4;4;4	4;4;4;4;4;4;4;4;4;4;4;4	4;4;4;4;4;4;4;4;4;4;4;4		sdt	;;;;;;;;;;;	12	4	4	4	3	3	0	0	3	3	0	0	3	3	0	0	6.1	6.1	6.1	93.922	859	859;879;934;1173;1269;1292;1367;1527;1606;1901;1941;2020	NaN																0	6.9919	0.70923	0.85235
E2QD99;M9PH82;A8JUZ8;M9MS17;X2JEC4;A8JUZ9;M9PH75;M9PJ79;M9PDW3;A8JV02;M9PGI5;R9PY45	E2QD99;M9PH82;A8JUZ8;M9MS17;X2JEC4;A8JUZ9;M9PH75;M9PJ79;M9PDW3	57;56;56;55;52;51;49;35;33;19;16;7	1;0;0;0;0;0;0;0;0;0;0;0	1;0;0;0;0;0;0;0;0;0;0;0			;;;;;;;;	12	57	1	1	40	51	5	6	1	0	0	0	1	0	0	0	25.8	0.6	0.6	397.56	3541	3541;3382;3383;3329;3212;3246;3183;1826;1709;862;997;211	NaN																0	14.889	0.49544	0.57339
E3CTR7;O17452	E3CTR7;O17452	3;3	3;3	3;3		Peritrophin-A	;	2	3	3	3	3	3	0	0	3	3	0	0	3	3	0	0	31.2	31.2	31.2	17.464	157	157;230	NaN																0	97.985	0.84633	1.0239
E4NKG1;Q9I7D3	E4NKG1;Q9I7D3	13;13	13;13	13;13	Caprin homolog	Capr	;	2	13	13	13	11	11	11	4	11	11	11	4	11	11	11	4	19.7	19.7	19.7	103.59	961	961;961	8.53					19	12	26	38	32	2	6	21	9	1	1	0	199.33	0.2469	0.78604
E4NKJ3	E4NKJ3	31	1	0		wupA		1	31	1	0	18	18	27	28	1	1	1	0	0	0	0	0	59.2	2.7	0	29.109	260	260	11.5											1	1				1	-2	0.42882	1.13
Q9V4C7;E6EK18;Q59DQ0;E6EK17;E6EK15;Q59DP8	Q9V4C7;E6EK18;Q59DQ0;E6EK17;E6EK15;Q59DP8	36;36;35;35;35;34	2;2;1;1;2;0	2;2;1;1;2;0	Calcium-transporting ATPase	PMCA	;;;;;	6	36	2	2	31	30	17	18	2	2	0	0	2	2	0	0	49.3	6.1	6.1	132.94	1206	1206;1210;1183;1187;1194;1120	NaN																0	44.324	0.69787	0.88395
E6PBV6;Q8SWU7	E6PBV6;Q8SWU7	21;21	21;21	21;21	Obg-like ATPase 1	CG1354-RA;CG1354	;	2	21	21	21	19	17	16	7	19	17	16	7	19	17	16	7	58.2	58.2	58.2	44.91	397	397;397	10.7										27	47	1				0	208.29	0.78636	1.0109
M9PJI4;E8NH13;E1JJH6;M9NGZ2;M9PHK8	M9PJI4;E8NH13;E1JJH6;M9NGZ2;M9PHK8	22;22;21;21;21	2;2;1;1;1	2;2;1;1;1		dlg1	;;;;	5	22	2	2	21	20	11	12	2	2	1	1	2	2	1	1	36.9	2.7	2.7	100.58	943	943;983;960;975;1001	5.57					3	4										0	6.5672	0.5896	1.1429
M9MSF5;E8NH67;Q9W5X1	M9MSF5;E8NH67;Q9W5X1	1;1;1	1;1;1	1;1;1		CG9572-RB;CG9572-RA	;;	3	1	1	1	1	1	0	0	1	1	0	0	1	1	0	0	8.2	8.2	8.2	42.383	404	404;440;441	NaN																0	39.471	0.68028	0.81296
Q9W0H2;E8NHA2	Q9W0H2;E8NHA2	4;4	4;4	4;4		CG9153-RB	;	2	4	4	4	2	2	3	1	2	2	3	1	2	2	3	1	5.3	5.3	5.3	119.01	1058	1058;1062	5.67					2	4										0	7.3262	0.31036	0.74709
E8NHB1;Q24325	E8NHB1;Q24325	2;2	2;2	2;2	Transcription initiation factor TFIID subunit 2	Taf2	;	2	2	2	2	1	0	1	0	1	0	1	0	1	0	1	0	3.4	3.4	3.4	139.5	1221	1221;1221	1	1															0	9.5225	0.36081	0.62408
F0JAH7;Q9Y163;Q8I930;Q9VR47	F0JAH7;Q9Y163;Q8I930;Q9VR47	2;2;2;2	2;2;2;2	2;2;2;2		hoe1	;;;	4	2	2	2	1	1	0	0	1	1	0	0	1	1	0	0	5	5	5	72.979	658	658;803;812;846	NaN																0.00020214	3.026	0.61871	0.72771
F0JAI1;Q9VH48	F0JAI1;Q9VH48	5;5	5;5	5;5	Probable histone-arginine methyltransferase CARMER	Art4	;	2	5	5	5	2	4	2	0	2	4	2	0	2	4	2	0	20.4	20.4	20.4	59.727	530	530;530	9									3							0	41.924	0.89917	1.1002
M9PFH0;M9PF27;Q95SE8;F0JAQ9;Q9VU19	M9PFH0;M9PF27;Q95SE8;F0JAQ9;Q9VU19	2;2;2;2;2	2;2;2;2;2	2;2;2;2;2		Wbp2	;;;;	5	2	2	2	2	2	1	0	2	2	1	0	2	2	1	0	23.6	23.6	23.6	21.545	199	199;226;337;342;384	11											1					0	20.433	0.73311	0.88314
F0JAR5	F0JAR5	3	3	3		CG43101-RA		1	3	3	3	2	3	0	1	2	3	0	1	2	3	0	1	29.4	29.4	29.4	12.533	109	109	15															2	0	37.49	10.889	13.004
Q9VKM2;M9PCP4;M9NCT2;H5V8D0;X2J5L4;F2FB81	Q9VKM2;M9PCP4;M9NCT2;H5V8D0;X2J5L4;F2FB81	5;5;5;5;5;5	5;5;5;5;5;5	5;5;5;5;5;5		SCAR	;;;;;	6	5	5	5	3	5	0	0	3	5	0	0	3	5	0	0	18.1	18.1	18.1	67.054	613	613;632;640;641;647;674	NaN																0	54.946	0.80549	0.98422
X2JIH1;F3YD98;Q9W486	X2JIH1;F3YD98;Q9W486	2;2;2	2;2;2	2;2;2		CG32758-RA	;;	3	2	2	2	1	2	0	0	1	2	0	0	1	2	0	0	5.3	5.3	5.3	49.374	430	430;443;531	NaN																0	4.4324	0.69502	0.82871
F3YDE2	F3YDE2	29	29	2	Fructose-bisphosphate aldolase	Ald-RH		1	29	29	2	25	22	25	25	25	22	25	25	2	2	1	1	62.8	62.8	8.5	39.589	363	363	10.4	11	11	6	5	4	7	9	22	14	17	294	59	16	18	17	0	323.31	0.75032	1.0361
F3YDF6	F3YDF6	10	1	1		Sap47-RI		1	10	1	1	9	7	6	5	1	1	0	0	1	1	0	0	52.6	9	9	34.627	344	344	NaN																0.00020627	3.4309	0.7607	0.92284
F3YDH0;P29844	F3YDH0;P29844	37;37	37;37	35;35	Heat shock 70 kDa protein cognate 3	Hsc70-3	;	2	37	37	35	32	34	32	28	32	34	32	28	30	32	31	26	62.2	62.2	62.2	72.26	656	656;656	8.2						3	218	83	27	6	30	14	4	8	7	0	323.31	0.57168	0.98295
F3YDJ5;O97172	F3YDJ5;O97172	2;2	2;2	2;2	UPF0729 protein CG18508	CG18508-RA;CG18508	;	2	2	2	2	2	2	0	0	2	2	0	0	2	2	0	0	21.2	21.2	21.2	11.15	99	99;99	NaN																0	4.1476	0.99141	1.1995
F3YDM8;Q9VYI3	F3YDM8;Q9VYI3	5;5	5;5	5;5	Probable 39S ribosomal protein L49, mitochondrial	mRpL49	;	2	5	5	5	5	5	0	0	5	5	0	0	5	5	0	0	45.8	45.8	45.8	20.658	179	179;179	NaN																0	66.769	0.85585	1.0094
F6J1D0;P40423	F6J1D0;P40423	4;4	4;4	4;4	Myosin regulatory light chain sqh	sqh	;	2	4	4	4	4	4	2	1	4	4	2	1	4	4	2	1	36.8	36.8	36.8	19.954	174	174;174	14														5		0	69.23	0.84171	1.0812
F6JQA6;O77277	F6JQA6;O77277	10;10	10;10	10;10	Torsin-like protein	Torsin	;	2	10	10	10	7	7	2	1	7	7	2	1	7	7	2	1	43.2	43.2	43.2	38.17	340	340;340	12												7				0	142.29	0.7941	0.93648
F9VMG5	F9VMG5	1	1	1		CG31808-RC		1	1	1	1	1	1	0	0	1	1	0	0	1	1	0	0	39.3	39.3	39.3	6.4925	56	56	NaN																0	26.755	0.81553	0.97872
G2J5Z0;B7YZH7	G2J5Z0;B7YZH7	7;5	7;5	7;5		CG8446-RE;CG8446-RD	;	2	7	7	7	4	5	0	1	4	5	0	1	4	5	0	1	75	75	75	8.2914	80	80;70	15															1	0	58.528	0.69143	0.9736
G3JX25	G3JX25	10	2	2		Zasp52		1	10	2	2	10	10	7	7	2	2	2	2	2	2	2	2	72.1	11.2	11.2	25.675	233	233	13.6													6	6	1	0	20.977	0.56185	0.93229
G3M3A2;Q06559	G3M3A2;Q06559	21;21	21;21	21;21	40S ribosomal protein S3	RpS3	;	2	21	21	21	17	18	13	17	17	18	13	17	17	18	13	17	81.3	81.3	81.3	27.471	246	246;246	10.1	10	7	2	1							1	69	10	3		0	308.7	0.75723	1.0093
G4LTX1;Q8IQ56	G4LTX1;Q8IQ56	3;3	3;3	3;3	Transmembrane protein 11 homolog, mitochondrial	PGRP-LD-RB;Pmi	;	2	3	3	3	3	3	1	1	3	3	1	1	3	3	1	1	31.8	31.8	31.8	19.448	173	173;182	14.8														1	4	0	91.5	0.7178	0.97376
G7H7Y5	G7H7Y5	1	1	1		CG42822-RA		1	1	1	1	1	0	0	0	1	0	0	0	1	0	0	0	10.7	10.7	10.7	12.57	112	112	NaN																0.0026641	1.9309	NaN	NaN
G7H829;Q9V3Z6	G7H829;Q9V3Z6	7;7	7;7	6;6	Myosin-VIIa	ck	;	2	7	7	6	5	3	0	1	5	3	0	1	4	2	0	1	4.6	4.6	4	250.31	2167	2167;2167	5					1											0	13.084	0.85333	0.98544
H0RN96;Q7K0S1	H0RN96;Q7K0S1	1;1	1;1	1;1		CG14764-RB	;	2	1	1	1	0	1	0	0	0	1	0	0	0	1	0	0	11	11	11	11.312	100	100;437	NaN																0.0088225	1.113	NaN	NaN
H0RNK7;Q9W261	H0RNK7;Q9W261	6;6	6;6	6;6	RNA polymerase-associated protein Rtf1	Rtf1-RA;Rtf1	;	2	6	6	6	3	4	1	1	3	4	1	1	3	4	1	1	13.5	13.5	13.5	87.551	775	775;775	3.5		1			1											0	20.343	0.79747	0.95141
H0RNN8;Q9VLK2	H0RNN8;Q9VLK2	23;23	23;23	23;23	Ribosomal L1 domain-containing protein CG13096	CG13096-RA;CG13096	;	2	23	23	23	15	17	10	3	15	17	10	3	15	17	10	3	44.3	44.3	44.3	74.363	681	681;681	6.08						22	2									0	141.4	0.4438	0.83066
H1UUB1;P18489	H1UUB1;P18489	2;2	2;2	2;2	Synaptobrevin	Syb-RA;Syb	;	2	2	2	2	2	2	2	2	2	2	2	2	2	2	2	2	29.5	29.5	29.5	14.079	129	129;152	14.6														7	9	0	143.63	0.68986	0.89654
H1UUI2;Q9VN03	H1UUI2;Q9VN03	5;5	5;5	5;5	ATP-dependent RNA helicase SUV3 homolog, mitochondrial	CG9791-RC;CG9791	;	2	5	5	5	2	4	0	0	2	4	0	0	2	4	0	0	7.3	7.3	7.3	86.624	763	763;763	NaN																0	6.7899	0.66065	0.85367
H1UUJ8;Q01989	H1UUJ8;Q01989	35;35	1;1	1;1	Myosin heavy chain 95F	jar-RG;jar	;	2	35	1	1	25	26	12	9	1	1	1	1	1	1	1	1	38.7	1.3	1.3	143.3	1253	1253;1253	5					5											0.00020101	2.9449	0.62677	1.0543
M9NDX8;Q9W003;M9NEY5;M9NEY3;H5V864;M9NFI9;M9NFI2;X2JC06;M9ND28	M9NDX8;Q9W003;M9NEY5;M9NEY3;H5V864;M9NFI9;M9NFI2;X2JC06	9;9;9;9;9;9;8;8;4	9;9;9;9;9;9;8;8;4	9;9;9;9;9;9;8;8;4		Spn	;;;;;;;	9	9	9	9	5	6	0	0	5	6	0	0	5	6	0	0	5.4	5.4	5.4	229.92	2116	2116;2119;2121;2134;2137;2148;1817;1831;1684	NaN																0	17.03	0.72118	0.84308
H5V895;Q8T0U6;P48462	H5V895;Q8T0U6;P48462	3;3;3	2;2;2	2;2;2	Serine/threonine-protein phosphatase;Serine/threonine-protein phosphatase beta isoform	flw	;;	3	3	2	2	2	3	0	0	1	2	0	0	1	2	0	0	13.9	10	10	37.74	330	330;461;330	NaN																0	21.09	0.75546	0.91668
H8F4P8;Q9W4T4	H8F4P8;Q9W4T4	6;6	1;1	1;1	cAMP-specific 3,5-cyclic phosphodiesterase, isoform I	dnc	;	2	6	1	1	5	3	1	1	1	0	0	0	1	0	0	0	8.6	1.1	1.1	129.41	1209	1209;1209	NaN																0	4.4114	NaN	NaN
Q9VFG5;H8F4T3	Q9VFG5;H8F4T3	14;14	14;14	14;14		smp-30;smp-30-RB	;	2	14	14	14	14	14	6	11	14	14	6	11	14	14	6	11	64.4	64.4	64.4	33.376	303	303;306	10.8	3	1										33				0	323.31	0.76526	1.0482
H8F4T6;Q9V6U9	H8F4T6;Q9V6U9	19;19	19;19	19;19	Probable trans-2-enoyl-CoA reductase, mitochondrial	CG16935-RA;CG16935	;	2	19	19	19	17	15	8	14	17	15	8	14	17	15	8	14	67.2	67.2	67.2	39.111	357	357;357	11.8											11	54				0	323.31	0.74422	0.94855
H9XVL5;Q9V4A7	H9XVL5;Q9V4A7	2;2	2;2	2;2	Plexin-B	PlexB;plexB	;	2	2	2	2	1	1	0	0	1	1	0	0	1	1	0	0	1.7	1.7	1.7	231.68	2051	2051;2051	NaN																0	4.9684	0.75801	0.88806
H9XVM6;Q9XYM0;Q95RW2;H9XVM7	H9XVM6;Q9XYM0;Q95RW2;H9XVM7	11;11;9;6	11;11;9;6	11;11;9;6	Adapter molecule Crk	Crk	;;;	4	11	11	11	10	9	3	4	10	9	3	4	10	9	3	4	56.7	56.7	56.7	30.248	263	263;271;253;184	12.1												12	1			0	134.27	0.77993	1.0136
H9XVM8;H9XVM9	H9XVM8;H9XVM9	32;32	7;7	3;3			;	2	32	7	3	25	27	13	15	4	7	2	3	3	3	1	2	55	13.4	4.7	96.264	860	860;905	8.35					1	8	4	6	5	3	4	3				0	88.231	0.79879	0.9542
Q59DP7;H9XVN2;Q9V4C4;Q6NNV2	Q59DP7;H9XVN2;Q9V4C4;Q6NNV2	2;2;2;1	2;2;2;1	2;2;2;1		Syt7	;;;	4	2	2	2	0	2	0	0	0	2	0	0	0	2	0	0	9.5	9.5	9.5	32.784	283	283;345;416;327	NaN																0.00020317	3.1096	NaN	NaN
H9ZYP9;X2JLC4;X2JEG9;X2JLD3	H9ZYP9;X2JLC4;X2JEG9;X2JLD3	2;1;1;1	2;1;1;1	2;1;1;1			;;;	4	2	2	2	2	0	0	0	2	0	0	0	2	0	0	0	43.5	43.5	43.5	10.243	92	92;90;90;92	NaN																0.00020358	3.1835	NaN	NaN
Q95TJ6;H9ZYQ1	Q95TJ6;H9ZYQ1	5;5	5;5	5;5		CG8907-RB	;	2	5	5	5	3	4	2	0	3	4	2	0	3	4	2	0	9.7	9.7	9.7	80.185	712	712;732	8								2								0	9.6607	0.91778	1.0443
I0DHK3;P12881	I0DHK3;P12881	14;14	14;14	14;14	Proteasome subunit alpha type;Proteasome subunit alpha type-1	Prosalpha6	;	2	14	14	14	13	11	9	8	13	11	9	8	13	11	9	8	79.2	79.2	79.2	31.058	279	279;279	12.1												38	3			0	270.16	0.75702	0.92673
L0MLN1;L0MPN7;L0MN72;Q8IMC6;L0MPX5;Q9V4D6;L0MLK2	L0MLN1;L0MPN7;L0MN72;Q8IMC6;L0MPX5;Q9V4D6;L0MLK2	9;9;8;8;8;8;5	9;9;8;8;8;8;5	9;9;8;8;8;8;5		Asator	;;;;;;	7	9	9	9	5	9	0	0	5	9	0	0	5	9	0	0	12.2	12.2	12.2	121.81	1106	1106;1193;1261;1262;1348;1349;1144	NaN																0	29.228	0.82608	0.96523
L0MLQ9;Q8IH18	L0MLQ9;Q8IH18	11;11	11;11	11;11		4E-T	;	2	11	11	11	5	9	1	0	5	9	1	0	5	9	1	0	19.9	19.9	19.9	110.58	979	979;1010	8								1								0	49.488	0.76062	0.8957
L0MN91	L0MN91	441	3	0		bt		1	441	3	0	361	374	229	219	3	2	2	2	0	0	0	0	66.2	0.6	0	992.51	8866	8866	2.69	10	7	4	6	4	1										0	110.98	0.57709	0.9532
3;237823;237824;237825;237826;237827;237828;237829;237830;237831;237832;237833;237834;237835;237836;237837;237838;237839;237840;237841;237842;237843;237844;237845;237846;237847;237848;237849;237850;237851;237897;237898;237899;237900;237901;237928;237929;237930;237931;237932;237933;237946;237947;237948;237949;237950;237951;237952;237953;237954;237955;237956;237957;237958;237959;237960;237961;23796…	5374;5375;5376;5377;5378;5379;5380;5381;5382;5383;5384;5385;5386;7394;7395;7396;7397;10265;10266;10267;10268;10269;10270;10271;10272;10273;10274;10275;10276;10277;10278;10279;10280;10281;10282;10283;10284;10285;10286;10287;10288;10289;10290;10291;10292;10293;10294;10295;10296;10297;10298;10299;10300;10301;10302;10303;10374;10375;10376;10377;10378;10379;10380;10381;10382;10383;10384;10385;10386;10…
18654;218655;218656;218657;218658;218659;218660;218661;218662;218663;218664;218665;218666;218667;218668;218669;218670;218671;218672;220356;220357;220358;220359;220360;220361;220362;220363;220364;220365;230604;230605;230606;230607;230608;230609;230610;230611;230612;233908;233909;233910;233911;233912;233913;233914;233915;233916;233917;233918;233919;233920;233921;233922;233923;233924;233925;233926;2…
515881;515882;515883;515884;515885;517033;517034;517035;517036;517037;517038;517039;517040;517041;517042;517043;517044;517045;517046;517047;517048;517049;517050;517051;517052;517053;517054;517055;517056;517057;517058;517059;517060;517061;517062;517063;517064;517065;517066;517067;517068;517069;517070;517071;517072;517073;517074;517075;517076;517077;517297;517298;517299;517300;517301;517302;517303;…	5383;7394;10276;10289;10374;10403;10669;14371;15447;15725;15822;15889;15907;15924;16079;16114;17694;19305;19363;19403;19420;20473;20474;21428;21481;21490;22713;23236;35788;37602;37782;38598;38609;39690;39801;39805;40936;42320;42730;42817;42862;43650;44368;44892;45555;46021;46310;46408;46438;49210;50426;50475;50664;51110;51112;54675;54702;54704;54714;58525;59843;60000;60017;60942;61200;62251;62277…	1050;1051;1052;1053;1054;1055;1056;1057;1058;1059;1060;1061;1062;1063;1064;1065;1066;1067;1068;1069;1070;1071;1072;1073;1074;1075;1076;1077;1078;1079;1080;1081;1082	279;283;460;565;1333;1491;1692;1910;3049;3370;3665;3740;3745;3788;3862;3997;4075;4158;5216;5249;6430;6495;6533;6846;6944;7395;7671;7971;8166;8426;8562;8836;8859
L0MNA2	L0MNA2	16	1	1		CaMKII		1	16	1	1	13	13	7	12	0	0	0	1	0	0	0	1	40.5	1.7	1.7	54.667	482	482	9									1							1	-2	NaN	NaN
L0MNA8;P40945	L0MNA8;P40945	3;3	2;2	2;2	ADP-ribosylation factor 2	Arf102F	;	2	3	2	2	3	3	0	0	2	2	0	0	2	2	0	0	27.8	16.1	16.1	20.617	180	180;180	NaN																0	28.952	0.75038	0.8995
L0MPS3;Q9V496	L0MPS3;Q9V496	176;176	176;176	176;176	Apolipophorins;Apolipophorin-2;Apolipophorin-1	Rfabg	;	2	176	176	176	150	150	124	118	150	150	124	118	150	150	124	118	62.5	62.5	62.5	372.67	3351	3351;3351	3.96	468	522	456	284	255	184	234	98	33	35	24	31	11	19	1	0	323.31	0.6135	1.0286
7095;347096;347097;347098;347099;347100;347101;347102;347103;347104;347105;347106;347361;347362;347363;347364;347365;347366;347546;347547;350670;350671;350672;350673;350674;350675;350676;350677;350678;350679;350680;350681;350682;350683;350684;350685;350686;350687;350688;350689;350690;350691;350692;350693;350694;350695;350696;350697;350698;350699;350700;350701;350702;350703;350704;350705;350706;35…	761;762;763;764;765;766;767;768;769;770;771;772;773;774;775;776;777;778;779;780;781;782;783;784;785;786;787;788;789;790;791;792;793;794;795;796;797;798;799;800;801;802;803;804;805;806;5347;5348;5349;5350;5351;5352;5353;5354;5355;5356;5357;5358;5359;5360;5361;5362;5363;5364;12712;12713;12714;12715;12716;12717;12718;12719;12720;12721;12722;12723;12724;12725;12726;12727;12728;12729;12730;12731;12732…
7;390648;390649;390650;390651;390652;390653;390654;390655;390656;390657;390658;390659;390660;390661;390662;390663;390664;390665;390666;390667;390668;390669;390670;390671;390672;390673;390674;390675;390676;390677;390678;390679;390680;390681;390682;390683;390684;390685;390686;390687;390688;390689;390690;390691;390692;390693;390694;390695;390696;390697;399161;399162;399163;399164;399165;399166;39916…	791;5358;12834;15066;18658;19766;20004;20063;21536;26565;30381;37846;41780;48449;49229;49329;49453;50978;57217;66047;69126;77532;85726;87650;91300;91958;98701;98938;106010;114114;115141;122291;123979;127909;127957;127971;139057;140476;141433;146601;146640;148113;148371;148549;154188;154708;159930;160265;161695;162646;170529;178946;179121;179599;184781;189099;199051;200369;206216;206232;208144;208…	1244;1245;1246;1247;1248;1249;1250	167;1263;1271;1803;2022;3271;3300
L0MPZ1	L0MPZ1	413	5	5		bt		1	413	5	5	341	353	212	201	4	4	3	2	4	4	3	2	65.8	0.5	0.5	941.12	8408	8408	3.1	18	20	12	9	8	4	3	3								0	92.388	0.28107	0.75152
49475;249476;249477;249478;249479;249480;249481;249482;249483;249484;249485;249486;249487;249488;249489;249490;249491;249492;249493;249494;249495;249496;249498;249499;249500;249501;249502;249503;249504;249505;249506;249507;249508;249509;249510;249511;249512;249513;249514;249515;249516;249517;249518;249519;251078;251079;251080;251081;251082;251083;251084;251085;251086;251087;251088;251089;251090;2…	5374;5375;5376;5377;5378;5379;5380;5381;5382;5383;5384;5385;5386;7394;7395;7396;7397;10265;10266;10267;10268;10269;10270;10271;10272;10273;10274;10275;10276;10277;10278;10279;10280;10281;10282;10283;10284;10285;10286;10287;10288;10289;10290;10291;10292;10293;10294;10295;10296;10297;10298;10299;10300;10301;10302;10303;10374;10375;10376;10377;10378;10379;10380;10381;10382;10383;10384;10385;10386;10…
;235852;235853;235854;235855;235856;235857;235858;235859;235860;235861;235862;235863;235864;235865;235866;235867;235868;235869;235870;235871;235872;235873;235874;235875;235876;236811;239700;239701;239702;239703;239704;239705;239706;239798;239799;239800;239801;239802;239803;239804;239805;239806;239807;239808;239809;239810;239811;239812;239813;239814;239815;239816;239817;239818;239819;239820;239821…
6;531437;531438;531439;531440;531441;531442;531443;531444;531445;531446;531447;531448;531449;534380;534381;534382;534383;534384;534385;534386;534387;534388;534389;534390;534391;534392;534393;534394;534395;534396;534397;534398;534399;534400;534401;534402;534403;534404;534405;534406;534407;534408;534409;534410;534411;534412;534413;534414;534415;534416;534417;534448;536422;536423;536424;536425;53642…	5383;7394;10276;10289;10374;10403;10669;14371;15447;15725;15822;15889;15907;15924;16079;16114;17694;19305;19363;19403;19420;20473;20474;21428;21481;21490;22713;23236;37602;37782;38598;38609;39690;39801;39805;40936;42320;42817;42862;43650;44368;44892;45555;46021;46310;46408;46438;49210;50426;50475;50664;51110;51112;54675;54702;54704;54714;58525;59843;60000;60017;60942;61200;62251;62277;65417;66065…	1050;1051;1052;1053;1054;1055;1056;1057;1058;1059;1060;1061;1062;1063;1064;1065;1066;1067;1068;1069;1072;1073;1074;1075;1076;1077;1078;1079;1080;1081;1082	245;350;880;1026;1253;1471;2610;2931;3226;3301;3306;3349;3423;3558;3636;3719;4777;4810;5991;6056;6094;6407;6505;6956;7232;7532;7727;7987;8104;8378;8401
X2JH42;L0MQ04;Q05825	X2JH42;L0MQ04;Q05825	14;14;14	14;14;14	10;10;10	ATP synthase subunit beta;ATP synthase subunit beta, mitochondrial	ATPsynbeta;ATPsyn-beta	;;	3	14	14	10	11	11	13	12	11	11	13	12	8	8	9	8	38.2	38.2	32.9	54.107	505	505;511;505	9.82	16	10	7	7	6	11	18	24	192	104	51	48	34	39	34	0	323.31	0.63585	0.96813
X2J9E8;L0MQ08;Q9V498	X2J9E8;L0MQ08;Q9V498	5;5;5	5;5;5	5;5;5	Calsyntenin-1	Cals	;;	3	5	5	5	4	3	0	0	4	3	0	0	4	3	0	0	6.4	6.4	6.4	110.49	978	978;979;978	NaN																0	16.831	0.87261	1.0196
L7ED64;L7EEF9;Q8MQI6	L7ED64;L7EEF9;Q8MQI6	1;1;1	1;1;1	1;1;1	Transcription elongation factor 1 homolog	CG40228	;;	3	1	1	1	1	1	0	0	1	1	0	0	1	1	0	0	23.4	23.4	23.4	8.9741	77	77;82;82	NaN																0	19.533	0.71824	0.85431
M9MQH9;P36179;M9NDI6;H5V8B8	M9MQH9;P36179;M9NDI6;H5V8B8	15;15;14;14	15;15;14;14	15;15;14;14	Serine/threonine-protein phosphatase PP2A 65 kDa regulatory subunit	Pp2A-29B	;;;	4	15	15	15	14	12	10	10	14	12	10	10	14	12	10	10	29.3	29.3	29.3	65.423	591	591;591;650;650	8.96							4	48	29	5	6	5	1	2	1	0	190.22	0.52715	0.98983
M9MRC9;P41092	M9MRC9;P41092	8;8	8;8	8;8	60S ribosomal protein L27a	RpL27A	;	2	8	8	8	7	6	3	3	7	6	3	3	7	6	3	3	39.6	39.6	39.6	17.022	149	149;149	11.9	3				1			2	1		3	7	4	16	5	0	28.794	0.84755	1.0553
M9MRD0;P35122;M9PE40	M9MRD0;P35122;M9PE40	11;11;10	11;11;10	11;11;10	Ubiquitin carboxyl-terminal hydrolase	Uch	;;	3	11	11	11	11	11	8	8	11	11	8	8	11	11	8	8	85	85	85	25.85	227	227;227;224	13.3													37	8	4	0	323.31	0.52784	0.72018
M9MRD1;M9PC84	M9MRD1;M9PC84	371;370	371;370	0;0		Msp300	;	2	371	371	0	306	330	128	124	306	330	128	124	0	0	0	0	45.7	45.7	0	1405.1	12345	12345;12308	4.12	58	277	112	300	222	129	53	59	9	4	1	4				0	323.31	0.7916	1.0061
M9MRD4;Q8T9A8	M9MRD4	302;11	3;3	3;3		Msp300		2	302	3	3	245	267	113	111	2	2	1	1	2	2	1	1	51.6	0.3	0.3	958.35	8382	8382;407	2		3														0	5.7389	0.89186	1.0629
M9MRF2;Q9VMU4	M9MRF2;Q9VMU4	5;5	5;5	5;5	60S ribosomal protein L37a	RpL37A	;	2	5	5	5	5	5	0	0	5	5	0	0	5	5	0	0	37	37	37	10.311	92	92;92	NaN																0	23.38	0.88908	1.092
M9PCP1;M9MRG0;Q9U6A0	M9PCP1;M9MRG0;Q9U6A0	2;2;2	2;2;2	2;2;2	Sodium/potassium/calcium exchanger Nckx30C	Nckx30C	;;	3	2	2	2	2	2	1	1	2	2	1	1	2	2	1	1	3.9	3.9	3.9	91.118	847	847;872;881	2.5		1	1													0	4.007	0.56874	0.81013
M9MRG1;Q9VLF6	M9MRG1;Q9VLF6	1;1	1;1	1;1	UPF0585 protein CG18661	CG18661	;	2	1	1	1	0	1	0	0	0	1	0	0	0	1	0	0	11	11	11	23.331	209	209;222	NaN																0	4.2649	NaN	NaN
M9MRG2	M9MRG2	18	18	1				1	18	18	1	14	17	6	5	14	17	6	5	0	1	0	0	41.1	41.1	2.3	65.353	603	603	7.58							20	1			2	1				0	218.67	0.80336	1.0216
M9MRG5;M9MRJ8;Q9VLD9;M9ND53	M9MRG5;M9MRJ8;Q9VLD9;M9ND53	2;2;2;2	2;2;2;2	2;2;2;2		tai	;;;	4	2	2	2	1	2	0	0	1	2	0	0	1	2	0	0	1.3	1.3	1.3	201.63	1918	1918;2014;2026;2047	NaN																0.00020276	3.073	0.77697	0.92912
Q8IPB9;M9PCL9;Q9VKX1;M9PFI0;M9MRH8;M9PB92	Q8IPB9;M9PCL9;Q9VKX1;M9PFI0;M9MRH8;M9PB92	2;2;2;2;2;2	2;2;2;2;2;2	2;2;2;2;2;2		Cnot4	;;;;;	6	2	2	2	1	1	1	0	1	1	1	0	1	1	1	0	4.6	4.6	4.6	116.19	1047	1047;1050;1051;1054;1059;1062	5					2											0	4.4342	0.41586	0.85282
M9MRJ4;M9PEP8;M9MSG3	M9MRJ4;M9PEP8;M9MSG3	172;107;100	92;27;92	92;27;92		Msp300	;;	3	172	92	92	134	152	26	23	64	79	7	6	64	79	7	6	24.6	13.9	13.9	1507.7	13540	13540;6685;9606	3	4	7	2	3	6											0	323.31	0.82494	1.0031
M9MRM4;Q9W0I6	M9MRM4;Q9W0I6	3;3	3;3	3;3	Phosphatidylinositide phosphatase SAC1	Sac1	;	2	3	3	3	3	2	0	0	3	2	0	0	3	2	0	0	8.8	8.8	8.8	67.767	592	592;592	NaN																0	23.909	0.78699	0.95413
M9MRN7	M9MRN7	1	1	1				1	1	1	1	1	1	0	0	1	1	0	0	1	1	0	0	6	6	6	17.879	167	167	NaN																0.0013503	2.1595	0.90971	1.0938
M9MRP5;P48593	M9MRP5;P48593	3;2	3;2	3;2	Calcium-binding protein E63-1	Eip63F-1	;	2	3	3	3	2	3	0	0	2	3	0	0	2	3	0	0	19.9	19.9	19.9	20.637	181	181;193	NaN																0	6.7269	0.81502	0.99101
M9MRQ6;Q9NFP5;M9MRR7	M9MRQ6;Q9NFP5;M9MRR7	8;7;6	1;0;0	1;0;0	SH3 domain-binding glutamic acid-rich protein homolog	Sh3beta	;;	3	8	1	1	3	4	5	6	0	0	1	1	0	0	1	1	18.8	3.3	3.3	54.231	485	485;158;146	7							4									0	19.462	0.31748	0.86693
M9MRQ9;Q94522	M9MRQ9;Q94522	16;16	16;16	16;16	Succinyl-CoA ligase [ADP/GDP-forming] subunit alpha, mitochondrial	Scsalpha	;	2	16	16	16	15	14	13	15	15	14	13	15	15	14	13	15	51.8	51.8	51.8	34.389	328	328;328	12.1	1										2	149	18	4	3	0	323.31	0.70701	1.0445
M9MRR4;M9MS19;M9MRX1;M9MSK6;M9PEN3;M9MRS5;Q7KU92;A8JNM7;A8JNM6;X2JC49;A8JNM5;X2JGD3;A8JNM4;Q7KU95;Q9NCP8;M9PHP8;M9PBV0;Q3KN55	M9MRR4;M9MS19;M9MRX1;M9MSK6;M9PEN3;M9MRS5;Q7KU92;A8JNM7;A8JNM6;X2JC49;A8JNM5;X2JGD3;A8JNM4;Q7KU95	66;66;66;66;66;66;65;65;65;65;65;59;58;57;19;19;11;11	1;1;1;1;1;1;1;1;1;1;1;1;1;0;0;0;0;0	1;1;1;1;1;1;1;1;1;1;1;1;1;0;0;0;0;0		Ank2	;;;;;;;;;;;;;	18	66	1	1	51	51	22	30	0	1	0	0	0	1	0	0	22.2	0.2	0.2	463.95	4223	4223;4230;4329;4352;4373;4496;4083;4114;4189;4233;4264;2566;2532;2404;1159;1309;547;697	NaN																1	-2	1.1286	1.3485
M9MRS7;Q23978	M9MRS7;Q23978	21;21	20;20	20;20	Myosin-IA	Myo31DF	;	2	21	20	20	14	17	7	8	14	16	7	8	14	16	7	8	30.9	29.7	29.7	117.09	1011	1011;1011	5.12					30	4										0	197.13	0.70305	1.0539
M9MRT2;P22978	M9MRT2;P22978	4;4	4;4	4;4	Heat shock protein 67B2	Hsp67Bb	;	2	4	4	4	4	3	0	0	4	3	0	0	4	3	0	0	53.2	53.2	53.2	12.614	111	111;111	NaN																0	11.575	1.0342	1.2499
M9MRT6;P08645	M9MRT6;P08645	9;9	9;9	9;9	Ras-like protein 3	R	;	2	9	9	9	8	6	3	4	8	6	3	4	8	6	3	4	67.9	67.9	67.9	20.863	184	184;184	13.9													2	22		0	277.96	0.77233	1.0493
M9MRX0;Q7KUQ5;Q9VVB6	M9MRX0;Q7KUQ5	23;12;10	23;12;10	1;0;0		Lmpt	;	3	23	23	1	22	22	5	13	22	22	5	13	1	1	0	0	38.3	38.3	1.1	113.89	989	989;286;694	7.68					16	4	4	4			1	11				0	323.31	0.76713	0.97181
M9MRX4;X2JCM1	M9MRX4;X2JCM1	86;78	86;78	21;21		Ank2	;	2	86	86	21	65	68	23	30	65	68	23	30	14	18	1	0	30.5	30.5	23.6	1488.3	13559	13559;11634	4.86		19	16	39	21	1	1	26	6	1						0	323.31	0.70423	0.92338
M9MRX5;Q9VWB1	M9MRX5;Q9VWB1	3;3	3;3	3;3	Defective in cullin neddylation protein		;	2	3	3	3	2	1	0	1	2	1	0	1	2	1	0	1	18.8	18.8	18.8	24.756	213	213;248	14														1		0	7.4396	0.6971	0.84224
M9MRX8;P37193	M9MRX8;P37193	3;3	3;3	3;3	Adrenodoxin-like protein, mitochondrial	Fdxh	;	2	3	3	3	3	2	0	0	3	2	0	0	3	2	0	0	31.4	31.4	31.4	19.733	172	172;172	NaN																0	71.153	0.75653	0.92271
Q8IRG7;M9MRY7;Q8SZU6	Q8IRG7;M9MRY7;Q8SZU6	2;2;2	2;2;2	2;2;2			;;	3	2	2	2	2	1	0	1	2	1	0	1	2	1	0	1	10.9	10.9	10.9	30.689	276	276;277;292	12												2				0	16.658	0.43676	0.84588
M9MS15;P23654	M9MS15;P23654	10;10	10;10	10;10	Neurotactin	Nrt	;	2	10	10	10	5	4	5	6	5	4	5	6	5	4	5	6	14.9	14.9	14.9	92.774	846	846;846	5.53					14								1			0	25.482	0.46263	0.97576
M9MS30	M9MS30	1	1	1				1	1	1	1	1	0	0	0	1	0	0	0	1	0	0	0	11.5	11.5	11.5	9.2112	87	87	NaN																0.0058426	1.3086	26.876	31.575
M9MS35;Q9W352	M9MS35;Q9W352	1;1	1;1	1;1	CXXC-type zinc finger protein 1	Cfp1	;	2	1	1	1	0	1	0	0	0	1	0	0	0	1	0	0	2	2	2	74.441	643	643;663	NaN																0.0097847	0.98075	NaN	NaN
Q9VYD8;M9MS48	Q9VYD8;M9MS48	4;4	4;4	2;2		Rbp1-like	;	2	4	4	2	4	4	1	1	4	4	1	1	2	2	0	1	20.3	20.3	13.3	16.799	158	158;247	14.5														1	1	0	45.238	0.9941	1.2044
X2JFA0;M9MS55	X2JFA0;M9MS55	20;20	1;1	1;1		AMPdeam	;	2	20	1	1	14	13	7	5	0	0	0	1	0	0	0	1	32.8	1	1	90.72	786	786;789	6						1										1	-2	NaN	NaN
M9MSN9;M9MS57;X2JFC3;M9MSD3;Q9GQN0;M9MSB0	M9MSN9;M9MS57;X2JFC3;M9MSD3;Q9GQN0	3;3;3;3;3;1	3;3;3;3;3;1	3;3;3;3;3;1	Ran-binding protein 16	Ranbp16	;;;;	6	3	3	3	3	2	0	0	3	2	0	0	3	2	0	0	3.4	3.4	3.4	123.22	1077	1077;1080;1098;1110;1098;980	NaN																0	9.2473	0.66438	0.78677
Q9W4E1;M9MS70	Q9W4E1;M9MS70	2;2	2;2	2;2			;	2	2	2	2	2	1	0	0	2	1	0	0	2	1	0	0	9.1	9.1	9.1	32.084	285	285;345	NaN																0.0002076	3.5941	0.70949	0.83009
M9MS72;M9MS37;H1UUF3;M9MRY3;Q9VPA7;M9MS76;P16905	M9MS72;M9MS37;H1UUF3;M9MRY3;Q9VPA7;M9MS76;P16905	6;5;5;5;5;5;5	6;5;5;5;5;5;5	6;5;5;5;5;5;5	cAMP-dependent protein kinase type I regulatory subunit	Pka-R1	;;;;;;	7	6	6	6	5	6	2	2	5	6	2	2	5	6	2	2	36.4	36.4	36.4	32.896	297	297;320;322;377;463;464;376	11.3											4	2				0	116.71	0.83294	1.0123
M9MS77	M9MS77	2	2	2				1	2	2	2	2	2	1	1	2	2	1	1	2	2	1	1	19.3	19.3	19.3	13.017	119	119	14.5														4	4	0	5.8027	0.10668	0.35127
M9MSF7;M9MSF0;Q9VX10	M9MSF7;M9MSF0;Q9VX10	3;2;2	3;2;2	3;2;2	Sulfiredoxin;Putative sulfiredoxin	CG6762	;;	3	3	3	3	3	3	0	0	3	3	0	0	3	3	0	0	51.8	51.8	51.8	12.563	112	112;152;162	NaN																0	174.09	0.6579	0.73959
M9MSI3;Q9V3G8	M9MSI3;Q9V3G8	16;16	15;15	15;15		BG:DS00180.2	;	2	16	15	15	11	14	0	0	11	13	0	0	11	13	0	0	46.1	44.1	44.1	41.154	358	358;373	NaN																0	30.747	0.88142	1.0495
M9MSJ3;Q6IH48	M9MSJ3;Q6IH48	8;8	8;8	8;8			;	2	8	8	8	3	6	2	3	3	6	2	3	3	6	2	3	35.6	35.6	35.6	26.204	222	222;223	13.2												2	13	5		0	32.779	0.10079	0.29677
M9PGW2;M9MSJ7;Q9W081	M9PGW2;M9MSJ7;Q9W081	1;1;1	1;1;1	1;1;1		CG13923-RA	;;	3	1	1	1	1	1	0	0	1	1	0	0	1	1	0	0	22.1	22.1	22.1	10.132	86	86;409;427	NaN																0.00019869	2.7054	0.9252	1.1193
M9MSK3;X2JCI2;P00528	M9MSK3;X2JCI2;P00528	1;1;1	1;1;1	1;1;1	Non-specific protein-tyrosine kinase;Tyrosine-protein kinase Src64B	Src64B	;;	3	1	1	1	0	1	0	0	0	1	0	0	0	1	0	0	3.3	3.3	3.3	63.002	552	552;553;552	NaN																0.00020606	3.407	NaN	NaN
M9MSK4	M9MSK4	11	11	4		Sh3beta		1	11	11	4	6	8	4	6	6	8	4	6	3	4	0	1	50.5	50.5	15.7	23.626	216	216	12.3							1				4		16			0	101.53	0.64343	0.89297
M9MSL3	M9MSL3	35	1	1		Hsc70Cb		1	35	1	1	26	28	18	17	1	1	0	0	1	1	0	0	73.1	1.1	1.1	91.902	836	836	NaN																1	-2	0.8111	0.94948
M9MSQ1;Q9VX80	M9MSQ1;Q9VX80	3;3	3;3	3;3		CG5004-RA	;	2	3	3	3	2	1	1	0	2	1	1	0	2	1	1	0	4.6	4.6	4.6	126.38	1147	1147;1247	12												1				0.0072569	1.2209	0.77339	0.92627
M9NCP5;Q9VPY9	M9NCP5;Q9VPY9	7;7	7;7	7;7		CG5001-RA	;	2	7	7	7	6	5	1	2	6	5	1	2	6	5	1	2	22.8	22.8	22.8	39.038	346	346;350	11											3					0	37.658	0.7169	0.88297
M9PCS5;M9NCS3;Q9VM67;M9PCE3	M9PCS5;M9NCS3;Q9VM67;M9PCE3	34;34;33;33	34;34;33;33	34;34;33;33			;;;	4	34	34	34	26	27	1	2	26	27	1	2	26	27	1	2	27	27	27	204.45	1813	1813;1819;1895;1901	5			2	2	1	1	1	1								0	220.45	0.77733	0.91649
M9PCJ4;Q7KTI5;M9NEC3;M9NCS7;M9PB71;Q7KTI6;M9PB72;M9PF71;M9PCX6;M9PCD3;Q9VLQ4;Q8IPG0	M9PCJ4;Q7KTI5;M9NEC3;M9NCS7;M9PB71;Q7KTI6;M9PB72;M9PF71;M9PCX6	37;37;37;37;37;35;35;35;34;6;6;6	37;37;37;37;37;35;35;35;34;6;6;6	37;37;37;37;37;35;35;35;34;6;6;6			;;;;;;;;	12	37	37	37	27	33	1	2	27	33	1	2	27	33	1	2	48	48	48	164.63	1512	1512;1534;1568;1569;1603;1453;1501;1516;1448;261;272;298	5.33				1	1		1									0	170.88	0.84873	1.0081
M9NCS8;P33438	M9NCS8;P33438	2;2	2;2	2;2	Glutactin	Glt	;	2	2	2	2	2	2	0	0	2	2	0	0	2	2	0	0	4.1	4.1	4.1	118.75	1026	1026;1026	NaN																0	21.35	0.77078	0.93858
M9NCX1;P08111;M9PBJ2	M9NCX1;P08111;M9PBJ2	20;20;17	20;20;17	20;20;17	Lethal(2) giant larvae protein	l(2)gl	;;	3	20	20	20	13	18	6	4	13	18	6	4	13	18	6	4	23.9	23.9	23.9	126.89	1161	1161;1161;1093	5					23											0	198.59	0.74667	1.0351
M9NCX9;E1JHQ0	M9NCX9;E1JHQ0	6;5	1;0	1;0	Galectin	galectin	;	2	6	1	1	4	6	1	0	1	1	0	0	1	1	0	0	19	2.7	2.7	45.914	401	401;402	NaN																0.00020048	2.904	0.47103	0.54702
M9PDV1;M9NCZ5;P48608;D1Z399	M9PDV1;M9NCZ5;P48608	11;11;11;2	11;11;11;2	11;11;11;2	Protein diaphanous	dia	;;	4	11	11	11	5	4	2	2	5	4	2	2	5	4	2	2	14.2	14.2	14.2	123.17	1091	1091;1098;1091;130	7.5					2			4	2							0	37.388	0.72968	0.88102
M9PDC7;Q8INU2;M9PBF6;Q1WWC9;Q9VIF7;M9ND00	M9PDC7;Q8INU2;M9PBF6;Q1WWC9;Q9VIF7;M9ND00	26;26;26;26;26;26	26;26;26;26;26;26	26;26;26;26;26;26		Dap160	;;;;;	6	26	26	26	21	21	6	10	21	21	6	10	21	21	6	10	36.6	36.6	36.6	110.98	1005	1005;1014;1088;1096;1097;1190	5.08				20	19	4	2	3				1				0	268.84	0.68885	0.9478
M9ND06;Q9VQ37	M9ND06;Q9VQ37	1;1	1;1	1;1		Rim2	;	2	1	1	1	0	1	0	0	0	1	0	0	0	1	0	0	8.9	8.9	8.9	39.737	358	358;365	NaN																0	79.683	NaN	NaN
M9ND19;Q9W0P5	M9ND19;Q9W0P5	16;16	16;16	16;16	UDP-glucose 4-epimerase	Gale	;	2	16	16	16	15	15	4	9	15	15	4	9	15	15	4	9	68.6	68.6	68.6	38.696	350	350;350	11.9											3	23				0	323.31	0.7652	1.0374
M9ND27;Q9VMR8	M9ND27;Q9VMR8	1;1	1;1	1;1	Protein Turandot M	TotM	;	2	1	1	1	0	1	0	0	0	1	0	0	0	1	0	0	18.3	18.3	18.3	14.967	131	131;131	NaN																0	8.6535	NaN	NaN
M9ND31;M9NCR7	M9ND31;M9NCR7	13;11	13;11	2;0	Glucosamine-6-phosphate isomerase	Oscillin	;	2	13	13	2	12	12	1	2	12	12	1	2	1	2	0	0	80.1	80.1	5.9	30.806	272	272;266	13													3			0	216.06	0.77206	0.90442
Q9VKI5;X2JDV0;M9PFL4;Q7KTE8;M9NEF5;M9ND67;Q7KTE7;M9PD84;M9PCW6	Q9VKI5;X2JDV0;M9PFL4;Q7KTE8;M9NEF5;M9ND67;Q7KTE7;M9PD84;M9PCW6	5;5;5;5;5;5;5;5;4	5;5;5;5;5;5;5;5;4	5;5;5;5;5;5;5;5;4		Ca-beta	;;;;;;;;	9	5	5	5	4	4	0	0	4	4	0	0	4	4	0	0	19.9	19.9	19.9	47.944	432	432;439;455;466;733;745;817;844;682	NaN																0	12.881	0.8209	0.97548
M9ND86;P43248	M9ND86;P43248	6;6	6;6	6;6	DNA mismatch repair protein spellchecker 1	spel1	;	2	6	6	6	1	1	5	0	1	1	5	0	1	1	5	0	9.4	9.4	9.4	103.31	917	917;917	6						10										0	31.461	0.13789	0.49702
Q8T0E0;Q7KUK1;M9NFB1;Q9VUD7;M9NFB8;Q6NN29;M9NE94;M9NDQ8;M9ND89	Q8T0E0;Q7KUK1;M9NFB1;Q9VUD7;M9NFB8;Q6NN29;M9NE94;M9NDQ8;M9ND89	2;2;2;2;2;2;2;2;2	2;2;2;2;2;2;2;2;2	2;2;2;2;2;2;2;2;2		nuf	;;;;;;;;	9	2	2	2	0	2	0	0	0	2	0	0	0	2	0	0	14.1	14.1	14.1	36.147	305	305;316;318;502;515;528;529;530;541	NaN																0	7.3998	0.79691	0.99124
Q400N1;M9PFP4;M9PFA3;M9PCK2;M9PFA8;M9PFP0;M9ND93;M9NFV3;M9PFJ2;M9PI63;M9PCJ5;Q400N2	Q400N1;M9PFP4;M9PFA3;M9PCK2;M9PFA8;M9PFP0;M9ND93;M9NFV3;M9PFJ2;M9PI63;M9PCJ5;Q400N2	1;1;1;1;1;1;1;1;1;1;1;1	1;1;1;1;1;1;1;1;1;1;1;1	1;1;1;1;1;1;1;1;1;1;1;1		Plp	;;;;;;;;;;;	12	1	1	1	1	0	0	0	1	0	0	0	1	0	0	0	1.5	1.5	1.5	126.55	1109	1109;1701;1757;2594;2650;2666;2730;2767;2831;2839;2891;2895	NaN																0.005708	1.4017	NaN	NaN
M9ND95	M9ND95	168	2	2		Mhc		1	168	2	2	131	131	149	145	2	2	2	2	2	2	2	2	79.1	1.4	1.4	222.9	1949	1949	4.29			11	8	5	6	1									0	83.137	0.68673	1.025
09207;109208;109209;109210;109211;109212;109213;109214;109215;109216;109217;109218;109219;109220;109221;109222;109223;109224;109225;109226;109227;109228;109229;109230;109231;109232;109233;109234;109235;109236;109237;109238;109239;109240;109241;109242;109243;109244;109245;109246;109247;109248;109249;109250;109251;109252;109253;109254;109255;109256;109257;109258;109259;109260;109261;109262;109263;1…
196111;196112;196113;196114;196115;196116;196117;196118;196119;196120;196121;196122;196123;196124;196125;196126;196127;196128;196129;196130;196131;196132;196133;196134;196135;196136;196137;196138;196139;196140;196141;196142;196143;196144;196145;196146;196147;196148;196149;196150;196151;196152;196153;196154;196155;196156;196157;196158;196159;196160;196161;196162;196163;196164;196165;196166;196167;…
;325159;325160;325161;325162;325163;325164;325165;325166;325167;325168;325169;325170;325171;325172;325173;325174;325175;325176;325177;325178;325179;325180;325181;325182;325183;325184;325185;325186;325187;325188;325189;325190;325191;325192;325193;325194;325195;325196;325197;325198;325199;325200;325201;325202;325203;325204;325205;325206;325207;325208;325209;325210;325211;325212;325213;325214;325215…	6835;6836;6837;6838;6839;6840;6841;6842;6843;6844;6845;6846;6847;6848;6849;6850;6851;6852;6853;6854;6855;6856;6857;6858;6859;6860;6861;6862;6863;6864;6865;6866;6867;6868;6869;6870;6871;6872;6873;6874;6875;6876;6877;6878;6879;6880;6881;6882;6883;6884;6885;6886;6887;6888;6889;6890;6891;6892;6893;6894;6895;6896;6897;6898;6899;6900;6901;6902;6903;6904;6905;6906;6907;6908;6909;6910;6911;6912;6913;6914…
03519;103520;103521;103522;103523;103524;103525;103526;103527;103528;103529;103530;103531;103532;103533;103534;103535;103536;103537;103538;103539;103540;103541;103542;103543;103544;103545;103546;103547;103548;103549;103550;103551;103552;103553;103554;103555;103556;103557;103558;103559;103560;103561;103562;103563;103564;103565;103566;103567;103568;103569;103570;103571;103572;103573;103574;103575;1…
203305;203306;203307;203308;203309;203310;203311;203312;203313;203314;203315;203316;203317;203318;203319;203320;203321;203322;203323;203324;203325;203326;203327;203328;203329;203330;203331;203332;203333;203334;203335;203336;203337;203338;203339;203340;203341;203342;217742;217743;217744;217745;217746;217747;217748;217749;217750;217751;217752;217753;217754;217755;217756;217757;217758;217759;217760;…
;266262;266263;266264;266265;266266;266267;266268;266269;266270;266271;266272;266273;266274;266275;266276;266277;266278;266279;266280;266281;266282;266283;266284;266285;266286;266287;266288;266289;266290;266291;266292;266293;266294;266295;266296;266297;266298;266299;266300;266301;266302;266303;266304;266305;266306;266307;266308;266309;266310;266311;266312;266313;266314;266315;266316;266317;266318…
4;338855;338856;338857;338858;338859;338860;338861;338862;339944;339945;341221;341222;341223;341224;341225;341226;341227;341228;341229;341230;341231;341232;341233;341234;341235;341236;341237;341238;341239;341240;341241;341242;341243;341244;341245;341246;341247;341248;341249;341250;341251;341252;341253;341254;341255;341256;341257;341258;341259;341260;341261;341262;341263;341264;341265;341266;34126…
51;487352;487353;487354;487355;487356;487357;487358;487359;487360;487361;487362;487363;487364;487365;487366;487367;487368;487369;487370;487371;487372;487373;487374;487375;487376;487377;487378;487379;487380;487381;487382;487383;487384;487385;487386;487387;487388;487389;487390;487391;487392;487393;487394;487395;487396;487397;487398;487399;487400;487401;487402;487403;487404;487405;487406;487407;4874…	6981;7473;7509;8568;8582;8769;8960;21003;21316;22850;22916;28754;29013;35431;38466;41623;42437;42448;42489;50407;55812;61981;62115;63142;63307;67972;68521;68993;74516;74596;88244;89358;89711;94957;98777;99749;100138;102770;102875;103915;104027;104566;104876;105377;110407;129273;136884;137240;144368;145936;146825;147021;150621;151295;156987;157022;165260;167147;170798;181961;189294;203326;217802;2…	489;490;491;492;493;494;495;496;497;498;499;502;503;504;505;506;507;508;1120;1324	91;175;289;356;358;361;492;527;538;660;679;714;715;721;772;1202;1596;1613;1758;1863
M9NDA6;Q8I7C3;M9NFH3	M9NDA6;Q8I7C3;M9NFH3	11;11;9	11;11;9	11;11;9	LIM and SH3 domain protein Lasp	Lasp	;;	3	11	11	11	11	9	2	4	11	9	2	4	11	9	2	4	34.6	34.6	34.6	71.854	636	636;657;282	12.8								1				7	3	2	3	0	134.19	0.68925	0.87451
M9NDC3;O18388	M9NDC3;O18388	14;14	14;14	14;14	Importin subunit beta	Fs(2)Ket	;	2	14	14	14	7	12	10	7	7	12	10	7	7	12	10	7	20.2	20.2	20.2	98.695	884	884;884	6.68					2	51	8	6	2			2	2			0	178.03	0.74367	0.93914
M9NDC7;O96860	M9NDC7;O96860	4;4	4;4	2;2	Dynein light chain 2, cytoplasmic	Cdlc2	;	2	4	4	2	2	3	0	2	2	3	0	2	0	1	0	2	42.7	42.7	9	10.358	89	89;89	15															2	0	133.63	0.70192	0.84142
M9NDC9;P91664	M9NDC9;P91664	1;1	1;1	1;1	Protein max	Max	;	2	1	1	1	1	0	0	0	1	0	0	0	1	0	0	0	8.7	8.7	8.7	18.53	161	161;161	NaN																0.00019904	2.7276	NaN	NaN
M9NDD2;Q9VW60	M9NDD2;Q9VW60	1;1	1;1	1;1	Adenylate cyclase type 2	Ac76E	;	2	1	1	1	1	1	0	0	1	1	0	0	1	1	0	0	1.4	1.4	1.4	143.36	1312	1312;1307	NaN																0.00097125	2.2409	0.69751	0.81868
Q8I0S6;Q9VPG5;Q9VPG4;M9NDE0;Q9NHN2;D8FT20	Q8I0S6;Q9VPG5;Q9VPG4;M9NDE0;Q9NHN2;D8FT20	6;6;6;6;6;4	6;6;6;6;6;4	6;6;6;6;6;4		fbl	;;;;;	6	6	6	6	1	6	0	0	1	6	0	0	1	6	0	0	24.4	24.4	24.4	44.507	401	401;417;419;428;512;342	NaN																0	15.147	0.88819	1.0849
M9NDE3	M9NDE3	11	11	11				1	11	11	11	8	6	1	0	8	6	1	0	8	6	1	0	5.3	5.3	5.3	350.46	3123	3123	3			1													0	26.934	0.88431	1.123
M9NDG7;Q6J5K9	M9NDG7;Q6J5K9	2;2	2;2	2;2	Probable RNA helicase armi	armi	;	2	2	2	2	1	2	0	0	1	2	0	0	1	2	0	0	2.3	2.3	2.3	131.5	1154	1154;1188	NaN																0.00020467	3.2871	0.45922	0.55308
M9NDG8;Q9VM80	M9NDG8;Q9VM80	6;6	6;6	6;6			;	2	6	6	6	5	6	0	0	5	6	0	0	5	6	0	0	25.1	25.1	25.1	37.306	338	338;341	NaN																0	97.321	0.90704	1.0799
M9NDH8;Q9VZD5	M9NDH8;Q9VZD5	8;8	8;8	8;8	Probable 28S ribosomal protein S6, mitochondrial	mRpS6	;	2	8	8	8	7	7	3	2	7	7	3	2	7	7	3	2	68.7	68.7	68.7	17.014	147	147;147	14.7														2	4	0	68.437	0.8014	1.0557
Q9VLQ9;M9NDI3	Q9VLQ9;M9NDI3	15;15	15;15	15;15		Snx6	;	2	15	15	15	14	14	11	10	14	14	11	10	14	14	11	10	34.7	34.7	34.7	50.128	449	449;455	8.61								33	31		2	1				0	129.28	0.74351	1.0534
M9NDM4;Q9V3J8	M9NDM4;Q9V3J8	6;6	6;6	6;6	Protein will die slowly	wds	;	2	6	6	6	4	5	0	0	4	5	0	0	4	5	0	0	22.4	22.4	22.4	39.041	361	361;361	NaN																0	15.451	0.86037	1.0592
M9NDM6	M9NDM6	10	3	3		Prm		1	10	3	3	6	6	6	8	2	2	0	1	2	2	0	1	34.9	10.7	10.7	36.101	307	307	12												2				0	38.185	0.48932	0.87685
M9NDP1;Q24117	M9NDP1;Q24117	4;4	2;2	2;2	Dynein light chain 1, cytoplasmic	ctp	;	2	4	2	2	3	3	1	2	1	1	1	2	1	1	1	2	42.7	9	9	10.374	89	89;89	15															4	1	-2	0.3788	1.0548
M9PI67;M9NEA3;M9NDR9;Q9VUQ8	M9PI67;M9NEA3;M9NDR9;Q9VUQ8	2;2;2;2	2;2;2;2	2;2;2;2	Defective in cullin neddylation protein;DCN1-like protein	CG7427	;;;	4	2	2	2	2	2	0	1	2	2	0	1	2	2	0	1	11.8	11.8	11.8	33.694	288	288;291;297;288	12												1				0	17.084	0.83511	1.0037
M9NDS9;M9NGY0;M9NEC2;M9NG70	M9NDS9;M9NGY0;M9NEC2;M9NG70	15;11;10;9	15;11;10;9	1;1;1;1		Cht6	;;;	4	15	15	1	11	13	0	0	11	13	0	0	1	1	0	0	5.5	5.5	0.2	505.89	4611	4611;3703;1580;1367	NaN																0	78.675	0.72793	0.8848
M9NDU6;A4V4C1;M9NGA3;M9PHA6	M9NDU6;A4V4C1;M9NGA3;M9PHA6	4;3;3;3	1;0;0;0	1;0;0;0		CkIIbeta	;;;	4	4	1	1	3	3	0	1	1	1	0	0	1	1	0	0	36.1	10.7	10.7	26.831	233	233;215;233;234	NaN																0	9.1922	NaN	NaN
M9NDU8;Q9VVG6	M9NDU8;Q9VVG6	2;2	2;2	2;2	Ubiquinone biosynthesis protein COQ4 homolog, mitochondrial	CG32174	;	2	2	2	2	1	2	0	0	1	2	0	0	1	2	0	0	9.3	9.3	9.3	30.742	268	268;268	NaN																0	7.0275	0.63103	0.73374
Q5LJR0;M9NFF0;M9NDV5;Q8SYF7	Q5LJR0;M9NFF0;M9NDV5;Q8SYF7	1;1;1;1	1;1;1;1	1;1;1;1			;;;	4	1	1	1	0	1	0	0	0	1	0	0	0	1	0	0	15.6	15.6	15.6	15.583	135	135;268;269;274	NaN																0	5.6403	NaN	NaN
M9NDW1;M9PGJ0;M9PDH5;M9PBG6;Q9W0S9	M9NDW1;M9PGJ0;M9PDH5;M9PBG6;Q9W0S9	1;1;1;1;1	1;1;1;1;1	1;1;1;1;1	Disco-interacting protein 2	DIP2	;;;;	5	1	1	1	0	1	0	0	0	1	0	0	0	1	0	0	0.5	0.5	0.5	192.47	1755	1755;1756;1767;1772;1773	NaN																0.007958	1.1804	NaN	NaN
M9NDX3;Q494M1;P30189;Q8IR39;X2JKD2	M9NDX3;Q494M1;P30189;Q8IR39;X2JKD2	15;15;15;14;14	15;15;15;14;14	15;15;15;14;14	DNA topoisomerase 1	Top1	;;;;	5	15	15	15	11	12	2	1	11	12	2	1	11	12	2	1	21	21	21	111.57	970	970;974;972;581;593	6					2			1								0	63.077	0.77845	0.90675
M9NH51;M9NDZ4;M9NF89;Q24562	M9NH51;M9NDZ4;M9NF89;Q24562	10;10;10;10	10;10;10;10	10;10;10;10	Splicing factor U2AF 50 kDa subunit	U2af50	;;;	4	10	10	10	8	7	2	2	8	7	2	2	8	7	2	2	38.6	38.6	38.6	39.456	360	360;416;427;416	9.75									3	9						0	50.742	0.81177	0.95201
M9NDZ8	M9NDZ8	1	1	1				1	1	1	1	1	1	1	0	1	1	1	0	1	1	1	0	4.4	4.4	4.4	20.946	182	182	13.4												2	2	1	2	0	14.289	0.034067	0.11038
M9NE01;Q27889	M9NE01;Q27889	13;13	6;6	6;6	Serine/threonine-protein phosphatase;Serine/threonine-protein phosphatase 2B catalytic subunit 2	Pp2B-14D	;	2	13	6	6	11	11	11	6	4	4	6	3	4	4	6	3	35.1	12.6	12.6	63.1	570	570;570	7.88							4	21	1							0	32.13	0.50434	0.80527
M9NE38	M9NE38	1	1	1		jv		1	1	1	1	1	1	0	0	1	1	0	0	1	1	0	0	0.6	0.6	0.6	215.03	1912	1912	NaN																0.0053496	1.4308	0.85291	0.98635
M9NE59	M9NE59	31	3	3				1	31	3	3	21	21	7	10	2	3	1	0	2	3	1	0	18.6	2.2	2.2	274.53	2455	2455	8								1								0	34.611	0.81393	0.9912
M9NE68;P02516	M9NE68;P02516	7;7	7;7	7;7	Heat shock protein 23	Hsp23	;	2	7	7	7	7	7	3	4	7	7	3	4	7	7	3	4	41.4	41.4	41.4	20.629	186	186;186	14														20	1	0	134.03	1.0184	1.1666
M9NE73;Q9VT65;Q9VXH6	M9NE73;Q9VT65	12;12;1	10;10;0	10;10;0	Calpain-B;Calpain-B catalytic subunit 1;Calpain-B catalytic subunit 2	CalpB	;	3	12	10	10	11	8	1	1	9	6	0	1	9	6	0	1	21.4	19.4	19.4	103.81	925	925;925;681	6						1										0	65.364	0.8761	1.0482
M9NE84	M9NE84	1	1	1				1	1	1	1	1	1	0	0	1	1	0	0	1	1	0	0	10.5	10.5	10.5	14.603	124	124	NaN																0	4.6812	1.6872	2.0212
M9NE89;P08928	M9NE89;P08928	20;20	20;20	19;19	Lamin Dm0	Lam	;	2	20	20	19	19	19	12	11	19	19	12	11	18	18	11	10	50	50	48.1	71.299	622	622;622	7.88							50	19	16	4	1	3				0	323.31	0.69273	0.88226
M9NE92;Q9VMP9	M9NE92;Q9VMP9	12;12	1;1	1;1	Glucosamine-6-phosphate isomerase	Oscillin;Gnpda1	;	2	12	1	1	12	11	1	2	1	1	0	0	1	1	0	0	80.2	6.2	6.2	30.824	273	273;273	NaN																0.0013521	2.1688	0.80298	0.96675
Q9VUI8;M9NE98	Q9VUI8;M9NE98	4;4	4;4	4;4			;	2	4	4	4	2	4	0	0	2	4	0	0	2	4	0	0	13.4	13.4	13.4	47.518	425	425;445	NaN																0	11.049	0.84666	0.97125
M9NEY9;M9NEA7;M9NG31;P18170;P18169;P18171	M9NEY9;M9NEA7;M9NG31;P18170;P18169;P18171	12;12;12;12;12;12	12;12;12;12;12;12	12;12;12;12;12;12	Defective chorion-1 protein, FC106 isoform;Defective chorion-1 protein, FC106 isoform;FC106 S80;FC106 S60;Defective chorion-1 protein, FC125 isoform;Defective chorion-1 protein, FC177 isoform	2021-12-01	;;;;;	6	12	12	12	0	10	5	2	0	10	5	2	0	10	5	2	34.2	34.2	34.2	109.55	960	960;1191;1573;950;1208;1590	12							2	4				5	3	3	6	0	323.31	0.25113	0.8024
Q8IQN4;M9NEB2;Q8MV37;M9NDA1;M9NFF6;A8JNT5;M9NDS8;Q9VUX6;A8JNT4;M9NFZ0;A8JNT6	Q8IQN4;M9NEB2;Q8MV37;M9NDA1;M9NFF6;A8JNT5;M9NDS8;Q9VUX6;A8JNT4;M9NFZ0	13;13;12;12;12;11;11;10;10;7;2	13;13;12;12;12;11;11;10;10;7;2	2;2;1;1;2;1;2;1;1;0;1		Mbs	;;;;;;;;;	11	13	13	2	9	11	0	0	9	11	0	0	1	2	0	0	18.6	18.6	2.4	123.61	1144	1144;1273;1101;1230;1243;795;1245;860;925;341;367	NaN																0	58.04	0.7867	0.94904
M9NEB4	M9NEB4	1	1	1				1	1	1	1	1	1	0	0	1	1	0	0	1	1	0	0	8.9	8.9	8.9	16.318	135	135	NaN																0	53.422	0.069526	0.085374
M9NEE3;Q9VVW1	M9NEE3;Q9VVW1	13;13	13;13	13;13	Accessory gland protein Acp76A	Acp76A	;	2	13	13	13	10	8	4	11	10	8	4	11	10	8	4	11	45.5	45.5	45.5	44.052	387	387;386	10.9										24	23	8	1	2		0	165.51	0.18622	0.54012
M9NEE5;Q8IPB2;M9NCT3;Q9VKL9	M9NEE5;Q8IPB2;M9NCT3;Q9VKL9	2;2;1;1	2;2;1;1	2;2;1;1			;;;	4	2	2	2	0	1	1	1	0	1	1	1	0	1	1	1	3.3	3.3	3.3	123.04	1070	1070;1071;827;828	3			2													1	-2	0.80277	1.0465
M9NEL1;Q9VXF1	M9NEL1;Q9VXF1	14;14	14;14	7;7	Serine/threonine-protein phosphatase;Serine/threonine-protein phosphatase 2B catalytic subunit 3	CanA-14F	;	2	14	14	7	13	14	8	5	13	14	8	5	6	7	3	2	49.1	49.1	27.2	64.285	584	584;584	7.92	2						10	32					4			0	181.02	0.70011	0.90691
M9NEP1	M9NEP1	168	3	2		Mhc		1	168	3	2	131	131	148	144	2	2	2	2	2	2	1	1	79.9	3.7	1.7	224.28	1962	1962	5.9	1	1	5	6	3	4	3	1	2				1		2	0	53.324	0.83815	0.99202
9215;109216;109217;109218;109219;109220;109221;109222;109223;109224;109225;109226;109227;109228;109229;109230;109231;109232;109233;109234;109235;109236;109237;109238;109239;109240;109241;109242;109243;109244;109245;109246;109247;109248;109249;109250;109251;109252;109253;109254;109255;109256;109257;109258;109259;109260;109261;109262;109263;109264;109265;109266;109267;109268;109269;109270;109271;10…
96119;196120;196121;196122;196123;196124;196125;196126;196127;196128;196129;196130;196131;196132;196133;196134;196135;196136;196137;196138;196139;196140;196141;196142;196143;196144;196145;196146;196147;196148;196149;196150;196151;196152;196153;196154;196155;196156;196157;196158;196159;196160;196161;196162;196163;196164;196165;196166;196167;196168;196169;196170;196171;196172;196173;196174;196175;1…
322330;322331;322332;322333;322334;322335;322336;322337;322338;322339;322340;322341;322342;322343;322344;322345;322346;322347;322348;322349;322350;322351;322352;322353;322354;322355;322356;322357;322358;322359;322360;322361;322362;322363;322364;322365;322366;322367;322368;322369;322370;322371;322372;322373;322374;324963;325066;325067;325068;325069;325070;325071;325072;325073;325074;325075;325076;…	6835;6836;6837;6838;6839;6840;6841;6842;6843;6844;6845;6846;6847;6848;6849;6850;6851;6852;6853;6854;6855;6856;6857;6858;6859;6860;6861;6862;6863;6864;6865;6866;6867;6868;6869;6870;6871;6872;6873;6874;6875;6876;6877;6878;6879;6880;6881;6882;6883;6884;6885;6886;6887;6888;6889;6890;6891;6892;6893;6894;6895;6896;6897;6898;6899;6900;6901;6902;6903;6904;6905;6906;6907;6908;6909;6910;6911;6912;6913;6914…
9;103510;103511;103512;103513;103514;103515;103516;103517;103518;103519;103520;103521;103522;103523;103524;103525;103526;103527;103528;103529;103530;103531;103532;103533;103534;103535;103536;103537;103538;103539;103540;103541;103542;103543;103544;103545;103546;103547;103548;103549;103550;103551;103552;103553;103554;103555;103556;103557;103558;103559;103560;103561;103562;103563;103564;103565;10356…
14;203315;203316;203317;203318;203319;203320;203321;203322;203323;203324;203325;203326;203327;203328;203329;203330;203331;203332;203333;203334;203335;203336;203337;203338;203339;203340;203341;203342;217742;217743;217744;217745;217746;217747;217748;217749;217750;217751;217752;217753;217754;217755;217756;217757;217758;217759;217760;217761;217762;217763;217764;217765;217766;217767;217768;217769;2177…
271;266272;266273;266274;266275;266276;266277;266278;266279;266280;266281;266282;266283;266284;266285;266286;266287;266288;266289;266290;266291;266292;266293;266294;266295;266296;266297;266298;266299;266300;266301;266302;266303;266304;266305;266306;266307;266308;266309;266310;266311;266312;266313;266314;266315;266316;266317;266318;266319;266320;266321;266322;266323;266324;266325;266326;266327;266…
8553;338554;338555;338556;338557;338558;338559;338560;338561;338562;338563;338564;338565;338566;338567;338568;338569;338570;338571;338572;338573;338574;338575;338576;338577;338578;338579;338580;338581;338582;338583;338584;338585;338586;338587;338588;338589;338590;338591;338592;338593;338594;338595;338596;338597;338598;338599;338600;338601;338602;338603;338604;338605;338606;338607;338608;338609;33…
82958;482959;482960;482961;482962;482963;482964;482965;482966;482967;482968;482969;482970;482971;482972;482973;482974;482975;482976;482977;482978;482979;482980;482981;482982;482983;482984;482985;482986;482987;482988;482989;482990;482991;482992;482993;482994;482995;482996;482997;482998;482999;483000;483001;483002;483003;483004;483005;483006;483007;483008;483009;483010;483011;483012;483013;483014;4…	6981;7473;7509;8568;8582;8769;8960;21003;21316;22850;22916;28754;29013;35431;38466;41623;42437;42448;42489;50151;50407;55812;61981;62115;63142;63307;67972;68521;68993;74516;74596;88244;89358;89711;94957;98777;99749;100138;102770;102875;103915;104027;104566;104876;105377;110407;129273;136884;137240;144368;145936;146825;147021;150621;151295;156987;157022;165248;167147;170798;181961;189294;203326;21…	489;490;491;492;493;494;495;496;497;498;499;502;503;504;505;506;507;508;1120;1360;1361;1362;1363	91;175;289;356;358;361;492;527;538;660;679;714;715;721;724;731;754;772;1202;1596;1613;1758;1863
M9NEQ5;Q9VJD2	M9NEQ5;Q9VJD2	5;5	5;5	5;5	Ragulator complex protein LAMTOR3 homolog	CG5110	;	2	5	5	5	5	4	0	0	5	4	0	0	5	4	0	0	83.9	83.9	83.9	13.781	124	124;124	NaN																0	185.07	0.75359	0.90502
M9NEQ6	M9NEQ6	1	1	1				1	1	1	1	1	1	0	0	1	1	0	0	1	1	0	0	16.4	16.4	16.4	8.3309	73	73	NaN																0.0026621	1.9174	NaN	NaN
M9NGI0;M9NFQ6;M9NEQ7;M9NFQ8;X2JHZ2;Q9NII1	M9NGI0;M9NFQ6;M9NEQ7;M9NFQ8;X2JHZ2;Q9NII1	2;2;2;2;2;2	2;2;2;2;2;2	2;2;2;2;2;2	Double-stranded RNA-specific editase Adar	Adar	;;;;;	6	2	2	2	2	1	0	0	2	1	0	0	2	1	0	0	3.1	3.1	3.1	67.778	611	611;632;634;665;669;676	NaN																0.0019139	2.0462	0.69907	0.77044
M9NEQ9;Q9VWG3	M9NEQ9;Q9VWG3	8;8	8;8	8;8	40S ribosomal protein S10b	RpS10b	;	2	8	8	8	6	6	4	3	6	6	4	3	6	6	4	3	54.4	54.4	54.4	17.878	160	160;160	14.5													3	15	25	0	82.764	0.80153	1.022
X2J8V5;M9NES0;P15372	X2J8V5;M9NES0;P15372	16;16;16	16;16;16	16;16;16	Phosrestin-2	Arr1	;;	3	16	16	16	12	12	5	4	12	12	5	4	12	12	5	4	69.4	69.4	69.4	39.049	350	350;364;364	11											15					0	303.44	0.70457	0.91046
M9NEU5;P25843	M9NEU5;P25843	7;7	7;7	7;7	Profilin	chic	;	2	7	7	7	6	6	2	2	6	6	2	2	6	6	2	2	99.2	99.2	99.2	13.723	126	126;126	15															10	0	323.31	0.89029	1.1013
M9NEV0;Q9VMJ7	M9NEV0;Q9VMJ7	9;9	9;9	9;9	Lysine-specific demethylase lid	lid	;	2	9	9	9	5	8	0	0	5	8	0	0	5	8	0	0	7.6	7.6	7.6	203.99	1838	1838;1838	NaN																0	32.559	0.72045	0.85795
M9NEW0	M9NEW0	9	9	9		CG43346-RA		1	9	9	9	8	9	2	6	8	9	2	6	8	9	2	6	81.3	81.3	81.3	17.617	150	150	14.3														10	4	0	37.608	0.79244	0.99875
M9NEX3;Q8SY77;Q8IRR0	M9NEX3;Q8SY77;Q8IRR0	10;9;9	10;9;9	10;9;9			;;	3	10	10	10	7	7	6	6	7	7	6	6	7	7	6	6	84.9	84.9	84.9	11.636	106	106;89;117	15															32	0	136.09	0.77329	1.0908
M9NEX8;M9PDW5;M9PBI3;Q9W0A0;M9PGU6	M9NEX8;M9PDW5;M9PBI3;Q9W0A0;M9PGU6	2;2;2;2;2	2;2;2;2;2	2;2;2;2;2		drpr	;;;;	5	2	2	2	2	2	0	0	2	2	0	0	2	2	0	0	4.9	4.9	4.9	58.676	528	528;613;976;1031;1042	NaN																0	5.2381	0.80109	0.9673
M9NEZ0;Q9VKJ9	M9NEZ0;Q9VKJ9	9;9	9;9	9;9	Coiled-coil and C2 domain-containing protein 1-like	l(2)gd1	;	2	9	9	9	7	5	1	2	7	5	1	2	7	5	1	2	12.1	12.1	12.1	91.036	834	834;816	5					5											0	32.081	0.73055	0.99949
M9NF03;Q9W2Z6;X2JEN5;Q8IRM1;M9NGX5;Q9W2Z7	M9NF03;Q9W2Z6	5;5;1;1;1;1	5;5;1;1;1;1	5;5;1;1;1;1			;	6	5	5	5	4	4	2	2	4	4	2	2	4	4	2	2	27.3	27.3	27.3	35.109	344	344;349;167;187;195;364	9.33	1						1					4				0	83.306	0.48656	0.61359
M9NF05;Q9W2Z3;A8JUP3	M9NF05;Q9W2Z3;A8JUP3	15;15;13	1;1;1	1;1;1		Cht6	;;	3	15	1	1	11	12	0	0	1	0	0	0	1	0	0	0	10	0.7	0.7	281.59	2574	2574;4519;2225	NaN																0.00020036	2.8894	0.80961	0.93534
M9NF14;E1JJM0	M9NF14;E1JJM0	16;13	16;13	1;0		Imp	;	2	16	16	1	13	13	7	4	13	13	7	4	1	0	0	0	40.9	40.9	4.4	69.911	638	638;580	7.75							16	25	2		1					0	112.96	0.71366	0.89892
Q9VZ96;M9NF15;M9PBP8;M9NFN0;M9PE65	Q9VZ96;M9NF15;M9PBP8;M9NFN0;M9PE65	18;18;18;18;18	18;18;18;18;18	18;18;18;18;18		axo	;;;;	5	18	18	18	11	16	2	2	11	16	2	2	11	16	2	2	13.5	13.5	13.5	226.83	2047	2047;2070;2147;2148;2179	2	3	7	3													0	132.56	0.83552	1.0413
Q9V3K7;M9NF32	Q9V3K7;M9NF32	4;4	4;4	4;4		BG:DS09217.4	;	2	4	4	4	4	4	2	2	4	4	2	2	4	4	2	2	26.4	26.4	26.4	38.436	337	337;341	11.9											1	11				0	45.723	0.46579	0.93469
M9NF33;Q9VSH4	M9NF33;Q9VSH4	6;6	6;6	6;6	Cleavage and polyadenylation specificity factor subunit CG7185	CG7185	;	2	6	6	6	5	4	3	2	5	4	3	2	5	4	3	2	12.9	12.9	12.9	66.125	605	605;652	12.5												4	4			0	103.38	0.36005	0.79898
M9NF47;M9PHT9;M9NFP8;M9PBX1;M9PET1;M9ND64;Q9VSM1;E1JI71;Q9VSM0;Q9VSM2;Q5BHY8	M9NF47;M9PHT9;M9NFP8;M9PBX1;M9PET1;M9ND64;Q9VSM1;E1JI71;Q9VSM0;Q9VSM2	40;40;40;39;39;36;30;30;30;26;12	40;40;40;39;39;36;30;30;30;26;12	12;12;12;12;12;8;12;12;12;8;12		CG43078-RA;CG32352	;;;;;;;;;	11	40	40	12	28	28	10	14	28	28	10	14	9	10	4	4	24.2	24.2	8.1	282.6	2509	2509;2514;2540;2428;2464;1957;1653;1678;1709;1126;984	5.01		8	7	24	33	19	10	8								0	323.31	0.7464	0.95004
M9NFA7;Q9VX91	M9NFA7;Q9VX91	6;6	6;6	6;6	E3 ubiquitin-protein ligase UBR1	Ubr1;UBR1	;	2	6	6	6	4	5	0	1	4	5	0	1	4	5	0	1	4.4	4.4	4.4	208.36	1824	1824;1824	4				1												0	12.047	0.75427	0.88091
M9NFC0	M9NFC0	26	5	5		wupA		1	26	5	5	13	13	20	22	5	5	1	2	5	5	1	2	74.9	34.7	34.7	23.405	199	199	13.5													10	3	2	0	209.18	0.73482	0.92139
M9NFF8;P40793	M9NFF8;P40793	7;7	7;7	6;6	Cdc42 homolog	Cdc42	;	2	7	7	6	7	7	3	3	7	7	3	3	6	6	3	3	43.5	43.5	37.7	21.403	191	191;191	14.1														16	1	0	74.814	0.76241	0.95923
M9NFH8	M9NFH8	76	1	1				1	76	1	1	66	60	35	34	1	0	0	0	1	0	0	0	53.7	1.1	1.1	232.2	2115	2115	NaN																0	17.103	0.53541	0.62877
M9NFJ2;Q04499	M9NFJ2;Q04499	23;22	1;1	1;1	Proline dehydrogenase 1, mitochondrial	slgA	;	2	23	1	1	19	21	12	8	1	1	1	0	1	1	1	0	55	1	1	75.856	669	669;681	8								1								1	-2	0.98359	1.4657
M9NFP7;P16914	M9NFP7;P16914	7;7	6;6	6;6	Protein elav	elav	;	2	7	6	6	6	6	1	3	5	5	1	2	5	5	1	2	20.7	18.4	18.4	50.817	483	483;483	9									4							0	25.249	0.73495	0.86485
M9NFS2	M9NFS2	1	1	1				1	1	1	1	1	1	0	0	1	1	0	0	1	1	0	0	20.5	20.5	20.5	4.9691	44	44	NaN																0.003028	1.8407	NaN	NaN
M9NFW6;P48451	M9NFW6;P48451	5;5	1;1	1;1	Calcineurin subunit B type 1	CanB	;	2	5	1	1	5	5	1	1	1	1	0	0	1	1	0	0	30	8.8	8.8	19.341	170	170;170	NaN																0	13.253	0.7873	0.948
M9NFY9	M9NFY9	5	5	5				1	5	5	5	2	2	2	0	2	2	2	0	2	2	2	0	44.4	44.4	44.4	19.795	169	169	14.8														2	7	0	40.209	0.10816	0.35145
M9NFZ9;Q9VV43	M9NFZ9;Q9VV43	13;13	13;13	13;13	TPPP family protein CG45057	CG45057	;	2	13	13	13	12	11	8	9	12	11	8	9	12	11	8	9	70.8	70.8	70.8	20.596	192	192;192	13.4													23	17		0	68.765	0.737	0.93683
M9NG39;P41073	M9NG39;P41073	21;21	21;21	21;21	Zinc finger protein on ecdysone puffs	Pep	;	2	21	21	21	20	18	8	9	20	18	8	9	20	18	8	9	35.4	35.4	35.4	75.598	693	693;716	6.75						43	8	10	1			3				0	323.31	0.76261	0.97443
M9NG50;P46150;C7LAH9	M9NG50;P46150;C7LAH9	31;31;29	31;31;29	1;1;0	Moesin/ezrin/radixin homolog 1	Moe	;;	3	31	31	1	22	26	20	18	22	26	20	18	0	1	0	0	63.5	63.5	1.4	68.14	578	578;578;646	7.11	3	1				1	110	24	8							0	323.31	0.66098	0.92945
M9NGD9;Q9VNP2;M9NEJ8;M9PGA2;M9NE05;Q0E8B8	M9NGD9;Q9VNP2;M9NEJ8;M9PGA2;M9NE05;Q0E8B8	13;12;12;12;12;11	13;12;12;12;12;11	13;12;12;12;12;11		nrm	;;;;;	6	13	13	13	9	7	5	6	9	7	5	6	9	7	5	6	21.3	21.3	21.3	135.64	1209	1209;1087;1097;1846;2192;1036	4.46				22	16	1										0	134.67	0.68442	1.0022
M9NGG5;Q9W596	M9NGG5;Q9W596	138;138	138;138	138;138	Microtubule-associated protein futsch;Futsch heavy chain;Futsch light chain LC(f)	futsch	;	2	138	138	138	106	107	48	67	106	107	48	67	106	107	48	67	40.4	40.4	40.4	592.07	5495	5495;5495	3.85	48	110	71	101	80	55	26	13	2	2		1	1			0	323.31	0.67628	0.91977
M9NGQ5;Q9W4K2	M9NGQ5;Q9W4K2	1;1	1;1	1;1	Uncharacterized protein CG3556	CG3556	;	2	1	1	1	1	1	0	0	1	1	0	0	1	1	0	0	2.4	2.4	2.4	65.083	595	595;595	NaN																0	5.1609	0.73114	0.86587
M9NGQ9;X2JIG6;Q9NDM2	M9NGQ9;X2JIG6;Q9NDM2	1;1;1	1;1;1	1;1;1	Protein trapped in endoderm-1	Tre1	;;	3	1	1	1	0	1	0	0	0	1	0	0	0	1	0	0	4.3	4.3	4.3	43.843	392	392;399;392	NaN																0.00058962	2.4688	NaN	NaN
M9NH88	M9NH88	29	8	0		wupA		1	29	8	0	14	14	23	25	6	6	4	5	0	0	0	0	73.9	33.7	0	23.517	199	199	13.1													31	4		0	226.18	0.72024	1.0086
M9PAY6;M9PDS0;Q9VPM7	M9PAY6;M9PDS0;Q9VPM7	4;4;4	4;4;4	4;4;4		CG17078-RA	;;	3	4	4	4	1	3	2	0	1	3	2	0	1	3	2	0	6.1	6.1	6.1	67.035	605	605;608;610	7							2									0	4.5846	0.61409	0.98664
Q59E11;M9PAZ4;Q9VPV8	Q59E11;M9PAZ4;Q9VPV8	5;5;5	5;5;5	5;5;5		IA-2	;;	3	5	5	5	4	3	2	2	4	3	2	2	4	3	2	2	7.1	7.1	7.1	145.65	1306	1306;1318;1319	5.29			2		2		3									0	54.989	0.58547	0.8139
M9PB07;Q95TS8	M9PB07;Q95TS8	2;2	2;2	2;2			;	2	2	2	2	0	2	0	0	0	2	0	0	0	2	0	0	14	14	14	31.854	278	278;279	NaN																0.0087908	1.0913	0.77199	0.92842
M9PB12;Q9VQC4	M9PB12;Q9VQC4	6;6	6;6	6;6	Glycerate kinase	Glyctk	;	2	6	6	6	5	4	0	3	5	4	0	3	5	4	0	3	14	14	14	52.792	487	487;487	9									3							0	15.853	0.68915	1.117
Q9VQL6;M9PB21	Q9VQL6;M9PB21	40;40	39;39	39;39		v(2)k05816	;	2	40	39	39	28	28	22	25	27	27	21	24	27	27	21	24	26.4	26	26	265.87	2409	2409;2410	2.7	33	31	101	24	4	1	1									0	323.31	0.71758	0.94215
Q9VQU8;M9PB25;M9PEE5;M9PBX4;M9PC26;M9PBX6	Q9VQU8;M9PB25;M9PEE5;M9PBX4;M9PC26;M9PBX6	4;4;4;4;4;2	4;4;4;4;4;2	4;4;4;4;4;2			;;;;;	6	4	4	4	2	1	2	0	2	1	2	0	2	1	2	0	2.9	2.9	2.9	194.39	1742	1742;1976;1981;2007;2021;369	6.5			1							1						0	5.8757	0.74729	0.86021
M9PCJ6;M9PEH5;M9PC45;M9PC41;M9PBZ0;M9PB30;M9PCJ8;M9NCR4;M9NER8;M9PEI7;M9PBZ4;M9PC48;M9PB32;M9PEI1;M9PB31;M9NE82	M9PCJ6;M9PEH5;M9PC45;M9PC41;M9PBZ0;M9PB30;M9PCJ8;M9NCR4;M9NER8;M9PEI7;M9PBZ4;M9PC48;M9PB32;M9PEI1;M9PB31;M9NE82	33;33;33;33;33;33;32;32;32;32;32;32;31;31;27;26	33;33;33;33;33;33;32;32;32;32;32;32;31;31;27;26	33;33;33;33;33;33;32;32;32;32;32;32;31;31;27;26		dp	;;;;;;;;;;;;;;;	16	33	33	33	24	30	0	0	24	30	0	0	24	30	0	0	2.7	2.7	2.7	1986.2	18641	18641;20710;22300;22743;22830;22949;14825;15105;15638;15998;18014;18095;19560;21657;20404;8579	NaN																0	192.96	0.72827	0.86737
M9PB35;P20385	M9PB35;P20385	6;6	6;6	6;6	Chorion transcription factor Cf2	Cf2	;	2	6	6	6	3	6	0	0	3	6	0	0	3	6	0	0	15.1	15.1	15.1	48.256	431	431;510	NaN																0	9.6637	0.96955	1.156
Q9VMU1;M9PEP4;M9PB41	Q9VMU1;M9PEP4;M9PB41	3;3;3	3;3;3	3;3;3			;;	3	3	3	3	1	2	0	0	1	2	0	0	1	2	0	0	12.1	12.1	12.1	36.622	323	323;327;386	NaN																0.00020338	3.1517	0.6786	0.81625
M9PB52;Q9VMA2	M9PB52;Q9VMA2	3;3	3;3	3;3	Galactose-1-phosphate uridylyltransferase;Probable galactose-1-phosphate uridylyltransferase	Galt	;	2	3	3	3	3	3	1	0	3	3	1	0	3	3	1	0	16	16	16	40.447	350	350;350	11											2					0	91.463	0.84127	1.0228
M9PCT2;Q9VM32;M9PC95;M9PF01;M9PCF0;M9PC92;Q9VM31;M9PB60;M9PB59;Q8IPI3	M9PCT2;Q9VM32;M9PC95;M9PF01;M9PCF0;M9PC92;Q9VM31;M9PB60;M9PB59;Q8IPI3	2;2;2;2;2;2;2;2;2;2	2;2;2;2;2;2;2;2;2;2	2;2;2;2;2;2;2;2;2;2	Anion exchange protein	Ndae1	;;;;;;;;;	10	2	2	2	1	2	0	0	1	2	0	0	1	2	0	0	3.2	3.2	3.2	114.62	1027	1027;1030;1046;1053;1067;1086;1099;1126;1134;1190	NaN																0	7.5069	0.74882	0.87573
M9PF31;M9PCU9;Q9VM04;M9PB64;M9PB65;M9PF26;M9PCA8;M9PCG7;M9PCG3	M9PF31;M9PCU9;Q9VM04;M9PB64;M9PB65;M9PF26;M9PCA8;M9PCG7;M9PCG3	3;3;3;3;3;3;3;3;3	3;3;3;3;3;3;3;3;3	3;3;3;3;3;3;3;3;3		Ziz	;;;;;;;;	9	3	3	3	1	1	0	1	1	1	0	1	1	1	0	1	1.8	1.8	1.8	257.18	2269	2269;2270;2272;2273;2283;2284;2286;2287;2298	4				1												0.0088114	1.107	NaN	NaN
M9PB68;Q9VLT5	M9PB68;Q9VLT5	44;44	44;44	44;44	Protein purity of essence	poe	;	2	44	44	44	27	31	18	7	27	31	18	7	27	31	18	7	10.7	10.7	10.7	590.7	5322	5322;5322	1.94	31	34	9	7	1											0	224.92	0.72968	0.93547
M9PB84;P31009	M9PB84;P31009	16;16	16;16	16;16	40S ribosomal protein S2	RpS2	;	2	16	16	16	15	15	8	8	15	15	8	8	15	15	8	8	69.7	69.7	69.7	28.899	267	267;267	13												1	32			0	323.31	0.85219	1.0405
M9PB89;Q8MYY7	M9PB89;Q8MYY7	3;3	3;3	3;3			;	2	3	3	3	2	2	1	1	2	2	1	1	2	2	1	1	38.7	38.7	38.7	13.062	119	119;121	15															4	0	53.875	0.74326	0.92437
M9PB90;Q9VKY2	M9PB90;Q9VKY2	30;30	30;30	30;30	Cullin-associated NEDD8-dissociated protein 1	Cand1	;	2	30	30	30	18	19	21	13	18	19	21	13	18	19	21	13	30.8	30.8	30.8	139.35	1248	1248;1248	5.12				3	74	5	4									0	222.55	0.47283	1.0126
M9PB96;Q9VKQ3	M9PB96;Q9VKQ3	9;9	9;9	9;9	Ribosome biogenesis protein WDR12 homolog	CG6724	;	2	9	9	9	6	6	5	0	6	6	5	0	6	6	5	0	26.3	26.3	26.3	46.966	418	418;420	10										8						0	42.132	0.41787	0.78719
M9PFU6;M9PCX0;M9PBB3;Q9VJW7;Q7KTB0	M9PFU6;M9PCX0;M9PBB3;Q9VJW7;Q7KTB0	1;1;1;1;1	1;1;1;1;1	1;1;1;1;1		BG:DS01368.1	;;;;	5	1	1	1	1	0	0	0	1	0	0	0	1	0	0	0	4.2	4.2	4.2	54.265	499	499;510;510;513;514	NaN																0	12.349	NaN	NaN
Q9VJU5;M9PBB4	Q9VJU5;M9PBB4	1;1	1;1	1;1		NimC1	;	2	1	1	1	1	1	0	0	1	1	0	0	1	1	0	0	2.3	2.3	2.3	67.953	620	620;622	NaN																0.0048526	1.6181	0.75816	0.89634
M9PBB5;P09052	M9PBB5;P09052	9;9	9;9	9;9	ATP-dependent RNA helicase vasa, isoform A	vas	;	2	9	9	9	5	9	7	1	5	9	7	1	5	9	7	1	18.9	18.9	18.9	72.33	661	661;661	7.63							15	10		1	1					0	32.385	0.20298	0.54844
M9PFZ4;M9PD78;M9PBC0;M9PD04;M9PDI5;M9PDI1;Q24270	M9PFZ4;M9PD78;M9PBC0;M9PD04;M9PDI5;M9PDI1;Q24270	3;3;3;3;3;3;3	3;3;3;3;3;3;3	3;3;3;3;3;3;3	Voltage-dependent calcium channel type D subunit alpha-1	Ca-alpha1D	;;;;;;	7	3	3	3	2	3	0	0	2	3	0	0	2	3	0	0	3.2	3.2	3.2	201.3	1799	1799;2023;2023;2026;2059;2546;2516	NaN																0	23.228	0.8136	0.96564
M9PG66;M9PBD6;Q9VIZ0	M9PG66;M9PBD6;Q9VIZ0	1;1;1	1;1;1	1;1;1	Probable DNA-directed RNA polymerases I and III subunit RPAC2	l(2)37Cg	;;	3	1	1	1	1	1	0	0	1	1	0	0	1	1	0	0	19.8	19.8	19.8	13.307	116	116;132;105	NaN																0	8.2797	1.1305	1.3448
M9PBD9;Q9VIW3	M9PBD9;Q9VIW3	16;16	16;16	1;1	Ran GTPase-activating protein	RanGAP	;	2	16	16	1	11	13	10	3	11	13	10	3	1	1	1	0	45.8	45.8	3.9	66.069	596	596;596	8.19								24	1			1				0	323.31	0.68769	0.91408
Q9VIV0;M9PBE1	Q9VIV0;M9PBE1	2;2	2;2	2;2			;	2	2	2	2	0	2	0	0	0	2	0	0	0	2	0	0	2	2	2	144.97	1309	1309;1319	NaN																0	4.2615	0.87081	1.0228
Q9VIT1;Q8INV9;Q8INW0;M9PBE2	Q9VIT1;Q8INV9;Q8INW0;M9PBE2	1;1;1;1	1;1;1;1	1;1;1;1		Hakai	;;;	4	1	1	1	0	1	0	0	0	1	0	0	0	1	0	0	5	5	5	32.559	302	302;311;464;473	NaN																0	6.762	NaN	NaN
M9PBH7;P40792	M9PBH7;P40792	6;6	5;5	4;4	Ras-related protein Rac1	Rac1	;	2	6	5	4	6	5	2	3	5	4	2	3	4	3	2	2	38.5	32.8	27.6	21.354	192	192;192	14														7		0	53.543	0.7836	0.90788
M9PBH8;Q8IRH5	M9PBH8;Q8IRH5	10;10	10;10	10;10	Zinc finger protein CG2199	CG2199	;	2	10	10	10	8	9	0	0	8	9	0	0	8	9	0	0	20.6	20.6	20.6	80.904	724	724;733	NaN																0	115.18	0.6536	0.80516
M9PBH9;Q9W0E8	M9PBH9;Q9W0E8	1;1	1;1	1;1	Protein zer-1 homolog	CG12084	;	2	1	1	1	1	1	0	0	1	1	0	0	1	1	0	0	2.2	2.2	2.2	87.35	765	765;793	NaN																0	6.2107	0.81907	0.97489
M9PBI5;P13395;M9PDQ0;M9PGV6	M9PBI5;P13395;M9PDQ0;M9PGV6	118;118;117;117	118;118;117;117	118;118;117;117	Spectrin alpha chain	alpha-Spec	;;;	4	118	118	118	108	108	71	68	108	108	71	68	108	108	71	68	67.5	67.5	67.5	281.32	2447	2447;2415;2425;2457	5.24		85	267	243	237	158	114	99	47	27	28	16	2	5		0	323.31	0.72788	0.92461
Q0E8J3;M9PBJ1;M9PE03;Q0E8J4;Q9W053;Q0E8J5	Q0E8J3;M9PBJ1;M9PE03;Q0E8J4;Q9W053;Q0E8J5	95;95;91;76;72;72	95;95;91;76;72;72	95;95;91;76;72;72		zormin	;;;;;	6	95	95	95	77	80	15	17	77	80	15	17	77	80	15	17	45.2	45.2	45.2	409.95	3640	3640;3664;3536;3079;2935;2960	5.15		23	14	33	29	13	7	9	6	2	6	4				0	323.31	0.77389	0.96852
M9PBK1;Q6WV16	M9PBK1;Q6WV16	3;3	3;3	3;3	Polypeptide N-acetylgalactosaminyltransferase;N-acetylgalactosaminyltransferase 6	pgant6	;	2	3	3	3	2	2	0	1	2	2	0	1	2	2	0	1	5.9	5.9	5.9	76.972	666	666;666	6						2										0	5.1886	0.86493	1.0413
M9PBK5;P08570	M9PBK5;P08570	7;7	7;7	7;7	60S acidic ribosomal protein P1	RpLP1	;	2	7	7	7	6	6	5	5	6	6	5	5	6	6	5	5	91.1	91.1	91.1	11.513	112	112;112	14.3	1			1										1	33	0	323.31	0.6955	0.91124
M9PBK6;M9PDX6;M9PH44;P82295	M9PBK6;M9PDX6;M9PH44;P82295	7;7;7;7	7;7;7;7	7;7;7;7	Prominin-like protein	prominin-like;CG7740	;;;	4	7	7	7	6	3	1	0	6	3	1	0	6	3	1	0	11.1	11.1	11.1	102.2	899	899;993;1013;1013	6						1										0	24.585	1.0186	1.3777
M9PBL3;P02828	M9PBL3;P02828	44;44	44;44	44;44	Heat shock protein 83	Hsp83	;	2	44	44	44	33	30	37	34	33	30	37	34	33	30	37	34	67.1	67.1	67.1	81.864	717	717;717	7.88	19	21	11	16	18	115	236	107	49	43	59	46	26	13	14	0	323.31	0.46654	0.90698
M9PBM0;O18391	M9PBM0;O18391	1;1	1;1	1;1	Probable serine hydrolase	kraken	;	2	1	1	1	1	0	0	0	1	0	0	0	1	0	0	0	6	6	6	37.093	331	331;331	NaN																0	7.2453	0.64846	0.77125
M9PBM1;Q94535	M9PBM1;Q94535	2;2	2;2	2;2	Splicing factor U2af 38 kDa subunit	U2af38	;	2	2	2	2	1	2	1	1	1	2	1	1	1	2	1	1	13.6	13.6	13.6	29.877	264	264;264	12												3				0	109.26	0.82449	1.0373
M9PBM3;Q9VPW2	M9PBM3;Q9VPW2	2;2	2;2	2;2		Atg4a	;	2	2	2	2	2	2	1	0	2	2	1	0	2	2	1	0	4.6	4.6	4.6	45.516	410	410;411	10										2						0	5.43	0.68514	1.0622
M9PBM4;Q9VZL6	M9PBM4;Q9VZL6	1;1	1;1	1;1	Ragulator complex protein LAMTOR4 homolog	CG14977	;	2	1	1	1	1	1	1	1	1	1	1	1	1	1	1	1	7.9	7.9	7.9	18.405	164	164;120	15															3	0	6.6023	0.86649	1.1103
Q8SXR1;M9PBN2	Q8SXR1;M9PBN2	4;4	4;4	4;4		NLaz	;	2	4	4	4	3	3	3	3	3	3	3	3	3	3	3	3	41.1	41.1	41.1	24.333	224	224;245	12.8					1						1	12	8	4	6	0	199.16	0.68964	1.3037
M9PBN7;P48603	M9PBN7;P48603	8;8	8;8	8;8	F-actin-capping protein subunit beta	cpb	;	2	8	8	8	7	8	1	3	7	8	1	3	7	8	1	3	58.7	58.7	58.7	31.363	276	276;276	12												7				0	161.93	0.78648	1.0035
M9PE73;M9PBQ0;M9PHG8	M9PE73;M9PBQ0;M9PHG8	88;88;88	88;88;88	3;3;3		Dhc64C	;;	3	88	88	3	70	68	41	27	70	68	41	27	1	1	2	3	29.1	29.1	1.2	530.84	4647	4647;4651;4660	2.47	12	152	24	25	13		1									0	323.31	0.69112	0.96221
M9PEC8;M9PEN4;M9PBQ3;P37276	M9PEC8;M9PEN4;M9PBQ3;P37276	87;87;87;87	2;2;2;2	2;2;2;2	Dynein heavy chain, cytoplasmic	Dhc64C	;;;	4	87	2	2	70	68	41	25	1	1	2	1	1	1	2	1	28.8	0.8	0.8	531.12	4648	4648;4652;4661;4639	2		7														0	12.346	0.35067	0.75779
M9PBQ4;Q9VQ79	M9PBQ4;Q9VQ79	12;12	12;12	12;12	Putative apoptosis-inducing factor 1, mitochondrial	AIF	;	2	12	12	12	7	10	6	2	7	10	6	2	7	10	6	2	24.8	24.8	24.8	81.117	738	738;739	7.75							4	12								0	97.709	0.79226	0.96086
X2JAP0;M9PBQ8;Q9VRJ3	X2JAP0;M9PBQ8;Q9VRJ3	4;4;4	4;4;4	4;4;4		Gdap1	;;	3	4	4	4	2	3	1	0	2	3	1	0	2	3	1	0	14.4	14.4	14.4	36.861	320	320;326;327	12												1				0	19.755	0.73567	1.0014
Q8I935;M9PBR6;Q8I934;Q8I0D5;M9NF21	Q8I935;M9PBR6;Q8I934;Q8I0D5	10;10;6;6;3	10;10;6;6;3	4;4;0;0;3		Vap-33B	;;;	5	10	10	4	6	7	2	4	6	7	2	4	1	1	1	2	24.3	24.3	8.2	56.385	498	498;654;206;240;285	10.2									6					2		0	47.654	0.83006	0.99158
M9PBU2;P48554	M9PBU2;P48554	6;6	4;4	4;4	Ras-related protein Rac2	Rac2	;	2	6	4	4	4	6	0	2	2	4	0	1	2	4	0	1	39.1	28.1	28.1	21.359	192	192;192	14														3		0	32.482	0.8322	1.0379
M9PBU4;Q9VQG1	M9PBU4;Q9VQG1	2;2	2;2	2;2			;	2	2	2	2	1	2	0	0	1	2	0	0	1	2	0	0	7.8	7.8	7.8	36.604	320	320;326	NaN																0	9.0656	NaN	NaN
M9PBV1;P17276;Q59E23;E8NH57	M9PBV1;P17276;Q59E23	14;14;12;5	14;14;12;5	14;14;12;5	Protein henna	Hn	;;	4	14	14	14	13	11	4	5	13	11	4	5	13	11	4	5	47.3	47.3	47.3	51.66	452	452;452;447;178	9.42						1			7	11						0	323.31	0.76585	1.0119
O76268;Q9VQI8;M9PBV2;Q8IPZ6	O76268;Q9VQI8;M9PBV2	14;14;14;6	14;14;14;6	14;14;14;6		NTPase	;;	4	14	14	14	13	13	6	6	13	13	6	6	13	13	6	6	43.2	43.2	43.2	50.845	461	461;464;524;271	9.35								8	20	25	1					0	156.54	0.75416	1.0164
M9PBV6;Q9Y109	M9PBV6;Q9Y109	7;7	7;7	7;7		BcDNA.GH11023	;	2	7	7	7	6	4	2	0	6	4	2	0	6	4	2	0	9.5	9.5	9.5	73.408	653	653;702	7							3									0	6.4412	0.91572	1.0955
M9PBW0;Q9VSF3	M9PBW0;Q9VSF3	4;4	4;4	4;4	Nedd8-conjugating enzyme Ubc12	UbcE2M;Ubc12	;	2	4	4	4	4	4	0	0	4	4	0	0	4	4	0	0	39.2	39.2	39.2	20.737	181	181;181	NaN																0	43.6	0.81029	0.94894
M9PBW9;Q9VSL8;M9PEJ8;M9NDM3;M9PF06	M9PBW9;Q9VSL8;M9PEJ8;M9NDM3	65;65;63;48;12	65;65;63;48;12	65;65;63;48;12		rhea	;;;	5	65	65	65	62	61	28	25	62	61	28	25	62	61	28	25	41	41	41	304.65	2815	2815;2836;2689;2169;513	4.54		21	67	67	53	28	11	14	6	2	1	1				0	323.31	0.76052	0.93342
M9PBX0;P42003	M9PBX0;P42003	2;2	2;2	2;2	Mothers against decapentaplegic homolog;Protein mothers against dpp	Mad	;	2	2	2	2	1	2	0	0	1	2	0	0	1	2	0	0	5	5	5	57.889	525	525;455	NaN																0	6.0757	NaN	NaN
Q9VQF1;M9PBX3	Q9VQF1;M9PBX3	5;5	5;5	5;5		CG31689-RA	;	2	5	5	5	2	3	2	0	2	3	2	0	2	3	2	0	10.1	10.1	10.1	69.054	615	615;624	1.67	2	4														0	17.238	0.66575	1.1774
M9PHV2;M9PBZ1;P25123;M9PEV8	M9PHV2;M9PBZ1;P25123;M9PEV8	2;2;2;1	2;2;2;1	2;2;2;1	Gamma-aminobutyric acid receptor subunit beta	Rdl	;;;	4	2	2	2	1	2	0	0	1	2	0	0	1	2	0	0	5.8	5.8	5.8	65.656	606	606;608;606;606	NaN																0.00019972	2.7792	1.4302	1.7167
Q24474;M9PBZ2	Q24474;M9PBZ2	10;10	1;1	1;1		Rbp9	;	2	10	1	1	9	10	0	1	1	1	0	0	1	1	0	0	33.3	3.6	3.6	46.245	439	439;684	NaN																0.0002064	3.4505	1.1326	1.3824
M9PBZ9;P48598	M9PBZ9;P48598	13;13	13;13	13;13	Eukaryotic translation initiation factor 4E	eIF-4E	;	2	13	13	13	11	11	6	6	11	11	6	6	11	11	6	6	74.1	74.1	74.1	29.223	259	259;259	12												26				0	257.03	0.77894	0.98657
M9PC10;M9PC65;Q8IPL3;M9PB37;M9PEM2	M9PC10;M9PC65;Q8IPL3;M9PB37;M9PEM2	2;1;1;1;1	2;1;1;1;1	2;1;1;1;1			;;;;	5	2	2	2	1	1	0	0	1	1	0	0	1	1	0	0	1.3	1.3	1.3	164.86	1504	1504;1475;1501;1514;1518	NaN																0.0057027	1.3952	NaN	NaN
Q59DZ9;M9PCM5;X2J9D4;Q8I0H9;Q7KTP6;M9PC20;X2J8M5;Q8IPL0;Q59E00;Q9VMU5	Q59DZ9;M9PCM5;X2J9D4;Q8I0H9;Q7KTP6;M9PC20;X2J8M5;Q8IPL0;Q59E00;Q9VMU5	2;2;2;2;2;2;2;2;2;2	2;2;2;2;2;2;2;2;2;2	2;2;2;2;2;2;2;2;2;2		qtc	;;;;;;;;;	10	2	2	2	1	1	0	0	1	1	0	0	1	1	0	0	5.8	5.8	5.8	59.963	535	535;543;563;566;574;594;595;626;690;721	NaN																0	5.7181	0.69483	0.8242
M9PER0;Q8IGP1;M9PC24	M9PER0;Q8IGP1;M9PC24	10;10;10	1;1;1	0;0;0		CG8154	;;	3	10	1	0	10	10	0	5	1	1	0	0	0	0	0	0	22.8	1.6	0	55.977	500	500;501;502	NaN																0.0091104	1.0365	1.2546	1.5465
M9PC43	M9PC43	27	27	2	Glycerol-3-phosphate dehydrogenase [NAD(+)]	Gpdh		1	27	27	2	23	23	16	25	23	23	16	25	2	2	0	2	87.3	87.3	7.1	38.613	353	353	11.4	8	5	1	4	5	4	5	18	17	19	58	183	39	27	38	0	323.31	0.62264	1.0318
X2J6N9;M9PC50;Q9VQ25	X2J6N9;M9PC50;Q9VQ25	2;2;2	2;2;2	2;2;2		haf	;;	3	2	2	2	1	2	0	0	1	2	0	0	1	2	0	0	3.9	3.9	3.9	91.153	852	852;981;982	NaN																0	8.3364	0.52204	0.6348
Q7KUE9;M9PC57;Q9VTD6;M9PEU1;M9PI01;Q8IQF2	Q7KUE9;M9PC57;Q9VTD6;M9PEU1	4;4;4;4;1;1	4;4;4;4;1;1	4;4;4;4;1;1		CG6327	;;;	6	4	4	4	2	3	0	0	2	3	0	0	2	3	0	0	11.8	11.8	11.8	54.141	490	490;499;502;572;455;482	NaN																0	11.502	0.79954	0.96397
Q0E8F8;M9PI07;M9PC64;Q8IQE9;M9PF47	Q0E8F8;M9PI07;M9PC64;Q8IQE9;M9PF47	1;1;1;1;1	1;1;1;1;1	1;1;1;1;1		fd68A	;;;;	5	1	1	1	1	1	0	0	1	1	0	0	1	1	0	0	1.8	1.8	1.8	80.02	740	740;745;745;746;760	NaN																0.0024847	2.0167	0.75286	0.8914
M9PC73;Q9VM93;M9PCR7;M9PCD4	M9PC73;Q9VM93;M9PCR7;M9PCD4	12;12;12;12	12;12;12;12	12;12;12;12		Liprin-alpha	;;;	4	12	12	12	9	9	0	0	9	9	0	0	9	9	0	0	16.4	16.4	16.4	129.76	1158	1158;1201;1205;1214	NaN																0	20.46	0.70305	0.83672
M9PC85;Q9V3V0	M9PC85;Q9V3V0	2;2	2;2	2;2		x16	;	2	2	2	2	2	1	0	0	2	1	0	0	2	1	0	0	17.9	17.9	17.9	27.711	257	257;258	NaN																0.00020488	3.2982	0.89	1.0657
M9PC89;P17133	M9PC89;P17133	10;10	10;10	10;10	U1 small nuclear ribonucleoprotein 70 kDa	snRNP-U1-70K	;	2	10	10	10	7	9	1	0	7	9	1	0	7	9	1	0	31.7	31.7	31.7	52.9	448	448;448	9									2							0	29.965	0.81404	0.96049
M9PC96;Q9VTU3;F0JAN9;M9PEY9	M9PC96;Q9VTU3;F0JAN9;M9PEY9	12;12;11;11	12;12;11;11	12;12;11;11	Rho GTPase-activating protein 68F	RhoGAP68F	;;;	4	12	12	12	7	7	5	2	7	7	5	2	7	7	5	2	33	33	33	54.969	476	476;476;419;475	8								14								0	31.449	0.64633	0.88259
Q9VQ94;M9PC99	Q9VQ94;M9PC99	16;16	16;16	16;16		Sec24CD	;	2	16	16	16	14	16	4	4	14	16	4	4	14	16	4	4	19.9	19.9	19.9	129.27	1193	1193;1231	5.93	2	1			11	12	14	4								0	125.02	0.76028	0.9369
M9PCA1;P11449	M9PCA1;P11449	1;1	1;1	1;1	Vitelline membrane protein Vm26Aa	Vm26Aa	;	2	1	1	1	1	1	0	0	1	1	0	0	1	1	0	0	15.6	15.6	15.6	14.321	141	141;141	NaN																0	44.486	0.0096563	0.011822
M9PCA6;Q9VMJ5	M9PCA6;Q9VMJ5	9;9	9;9	9;9		Gal	;	2	9	9	9	9	8	4	3	9	8	4	3	9	8	4	3	24.2	24.2	24.2	75.104	670	670;672	7.71							6	15								0	241.75	0.80509	1.0672
Q9VTW8;M9PCA7;M9PI37	Q9VTW8;M9PCA7;M9PI37	16;16;16	16;16;16	16;16;16		Ncc69	;;	3	16	16	16	14	13	8	5	14	13	8	5	14	13	8	5	17.4	17.4	17.4	129.18	1171	1171;1191;1207	2.91	10	16	18	12	9											0	65.176	0.69719	0.99814
M9PCB0	M9PCB0	1	1	1				1	1	1	1	1	1	0	1	1	1	0	1	1	1	0	1	14.8	14.8	14.8	8.9977	81	81	15															1	0.00078018	2.3248	2.3697	4.1304
M9PCC1;O18640;M9PB67	M9PCC1;O18640	14;14;4	14;14;4	14;14;4	Guanine nucleotide-binding protein subunit beta-like protein	Rack1	;	3	14	14	14	13	14	6	11	13	14	6	11	13	14	6	11	61.3	61.3	61.3	35.618	318	318;318;109	12											1	40	3			0	323.31	0.82552	1.0085
M9PCC3;P91641	M9PCC3;P91641	1;1	1;1	1;1	Mediator of RNA polymerase II transcription subunit 20	MED20	;	2	1	1	1	1	1	0	0	1	1	0	0	1	1	0	0	5.2	5.2	5.2	29.397	268	268;252	NaN																0	6.0649	0.95109	1.1458
M9PI47;M9PCC4;Q9XZ09;Q8IQH9;Q8IQI0	M9PI47;M9PCC4;Q9XZ09;Q8IQH9;Q8IQI0	2;2;2;1;1	2;2;2;1;1	1;1;1;1;1		Sap130	;;;;	5	2	2	1	1	1	0	0	1	1	0	0	1	1	0	0	3.8	3.8	1.2	122.43	1209	1209;1210;1219;1257;1294	NaN																0	9.0264	0.76453	0.89324
M9PCE0;Q01604	M9PCE0;Q01604	25;25	25;25	25;25	Phosphoglycerate kinase	Pgk	;	2	25	25	25	23	23	23	20	23	23	23	20	23	23	23	20	87.7	87.7	87.7	43.861	415	415;415	10.9	7	7	1	1	5	5	8	9	36	112	90	62	37	44	30	0	323.31	0.57686	0.97728
M9PCE5;Q9VU94	M9PCE5;Q9VU94	76;76	76;76	76;76		Hml	;	2	76	76	76	54	68	5	4	54	68	5	4	54	68	5	4	25.7	25.7	25.7	426.15	3842	3842;3843	2.69		11	1							1						0	323.31	0.83084	1.0092
M9PCE8;Q9VLJ6	M9PCE8;Q9VLJ6	9;9	9;9	9;9	Angiotensin-converting enzyme-related protein	Acer	;	2	9	9	9	7	7	6	5	7	7	6	5	7	7	6	5	19.5	19.5	19.5	73.056	630	630;630	7.54							13	15								0	34.844	0.56448	0.97936
M9PCF8;Q9VUC6	M9PCF8;Q9VUC6	4;4	4;4	4;4	Formin-like protein CG32138	CG32138	;	2	4	4	4	1	3	1	1	1	3	1	1	1	3	1	1	5	5	5	124.97	1113	1113;1183	5					4											0	25.937	0.40111	0.92024
M9PCG1;M9PCA2	M9PCG1;M9PCA2	20;19	1;0	1;0			;	2	20	1	1	17	17	11	14	1	1	1	1	1	1	1	1	51	2.8	2.8	52.799	496	496;473	9.1	2								8	7	2	1	1			0	18.434	0.93503	0.90924
M9PCH8;Q9VLU0	M9PCH8;Q9VLU0	4;4	4;4	4;4	Barrier-to-autointegration factor	baf	;	2	4	4	4	3	4	3	3	3	4	3	3	3	4	3	3	71.1	71.1	71.1	10.116	90	90;90	15															16	0	226.88	0.74263	0.93218
M9PCI2;Q9V3U2	M9PCI2;Q9V3U2	7;7	7;7	7;7	H/ACA ribonucleoprotein complex subunit 2-like protein	NHP2	;	2	7	7	7	5	5	4	3	5	5	4	3	5	5	4	3	60.6	60.6	60.6	17.723	160	160;160	14.4														7	4	0	101.16	0.64521	0.83016
M9PCI5;Q9VLS1	M9PCI5;Q9VLS1	9;9	9;9	9;9	Probable phosphorylase b kinase regulatory subunit beta	CG8475	;	2	9	9	9	6	6	4	3	6	6	4	3	6	6	4	3	11.6	11.6	11.6	125.32	1098	1098;1093	5					7											0	17.728	0.61381	0.97284
M9PCI6;Q9VQW7;Q9VQW1;M9NCR3;A0A023GPK8	M9PCI6;Q9VQW7	5;5;1;1;1	5;5;1;1;1	5;5;1;1;1		ed	;	5	5	5	5	4	5	0	0	4	5	0	0	4	5	0	0	6.3	6.3	6.3	140.49	1281	1281;1332;1198;1323;1447	NaN																0	16.765	0.86309	1.0213
M9PCK1;Q9VKZ6	M9PCK1;Q9VKZ6	14;14	14;14	14;14			;	2	14	14	14	9	10	0	2	9	10	0	2	9	10	0	2	28.8	28.8	28.8	76.753	685	685;686	9						1						1				0	56.75	0.72244	0.87462
M9PCK5;Q9VR35;M9PC59	M9PCK5;Q9VR35;M9PC59	11;11;10	11;11;10	11;11;10		mxt	;;	3	11	11	11	8	9	2	4	8	9	2	4	8	9	2	4	22.4	22.4	22.4	67.335	629	629;653;631	7							9									0	70.984	0.82087	0.98032
M9PCK7;Q9VLJ8	M9PCK7;Q9VLJ8	2;2	2;2	2;2	Adenylyltransferase and sulfurtransferase MOCS3;Adenylyltransferase and sulfurtransferase MOCS3;Molybdopterin-synthase adenylyltransferase;Molybdopterin-synthase sulfurtransferase	CG13090	;	2	2	2	2	1	1	0	1	1	1	0	1	1	1	0	1	10.8	10.8	10.8	50.238	453	453;453	9									1							0	8.4245	0.44188	0.96163
M9PCL4;Q9VMV6	M9PCL4;Q9VMV6	3;3	3;3	3;3	SelT-like protein	CG3887	;	2	3	3	3	3	2	2	3	3	2	2	3	3	2	2	3	23.2	23.2	23.2	22.323	198	198;198	15															9	0	79.674	0.40869	0.83082
M9PCL5;Q9VKX4	M9PCL5;Q9VKX4	10;10	10;10	10;10	28S ribosomal protein S7, mitochondrial	mRpS7	;	2	10	10	10	8	8	2	1	8	8	2	1	8	8	2	1	52.8	52.8	52.8	25.14	218	218;218	14														7		0	37.593	0.80751	1.0578
M9PCL6;P08761;Q7KUM8;M9PI66;Q7KUN2	M9PCL6;P08761;Q7KUM8;M9PI66	7;7;6;6;2	7;7;6;6;2	7;7;6;6;2	Peptide methionine sulfoxide reductase	Eip71CD	;;;	5	7	7	7	2	4	4	5	2	4	4	5	2	4	4	5	36.4	36.4	36.4	29.384	261	261;246;239;245;82	13													14			0	36.288	0.23515	0.64088
M9PCM2	M9PCM2	1	1	1				1	1	1	1	1	1	0	0	1	1	0	0	1	1	0	0	5.2	5.2	5.2	14.18	135	135	NaN																0.0058619	1.3448	0.94703	1.1515
M9PCM4;P29052	M9PCM4;P29052	5;5	5;5	5;5	Transcription initiation factor IIB	TfIIB	;	2	5	5	5	3	3	2	1	3	3	2	1	3	3	2	1	27.3	27.3	27.3	34.369	315	315;315	12												6				0	7.5317	0.61052	0.91936
M9PCM8;M9MRF5;M9MRD6;M9PC23	M9PCM8;M9MRF5;M9MRD6;M9PC23	370;369;369;206	2;1;1;2	2;1;1;2		Msp300	;;;	4	370	2	2	306	330	128	124	2	2	0	0	2	2	0	0	47.6	0.5	0.5	1358.4	11917	11917;11986;11999;7962	NaN																0	221.16	0.884	1.0169
M9PCN6;P16554	M9PCN6;P16554	3;3	3;3	3;3	Protein numb	numb	;	2	3	3	3	1	3	0	0	1	3	0	0	1	3	0	0	7.4	7.4	7.4	60.613	556	556;556	NaN																0	10.299	0.78051	0.99096
Q9VMK9;M9PCP3	Q9VMK9;M9PCP3	1;1	1;1	1;1			;	2	1	1	1	1	1	1	0	1	1	1	0	1	1	1	0	2.3	2.3	2.3	145.29	1295	1295;1318	4				1												0	7.8126	0.37371	0.59869
M9PCQ1;Q27597;Q8IPJ7	M9PCQ1;Q27597;Q8IPJ7	33;33;29	33;33;29	33;33;29	NADPH--cytochrome P450 reductase	Cpr	;;	3	33	33	33	26	26	12	13	26	26	12	13	26	26	12	13	61.1	61.1	61.1	76.346	679	679;679;550	7.39							62	13	1	1		1			1	0	323.31	0.73283	0.95282
M9PCQ3;Q9VUX7	M9PCQ3	12;2	1;1	1;1		Mbs		2	12	1	1	8	10	0	0	0	1	0	0	0	1	0	0	17.6	1	1	120.25	1111	1111;377	NaN																0.00019916	2.7332	NaN	NaN
M9PCQ6;M9PD90;Q9VKG8	M9PCQ6;M9PD90;Q9VKG8	7;7;7	7;7;7	7;7;7			;;	3	7	7	7	3	5	1	1	3	5	1	1	3	5	1	1	5.7	5.7	5.7	162.52	1497	1497;1915;1916	8.5							1			1						0	7.7341	0.76976	1.0238
M9PCQ8;Q9XTN2	M9PCQ8;Q9XTN2	8;8	8;8	8;8	Insulin receptor substrate 1	chico	;	2	8	8	8	6	3	0	0	6	3	0	0	6	3	0	0	14.5	14.5	14.5	107.83	968	968;968	NaN																0	23.576	0.85717	1.0159
Q9VKF5;M9PCR1	Q9VKF5;M9PCR1	1;1	1;1	1;1			;	2	1	1	1	0	0	1	0	0	0	1	0	0	0	1	0	6.8	6.8	6.8	24.116	220	220;223	12												2				0.0061953	1.2716	0.06191	0.17808
M9PCS0;Q8IPJ3;M9PCD7;M9PB55;Q9VM88;M9PC77;E1JHA3	M9PCS0;Q8IPJ3;M9PCD7;M9PB55	17;17;16;16;4;4;3	17;17;16;16;4;4;3	17;17;16;16;4;4;3			;;;	7	17	17	17	9	13	1	3	9	13	1	3	9	13	1	3	8.8	8.8	8.8	314.99	2839	2839;2892;2798;2851;834;887;180	8.75				1		1					1			1		0	76.733	0.77425	0.93788
M9PCV1;Q9VK27	M9PCV1;Q9VK27	1;1	1;1	1;1	alpha-1,2-Mannosidase	Edem2	;	2	1	1	1	1	1	0	0	1	1	0	0	1	1	0	0	1.8	1.8	1.8	89.349	792	792;801	NaN																0.0048689	1.6472	0.74806	0.87958
M9PCV2;Q9VVE5;B7Z063;M9NDB5;M9NG33	M9PCV2;Q9VVE5;B7Z063;M9NDB5;M9NG33	5;5;4;4;4	5;5;4;4;4	5;5;4;4;4	RNA-binding protein Musashi homolog Rbp6	Rbp6	;;;;	5	5	5	5	4	5	1	2	4	5	1	2	4	5	1	2	20.8	20.8	20.8	40.188	371	371;369;162;225;259	12											1	2	1			0	65.343	0.84385	1.0075
M9PCV9;Q9VVI9	M9PCV9;Q9VVI9	6;6	6;6	6;6	Charged multivesicular body protein 5	Vps60;CG6259	;	2	6	6	6	6	6	2	4	6	6	2	4	6	6	2	4	42.9	42.9	42.9	25.151	226	226;226	12												8				0	160.03	0.7178	0.89736
Q8IPG9;M9PCW5;Q7KTJ7	Q8IPG9;M9PCW5;Q7KTJ7	10;10;10	10;10;10	10;10;10		Bsg	;;	3	10	10	10	7	7	7	9	7	7	7	9	7	7	7	9	35.1	35.1	35.1	29.225	265	265;266;648	11.5									1		23	25				0	70.198	0.4891	0.94895
M9PCW9;Q8IQT0	M9PCW9;Q8IQT0	2;2	2;2	2;2			;	2	2	2	2	1	2	0	0	1	2	0	0	1	2	0	0	17.5	17.5	17.5	17.055	154	154;195	NaN																0	14.076	NaN	NaN
M9PCX4;E2QCY2;Q9VVT8	M9PCX4;E2QCY2;Q9VVT8	14;13;13	14;13;13	14;13;13		CG3961-RD;CG3961-RA	;;	3	14	14	14	12	11	5	5	12	11	5	5	12	11	5	5	35.1	35.1	35.1	74.617	666	666;654;704	7.31	1						11	14								0	194.32	0.78357	0.98152
O61362;Q8MRK4;M9PCY3;M9PD94;O61360;M9PFM9;O61361	O61362;Q8MRK4;M9PCY3;M9PD94;O61360;M9PFM9;O61361	3;3;3;3;3;2;2	3;3;3;3;3;2;2	3;3;3;3;3;2;2		crol	;;;;;;	7	3	3	3	2	3	0	0	2	3	0	0	2	3	0	0	5.2	5.2	5.2	82.882	756	756;878;878;907;962;686;891	NaN																0	7.5981	0.94608	1.1632
M9PCY7;Q9VVY3	M9PCY7;Q9VVY3	10;10	10;10	10;10	Glycogen-binding subunit 76A	Gbs-76A	;	2	10	10	10	4	6	8	10	4	6	8	10	4	6	8	10	19.7	19.7	19.7	73.966	681	681;681	6.45						37	9	6	1							0	109.17	0.51463	1.2164
Q8SYU0;M9PD03	Q8SYU0;M9PD03	3;3	3;3	3;3			;	2	3	3	3	3	2	0	0	3	2	0	0	3	2	0	0	17.3	17.3	17.3	23.779	208	208;218	NaN																0	5.0655	0.85329	1.0324
M9PD09;Q9VW56	M9PD09;Q9VW56	8;8	8;8	8;8	Probable prefoldin subunit 6	CG7770	;	2	8	8	8	7	7	2	2	7	7	2	2	7	7	2	2	63.2	63.2	63.2	14.428	125	125;125	15															8	0	156.22	0.75148	1.0878
M9PD14;P35554	M9PD14;P35554	13;13	13;13	13;13	Flightin	fln	;	2	13	13	13	6	7	8	11	6	7	8	11	6	7	8	11	95.1	95.1	95.1	20.656	182	182;182	13.6													56	37	14	0	210.03	0.48834	0.62155
M9PD17;Q9VW83	M9PD17;Q9VW83	3;3	3;3	3;3		gig	;	2	3	3	3	2	2	0	0	2	2	0	0	2	2	0	0	2.2	2.2	2.2	203.79	1844	1844;1847	NaN																0.00020044	2.8935	0.7922	0.9178
M9PD18;P48602	M9PD18;P48602	16;16	12;12	12;12	V-type proton ATPase catalytic subunit A isoform 1	Vha68-1	;	2	16	12	12	13	14	10	9	10	11	7	6	10	11	7	6	42	35.2	35.2	68.375	614	614;614	7.71							12	29								0	323.31	0.67218	0.95592
M9PD22;P04657	M9PD22;P04657	7;7	6;6	6;6	Cytochrome c-1	Cyt-c-d	;	2	7	6	6	5	5	2	3	4	4	1	3	4	4	1	3	51.4	44.8	44.8	11.369	105	105;105	14.9														1	9	0	36.184	0.09868	0.33942
Q9VK35;M9PD23	Q9VK35;M9PD23	1;1	1;1	1;1		DnaJ-H	;	2	1	1	1	1	1	0	0	1	1	0	0	1	1	0	0	2.6	2.6	2.6	43.937	389	389;440	NaN																0.006555	1.261	0.85285	1.032
M9PD26;P19967	M9PD26;P19967	9;9	9;9	9;9	Cytochrome b5-related protein	Cyt-b5-r	;	2	9	9	9	9	9	3	3	9	9	3	3	9	9	3	3	32.6	32.6	32.6	50.355	436	436;436	3.56	13	18	7	4	4					9						0	191.49	0.70265	1.1048
M9PD65	M9PD65	16	1	1		RanGAP		1	16	1	1	10	12	10	3	0	0	1	0	0	0	1	0	45.1	2.6	2.6	65.183	588	588	8								1								0.0048264	1.5217	NaN	NaN
Q9VP35;M9PD70	Q9VP35;M9PD70	2;2	2;2	2;2			;	2	2	2	2	0	2	0	0	0	2	0	0	0	2	0	0	6.9	6.9	6.9	57.646	523	523;530	NaN																0	6.2908	1.789	2.173
M9PD73;M9PDF6;Q9VIT9;M9PDR0	M9PD73;M9PDF6;Q9VIT9;M9PDR0	52;52;52;52	52;52;52;52	52;52;52;52		Tep4	;;;	4	52	52	52	39	41	26	21	39	41	26	21	39	41	26	21	52	52	52	166.37	1476	1476;1478;1496;1498	4.15			24	120	19	11	3									0	323.31	0.76723	1.3403
M9PD75;Q94920	M9PD75;Q94920	25;25	25;25	25;25	Voltage-dependent anion-selective channel	porin	;	2	25	25	25	20	20	18	21	20	20	18	21	20	20	18	21	94.7	94.7	94.7	30.55	282	282;282	12.7	5	3			1	2	2	4	1			46	186	40	29	0	323.31	0.75678	1.0088
M9PIH3;M9PD81;M9PGC5	M9PIH3;M9PD81;M9PGC5	5;5;5	5;5;5	5;5;5		Wnk	;;	3	5	5	5	2	2	1	1	2	2	1	1	2	2	1	1	2.8	2.8	2.8	248.9	2243	2243;2441;2462	4.5			2			2										0	6.8622	0.60759	0.70183
M9PD95;Q03017	M9PD95;Q03017	7;7	7;7	7;7	NF-kappa-B inhibitor cactus	cact	;	2	7	7	7	6	5	1	1	6	5	1	1	6	5	1	1	24.2	24.2	24.2	53.818	500	500;500	8								4								0	35.111	0.69601	0.89488
M9PDA6;Q9VIK9	M9PDA6;Q9VIK9	4;4	4;4	4;4	Methyltransferase-like protein 13	CG2614	;	2	4	4	4	2	2	2	0	2	2	2	0	2	2	2	0	7.5	7.5	7.5	75.533	669	669;673	7							4									0	39.071	0.64819	0.79678
Q2PDR9;M9PDB2;Q7KT16;Q9VIJ4	Q2PDR9;M9PDB2;Q7KT16;Q9VIJ4	17;17;17;16	17;17;17;16	17;17;17;16		vari	;;;	4	17	17	17	14	15	6	5	14	15	6	5	14	15	6	5	44.8	44.8	44.8	53.437	469	469;611;636;615	9.08									22	2						0	101.97	0.69712	0.88277
M9PDC1;Q9VJ99	M9PDC1;Q9VJ99	2;2	2;2	2;2			;	2	2	2	2	1	1	0	1	1	1	0	1	1	1	0	1	9.3	9.3	9.3	29.618	257	257;258	12												1				0.00020375	3.1982	0.36452	0.64702
Q9VIV2;M9PDF2	Q9VIV2;M9PDF2	11;11	11;11	11;11		swm	;	2	11	11	11	6	8	1	0	6	8	1	0	6	8	1	0	17.6	17.6	17.6	115.72	1062	1062;1063	7							1									0	44.968	0.64486	0.78906
M9PDF9;Q9V3D5	M9PDF9;Q9V3D5	1;1	1;1	1;1	Dual specificity tyrosine-phosphorylation-regulated kinase 2	Dyrk2;smi35A	;	2	1	1	1	0	0	0	1	0	0	0	1	0	0	0	1	2	2	2	82.398	746	746;722	10										1						1	-2	NaN	NaN
M9PDG9;O46100	M9PDG9;O46100	1;1	1;1	1;1		fs(1)N	;	2	1	1	1	1	0	0	0	1	0	0	0	1	0	0	0	1.7	1.7	1.7	77.672	711	711;712	NaN																0.00077988	2.3225	NaN	NaN
Q9W0S4;M9PE21;M9PDI0	Q9W0S4;M9PE21;M9PDI0	3;3;3	3;3;3	3;3;3		miple2	;;	3	3	3	3	2	3	0	0	2	3	0	0	2	3	0	0	15.4	15.4	15.4	30.461	279	279;281;282	NaN																0	8.0735	0.96799	1.1637
M9PDK5;Q9V3J1	M9PDK5;Q9V3J1	17;17	17;17	17;17	V-type proton ATPase subunit H	VhaSFD	;	2	17	17	17	17	15	7	5	17	15	7	5	17	15	7	5	51.5	51.5	51.5	53.733	468	468;468	9.06		1						16	11	26						0	323.31	0.79927	0.99744
M9PDL0	M9PDL0	13	1	1				1	13	1	1	7	11	4	2	1	1	1	0	1	1	1	0	52.2	2.9	2.9	36.889	347	347	9									1							0.0002002	2.8858	0.90553	0.88029
M9PDL9;P16568;M9NDR2;M9PDB8	M9PDL9;P16568;M9NDR2;M9PDB8	24;24;23;23	24;24;23;23	24;24;23;23	Protein bicaudal D	BicD	;;;	4	24	24	24	9	16	13	6	9	16	13	6	9	16	13	6	45.8	45.8	45.8	88.953	782	782;782;750;802	6						33										0	85.261	0.71251	1.0484
Q9W4X4;M9PDM4	Q9W4X4;M9PDM4	7;7	7;7	7;7		PI4KIIIalpha	;	2	7	7	7	2	3	1	2	2	3	1	2	2	3	1	2	4.8	4.8	4.8	239.76	2134	2134;2154	4				4												0	12.287	0.59789	0.88574
M9PDN3;Q9W0C9	M9PDN3;Q9W0C9	7;7	7;7	7;7			;	2	7	7	7	3	5	2	1	3	5	2	1	3	5	2	1	10.7	10.7	10.7	128.01	1154	1154;1509	5.83			2	1				2	1							0	33.696	0.70937	0.9443
Q8INW9;M9PDP3;Q9VIX7	Q8INW9;M9PDP3;Q9VIX7	6;6;6	6;6;6	6;6;6		fon	;;	3	6	6	6	5	5	2	1	5	5	2	1	5	5	2	1	21.4	21.4	21.4	56.59	565	565;574;577	8								6								0	323.31	0.58098	0.93252
Q9VPK3;M9PDQ9	Q9VPK3;M9PDQ9	9;9	9;9	9;9		CG18501	;	2	9	9	9	3	6	4	5	3	6	4	5	3	6	4	5	36.6	36.6	36.6	47.445	413	413;416	10.4										13	8					0	50.941	0.54456	1.0853
Q8IRS2;M9PJ39;M9PDT1;Q9W4G6	Q8IRS2;M9PJ39;M9PDT1;Q9W4G6	1;1;1;1	1;1;1;1	1;1;1;1		CG2861-RA	;;;	4	1	1	1	1	1	0	0	1	1	0	0	1	1	0	0	0.9	0.9	0.9	87.894	808	808;1873;1873;1893	NaN																0.0091202	1.0409	0.92381	1.0818
M9PDU4;Q94519	M9PDU4;Q94519	5;4	5;4	5;4	Acyl carrier protein;Acyl carrier protein, mitochondrial	ND-ACP;mtacp1	;	2	5	5	5	3	5	2	3	3	5	2	3	3	5	2	3	25.4	25.4	25.4	20.581	181	181;152	12.9	3														17	0	11.831	0.74918	1.145
M9PDW0;Q9W0C1;M9PE71	M9PDW0;Q9W0C1;M9PE71	3;3;3	3;3;3	1;1;1		nSyb	;;	3	3	3	1	3	3	3	2	3	3	3	2	1	1	1	0	68	68	31.2	13.351	125	125;183;206	14.2													1	14	5	0	183.02	0.44502	0.78056
M9PGT0;M9PDW8;A8JV00;X2JDY1;M9MSA5;X2JIN0	M9PGT0;M9PDW8;A8JV00;X2JDY1;M9MSA5;X2JIN0	68;68;61;60;58;57	68;68;61;60;58;57	12;12;12;12;12;12			;;;;;	6	68	68	12	49	59	5	6	49	59	5	6	10	8	0	0	20.4	20.4	3	574.84	5128	5128;5182;4979;4925;4862;4808	7.89		1		1	4	3	3	2	4	4	4	1				0	323.31	0.81093	1.0251
M9PDX8;Q7JS69	M9PDX8;Q7JS69	9;8	9;8	9;8		nrv3	;	2	9	9	9	7	7	8	6	7	7	8	6	7	7	8	6	46.3	46.3	46.3	36.512	313	313;311	9.44	5	4	1							1	35	9				0	220.84	0.66899	0.86793
M9PDZ6;M9PEA0;M9PBJ0;Q9I7U4;M9PDS3;M9PEA5;M9PBI9;M9PDZ9;M9PGZ0;M9PDS8;M9NDX0	M9PDZ6;M9PEA0;M9PBJ0;Q9I7U4;M9PDS3;M9PEA5;M9PBI9;M9PDZ9;M9PGZ0;M9PDS8	409;409;400;400;399;398;367;360;333;306;133	409;409;400;400;399;398;367;360;333;306;133	8;8;8;8;8;8;8;8;8;8;0	Titin	sls	;;;;;;;;;	11	409	409	8	309	341	141	150	309	341	141	150	5	6	3	4	41.5	41.5	0.7	2099.5	18440	18440;18468;18031;18141;18017;15953;15481;16146;15478;10625;4811	2.96	393	537	292	310	191	81	30	28	7	1						0	323.31	0.70007	0.91093
94;515495;515496;515497;515952;515953;515954;515955;515956;515957;515958;515959;516409;516496;517130;517131;517132;517133;517134;517135;517136;517137;517138;517139;517140;517141;517142;517143;517144;517145;517390;517391;517392;517393;517394;517395;517396;517397;517398;517399;517400;517401;517402;517403;517404;517405;517406;517407;517408;517409;517410;517411;517412;517413;517414;517415;517416;5174…	7338;8930;9020;13989;14213;19550;21460;21595;24924;27647;31211;31236;31772;31848;31881;32299;32550;32715;32759;32817;32831;35468;37763;38265;42936;43007;44891;45193;46419;47582;48749;49440;49975;50790;50926;54902;54910;56167;59353;60433;60473;65626;65634;65884;67340;69318;73047;77914;80088;80559;82816;83955;84004;84463;86058;86918;87712;89680;90442;90884;90888;92050;92811;94319;97417;97554;98275;…	1593;1594;1595;1596;1597;1598;1599;1600;1601;1602;1603;1604;1605;1606;1607;1608;1609;1610;1611;1612;1613;1614;1615;1616;1617;1618;1619;1620;1621;1622;1623	360;783;1114;1798;1989;2606;2612;2785;2851;2934;3371;3385;3501;3638;3660;3784;3918;3927;3969;3986;4145;4305;4717;6455;7269;7271;7332;12614;15175;15788;17279
M9PE14;Q9W021	M9PE14;Q9W021	6;6	6;6	6;6	39S ribosomal protein L23, mitochondrial	mRpL23	;	2	6	6	6	5	5	1	1	5	5	1	1	5	5	1	1	48.7	48.7	48.7	17.877	150	150;150	15															3	0	46.238	0.8858	1.0678
Q9VQB3;M9PE54	Q9VQB3;M9PE54	6;6	6;6	6;6		CG3597-RA	;	2	6	6	6	4	5	2	2	4	5	2	2	4	5	2	2	28.1	28.1	28.1	37.812	335	335;337	12												5				0	64.988	0.87702	1.2735
M9PE74;Q9W2U7	M9PE74;Q9W2U7	21;21	21;21	21;21		nocte	;	2	21	21	21	16	17	5	0	16	17	5	0	16	17	5	0	14.7	14.7	14.7	235.04	2305	2305;2309	7.38				1	1	5	2	1	5			1				0	91.145	0.76368	0.89691
M9PE80;Q9VQE5	M9PE80;Q9VQE5	1;1	1;1	1;1	Proteasome subunit beta type;Probable proteasome subunit beta type-2	Prosbeta4R2	;	2	1	1	1	1	0	0	0	1	0	0	0	1	0	0	0	4.3	4.3	4.3	23.721	210	210;210	NaN																0.00058824	2.4112	NaN	NaN
M9PEA6;O76927	M9PEA6;O76927	5;5	5;5	5;5	40S ribosomal protein S21	RpS21	;	2	5	5	5	5	5	2	2	5	5	2	2	5	5	2	2	97.6	97.6	97.6	9.1672	83	83;83	15															10	0	282.08	0.83606	0.99565
M9PEB1;Q9VRV1;M9PEH8	M9PEB1;Q9VRV1;M9PEH8	14;14;13	14;14;13	14;14;13			;;	3	14	14	14	5	8	7	3	5	8	7	3	5	8	7	3	27.1	27.1	27.1	108.44	967	967;991;996	5.42	1				11	4	1	2								0	86.597	0.48098	1.0207
M9PEB5;Q9VRW2	M9PEB5;Q9VRW2	3;3	3;3	3;3			;	2	3	3	3	1	3	0	1	1	3	0	1	1	3	0	1	3.6	3.6	3.6	134.1	1206	1206;1320	5					1											0	8.4323	0.64631	0.80506
M9PEB8;Q9VRX6	M9PEB8;Q9VRX6	1;1	1;1	1;1	Innexin;Innexin inx4	zpg	;	2	1	1	1	0	1	0	0	0	1	0	0	0	1	0	0	3.5	3.5	3.5	42.784	367	367;367	NaN																0	7.203	NaN	NaN
M9PEJ2;M9PHL4;M9PES8;M9PEC1;Q9VRY6;M9PBS9	M9PEJ2;M9PHL4;M9PES8;M9PEC1;Q9VRY6;M9PBS9	9;9;9;9;9;8	9;9;9;9;9;8	9;9;9;9;9;8			;;;;;	6	9	9	9	6	8	2	2	6	8	2	2	6	8	2	2	34	34	34	41.459	379	379;384;396;400;417;327	10.5									5	5	1	3	2			0	101.39	0.78369	1.0749
M9PEE8;Q8IQ13	M9PEE8;Q8IQ13	1;1	1;1	1;1	Probable RNA-binding protein EIF1AD	CG31957	;	2	1	1	1	1	1	0	0	1	1	0	0	1	1	0	0	9.4	9.4	9.4	18.537	159	159;159	NaN																0.00019837	2.6788	0.82461	0.97887
M9PEF6;M9PC31;Q9VQX4	M9PEF6;M9PC31;Q9VQX4	16;15;15	16;15;15	16;15;15	Nicotinate phosphoribosyltransferase	CG3714	;;	3	16	16	16	14	11	5	4	14	11	5	4	14	11	5	4	34.9	34.9	34.9	73.377	662	662;550;555	8							2	15	2							0	161.97	0.77878	0.94785
M9PH06;X2JJV1;M9PEF9;Q23977	M9PH06;X2JJV1;M9PEF9;Q23977	1;1;1;1	1;1;1;1	1;1;1;1	Dual specificity mitogen-activated protein kinase kinase hemipterous	hep	;;;	4	1	1	1	1	1	0	0	1	1	0	0	1	1	0	0	3.7	3.7	3.7	53.131	492	492;1153;1162;1178	NaN																0.00020329	3.1404	0.67225	0.816
M9PEG1	M9PEG1	11	11	11				1	11	11	11	8	7	3	4	8	7	3	4	8	7	3	4	22.8	22.8	22.8	75.619	694	694	5.5					6	3	1									0	168.56	0.74027	1.0534
M9PEI3;Q9VYA8;M9NDW0	M9PEI3;Q9VYA8;M9NDW0	5;5;4	5;5;4	5;5;4	Transport and Golgi organization protein 2	Tango2	;;	3	5	5	5	3	4	1	1	3	4	1	1	3	4	1	1	34.6	34.6	34.6	31.458	283	283;283;340	13													3			0	47.063	0.67485	1.0108
M9PEI9;Q9VY93	M9PEI9;Q9VY93	4;4	4;4	4;4	Probable methylthioribulose-1-phosphate dehydratase	CG11134	;	2	4	4	4	4	4	3	3	4	4	3	3	4	4	3	3	22	22	22	26.011	227	227;227	13.5													6	6		0	53.496	0.78572	1.0984
M9PF10;M9PEJ9;Q9VSM4	M9PF10;M9PEJ9;Q9VSM4	6;6;6	6;6;6	6;6;6			;;	3	6	6	6	4	6	1	1	4	6	1	1	4	6	1	1	22.8	22.8	22.8	49.149	425	425;434;436	11											3					0	39.177	0.85862	1.0718
M9PEK0;Q9VS24	M9PEK0;Q9VS24	1;1	1;1	1;1	Protein melted	melt	;	2	1	1	1	0	1	0	0	0	1	0	0	0	1	0	0	1.2	1.2	1.2	107.91	992	992;994	NaN																0.00019897	2.7239	NaN	NaN
M9PEL1;Q07327	M9PEL1;Q07327	22;22	22;22	22;22	Protein ROP	Rop	;	2	22	22	22	15	18	7	7	15	18	7	7	15	18	7	7	48.9	48.9	48.9	67.85	597	597;597	7.82							6	28								0	225.98	0.72432	0.96079
M9PEL3;Q9VS54	M9PEL3;Q9VS54	7;7	7;7	7;7		qm	;	2	7	7	7	5	6	0	1	5	6	0	1	5	6	0	1	33.1	33.1	33.1	37.385	326	326;338	12												2				0	105.88	0.75125	0.90624
M9PEL7;Q09024	M9PEL7;Q09024	3;3	3;3	3;3	Neural/ectodermal development factor IMP-L2	ImpL2	;	2	3	3	3	2	1	0	0	2	1	0	0	2	1	0	0	13.7	13.7	13.7	29.435	263	263;267	NaN																0	7.4865	1.0226	1.2194
M9PEY1;M9PEP5	M9PEY1;M9PEP5	10;10	1;1	1;1			;	2	10	1	1	9	9	5	6	1	1	0	0	1	1	0	0	39.5	3.4	3.4	38.663	354	354;369	NaN																0.00020713	3.5246	0.6803	0.82147
Q8IQD6;M9PEQ4;Q9VT48;Q7KUD6;Q7KUD7;Q8IQD4;Q8IQD5;Q86PD2	Q8IQD6;M9PEQ4;Q9VT48;Q7KUD6;Q7KUD7;Q8IQD4;Q8IQD5	6;6;6;5;5;4;4;2	6;6;6;5;5;4;4;2	6;6;6;5;5;4;4;2	Anion exchange protein		;;;;;;	8	6	6	6	3	3	5	2	3	3	5	2	3	3	5	2	6.5	6.5	6.5	135.69	1201	1201;1210;1268;1166;1233;1161;1228;371	1.85	3	9	1													0	17.148	0.32347	0.82782
M9PEY7;M9PER1;M9PHS3;Q9VSF0	M9PEY7;M9PER1	3;3;1;1	3;3;1;1	3;3;1;1		Atg18a	;	4	3	3	3	2	2	1	1	2	2	1	1	2	2	1	1	10.6	10.6	10.6	46.482	435	435;447;372;377	10										2						0	11.581	0.84838	0.98947
M9PER6;Q86LF6;M9PC30;M9PF03	M9PER6;Q86LF6;M9PC30	6;5;5;2	1;1;1;1	1;1;1;1			;;	4	6	1	1	6	6	0	4	1	1	0	0	1	1	0	0	13.9	1.6	1.6	50.199	446	446;206;299;215	NaN																0.0060142	1.2748	0.84886	0.97744
M9PES6;Q9VSL7	M9PES6;Q9VSL7	3;3	3;3	3;3	Zinc transporter foi	foi	;	2	3	3	3	2	1	2	0	2	1	2	0	2	1	2	0	6.9	6.9	6.9	77.375	706	706;706	11								1						1		0.00020907	3.7163	0.3848	1.0108
M9PET0	M9PET0	27	2	2	Glycerol-3-phosphate dehydrogenase [NAD(+)]	Gpdh		1	27	2	2	23	23	16	25	2	2	0	2	2	2	0	2	87.1	6.3	6.3	38.258	350	350	12												2				0	55.822	0.81331	0.96552
Q960V1;Q0E8G1;M9PET3;M9PF79	Q960V1;Q0E8G1;M9PET3;M9PF79	2;2;2;2	2;2;2;2	2;2;2;2		simj	;;;	4	2	2	2	1	2	0	0	1	2	0	0	1	2	0	0	3.6	3.6	3.6	95.382	912	912;916;924;937	NaN																0.00020243	3.0603	0.82879	0.97283
M9PET7;Q9VTC2	M9PET7;Q9VTC2	3;3	3;3	3;3	Biogenesis of lysosome-related organelles complex 1 subunit 4	Blos4;blos4	;	2	3	3	3	2	2	0	0	2	2	0	0	2	2	0	0	30.8	30.8	30.8	18.851	169	169;169	NaN																0	10.754	0.84372	1.0378
M9PEU5;Q9VTE9	M9PEU5;Q9VTE9	9;9	9;9	9;9	Nedd8-activating enzyme E1 regulatory subunit	APP-BP1	;	2	9	9	9	8	4	1	1	8	4	1	1	8	4	1	1	23.5	23.5	23.5	58.716	524	524;524	8.5								3	3							0	46.005	0.81583	0.95357
M9PEU6;M9PHU7;M9PEK7;M9PF18;M9PBY3	M9PEU6;M9PHU7;M9PEK7;M9PF18;M9PBY3	3;3;2;2;2	2;2;2;2;2	2;2;2;2;2			;;;;	5	3	2	2	3	1	0	0	2	1	0	0	2	1	0	0	4.5	2.6	2.6	132.13	1221	1221;1248;887;913;914	NaN																0	9.3243	0.47468	0.55822
M9PEX2;Q9VSZ1;M9PF36	M9PEX2;Q9VSZ1;M9PF36	6;6;5	6;6;5	6;6;5			;;	3	6	6	6	4	5	3	2	4	5	3	2	4	5	3	2	19.6	19.6	19.6	57.345	540	540;543;526	8.44								8				1				0	109.1	0.71709	0.91955
M9PEX7;Q9VT05	M9PEX7;Q9VT05	3;3	3;3	3;3			;	2	3	3	3	0	2	1	0	0	2	1	0	0	2	1	0	10.4	10.4	10.4	36.342	327	327;331	12												2				0.0088256	1.1158	0.61679	1.1201
M9PEY6;Q9VM71	M9PEY6;Q9VM71	15;15	15;15	15;15	5-3 exoribonuclease 2 homolog	Rat1	;	2	15	15	15	7	10	4	1	7	10	4	1	7	10	4	1	28	28	28	103.96	908	908;908	6						8										0	70.516	0.64996	0.98402
M9PEZ2;Q9VM65	M9PEZ2;Q9VM65	1;1	1;1	1;1	Circulating cathodic antigen homolog	Fgop2;CG10158	;	2	1	1	1	0	1	0	0	0	1	0	0	0	1	0	0	6.7	6.7	6.7	35.149	315	315;315	NaN																0	17.464	NaN	NaN
M9PEZ6;Q0E8S5;M9PCE7	M9PEZ6;Q0E8S5;M9PCE7	2;1;1	2;1;1	2;1;1			;;	3	2	2	2	2	2	1	1	2	2	1	1	2	2	1	1	3.4	3.4	3.4	107.54	969	969;283;839	1.57	3	4														0	44.416	0.66189	1.1335
M9PEZ7;X2JGI5;Q9VT49;M9PF54	M9PEZ7;X2JGI5;Q9VT49;M9PF54	15;13;13;11	15;13;13;11	15;13;13;11		Zasp67	;;;	4	15	15	15	12	14	7	6	12	14	7	6	12	14	7	6	31.2	31.2	31.2	80.355	725	725;682;730;604	6.87					7	36	16	9	2		3	3				0	139.09	0.66748	0.98421
M9PF08;Q29R15	M9PF08;Q29R15	1;1	1;1	1;1			;	2	1	1	1	1	0	0	0	1	0	0	0	1	0	0	0	1.9	1.9	1.9	89.33	803	803;805	NaN																0.00020149	2.9801	0.48705	0.56543
Q9VTZ0;M9PI44;M9PF14;M9PF20;M9PFB2;M9PCB7;M9PFF9;M9PFG3	Q9VTZ0;M9PI44;M9PF14;M9PF20;M9PFB2;M9PCB7;M9PFF9;M9PFG3	14;14;14;14;11;11;11;11	14;14;14;14;11;11;11;11	14;14;14;14;11;11;11;11		tral	;;;;;;;	8	14	14	14	8	12	10	1	8	12	10	1	8	12	10	1	22.2	22.2	22.2	69.339	652	652;653;656;657;642;643;646;647	9.6	1	1			1		25	25	19	15	18	20	5	7	2	0	323.31	0.14296	0.44751
M9PF16;M9PHG4	M9PF16;M9PHG4	98;87	98;87	2;0		beta-Spec	;	2	98	98	2	85	80	51	52	85	80	51	52	0	1	0	1	60.4	60.4	2.3	267.62	2308	2308;2147	5.28		18	227	177	167	134	77	73	33	11	20	11	5	2		0	323.31	0.7117	0.97004
M9PF24;P46824;M9PFG7	M9PF24;P46824;M9PFG7	22;22;21	22;22;21	22;22;21	Kinesin light chain	Klc	;;	3	22	22	22	17	18	12	10	17	18	12	10	17	18	12	10	60.2	60.2	60.2	58.044	508	508;508;507	8.48								43	21		1	2				0	323.31	0.61867	0.9627
M9PF35;Q9VSW5	M9PF35;Q9VSW5	1;1	1;1	1;1	Kinesin-like protein	Klp67A	;	2	1	1	1	0	0	1	0	0	0	1	0	0	0	1	0	1.8	1.8	1.8	84.424	740	740;814	6						1										0.0081169	1.144	NaN	NaN
M9PF40;Q9VTE5	M9PF40;Q9VTE5	10;10	10;10	10;10	Probable prefoldin subunit 2	l(3)01239	;	2	10	10	10	8	8	5	4	8	8	5	4	8	8	5	4	86.7	86.7	86.7	16.203	143	143;143	15															20	0	139.66	0.78261	0.98193
M9PF46;Q9VT33;M9PHW7	M9PF46;Q9VT33;M9PHW7	10;10;9	1;1;0	1;1;0			;;	3	10	1	1	8	8	6	7	0	0	1	1	0	0	1	1	37	2.7	2.7	40.96	373	373;388;373	11.7											1	2				1	-2	1.3053	3.6047
M9PF57;Q7KUD8;Q867T3;M9PHY1	M9PF57	24;9;9;5	24;9;9;5	0;0;0;0				4	24	24	0	19	21	4	8	19	21	4	8	0	0	0	0	26.6	26.6	0	154.6	1385	1385;354;355;123	7.78				3	9	4	4	6				8	1	1		0	323.31	0.69692	0.84692
M9PF68;P46867	M9PF68;P46867	1;1	1;1	1;1	Kinesin-like protein;Kinesin-like protein Klp68D	Klp68D	;	2	1	1	1	0	1	0	0	0	1	0	0	0	1	0	0	1.9	1.9	1.9	88.206	784	784;784	NaN																0.00020751	3.5835	NaN	NaN
M9PF96;Q9VWC8	M9PF96;Q9VWC8	7;6	7;6	7;6		Pmp70	;	2	7	7	7	5	4	1	2	5	4	1	2	5	4	1	2	14.8	14.8	14.8	72.884	641	641;665	8.25								3	1							0	61.536	0.63769	0.93181
M9PFB5;Q94899	M9PFB5;Q94899	17;17	17;17	17;17	COP9 signalosome complex subunit 2	alien	;	2	17	17	17	14	13	5	3	14	13	5	3	14	13	5	3	50.9	50.9	50.9	51.526	444	444;444	10.1										17	1					0	98.486	0.81654	0.9985
M9PFE5;M9PFI2;Q9VU76;Q961X4	M9PFE5;M9PFI2;Q9VU76;Q961X4	5;5;5;4	5;5;5;4	5;5;5;4		cmb	;;;	4	5	5	5	3	5	0	1	3	5	0	1	3	5	0	1	4.6	4.6	4.6	180.44	1624	1624;1626;1657;809	6						1										0	28.346	0.76706	1.0027
M9PFF0;P41126	M9PFF0;P41126	19;19	19;19	19;19	60S ribosomal protein L13	RpL13	;	2	19	19	19	15	13	11	10	15	13	11	10	15	13	11	10	60.1	60.1	60.1	24.951	218	218;218	12.6	2								1	2	2	10	55	6	5	0	84.558	0.79377	1.0426
Q9VUZ6;M9PFG1	Q9VUZ6;M9PFG1	3;3	3;3	3;3		l(3)72Dn	;	2	3	3	3	2	2	0	0	2	2	0	0	2	2	0	0	3.7	3.7	3.7	78.667	696	696;699	NaN																0.0081242	1.1616	0.41209	0.49295
M9PFK6;Q04691	M9PFK6;Q04691	3;3	3;3	3;3	Fat-body protein 1	Fbp1	;	2	3	3	3	3	3	0	0	3	3	0	0	3	3	0	0	4	4	4	119.49	1027	1027;1029	NaN																0	62.928	1.6736	2.1161
M9PFM5;M9PFS6;P25439	M9PFM5;M9PFS6;P25439	14;14;14	14;14;14	14;14;14	ATP-dependent helicase brm	brm	;;	3	14	14	14	9	10	4	2	9	10	4	2	9	10	4	2	10.5	10.5	10.5	185.61	1642	1642;1658;1638	4				11												0	52.449	0.68711	0.91085
M9PFN1;Q9V3K3	M9PFN1;Q9V3K3	14;14	14;14	14;14	RuvB-like helicase 2	rept	;	2	14	14	14	11	12	5	5	11	12	5	5	11	12	5	5	45.3	45.3	45.3	53.541	481	481;481	9									17							0	179.7	0.73405	0.99662
Q9VV82;M9PFR8;M9PFW8;Q9I7R5	Q9VV82;M9PFR8;M9PFW8;Q9I7R5	11;11;10;10	11;11;10;10	11;11;10;10			;;;	4	11	11	11	6	7	5	0	6	7	5	0	6	7	5	0	16.3	16.3	16.3	120.81	1079	1079;1080;1059;1080	5.67					8	8	2									0	104.23	0.66256	0.81634
M9PFS0;Q9VK45	M9PFS0;Q9VK45	10;10	10;10	10;10	Target of rapamycin	Tor	;	2	10	10	10	4	5	4	1	4	5	4	1	4	5	4	1	6	6	6	281.16	2471	2471;2470	4.17			5							1						0	35.232	0.85551	1.0789
M9PFS8;Q9VVA0	M9PFS8;Q9VVA0	4;4	4;4	4;4	Cold shock domain-containing protein CG9705	CG9705	;	2	4	4	4	3	4	0	0	3	4	0	0	3	4	0	0	45.5	45.5	45.5	15.779	143	143;143	NaN																0	70.198	0.74771	0.88621
M9PI89;M9PFT9;O96433	M9PI89;M9PFT9;O96433	1;1;1	1;1;1	1;1;1	Cyclin-T	CycT	;;	3	1	1	1	1	0	0	0	1	0	0	0	1	0	0	0	1.6	1.6	1.6	94.59	884	884;1097;1097	NaN																0.0048372	1.5623	NaN	NaN
M9PFU7;Q9GYU7	M9PFU7;Q9GYU7	1;1	1;1	1;1	Mediator of RNA polymerase II transcription subunit 10	MED10	;	2	1	1	1	1	0	0	0	1	0	0	0	1	0	0	0	9.8	9.8	9.8	15.657	133	133;133	NaN																0	5.6992	NaN	NaN
M9PFV2;Q8SY34	M9PFV2;Q8SY34	1;1	1;1	1;1		MYPT-75D	;	2	1	1	1	1	1	0	0	1	1	0	0	1	1	0	0	2.4	2.4	2.4	68.543	635	635;741	NaN																0	4.9198	NaN	NaN
Q9Y102;M9PFV8	Q9Y102;M9PFV8	14;14	14;14	14;14		rgn	;	2	14	14	14	9	10	6	8	9	10	6	8	9	10	6	8	23.1	23.1	23.1	97.345	800	800;808	5.86					15	6	4	2	1							0	66.467	0.64297	1.0591
M9PFV9;P20232	M9PFV9;P20232	13;13	13;13	13;13	Transcription elongation factor S-II	TfIIS	;	2	13	13	13	9	11	8	5	9	11	8	5	9	11	8	5	61.7	61.7	61.7	34.3	313	313;313	11.7											6	14				0	227.79	0.63395	0.87198
Q9VW05;M9PFX4	Q9VW05;M9PFX4	49;49	49;49	49;49		Cpr76Bd	;	2	49	49	49	45	44	0	2	45	44	0	2	45	44	0	2	71.7	71.7	71.7	122.39	1228	1228;1231	10.5								1					1			0	323.31	0.79884	0.97392
M9PFY2;Q8IQQ8;Q9VVF4	M9PFY2;Q8IQQ8;Q9VVF4	1;1;1	1;1;1	1;1;1		CG6479-RB;CG6479-RA	;;	3	1	1	1	0	1	0	0	0	1	0	0	0	1	0	0	1.7	1.7	1.7	61.35	536	536;538;542	NaN																0.0030315	1.8512	NaN	NaN
M9PFY4;Q9VW45	M9PFY4;Q9VW45	3;3	3;3	3;3		Fibp	;	2	3	3	3	1	2	0	0	1	2	0	0	1	2	0	0	23.6	23.6	23.6	24.525	208	208;315	NaN																0	12.347	0.7568	0.88348
Q9VNX6;M9PFZ1;M9MSM4;Q7KTV5	Q9VNX6;M9PFZ1;M9MSM4;Q7KTV5	5;5;4;4	5;5;4;4	5;5;4;4		Nopp140	;;;	4	5	5	5	3	5	1	1	3	5	1	1	3	5	1	1	7.9	7.9	7.9	72.204	720	720;773;685;686	7.12						7									1	0	41.621	0.53181	0.89464
M9PFZ6;P02574	M9PFZ6;P02574	14;14	4;4	4;4	Actin, larval muscle	Act79B	;	2	14	4	4	12	12	14	11	4	4	4	3	4	4	4	3	54.8	18.9	18.9	41.786	376	376;376	10.9				1		2	2	3	6	4	33	4	5	4	4	0	214.82	0.77716	0.97292
M9PID3;M9PG82;M9PG20;Q9VPB0	M9PID3;M9PG82;M9PG20;Q9VPB0	15;15;15;15	15;15;15;15	15;15;15;15		HIPP1	;;;	4	15	15	15	10	11	0	0	10	11	0	0	10	11	0	0	21.7	21.7	21.7	99.652	923	923;924;925;926	NaN																0	50.79	0.82843	0.97628
M9PG22;P61209	M9PG22;P61209	5;5	5;5	4;4	ADP-ribosylation factor 1	Arf79F	;	2	5	5	4	5	5	0	0	5	5	0	0	4	4	0	0	40.1	40.1	28.6	20.688	182	182;182	NaN																0	161.25	0.92096	1.0989
M9PG32;P49847	M9PG32;P49847	6;6	6;6	6;6	Transcription initiation factor TFIID subunit 6	Taf6	;	2	6	6	6	4	4	2	0	4	4	2	0	4	4	2	0	15.2	15.2	15.2	65.566	605	605;606	8								3								0	54.928	0.75228	0.90219
M9PG40;Q8SYG3;M9PDD4;D3DME9	M9PG40;Q8SYG3;M9PDD4	9;9;5;3	9;9;5;3	9;9;5;3			;;	4	9	9	9	8	6	3	3	8	6	3	3	8	6	3	3	43.7	43.7	43.7	19.203	167	167;168;132;97	14.5														8	7	0	45.227	0.75496	0.94202
M9PG43;Q9NBK5	M9PG43;Q9NBK5	10;10	10;10	10;10	Serine/threonine-protein kinase tricorner	trc	;	2	10	10	10	7	7	1	1	7	7	1	1	7	7	1	1	30.2	30.2	30.2	53.332	463	463;463	9									4							0	64.326	0.93517	1.1175
M9PG47;P13008	M9PG47;P13008	3;3	3;3	3;3	40S ribosomal protein S26	RpS26	;	2	3	3	3	3	3	0	0	3	3	0	0	3	3	0	0	36	36	36	13.266	114	114;114	NaN																0	201.73	0.86925	1.0516
M9PG50;Q9VP22	M9PG50;Q9VP22	2;2	2;2	2;2	Cyclin-dependent kinase 12	Cdk12	;	2	2	2	2	0	2	0	0	0	2	0	0	0	2	0	0	1.7	1.7	1.7	128.33	1157	1157;1157	NaN																0.0026697	1.9757	NaN	NaN
M9PG62;P25161	M9PG62;P25161	17;17	17;17	17;17	Probable 26S proteasome non-ATPase regulatory subunit 3	Rpn3	;	2	17	17	17	14	11	15	12	14	11	15	12	14	11	15	12	45.1	45.1	45.1	56.003	494	494;494	8.87								10	67							0	249.89	0.48862	0.87853
M9PG65;C0PPK1	M9PG65;C0PPK1	4;3	4;3	4;3		Sfp78E	;	2	4	4	4	2	2	0	1	2	2	0	1	2	2	0	1	46	46	46	17.078	150	150;133	15															3	0	38.931	0.32105	0.3964
M9PG76;P19889	M9PG76;P19889	14;14	14;14	14;14	60S acidic ribosomal protein P0	RpLP0	;	2	14	14	14	13	13	12	12	13	13	12	12	13	13	12	12	49.5	49.5	49.5	34.202	317	317;317	13	1							2			2	71	24	35	30	0	323.31	0.67651	0.9779
M9PG81;O76878;M9PGM0	M9PG81;O76878;M9PGM0	8;8;7	8;8;7	8;8;7	RILP-like protein homolog	CG11448	;;	3	8	8	8	5	5	1	0	5	5	1	0	5	5	1	0	31	31	31	50.721	448	448;443;486	9									2							0	57	0.75238	0.95883
M9PG87;Q9VPA1	M9PG87;Q9VPA1	5;5	5;5	5;5		CG3116	;	2	5	5	5	1	1	0	3	1	1	0	3	1	1	0	3	4.5	4.5	4.5	144.91	1297	1297;1307	5					4											0.000207	3.5132	0.44859	0.69385
M9PG94;Q9W549	M9PG94;Q9W549	1;1	1;1	1;1	APOPT family protein CG14806, mitochondrial	CG14806	;	2	1	1	1	0	1	0	0	0	1	0	0	0	1	0	0	8	8	8	20.8	176	176;176	NaN																0.0011641	2.2211	NaN	NaN
M9PGB6;Q9VP29	M9PGB6;Q9VP29	2;2	2;2	2;2			;	2	2	2	2	0	2	0	0	0	2	0	0	0	2	0	0	39.7	39.7	39.7	17.602	151	151;160	NaN																0	22.779	0.80515	1.0108
M9PGC4;M9PGV7	M9PGC4;M9PGV7	14;14	1;1	1;1		sgg	;	2	14	1	1	12	12	1	2	1	0	0	0	1	0	0	0	17	1.1	1.1	121.17	1126	1126;1168	NaN																1	-2	NaN	NaN
M9PGC9;Q8IPT2;Q9VP12;Q7KTV9	M9PGC9;Q8IPT2;Q9VP12;Q7KTV9	5;5;4;4	5;5;4;4	5;5;4;4		SMC5	;;;	4	5	5	5	0	0	4	1	0	0	4	1	0	0	4	1	6.3	6.3	6.3	116.74	1025	1025;1034;992;1001	5					6											0.00020623	3.4266	0.17715	0.63866
M9PGD7;Q9W4R9	M9PGD7;Q9W4R9	12;12	12;12	12;12			;	2	12	12	12	10	11	2	2	10	11	2	2	10	11	2	2	41	41	41	46.43	412	412;436	9.67									3	6						0	111.81	0.78932	0.98049
X2JCI0;M9PJ19;M9PGF6;X2JAF4;P34082	X2JCI0;M9PJ19;M9PGF6;X2JAF4;P34082	11;11;11;11;11	11;11;11;11;11	11;11;11;11;11	Fasciclin-2	Fas2	;;;;	5	11	11	11	9	9	1	2	9	9	1	2	9	9	1	2	22.4	22.4	22.4	93.079	832	832;844;859;885;873	6						7										0	91.154	0.7247	0.88357
M9PGF7;O61307	M9PGF7;O61307	3;2	3;2	3;2	Teneurin-m	Ten-m	;	2	3	3	3	3	1	0	0	3	1	0	0	3	1	0	0	1.2	1.2	1.2	371.93	3349	3349;2731	NaN																0.00097106	2.2339	0.76296	0.89188
M9PGG4;P18824	M9PGG4;P18824	4;4	4;4	4;4	Armadillo segment polarity protein	arm	;	2	4	4	4	3	1	0	1	3	1	0	1	3	1	0	1	9.4	9.4	9.4	91.152	843	843;843	11											1					0	22.899	0.63655	0.75861
M9PGG8	M9PGG8	6	6	6				1	6	6	6	4	6	3	2	4	6	3	2	4	6	3	2	41.2	41.2	41.2	20.736	182	182	14														9		0	32.974	0.57859	0.93652
M9PGI1;P29349	M9PGI1;P29349	2;2	2;2	2;2	Protein-tyrosine-phosphatase;Tyrosine-protein phosphatase corkscrew	csw	;	2	2	2	2	0	1	0	1	0	1	0	1	0	1	0	1	4.1	4.1	4.1	98.259	894	894;845	12												1				0.0026682	1.9641	0.29832	0.57752
M9PGI3;Q27884	M9PGI3;Q27884	4;4	4;4	4;4	Serine/threonine-protein phosphatase;Serine/threonine-protein phosphatase 6 catalytic subunit	PpV	;	2	4	4	4	4	4	1	0	4	4	1	0	4	4	1	0	18.5	18.5	18.5	34.759	303	303;303	12.7												1	2			0	11.765	0.8379	0.99148
M9PGI4;O46051	M9PGI4;O46051	3;3	2;2	2;2	Probable cytochrome P450 4d14	Cyp4d14	;	2	3	2	2	1	0	0	2	0	0	0	2	0	0	0	2	7.3	5.9	5.9	57.769	510	510;507	9									4							0	5.7916	0.24181	0.70102
O77434;M9PGI6	O77434;M9PGI6	1;1	1;1	1;1		Sec22	;	2	1	1	1	1	1	0	0	1	1	0	0	1	1	0	0	4.7	4.7	4.7	24.646	211	211;213	NaN																0.00020255	3.0648	0.92886	1.0785
X2JG22;Q9Y145;M9PGI7;X2JAG8	X2JG22;Q9Y145;M9PGI7;X2JAG8	2;2;2;2	2;2;2;2	2;2;2;2		BcDNA.GH04978	;;;	4	2	2	2	1	2	0	0	1	2	0	0	1	2	0	0	2.4	2.4	2.4	103.91	906	906;907;911;912	NaN																0.00020178	2.9999	0.89875	1.0234
Q9V3U1;M9PGK1	Q9V3U1;M9PGK1	1;1	1;1	1;1		EG:103E12.3	;	2	1	1	1	0	1	0	0	0	1	0	0	0	1	0	0	4.4	4.4	4.4	65.731	563	563;596	NaN																0.00019814	2.6636	NaN	NaN
M9PGK3;M9PGV3;M9PHA3;Q2MGP0;Q9W3U7;Q9W3U8;M9PDY3;M9PJA1	M9PGK3;M9PGV3;M9PHA3;Q2MGP0;Q9W3U7;Q9W3U8;M9PDY3;M9PJA1	2;1;1;1;1;1;1;1	2;1;1;1;1;1;1;1	2;1;1;1;1;1;1;1		CG4564	;;;;;;;	8	2	2	2	1	1	0	0	1	1	0	0	1	1	0	0	3.4	3.4	3.4	143.25	1367	1367;611;620;702;758;843;1143;1228	NaN																0.0048662	1.6455	0.75382	0.90459
M9PHB3;M9PGK6;P19339	M9PHB3;M9PGK6;P19339	5;5;5	5;5;5	5;5;5	Protein sex-lethal	Sxl	;;	3	5	5	5	1	5	0	0	1	5	0	0	1	5	0	0	14	14	14	76.454	708	708;722;354	NaN																0	44.907	0.25626	0.3162
M9PGL2;Q95RC0	M9PGL2;Q95RC0	2;2	2;2	2;2	N-alpha-acetyltransferase 30	CG11412	;	2	2	2	2	1	2	0	0	1	2	0	0	1	2	0	0	7.5	7.5	7.5	40.082	358	358;377	NaN																0.00020678	3.486	0.61808	0.76128
M9PGL7;Q9U4L6	M9PGL7;Q9U4L6	7;7	7;7	7;7	Mitochondrial import receptor subunit TOM40 homolog 1	Tom40	;	2	7	7	7	5	5	5	5	5	5	5	5	5	5	5	5	28.8	28.8	28.8	36.336	344	344;344	11.3											27	10				0	31.557	0.49545	0.98035
M9PGQ6;P39736	M9PGQ6;P39736	9;9	9;9	9;9	Puff-specific protein Bx42	Bx42	;	2	9	9	9	6	5	2	1	6	5	2	1	6	5	2	1	19.9	19.9	19.9	61.156	547	547;547	9.67								2					1			0	12.375	0.7137	0.89144
Q9W381;M9PGR0	Q9W381;M9PGR0	1;1	1;1	1;1		Dip1	;	2	1	1	1	0	1	0	0	0	1	0	0	0	1	0	0	8.6	8.6	8.6	19.722	175	175;176	NaN																0.0002004	2.8908	NaN	NaN
M9PGS2;P20153	M9PGS2;P20153	3;3	3;3	3;3	Protein ultraspiracle	usp	;	2	3	3	3	2	1	0	0	2	1	0	0	2	1	0	0	8.3	8.3	8.3	55.244	508	508;508	NaN																0	8.6054	0.80189	0.9434
M9PGW0;P27716	M9PGW0;P27716	3;3	3;3	3;3	Innexin;Innexin inx1	ogre	;	2	3	3	3	2	3	1	1	2	3	1	1	2	3	1	1	10.8	10.8	10.8	42.582	362	362;362	1.25	3	1														0	11.268	0.78644	0.97575
M9PHL6;Q9VYV8;M9PGW8;Q8IR86;M9PHA0	M9PHL6;Q9VYV8;M9PGW8;Q8IR86;M9PHA0	5;5;5;5;5	5;5;5;5;5	5;5;5;5;5		bif	;;;;	5	5	5	5	4	4	0	0	4	4	0	0	4	4	0	0	10.4	10.4	10.4	117.41	1107	1107;1108;1177;1235;1305	NaN																0	29.184	0.76474	0.88864
Q9VYS8;M9PJJ8;M9PGX9;Q76NS2	Q9VYS8;M9PJJ8;M9PGX9;Q76NS2	2;2;2;2	2;2;2;2	2;2;2;2	Anoctamin	CG10353-RC	;;;	4	2	2	2	1	1	0	0	1	1	0	0	1	1	0	0	2.7	2.7	2.7	112.41	984	984;1000;1013;1029	NaN																0.00019775	2.6408	0.42366	0.49959
M9PGY4;M9PEA9	M9PGY4;M9PEA9	403;327	2;2	2;2		sls	;	2	403	2	2	305	337	138	146	1	2	0	0	1	2	0	0	41.6	0.2	0.2	2063.4	18117	18117;15155	NaN																0	27.245	0.55778	0.69658
518278;518279;518280;518281;518282;518283;518284;518285;518286;518287;518288;518289;518290;518291;518292;518293;518294;518295;518296;518297;518298;518299;518300;518301;518302;518303;518304;518305;518306;518307;518308;518309;518310;518311;518312;518313;518314;518315;518316;518317;518318;518319;518320;518321;518322;518323;518324;518325;518326;518327;518328;518329;518330;518331;518332;518333;518334;…	7338;8930;9020;13989;14213;19550;21460;21595;24924;27647;31211;31236;31772;31848;31881;32299;32550;32715;32759;32817;32831;35468;37763;38265;42936;43007;44891;45193;47582;48749;49440;49975;50790;50926;54902;54910;56167;59353;60433;60473;65626;65634;65884;69318;73047;77914;80088;80559;82816;83955;84004;84463;86058;86918;87712;89680;90442;90884;90888;92050;92811;94319;97417;97554;98275;98812;100262…	1593;1594;1595;1596;1597;1598;1599;1600;1601;1602;1603;1604;1605;1606;1607;1608;1609;1610;1611;1612;1613;1614;1615;1616;1617;1618;1619;1620;1621;1622;1623	360;783;1114;1798;1989;2606;2612;2785;2851;2934;3371;3385;3501;3638;3660;3784;3918;3927;3969;3986;4145;4305;4717;6455;7269;7271;7332;12614;15175;15788;16956
M9PH10;P46461;REV__Q9VNH2	M9PH10;P46461	31;31;1	31;31;1	26;26;1	Vesicle-fusing ATPase 1	comt	;	3	31	31	26	25	25	19	18	25	25	19	18	20	20	16	15	52.5	52.5	43.4	82.555	745	745;745;477	7.01							79	1								0	323.31	0.56306	0.89755
M9PH59;Q9VXX8	M9PH59;Q9VXX8	3;3	3;3	3;3	Ribosomal protein L37;Probable 60S ribosomal protein L37-A	RpL37a	;	2	3	3	3	3	3	0	0	3	3	0	0	3	3	0	0	34.4	34.4	34.4	10.643	93	93;93	NaN																0	31.92	0.90105	1.0938
Q7K0D1;M9PH63	Q7K0D1;M9PH63	1;1	1;1	1;1		CG42240-RA	;	2	1	1	1	1	0	0	0	1	0	0	0	1	0	0	0	10.6	10.6	10.6	19.718	180	180;346	NaN																0.00097276	2.2766	NaN	NaN
M9PH85;Q9Y0Y7	M9PH85;Q9Y0Y7	5;5	5;5	5;5	LanC-like protein 3 homolog	CG2061	;	2	5	5	5	3	4	1	2	3	4	1	2	3	4	1	2	18.9	18.9	18.9	47.61	419	419;419	9			1								3					0	12.903	0.44165	0.68928
M9PH99;P20228	M9PH99;P20228	17;17	17;17	17;17	Glutamate decarboxylase	Gad1	;	2	17	17	17	12	12	7	12	12	12	7	12	12	12	7	12	50.4	50.4	50.4	57.819	510	510;510	9.08		1					2	8	44	12	2	3				0	323.31	0.56483	0.692
Q7KVU4;O96676;M9PHB8	Q7KVU4;O96676;M9PHB8	2;2;2	2;2;2	2;2;2		CBP	;;	3	2	2	2	1	2	2	0	1	2	2	0	1	2	2	0	16.5	16.5	16.5	26.802	231	231;298;551	14														3		0	12.546	0.47248	0.59991
M9PHC2;Q9VZH5	M9PHC2;Q9VZH5	4;4	4;4	4;4			;	2	4	4	4	2	2	0	1	2	2	0	1	2	2	0	1	14.5	14.5	14.5	48.395	442	442;511	8								1								0	17.162	0.85233	0.98713
M9PHD2;Q9VZE7	M9PHD2;Q9VZE7	5;5	5;5	5;5	CTL-like protein 1	CG1311	;	2	5	5	5	4	5	1	1	4	5	1	1	4	5	1	1	14.9	14.9	14.9	76.301	686	686;691	4.86		2	1	1			2		1							0	60.717	0.71546	0.92101
M9PHF9;Q9VZ88	M9PHF9;Q9VZ88	13;13	13;13	13;13			;	2	13	13	13	6	9	0	6	6	9	0	6	6	9	0	6	54.6	54.6	54.6	32.261	293	293;296	11.2											10	2				0	39.184	0.17889	0.46573
M9PHG0;M9PHY4;M9PHV3;Q9VX32;M9PJQ3	M9PHG0;M9PHY4;M9PHV3;Q9VX32;M9PJQ3	9;9;9;9;8	9;9;9;9;8	9;9;9;9;8	Rho GTPase-activating protein 190	RhoGAPp190	;;;;	5	9	9	9	6	6	2	0	6	6	2	0	6	6	2	0	6.6	6.6	6.6	179.08	1564	1564;1579;1621;1561;1398	4				2												0	42.732	0.77365	0.90437
M9PHG2	M9PHG2	31	1	1		Moe		1	31	1	1	22	25	21	18	0	0	1	0	0	0	1	0	64.2	2.7	2.7	68.852	584	584	1	1															1	-2	NaN	NaN
M9PHH5;Q9W302	M9PHH5;Q9W302	1;1	1;1	1;1			;	2	1	1	1	1	0	0	0	1	0	0	0	1	0	0	0	4.2	4.2	4.2	37.403	333	333;334	NaN																0	4.0557	NaN	NaN
Q9VRQ1;M9PHI7	Q9VRQ1;M9PHI7	2;2	2;2	2;2			;	2	2	2	2	2	1	0	0	2	1	0	0	2	1	0	0	13.4	13.4	13.4	28.776	261	261;261	NaN																0	7.7588	0.9524	1.1451
Q9VWP8;M9PHI8	Q9VWP8;M9PHI8	4;4	4;4	4;4			;	2	4	4	4	1	2	1	1	1	2	1	1	1	2	1	1	6.8	6.8	6.8	134.11	1244	1244;1280	4				2												0	14.228	0.47314	0.78086
M9PJM7;M9PHJ5;P54362	M9PJM7;M9PHJ5;P54362	2;2;2	2;2;2	2;2;2	AP-3 complex subunit delta	g	;;	3	2	2	2	2	2	0	0	2	2	0	0	2	2	0	0	3.5	3.5	3.5	106.99	967	967;1033;1034	NaN																0	9.7687	0.71765	0.84606
M9PHK0;Q9VZ41	M9PHK0;Q9VZ41	1;1	1;1	1;1			;	2	1	1	1	1	0	0	0	1	0	0	0	1	0	0	0	8.4	8.4	8.4	42.376	369	369;532	NaN																0	14.423	NaN	NaN
M9PHK2;Q0KHQ5;Q8IQW6;M9NE33;M9PI11	M9PHK2;Q0KHQ5;Q8IQW6	11;11;8;3;3	11;11;8;3;3	11;11;8;3;3		Tao	;;	5	11	11	11	5	10	0	0	5	10	0	0	5	10	0	0	12.8	12.8	12.8	118.17	1038	1038;1039;469;611;615	NaN																0	21.298	0.86352	1.0427
M9PHM0;Q9VWD3	M9PHM0;Q9VWD3	4;4	4;4	4;4			;	2	4	4	4	2	1	1	1	2	1	1	1	2	1	1	1	5.2	5.2	5.2	87.402	811	811;812	2		3														0	5.9939	0.5899	0.79596
M9PHM6;Q9VS34	M9PHM6;Q9VS34	7;7	7;7	7;7	60S ribosomal protein L18	RpL18	;	2	7	7	7	6	7	1	1	6	7	1	1	6	7	1	1	48.9	48.9	48.9	21.664	188	188;188	13.9													1	7		0	118.21	0.78948	0.97995
M9PHR2;M9PJM6;M9PHJ0;P19351;X2JBP9	M9PHR2;M9PJM6;M9PHJ0;P19351;X2JBP9	50;49;49;49;45	4;3;3;3;3	0;0;0;0;0	Troponin T, skeletal muscle	up	;;;;	5	50	4	0	33	32	46	43	3	3	4	3	0	0	0	0	64.2	9.6	0	47.488	397	397;388;396;397;306	10.4								2	12	9	8	6	1	2		0	50.52	0.45564	0.83366
Q9VXE7;M9PHS8	Q9VXE7;M9PHS8	4;4	4;4	4;4			;	2	4	4	4	3	4	1	0	3	4	1	0	3	4	1	0	12.2	12.2	12.2	58.972	508	508;519	8								2								0	21.941	0.69228	0.9818
M9PHV1;P40427	M9PHV1;P40427	4;4	4;4	4;4	Homeobox protein extradenticle	exd	;	2	4	4	4	2	4	0	0	2	4	0	0	2	4	0	0	18.6	18.6	18.6	41.692	376	376;376	NaN																0	54.101	0.80651	0.98588
Q8IR21;M9PHV4	Q8IR21;M9PHV4	6;6	6;6	6;6		CG42353-RA	;	2	6	6	6	3	5	4	4	3	5	4	4	3	5	4	4	20.1	20.1	20.1	56.665	502	502;503	8.32								17		1		1				0	41.446	0.53829	0.97666
M9PHW6;P37236	M9PHW6;P37236	7;7	7;7	3;3	Frequenin-1	Frq1	;	2	7	7	3	5	5	0	0	5	5	0	0	2	1	0	0	39.6	39.6	18.7	21.668	187	187;187	NaN																0	22.746	0.90217	1.106
M9PHW9;M9PHZ6;Q9VWW0	M9PHW9;M9PHZ6;Q9VWW0	1;1;1	1;1;1	1;1;1	Cyclic AMP response element-binding protein B	CrebB	;;	3	1	1	1	1	0	0	0	1	0	0	0	1	0	0	0	2.5	2.5	2.5	29.755	281	281;327;359	NaN																0.0072595	1.226	NaN	NaN
M9PHY0;Q9VWK7	M9PHY0;Q9VWK7	1;1	1;1	1;1			;	2	1	1	1	0	0	1	0	0	0	1	0	0	0	1	0	5.1	5.1	5.1	37.826	334	334;358	2		1														0.0096137	0.99288	NaN	NaN
M9PHZ3;Q9VWE4	M9PHZ3;Q9VWE4	6;6	6;6	6;6		Ssu72	;	2	6	6	6	4	4	0	1	4	4	0	1	4	4	0	1	46.9	46.9	46.9	22.572	194	194;195	14														1		0	20.419	0.84161	1.1507
M9PI17;Q9VTK9	M9PI17;Q9VTK9	19;18	19;18	1;1			;	2	19	19	1	15	14	8	17	15	14	8	17	1	1	1	1	70.3	70.3	4.4	35.895	316	316;316	11.6								1	2	2	13	54				0	323.31	0.74207	1.1256
M9PI40;Q9VTY0	M9PI40;Q9VTY0	4;4	4;4	4;4			;	2	4	4	4	1	3	0	0	1	3	0	0	1	3	0	0	8.3	8.3	8.3	52.688	480	480;487	NaN																0.0048544	1.6196	0.90849	1.0808
M9PI58;Q9VUE5	M9PI58;Q9VUE5	2;2	2;2	2;2		stwl	;	2	2	2	2	1	1	0	0	1	1	0	0	1	1	0	0	1.9	1.9	1.9	108.59	999	999;1037	NaN																0.0028458	1.8851	0.44505	0.51798
M9PI70;Q9VUV2;M9NFY2;X2JCG3;Q2PDZ0;M9NEB0;Q2PDY9;M9PCN5;M9PFL8;Q9VUV3;E1JI08;M9PFD4;X2JGQ0;M9PFR7;M9PFD7;M9PCN0	M9PI70;Q9VUV2;M9NFY2;X2JCG3;Q2PDZ0;M9NEB0;Q2PDY9;M9PCN5;M9PFL8;Q9VUV3;E1JI08;M9PFD4;X2JGQ0;M9PFR7;M9PFD7;M9PCN0	5;4;4;4;4;4;4;4;4;3;3;3;3;3;3;3	5;4;4;4;4;4;4;4;4;3;3;3;3;3;3;3	5;4;4;4;4;4;4;4;4;3;3;3;3;3;3;3		pHCl	;;;;;;;;;;;;;;;	16	5	5	5	2	2	3	1	2	2	3	1	2	2	3	1	7.9	7.9	7.9	108.12	978	978;737;754;762;762;762;779;929;954;637;681;746;747;747;754;772	3.86		3	2	1							1					0	11.793	0.57468	0.96634
M9PI82;P91891	M9PI82;P91891	12;12	12;12	12;12	Protein Mo25	Mo25	;	2	12	12	12	12	12	7	5	12	12	7	5	12	12	7	5	42.2	42.2	42.2	39.385	339	339;339	12												26				0	101.55	0.76291	0.96805
M9PI92;Q9VVN6	M9PI92;Q9VVN6	9;9	9;9	9;9	Probable cytochrome P450 312a1	Cyp312a1	;	2	9	9	9	9	4	0	1	9	4	0	1	9	4	0	1	26.3	26.3	26.3	58.804	510	510;510	9.33									2	1						0	52.134	0.23402	0.50697
M9PI95;Q9VVT5	M9PI95;Q9VVT5	1;1	1;1	1;1	Dysbindin protein homolog	Dysb;dysb	;	2	1	1	1	1	0	0	0	1	0	0	0	1	0	0	0	4.9	4.9	4.9	32.364	288	288;288	NaN																0.0058533	1.3249	NaN	NaN
Q9VVV6;M9PI96;Q9VVV5;Q86BJ0;Q86BI9	Q9VVV6;M9PI96;Q9VVV5;Q86BJ0;Q86BI9	12;12;12;12;12	12;12;12;12;12	12;12;12;12;12			;;;;	5	12	12	12	12	11	4	4	12	11	4	4	12	11	4	4	27	27	27	72.051	636	636;649;653;711;770	7							11									0	152.1	0.80794	1.1206
Q9VVW6;M9PI97	Q9VVW6;M9PI97	11;11	11;11	11;11		MESR6	;	2	11	11	11	9	8	1	1	9	8	1	1	9	8	1	1	38.3	38.3	38.3	53.94	470	470;484	8.5								2	2							0	88.362	0.78487	0.92346
M9PIC3;Q9VPD3	M9PIC3;Q9VPD3	2;2	2;2	2;2			;	2	2	2	2	2	1	0	0	2	1	0	0	2	1	0	0	4.8	4.8	4.8	56.706	497	497;498	NaN																0	14.088	0.86636	0.99519
Q9VPB2;M9PIC9	Q9VPB2;M9PIC9	1;1	1;1	1;1		Spc105R	;	2	1	1	1	0	0	0	1	0	0	0	1	0	0	0	1	0.5	0.5	0.5	223.1	1959	1959;1960	9									1							1	-2	NaN	NaN
M9PIF1;Q9VP46	M9PIF1;Q9VP46	6;6	6;6	6;6			;	2	6	6	6	4	4	2	0	4	4	2	0	4	4	2	0	7.2	7.2	7.2	143.33	1256	1256;1291	5					4											0	25.207	0.7109	0.91074
M9PIG8;P55035	M9PIG8;P55035	5;5	5;5	5;5	26S proteasome non-ATPase regulatory subunit 4	Rpn10	;	2	5	5	5	4	4	3	2	4	4	3	2	4	4	3	2	26.8	26.8	26.8	42.618	396	396;396	10										7						0	62.536	0.62846	0.97231
M9PIM0;O61231	M9PIM0;O61231	9;9	9;9	9;9	60S ribosomal protein L10	RpL10	;	2	9	9	9	8	8	3	2	8	8	3	2	8	8	3	2	56	56	56	25.527	218	218;218	13.2												2	6	5		0	323.31	0.74674	0.92547
M9PIV2;Q7KVY7	M9PIV2;Q7KVY7	1;1	1;1	1;1	Syntaxin-4	Syx4	;	2	1	1	1	1	0	1	1	1	0	1	1	1	0	1	1	4.7	4.7	4.7	30.433	257	257;333	11.4											4	3				0.0046913	1.6895	0.51525	1.5963
M9PJ82	M9PJ82	57	1	1				1	57	1	1	40	52	5	6	1	1	0	0	1	1	0	0	26	0.6	0.6	392.6	3498	3498	NaN																0	15.167	0.7483	0.86069
M9PJC7;P13709;M9PE02;E1JJJ8;M9PGM8	M9PJC7;P13709;M9PE02;E1JJJ8;M9PGM8	12;12;11;11;11	12;12;11;11;11	12;12;11;11;11	Homeotic protein female sterile	fs(1)h	;;;;	5	12	12	12	7	8	2	0	7	8	2	0	7	8	2	0	9.4	9.4	9.4	206.06	2046	2046;2038;1105;1110;1115	8.5					1							1				0	66.193	0.73601	0.88275
M9PJE8;Q24337	M9PJE8;Q24337	3;3	3;3	3;3	Protein enhancer of rudimentary	e(r)	;	2	3	3	3	3	3	0	1	3	3	0	1	3	3	0	1	54.8	54.8	54.8	12.188	104	104;104	15															2	0	89.861	0.88338	1.0529
M9PJJ5	M9PJJ5	2	2	2				1	2	2	2	2	1	1	1	2	1	1	1	2	1	1	1	17.8	17.8	17.8	34.612	315	315	12												3				0	35.935	0.45318	0.9833
M9PJM2;Q8IR69;Q59E49;M9NEF2;Q9VYF3;M9PHQ2	M9PJM2;Q8IR69;Q59E49;M9NEF2;Q9VYF3;M9PHQ2	2;1;1;1;1;1	2;1;1;1;1;1	2;1;1;1;1;1		HDAC4	;;;;;	6	2	2	2	0	1	1	1	0	1	1	1	0	1	1	1	2.4	2.4	2.4	128.97	1205	1205;1181;1203;1242;1252;1269	3.67			1	2												0.001349	2.1497	0.24921	0.70333
Q86NK9;M9PJN5;M9NEH6;M9NGF7;Q8IR38;Q8IR37;Q9XYX1	Q86NK9;M9PJN5;M9NEH6;M9NGF7;Q8IR38;Q8IR37;Q9XYX1	13;13;12;12;12;12;7	13;13;12;12;12;12;7	13;13;12;12;12;12;7		HDAC6	;;;;;;	7	13	13	13	10	11	6	2	10	11	6	2	10	11	6	2	16.5	16.5	16.5	124.87	1128	1128;1179;1022;1108;1135;1138;883	6.5					6	6						1	1			0	135.2	0.73791	1.0352
M9PJN8;P07487	M9PJN8;P07487	20;20	20;20	10;10	Glyceraldehyde-3-phosphate dehydrogenase;Glyceraldehyde-3-phosphate dehydrogenase 2	Gapdh2	;	2	20	20	10	16	18	16	18	16	18	16	18	6	9	7	9	87	87	45.8	35.369	332	332;332	10.2	21	19	16	11	9	8	7	9	11	9	100	230	16	22	14	0	323.31	0.7463	1.0407
M9PJP0;Q9VXK0	M9PJP0;Q9VXK0	7;7	7;7	7;7	Protein NipSnap	Nipsnap	;	2	7	7	7	6	6	3	4	6	6	3	4	6	6	3	4	28.9	28.9	28.9	31.965	273	273;273	13													15			0	97.309	0.79111	1.2167
X2JDA8;M9W963;P22293	X2JDA8;M9W963;P22293	2;2;2	2;2;2	2;2;2	Protein suppressor of sable	su(s)	;;	3	2	2	2	1	2	0	0	1	2	0	0	1	2	0	0	2.9	2.9	2.9	143.44	1321	1321;1325;1325	NaN																0.00058743	2.3942	0.79372	0.90875
N0D8I3;Q9W420	N0D8I3;Q9W420	12;12	12;12	12;12	Transcription elongation factor SPT6	Spt6	;	2	12	12	12	5	5	2	1	5	5	2	1	5	5	2	1	10.2	10.2	10.2	208.6	1831	1831;1831	4.83			2	3							1					0	20.47	0.6538	0.86406
O01382	O01382	5	5	5	Caspase;Caspase subunit p21;Caspase subunit p12	Ice		1	5	5	5	4	4	0	0	4	4	0	0	4	4	0	0	20.4	20.4	20.4	37.363	339	339	NaN																0	45.212	0.92757	1.1289
O01666	O01666	16	16	16	ATP synthase subunit gamma, mitochondrial	ATPsyn-gamma		1	16	16	16	12	13	11	15	12	13	11	15	12	13	11	15	72.7	72.7	72.7	32.871	297	297	12.4	4	1						1	1		1	49	70	16	5	0	323.31	0.70255	1.0093
O02002	O02002	2	2	2	Caspase-1;Caspase-1 subunit p22;Caspase-1 subunit p13	Dcp-1		1	2	2	2	0	2	0	0	0	2	0	0	0	2	0	0	10.8	10.8	10.8	35.926	323	323	NaN																0.00020951	3.7842	0.36505	0.43909
O02195	O02195	14	14	14	Eukaryotic translation initiation factor 3 subunit I	Trip1		1	14	14	14	12	14	8	9	12	14	8	9	12	14	8	9	84.7	84.7	84.7	36.159	326	326	11.7											15	37				0	300.36	0.77902	1.0065
O02373	O02373	15	15	15	UDP-glucose 6-dehydrogenase	sgl		1	15	15	15	10	7	5	7	10	7	5	7	10	7	5	7	43.9	43.9	43.9	52.874	476	476	9									17							0	70.346	0.93018	1.1886
O02649	O02649	47	47	34	60 kDa heat shock protein, mitochondrial	Hsp60		1	47	47	34	34	32	42	39	34	32	42	39	24	22	30	28	85.3	85.3	64.2	60.808	573	573	8.76							2	269	81	27	16	13	9	5	2	0	323.31	0.61906	1.0933
Q4ABE8;Q4ABE7;O15943;Q4ABE9;Q4ABF0;Q9VJB6	Q4ABE8;Q4ABE7;O15943;Q4ABE9;Q4ABF0	16;16;16;15;15;1	16;16;16;15;15;1	16;16;16;15;15;1	Neural-cadherin	CadN	;;;;	6	16	16	16	11	8	1	1	11	8	1	1	11	8	1	1	7.5	7.5	7.5	347.26	3100	3100;3101;3097;3099;3100;1799	3			2													0	52.915	0.86875	1.0268
O15971	O15971	6	5	5		Rab10		1	6	5	5	6	5	3	2	5	4	2	1	5	4	2	1	46.1	40.7	40.7	23.336	204	204	5.43	1	3	1											2		0	94.703	0.77055	0.92951
O16043	O16043	9	9	9		Df31		1	9	9	9	3	3	8	2	3	3	8	2	3	3	8	2	61.2	61.2	61.2	18.823	183	183	11.3											17	7				0	88.148	0.13182	0.38046
O16129	O16129	6	6	6	Probable phenylalanine--tRNA ligase, mitochondrial	Aats-phe		1	6	6	6	2	4	0	1	2	4	0	1	2	4	0	1	19.4	19.4	19.4	51.996	453	453	10										1						0	54.468	0.71037	0.86123
O16158	O16158	8	8	8		Scp2		1	8	8	8	7	7	3	3	7	7	3	3	7	7	3	3	53.8	53.8	53.8	21.28	184	184	14.2														9	3	0	232.91	0.73043	0.95892
O16797	O16797	32	32	32	60S ribosomal protein L3	RpL3		1	32	32	32	24	26	20	15	24	26	20	15	24	26	20	15	59.6	59.6	59.6	46.915	416	416	7.43	18	19	11	13	6	8	5	9	26	92	7	1		2	2	0	323.31	0.78395	1.0245
O17432	O17432	1	1	1		Cdk9		1	1	1	1	1	1	0	0	1	1	0	0	1	1	0	0	2.7	2.7	2.7	46.786	404	404	NaN																0.00020313	3.1042	NaN	NaN
O17444	O17444	3	3	3	Vesicular acetylcholine transporter	VAChT		1	3	3	3	3	2	1	2	3	2	1	2	3	2	1	2	9.7	9.7	9.7	64.313	578	578	4.45	1	2	2	3				1	2							0	26.269	0.55821	0.78164
O18332	O18332	9	9	8		Rab1		1	9	9	8	8	8	7	7	8	8	7	7	7	7	6	6	57.1	57.1	51.7	22.762	205	205	13.4	2													44		0	280.7	0.59926	0.96435
O18333	O18333	6	6	6		Rab2		1	6	6	6	6	5	1	1	6	5	1	1	6	5	1	1	37.1	37.1	37.1	23.56	213	213	7.75	2	2												4		0	168.75	0.74234	0.87951
X2J5T3;O18334	X2J5T3;O18334	5;5	5;5	5;5	Ras-related protein Rab6	Rab6	;	2	5	5	5	5	4	2	3	5	4	2	3	5	4	2	3	40.9	40.9	40.9	23.48	208	208;208	14														6		0	48.399	0.72727	0.98434
O18335	O18335	5	5	5		Rab11		1	5	5	5	5	5	3	4	5	5	3	4	5	5	3	4	33.6	33.6	33.6	24.245	214	214	13.8													3	16		0	77.052	0.80843	0.99448
O18336;Q86BK8	O18336;Q86BK8	4;3	4;3	4;3		Rab14	;	2	4	4	4	2	4	0	0	2	4	0	0	2	4	0	0	29.8	29.8	29.8	24.256	215	215;239	NaN																0	12.058	0.84319	1.0194
O18338;M9NEE8	O18338;M9NEE8	5;4	4;4	4;4		Rab8	;	2	5	4	4	5	5	2	3	4	4	1	2	4	4	1	2	31.9	26.6	26.6	23.691	207	207;172	9.88		2	3	1										9	1	0	80.423	0.72751	0.93317
O18373	O18373	14	14	14	Selenide, water dikinase	SelD		1	14	14	14	12	13	9	4	12	13	9	4	12	13	9	4	48.2	48.2	48.2	43.446	398	398	10.9										2	37					0	323.31	0.74449	0.94611
O18399	O18399	6	6	6		pn		1	6	6	6	4	4	1	3	4	4	1	3	4	4	1	3	19	19	19	45.179	405	405	10.2										5	1					0	8.0842	0.8135	1.0296
O18404;D5A7S2	O18404	8;1	8;1	8;1	3-hydroxyacyl-CoA dehydrogenase type-2	scu		2	8	8	8	6	6	6	7	6	6	6	7	6	6	6	7	36.1	36.1	36.1	26.905	255	255;126	13.2	1											1	29	21		0	160.38	0.74115	1.0774
O18405	O18405	2	2	2	Surfeit locus protein 4 homolog	Surf4		1	2	2	2	2	1	2	1	2	1	2	1	2	1	2	1	7	7	7	30.545	270	270	4.27	5	5	4	4	4		1						1	2		0	17.321	0.39319	1.0058
O18413	O18413	18	17	12	26S protease regulatory subunit 8	Rpt6		1	18	17	12	16	15	12	8	15	14	11	7	11	10	9	5	63	60	43.5	45.857	405	405	10.5										24	16		1			0	203.68	0.74554	0.91363
O18645	O18645	7	7	7		AMPKalpha		1	7	7	7	6	6	1	0	6	6	1	0	6	6	1	0	15.3	15.3	15.3	64.599	582	582	8								2								0	54.135	0.87747	1.0204
O18680	O18680	4	4	4	5-aminolevulinate synthase	Alas		1	4	4	4	2	3	0	1	2	3	0	1	2	3	0	1	14.1	14.1	14.1	58.751	539	539	9									3							0	22.952	0.63915	0.84712
O44226	O44226	5	5	5		EloB		1	5	5	5	5	4	1	1	5	4	1	1	5	4	1	1	82.2	82.2	82.2	13.258	118	118	15															2	0	120.93	0.91124	1.0477
O44386	O44386	10	10	10	Integrin alpha-PS3;Integrin alpha-PS3 heavy chain;Integrin alpha-PS3 light chain	scb		1	10	10	10	8	8	2	2	8	8	2	2	8	8	2	2	14	14	14	124.54	1115	1115	10.4						1	3							4		0	99.739	0.79723	0.96728
O44434	O44434	5	4	4		qkr58E-3		1	5	4	4	4	5	0	0	3	4	0	0	3	4	0	0	20.5	16.1	16.1	36.683	317	317	NaN																0.00020803	3.6281	0.84644	0.99803
O44437	O44437	4	4	4	Small nuclear ribonucleoprotein Sm D3	SmD3		1	4	4	4	3	3	2	1	3	3	2	1	3	3	2	1	51	51	51	15.582	151	151	15															6	0	71.354	0.71269	0.86111
O46034;Q9VSK2	O46034;Q9VSK2	1;1	1;1	1;1		Cbl	;	2	1	1	1	0	1	0	0	0	1	0	0	0	1	0	0	3.1	3.1	3.1	51.472	448	448;878	NaN																0.00097144	2.2469	NaN	NaN
X2JAB9;O46037	X2JAB9;O46037	34;34	34;34	34;34	Vinculin	Vinc	;	2	34	34	34	31	29	13	12	31	29	13	12	31	29	13	12	60.4	60.4	60.4	106.3	961	961;961	6.26					2	60	13	1	1	1						0	323.31	0.72974	0.92072
X2JI38;X2JDK3;P83501;O46040	X2JI38;X2JDK3;P83501;O46040	1;1;1;1	1;1;1;1	1;1;1;1	Protein msta, isoform B;Protein msta, isoform A	msta	;;;	4	1	1	1	1	0	0	0	1	0	0	0	1	0	0	0	5.7	5.7	5.7	18.388	158	158;462;448;462	NaN																0.0088193	1.1096	NaN	NaN
O46043	O46043	1	1	1	Poly(ADP-ribose) glycohydrolase	Parg		1	1	1	1	0	0	1	0	0	0	1	0	0	0	1	0	3.5	3.5	3.5	81.108	723	723	6						1										0.0058512	1.3224	NaN	NaN
Q7KW02;X2JDX3;O46048	Q7KW02;X2JDX3;O46048	2;2;2	2;2;2	2;2;2		east	;;	3	2	2	2	0	2	0	0	0	2	0	0	0	2	0	0	1.4	1.4	1.4	245.7	2301	2301;2306;2342	NaN																0	10.512	0.63927	0.73619
O46050	O46050	5	5	5		Nmd3		1	5	5	5	2	4	2	0	2	4	2	0	2	4	2	0	13.2	13.2	13.2	59.124	521	521	8								4								0	25.064	0.43613	0.70321
O46052	O46052	14	14	2		EG:152A3.3		1	14	14	2	8	12	5	4	8	12	5	4	2	2	2	2	55	55	8.9	39.43	371	371	8.95								11	9					2		0	248.65	0.77785	0.99967
O46067	O46067	32	32	32		EG:25E8.1		1	32	32	32	28	32	19	17	28	32	19	17	28	32	19	17	51.7	51.7	51.7	103.44	923	923	5.38					83	13	5	6								0	323.31	0.54966	1.2013
X2JC94;O46084	X2JC94;O46084	3;3	3;3	3;3	Serine/threonine-protein phosphatase Pgam5, mitochondrial	Pgam5	;	2	3	3	3	3	2	0	0	3	2	0	0	3	2	0	0	16.7	16.7	16.7	33.037	288	288;289	NaN																0	17.667	0.93648	1.0621
Q7KW08;O46085	Q7KW08;O46085	4;4	4;4	4;4		Pex5	;	2	4	4	4	2	2	0	0	2	2	0	0	2	2	0	0	14	14	14	63.124	559	559;614	NaN																0	29.532	0.81625	0.97616
O46094	O46094	1	1	1		Ocrl		1	1	1	1	0	1	0	0	0	1	0	0	0	1	0	0	1.5	1.5	1.5	97.529	850	850	NaN																0.0021041	2.0411	NaN	NaN
O46098	O46098	1	1	1	Protein bcn92	bcn92		1	1	1	1	0	1	0	0	0	1	0	0	0	1	0	0	7.6	7.6	7.6	10.961	92	92	NaN																0.0056923	1.3741	NaN	NaN
O46099	O46099	2	2	2		fs(1)N		1	2	2	2	1	1	1	0	1	1	1	0	1	1	1	0	1.6	1.6	1.6	139.07	1279	1279	7							1									0.0056943	1.3751	0.64306	0.7686
Q7KW16;O46102	Q7KW16;O46102	1;1	1;1	1;1		fs(1)N	;	2	1	1	1	0	1	0	0	0	1	0	0	0	1	0	0	4.5	4.5	4.5	32.449	288	288;612	NaN																0.00019996	2.8439	NaN	NaN
O46106	O46106	8	8	8	Splicing factor 3A subunit 3	noi		1	8	8	8	6	6	4	2	6	6	4	2	6	6	4	2	23.9	23.9	23.9	58.421	503	503	8.42								7	5							0	61.411	0.73622	0.93228
O46197	O46197	8	8	8	Accessory gland protein Acp29AB	Acp29AB		1	8	8	8	4	3	0	6	4	3	0	6	4	3	0	6	41.5	41.5	41.5	27.176	234	234	12.6												4	6			0	17.907	0.15085	0.4153
O46199	O46199	4	4	4	Accessory gland protein Acp53Ea	Acp53Ea		1	4	4	4	4	3	0	1	4	3	0	1	4	3	0	1	51.7	51.7	51.7	13.607	120	120	15															3	0	44.293	0.47715	0.58343
O46202	O46202	6	6	6	Accessory gland protein Acp62F	Acp62F		1	6	6	6	6	5	1	2	6	5	1	2	6	5	1	2	47	47	47	12.57	115	115	14.8														2	7	0	77.501	0.6133	1.2844
O46307	O46307	4	4	4		EG:8D8.4		1	4	4	4	2	3	2	0	2	3	2	0	2	3	2	0	5.3	5.3	5.3	88.529	771	771	5					2											0	19.88	0.78982	0.89711
O61305;Q5LK12;L7EFC0;Q5LK13;L7EEU0;L7EGI4	O61305;Q5LK12;L7EFC0;Q5LK13;L7EEU0	12;9;9;9;9;4	12;9;9;9;9;4	12;9;9;9;9;4	DEAD-box helicase Dbp80	Dbp80	;;;;	6	12	12	12	10	10	5	3	10	10	5	3	10	10	5	3	35.4	35.4	35.4	51.315	460	460;279;354;447;481;316	5.65	7	9							1	13	1					0	168.36	0.77052	1.0564
O61345	O61345	14	14	14	Protein penguin	pen		1	14	14	14	11	12	4	0	11	12	4	0	11	12	4	0	28.5	28.5	28.5	81.301	737	737	6.71						2	5									0	106.47	0.55513	0.84783
O61443	O61443	6	6	5	Mitogen-activated protein kinase 14B	p38b		1	6	6	5	4	4	3	4	4	4	3	4	4	4	3	3	31.5	31.5	28.2	42.098	365	365	11											13					0	137.69	0.64775	0.87412
O61444	O61444	7	7	7		Mkk4		1	7	7	7	5	5	0	1	5	5	0	1	5	5	0	1	24.3	24.3	24.3	47.533	424	424	10										2						0	51.757	0.84561	1.0219
O61491	O61491	19	19	19	Flotillin-1	Flo-1		1	19	19	19	19	17	6	10	19	17	6	10	19	17	6	10	71.1	71.1	71.1	47.135	426	426	9.69	1								2	28	1					0	252.35	0.75152	0.94669
O61604;Q8IQZ8	O61604;Q8IQZ8	24;21	24;21	3;0		Fim	;	2	24	24	3	18	20	16	13	18	20	16	13	1	1	3	2	48	48	3.9	71.913	640	640;616	8.01							26	69	6	2	1	2		1		0	323.31	0.67166	0.9781
O61613	O61613	17	17	17	Glycylpeptide N-tetradecanoyltransferase	Nmt		1	17	17	17	12	13	6	8	12	13	6	8	12	13	6	8	47.7	47.7	47.7	53.832	472	472	8.78								8	29							0	224.8	0.83267	1.0579
O61722	O61722	9	9	9		PRL-1		1	9	9	9	6	8	2	4	6	8	2	4	6	8	2	4	61.4	61.4	61.4	19.973	176	176	14														9		0	323.31	0.73269	1.0629
O62526	O62526	5	4	4		Ant2		1	5	4	4	4	3	1	2	3	2	0	1	3	2	0	1	17.6	14.3	14.3	33.744	307	307	12												2				0	20.34	1.2471	1.5746
O62530	O62530	13	13	13		AP-2mu		1	13	13	13	10	11	2	1	10	11	2	1	10	11	2	1	43.2	43.2	43.2	49.855	437	437	9.75									1	3						0	143.51	0.78532	0.92977
O62531	O62531	4	4	4		AP-1mu		1	4	4	4	3	3	1	0	3	3	1	0	3	3	1	0	13.8	13.8	13.8	48.94	426	426	10										2						0	10.698	0.95883	1.1491
O62602	O62602	7	7	7		lic		1	7	7	7	5	5	1	4	5	5	1	4	5	5	1	4	33.5	33.5	33.5	38.195	334	334	12												12				0	37.55	0.81746	1.0892
O62619	O62619	23	23	23	Pyruvate kinase	PyK		1	23	23	23	23	22	12	17	23	22	12	17	23	22	12	17	68.7	68.7	68.7	57.44	533	533	6.93	18	25	17	11	10	10	8	69	72	12	8	9	2	1		0	323.31	0.75906	1.0143
O62621	O62621	19	19	19	Coatomer subunit beta	betaCop		1	19	19	19	16	18	6	4	16	18	6	4	16	18	6	4	37.5	37.5	37.5	102.71	914	914	4.65	4	5	1			20	1									0	323.31	0.78239	0.97319
O76137;A0A0B4KFZ4	O76137;A0A0B4KFZ4	3;2	3;2	3;2	Tetraspanin	TM4SF	;	2	3	3	3	3	3	2	1	3	3	2	1	3	3	2	1	7.7	7.7	7.7	32.22	286	286;292	4.5	2	3	1	2									2			0	14.487	0.79866	0.9984
O76454	O76454	5	5	5	Pterin-4-alpha-carbinolamine dehydratase	Pcd		1	5	5	5	5	5	0	0	5	5	0	0	5	5	0	0	50	50	50	21.067	192	192	NaN																0	290.29	0.8311	1.0275
O76464	O76464	8	8	8	Nitrilase and fragile histidine triad fusion protein NitFhit;Bis(5-adenosyl)-triphosphatase;Nitrilase homolog	NitFhit		1	8	8	8	7	6	3	2	7	6	3	2	7	6	3	2	25.7	25.7	25.7	52.231	460	460	9.18	1									10						0	63.906	0.79384	0.96219
Q541C9;O76511	Q541C9;O76511	1;1	1;1	1;1	Thymidylate synthase	Ts	;	2	1	1	1	1	1	0	0	1	1	0	0	1	1	0	0	5	5	5	36.656	321	321;321	NaN																0.00020517	3.3214	0.48482	0.58416
O76521	O76521	3	3	3	Importin subunit alpha	Kap-alpha1		1	3	3	3	3	3	1	1	3	3	1	1	3	3	1	1	9.4	9.4	9.4	60.009	543	543	8								4								0	31.458	0.85181	1.0948
O76742	O76742	8	8	8		Rab7		1	8	8	8	7	7	3	3	7	7	3	3	7	7	3	3	54.1	54.1	54.1	23.331	207	207	14														9		0	101.83	0.84564	0.96651
O76752	O76752	6	6	6		Sptr		1	6	6	6	4	5	4	2	4	5	4	2	4	5	4	2	37.2	37.2	37.2	29.231	261	261	12.3												8	4			0	102.63	0.3623	0.46387
O76857	O76857	3	3	3		BCL7-like		1	3	3	3	3	3	0	0	3	3	0	0	3	3	0	0	28.6	28.6	28.6	16.648	154	154	NaN																0	6.6309	0.84485	1.0131
O76861	O76861	1	1	1		EG:100G10.1		1	1	1	1	1	0	0	0	1	0	0	0	1	0	0	0	3.1	3.1	3.1	60.968	552	552	NaN																0	5.1176	NaN	NaN
O76863	O76863	7	7	7		eIF2B-beta		1	7	7	7	6	6	0	0	6	6	0	0	6	6	0	0	32.7	32.7	32.7	39.154	352	352	NaN																0	60.961	0.75348	0.88626
O76874	O76874	10	10	10		EG:125H10.1		1	10	10	10	8	10	0	0	8	10	0	0	8	10	0	0	15.9	15.9	15.9	94.368	879	879	NaN																0	109.38	0.8073	0.97303
Q8IH14;O76876	Q8IH14;O76876	2;2	2;2	2;2		ssx	;	2	2	2	2	2	2	0	0	2	2	0	0	2	2	0	0	8.1	8.1	8.1	48.924	443	443;485	NaN																0.00020263	3.0687	0.68699	0.8115
O76877	O76877	3	3	3		EG:132E8.3		1	3	3	3	2	3	1	1	2	3	1	1	2	3	1	1	33.1	33.1	33.1	17.854	160	160	15															3	0	90.315	0.74737	1.153
O76879	O76879	13	13	13	Circadian clock-controlled protein	anon-3B1.2		1	13	13	13	11	13	0	0	11	13	0	0	11	13	0	0	68.5	68.5	68.5	29.178	260	260	NaN																0	182.96	0.91139	1.0766
O76894;M9MS86	O76894;M9MS86	5;4	5;4	5;4		Mur2B	;	2	5	5	5	0	0	5	2	0	0	5	2	0	0	5	2	2.8	2.8	2.8	194.46	1795	1795;1144	3.23	13	11	1		2	1	1	2	4							0	11.093	0.080202	0.21595
O76895	O76895	6	6	6	Arginase	arg		1	6	6	6	6	4	1	1	6	4	1	1	6	4	1	1	30.8	30.8	30.8	39.085	351	351	11.8											1	4				0	66.057	0.91155	1.151
Q2PE37;O76899	Q2PE37;O76899	1;1	1;1	1;1		pck	;	2	1	1	1	1	0	0	0	1	0	0	0	1	0	0	0	7.4	7.4	7.4	15.594	136	136;256	NaN																0.0045155	1.7316	NaN	NaN
O76902	O76902	7	7	7		rush		1	7	7	7	6	5	4	1	6	5	4	1	6	5	4	1	30.7	30.7	30.7	34.219	316	316	9.06	2	1								2	11					0	73.145	0.70554	0.92093
O76904	O76904	2	2	2		fs(1)N		1	2	2	2	0	0	2	0	0	0	2	0	0	0	2	0	1	1	1	238.76	2118	2118	5.25					3	1										0.0091414	1.0652	0.11382	0.41134
O76922	O76922	3	3	3	Protein aubergine	aub		1	3	3	3	2	0	1	0	2	0	1	0	2	0	1	0	3.8	3.8	3.8	98.558	866	866	6						2										0	3.8166	0.72041	1.2613
X2JG90;O76932	X2JG90;O76932	2;2	2;2	2;2	Serine/threonine-protein phosphatase;Serine/threonine-protein phosphatase 4 catalytic subunit	Pp4-19C	;	2	2	2	2	1	0	1	1	1	0	1	1	1	0	1	1	15	15	15	35.341	307	307;307	12												2				0	19.341	0.54861	1.0232
O76994	O76994	4	4	4		Ip259		1	4	4	4	4	4	0	0	4	4	0	0	4	4	0	0	18.9	18.9	18.9	30.029	259	259	NaN																0	18.547	0.64986	0.7904
X2J9B3;O77051	X2J9B3;O77051	2;2	2;2	2;2	Transcription factor E2F2	E2f2	;	2	2	2	2	2	1	0	0	2	1	0	0	2	1	0	0	6.8	6.8	6.8	41.394	370	370;370	NaN																0.0053575	1.4462	0.80703	0.95725
O77062	O77062	3	3	3	Amino acid transporter	Eaat1		1	3	3	3	1	2	1	3	1	2	1	3	1	2	1	3	12.9	12.9	12.9	52.359	479	479	6.61	2	3	4	2	2	3	3	1	2		6	3				0	64.175	0.53198	0.99637
O77134	O77134	8	8	8		ATPsynE		1	8	8	8	6	6	7	7	6	6	7	7	6	6	7	7	53.1	53.1	53.1	9.0334	81	81	13	5	4												2	51	0	104.64	0.64906	0.99993
O77263	O77263	3	3	3	tRNA (guanine-N(7)-)-methyltransferase	CG4045		1	3	3	3	3	1	0	0	3	1	0	0	3	1	0	0	13.3	13.3	13.3	29.424	256	256	NaN																0	6.7113	0.75695	0.87644
O77266	O77266	18	1	1				1	18	1	1	16	15	8	7	1	0	0	0	1	0	0	0	51.1	4.5	4.5	60.778	552	552	NaN																0	6.1921	NaN	NaN
O77410	O77410	9	9	9	Eukaryotic translation initiation factor 3 subunit E	eIF3-S6		1	9	9	9	6	9	8	7	6	9	8	7	6	9	8	7	27.6	27.6	27.6	51.162	435	435	10.1	2	2								18	41					0	197.97	0.4964	1.0273
O77425	O77425	7	7	7		Dredd		1	7	7	7	5	5	1	2	5	5	1	2	5	5	1	2	40.8	40.8	40.8	31.626	304	304	12												4				0	73.965	0.78887	1.094
O77430	O77430	9	9	8		SkpA		1	9	9	8	7	7	3	2	7	7	3	2	6	6	3	2	75.9	75.9	71.6	18.597	162	162	14.4														8	6	0	208.36	0.8561	1.0672
O77460	O77460	17	17	1	Inorganic pyrophosphatase	Nurf-38		1	17	17	1	15	15	7	17	15	15	7	17	1	1	1	1	79	79	3.6	37.939	338	338	12.1											2	54	4	3		0	323.31	0.83902	1.045
O77477	O77477	11	11	11				1	11	11	11	10	10	9	4	10	10	9	4	10	10	9	4	41.1	41.1	41.1	45.707	406	406	10.9										2	21					0	230.33	0.71308	0.97795
O96299	O96299	6	5	5		Sodh-2		1	6	5	5	6	6	3	4	5	5	3	3	5	5	3	3	26.7	24.4	24.4	38.661	360	360	12												22				0	159.89	0.80888	1.1134
O96539;A0A0B4KFD5	O96539;A0A0B4KFD5	6;5	6;5	6;5	Arginyl-tRNA--protein transferase 1	Ate1	;	2	6	6	6	6	4	2	1	6	4	2	1	6	4	2	1	16.5	16.5	16.5	55.316	484	484;485	8.8								2	2	1						0	23.952	0.78164	0.88936
O96553	O96553	39	39	1	C-1-tetrahydrofolate synthase, cytoplasmic;Methylenetetrahydrofolate dehydrogenase;Methenyltetrahydrofolate cyclohydrolase;Formyltetrahydrofolate synthetase	pug		1	39	39	1	34	34	23	22	34	34	23	22	1	1	1	1	65.5	65.5	0.9	103.5	968	968	6.4					1	102	8	7							3	0	323.31	0.93036	1.2463
X2JEB4;O96651	X2JEB4;O96651	5;5	5;5	5;5	DNA topoisomerase;DNA topoisomerase 3-beta	Top3beta	;	2	5	5	5	3	3	0	0	3	3	0	0	3	3	0	0	8.6	8.6	8.6	96.972	875	875;875	NaN																0	17.408	0.76808	0.92328
O96692;A0A0B4LGJ4	O96692	4;1	4;1	4;1		Rap2l		2	4	4	4	1	4	1	1	1	4	1	1	1	4	1	1	33	33	33	20.45	182	182;116	14														3		0	20.833	0.83981	1.0258
O96824	O96824	4	4	4		EG:131F2.3		1	4	4	4	4	4	0	0	4	4	0	0	4	4	0	0	75	75	75	10.415	100	100	NaN																0	58.799	0.80022	0.93871
O96881;E1JIC9	O96881;E1JIC9	3;2	3;2	3;2		TfIIEbeta	;	2	3	3	3	2	2	0	0	2	2	0	0	2	2	0	0	12.7	12.7	12.7	33.39	292	292;249	NaN																0	3.8883	0.73058	0.85001
Q9V3L8;O97059;O97061	Q9V3L8;O97059	5;5;2	5;5;2	5;5;2		Ccp84Aa;Ccp84Ab	;	3	5	5	5	5	5	0	0	5	5	0	0	5	5	0	0	44.9	44.9	44.9	21.416	205	205;221;199	NaN																0	41.716	0.87276	1.0676
O97062	O97062	3	3	3		Ccp84Ae		1	3	3	3	3	3	0	0	3	3	0	0	3	3	0	0	28.4	28.4	28.4	21.34	208	208	NaN																0	105.83	0.79079	0.92245
O97064	O97064	2	2	2		Ccp84Ag		1	2	2	2	2	2	0	0	2	2	0	0	2	2	0	0	13.1	13.1	13.1	19.454	191	191	NaN																0	9.7839	0.83038	0.96364
O97066	O97066	2	2	2	Signal peptidase complex catalytic subunit SEC11	twr		1	2	2	2	2	2	0	0	2	2	0	0	2	2	0	0	22.2	22.2	22.2	20.98	185	185	NaN																0	99.014	0.87939	1.0673
O97102	O97102	3	3	3	Small ubiquitin-related modifier	smt3		1	3	3	3	3	3	2	2	3	3	2	2	3	3	2	2	25.6	25.6	25.6	10.124	90	90	6.35	3	3	6	6	5	6	6	4	1	2	1	1	1		4	0	65.801	0.80883	0.94622
O97111	O97111	2	2	2		par-6		1	2	2	2	2	2	1	1	2	2	1	1	2	2	1	1	8	8	8	38.52	351	351	10.3										2	1					0	58.485	0.81081	1.0381
O97125	O97125	22	22	22	Heat shock protein 68	Hsp68		1	22	22	22	20	22	4	9	20	22	4	9	20	22	4	9	60.3	60.3	60.3	69.743	635	635	7.92							22	8	1		6					0	323.31	0.63942	0.90828
O97182	O97182	6	6	6		Arpc1		1	6	6	6	6	5	0	0	6	5	0	0	6	5	0	0	32.9	32.9	32.9	41.601	377	377	NaN																0	86.061	0.81464	0.9493
O97183	O97183	4	4	4		RpII33		1	4	4	4	1	3	2	1	1	3	2	1	1	3	2	1	32.7	32.7	32.7	31.243	275	275	12												4				0	33.608	0.57434	0.67702
O97365	O97365	3	3	3		BM-40-SPARC		1	3	3	3	2	2	1	2	2	2	1	2	2	2	1	2	9.2	9.2	9.2	35.182	304	304	12												5				0	9.2872	0.29095	0.82177
O97418	O97418	1	1	1		ND-B14.5A		1	1	1	1	1	1	1	1	1	1	1	1	1	1	1	1	10.7	10.7	10.7	11.546	103	103	15															4	0	6.956	0.75082	0.97539
O97422	O97422	1	1	1	Galactosylgalactosylxylosylprotein 3-beta-glucuronosyltransferase I	GlcAT-I		1	1	1	1	1	1	1	0	1	1	1	0	1	1	1	0	2.9	2.9	2.9	35.071	306	306	12												2				0.0030263	1.8277	0.43842	0.7833
O97428;Q8IRS7	O97428;Q8IRS7	7;4	7;4	7;4		cib	;	2	7	7	7	6	6	6	6	6	6	6	6	6	6	6	6	58.9	58.9	58.9	14.41	129	129;97	14.3				1										9	20	0	164.24	0.50139	0.82958
O97454	O97454	3	3	3		l(1)10Bb		1	3	3	3	2	3	0	0	2	3	0	0	2	3	0	0	22.2	22.2	22.2	17.01	144	144	NaN																0	8.0131	0.85234	0.96939
O97477	O97477	12	12	12	Inositol-3-phosphate synthase	Inos		1	12	12	12	10	8	9	9	10	8	9	9	10	8	9	9	29.7	29.7	29.7	62.249	565	565	8.07								55	4							0	199.14	0.50252	1.0918
O97479	O97479	13	13	12		Sodh-1		1	13	13	12	12	12	6	11	12	12	6	11	11	11	6	10	44.2	44.2	41.9	38.659	360	360	7.47	14	19	9	3	2						13	45				0	175.51	0.92956	1.266
P00334	P00334	16	16	16	Alcohol dehydrogenase	Adh		1	16	16	16	11	11	10	15	11	11	10	15	11	11	10	15	65.2	65.2	65.2	27.761	256	256	10.7	19	17	14	16	12	6	9	17	15	9	17	27	152	75	29	0	323.31	0.8153	1.1387
Q4AB54;P02255;Q4ABD8;Q4AB94	Q4AB54;P02255;Q4ABD8;Q4AB94	16;16;14;14	16;16;14;14	2;2;0;2	Histone H1	His1:CG33861;His1;His1:CG33807;His1:CG33834	;;;	4	16	16	2	10	10	8	13	10	10	8	13	2	2	2	2	43	43	4.7	26.373	256	256;256;256;256	12.1							1		1	1	20	77	10	5	7	0	206.11	0.67906	0.91401
P02283	P02283	6	6	6	Histone H2B	His2B		1	6	6	6	6	2	2	0	6	2	2	0	6	2	2	0	56.9	56.9	56.9	13.696	123	123	15															2	0	74.368	0.82378	0.98105
P02299	P02299	5	5	1	Histone H3	His3		1	5	5	1	4	5	1	0	4	5	1	0	0	1	0	0	58.1	58.1	26.5	15.388	136	136	15															1	0	151.58	0.78886	0.92751
P02515	P02515	3	3	3	Heat shock protein 22	Hsp22		1	3	3	3	3	1	0	0	3	1	0	0	3	1	0	0	39.1	39.1	39.1	19.763	174	174	NaN																0	7.4438	0.54018	0.63663
X2JGG6;P02517	X2JGG6;P02517	9;9	9;9	9;9	Heat shock protein 26	Hsp26	;	2	9	9	9	6	8	7	3	6	8	7	3	6	8	7	3	38.9	38.9	38.9	22.994	208	208;208	12.6		2					1	1	1	4	1	3	25	15	7	0	195.37	0.30635	0.51021
X2JC82;P02518	X2JC82;P02518	7;7	7;7	7;7	Heat shock protein 27	Hsp27	;	2	7	7	7	6	6	3	2	6	6	3	2	6	6	3	2	40.8	40.8	40.8	23.616	213	213;213	13.3													23	8	1	0	133.16	0.34639	0.54256
P02572	P02572	12	1	1	Actin-42A	Act42A		1	12	1	1	11	11	12	10	1	1	1	1	1	1	1	1	54.3	2.1	2.1	41.823	376	376	11											2					0.0051881	1.5006	0.68669	1.0675
P02840	P02840	2	2	2	Salivary glue protein Sgs-3	Sgs3		1	2	2	2	2	2	0	0	2	2	0	0	2	2	0	0	10.1	10.1	10.1	32.196	307	307	NaN																0	11.187	0.34905	0.40469
P02841	P02841	3	3	3	Salivary glue protein Sgs-7	Sgs7		1	3	3	3	2	2	0	0	2	2	0	0	2	2	0	0	47.3	47.3	47.3	7.9195	74	74	NaN																0	89.708	0.28835	0.34408
X2JD55;P02843	X2JD55;P02843	14;14	14;14	14;14	Vitellogenin-1	Yp1	;	2	14	14	14	8	9	14	6	8	9	14	6	8	9	14	6	34.9	34.9	34.9	48.711	439	439;439	10.2	5	4	2	4	6	12	6	8	30	81	75	33	22	14	11	0	323.31	0.23577	0.72037
X2JB25;P02844	X2JB25;P02844	9;9	9;9	9;9	Vitellogenin-2	Yp2	;	2	9	9	9	7	8	9	5	7	8	9	5	7	8	9	5	29.6	29.6	29.6	49.66	442	442;442	10.3	3	3	1	2	3	7	5	10	25	86	92	16	15	12	9	0	323.31	0.22897	0.72672
P04052	P04052	26	26	26	DNA-directed RNA polymerase II subunit RPB1	RpII215		1	26	26	26	15	15	10	3	15	15	10	3	15	15	10	3	19.2	19.2	19.2	209.17	1887	1887	4.25				19					1							0	105.69	0.68489	0.87895
P04359	P04359	7	7	7	60S ribosomal protein L32	RpL32		1	7	7	7	6	4	2	1	6	4	2	1	6	4	2	1	60.4	60.4	60.4	16.02	134	134	14.8														1	3	0	146.94	0.83747	1.0089
P04388	P04388	8	8	8	Ras-like protein 2	Ras64B		1	8	8	8	5	6	2	3	5	6	2	3	5	6	2	3	52.1	52.1	52.1	22.235	192	192	13.4													4	3		0	39.577	0.68993	0.89195
[truncated: 4,024 more rows]
[truncated: 59 more columns]

## Sheet: Female vs Male_Collapsed
UNIPROT IDs	SYMBOL	ENTREZ	log2 (mean Female/Male)	log2(Female/Male), Rep1	log2(Female/Male), Rep2
[truncated: 4,557 more rows]

## Sheet: Female vs Male_GSEA
geneSet	description	link	enrichmentScore	normalizedEnrichmentScore	pValue	FDR	size	plotPath	leadingEdgeNum	leadingEdgeId
[truncated: 20 more rows]
