# Supplementary material for: Stable Isotope Labeling of Amino Acids in Flies (SILAF) Reveals Differential Phosphorylation of Mitochondrial Proteins Upon Loss of OXPHOS Subunits
Source: Mol Cell Proteomics. 2021 Feb 25;20:100065. doi: 10.1016/j.mcpro.2021.100065 (PMC8050774; doi:10.1016/j.mcpro.2021.100065)
Supplement: Supplemental Table S4 [file mmc5.xlsx]

## Sheet: meta
Mapped data to Schober et al.
Direct proteome labelling in fruit flies with SILAF reveals differential phosphorylation of mitochondrial proteins upon loss of OXPHOS subunits
Supplemental Table S4
This supplemental table contains data related to supplementary Figure 2 and S3, comparing proteome and phosphoproteome of flies grown on holidic and yeast food.
Sheets	Content
Holidic Proteome_Input	MaxQuant proteinGroups.txt file
Holidic Proteome_Stats	Statistical analysis underlying Fig. 2B
Holidic Proteome_GSEA	Gene Set Enrichment Analysis results from Webgestalt (ref. 21). Categories plotted in Fig. 2C are highlighted in blue.
Holidic_Phosphosites_Input	MaxQuant `Phospho (STY)Sites.txt file
Holidic Phosphoproteome_collapsed	Phosphoproteomic data depicted in Fig. 2D and S3
Holidic Phosphoproteome_GSEA	Gene Set Enrichment Analysis results from Webgestalt (ref. 21). Categories plotted in supplementary Fig. S3D are highlighted in blue.
Abbreviations
Rep1, Rep2	Replicate 1, Replicate 2
adj.P.Val	adjusted P value

## Sheet: Holidic Proteome_Input
Protein IDs	Majority protein IDs	Peptide counts (all)	Peptide counts (razor+unique)	Peptide counts (unique)	Protein names	Gene names	Fasta headers	Number of proteins	Peptides	Razor + unique peptides	Unique peptides	Peptides 1	Peptides 2	Razor + unique peptides 1	Razor + unique peptides 2	Unique peptides 1	Unique peptides 2	Sequence coverage [%]	Unique + razor sequence coverage [%]	Unique sequence coverage [%]	Mol. weight [kDa]	Sequence length	Sequence lengths	Q-value	Score	Identification type 1	Identification type 2	Ratio H/L	Ratio H/L normalized	Ratio H/L variability [%]	Ratio H/L count	Ratio H/L iso-count	Ratio H/L type	Ratio H/L 1	Ratio H/L 2	Ratio H/L normalized 1	Ratio H/L normalized 2	Ratio H/L variability [%] 1	Ratio H/L variability [%] 2	Ratio H/L count 1	Ratio H/L count 2	Ratio H/L iso-count 1	Ratio H/L iso-count 2	Ratio H/L type 1	Ratio H/L type 2	Sequence coverage 1 [%]	Sequence coverage 2 [%]	Intensity	Intensity L
A0A021WW32;O96689	A0A021WW32;O96689	1;1	1;1	1;1		vtd	;	2	1	1	1	1	0	1	0	1	0	4.9	4.9	4.9	70.584	633	633;715	0	8.927	By MS/MS		NaN	NaN	NaN	1	0	Median	NaN	NaN	NaN	NaN	NaN	NaN	1	0	0	0	Median	Median	4.9	0	41231000	21942000
Q8SYH8;A0A021WW64	Q8SYH8;A0A021WW64	4;4	4;4	4;4		CG17159	;	2	4	4	4	3	4	3	4	3	4	18.3	18.3	18.3	30.351	273	273;274	0	36.505	By MS/MS	By MS/MS	NaN	NaN	NaN	1	0	Median	NaN	NaN	NaN	NaN	NaN	NaN	0	1	0	0	Median	Median	12.5	18.3	394990000	240330000
A0A023GPM5;M9MSN3	A0A023GPM5;M9MSN3	14;14	1;1	1;1	Diacylglycerol kinase	rdgA	;	2	14	1	1	14	9	1	1	1	1	18.3	2	2	110.95	991	991;1009	0	26.67	By MS/MS	By MS/MS	0.79065	1.0538	7.5529	4	0	Median	0.84688	0.7602	1.1256	1.0219	8.2088	3.2181	2	2	0	0	Median	Median	18.3	11.5	794650000	401490000
A0A023GPV6;A8JV04;Q7YU03	A0A023GPV6;A8JV04;Q7YU03	6;6;5	6;6;5	6;6;5			;;	3	6	6	6	5	4	5	4	5	4	8.3	8.3	8.3	124.36	1119	1119;1241;1250	0	55.476	By MS/MS	By MS/MS	NaN	NaN	NaN	0	0	Median	NaN	NaN	NaN	NaN	NaN	NaN	0	0	0	0	Median	Median	7.4	6.4	0	0
A0A023GQ99;Q9VJ62	A0A023GQ99;Q9VJ62	1;1	1;1	1;1	H/ACA ribonucleoprotein complex non-core subunit NAF1	CG10341	;	2	1	1	1	0	1	0	1	0	1	1.2	1.2	1.2	62.14	563	563;564	1	-2		By MS/MS	NaN	NaN	NaN	0	0	Median	NaN	NaN	NaN	NaN	NaN	NaN	0	0	0	0	Median	Median	0	1.2	0	0
A0A023GQA5;P24156	A0A023GQA5;P24156	4;4	4;4	4;4	Protein l(2)37Cc	l(2)37Cc	;	2	4	4	4	4	4	4	4	4	4	29	29	29	30.383	276	276;276	0	220.18	By MS/MS	By MS/MS	0.68218	0.95774	14.162	48	0	Leave out requantified	0.68682	0.67928	0.92664	0.96623	17.187	13.253	27	21	0	0	Leave out requantified	Leave out requantified	29	29	27665000000	14957000000
Q8IPW6;A0A023GRW3	Q8IPW6;A0A023GRW3	1;1	1;1	1;1			;	2	1	1	1	1	1	1	1	1	1	2.1	2.1	2.1	107.42	947	947;949	0	18.93	By MS/MS	By MS/MS	NaN	NaN	NaN	0	0	Median	NaN	NaN	NaN	NaN	NaN	NaN	0	0	0	0	Median	Median	2.1	2.1	0	0
M9NGL3;X2JE09;A0A023GRW4;Q8IRV9;Q9W4Y4;M9NE61;M9NE56;X2JCE8;Q8MPN3;M9NFS1;E1JJC0;M9NDL5;M9NES6;Q9W4Y3;M9NGK3;X2JDK9;M9NDM1;M9NFR6;Q8IRV8;M9NET2;Q8IRV7;X2JAC7	M9NGL3;X2JE09;A0A023GRW4;Q8IRV9;Q9W4Y4;M9NE61;M9NE56;X2JCE8;Q8MPN3;M9NFS1;E1JJC0;M9NDL5;M9NES6;Q9W4Y3;M9NGK3;X2JDK9;M9NDM1;M9NFR6;Q8IRV8;M9NET2;Q8IRV7;X2JAC7	29;29;29;29;29;29;29;29;29;29;29;29;29;29;28;28;28;28;28;28;17;16	29;29;29;29;29;29;29;29;29;29;29;29;29;29;28;28;28;28;28;28;17;16	29;29;29;29;29;29;29;29;29;29;29;29;29;29;28;28;28;28;28;28;17;16		trol	;;;;;;;;;;;;;;;;;;;;;	22	29	29	29	29	24	29	24	29	24	12.7	12.7	12.7	439.53	3967	3967;3973;3989;4007;4150;4150;4176;4203;4223;4299;4411;4434;4451;4479;3728;3805;3806;3833;3887;3897;3105;2853	0	323.31	By MS/MS	By MS/MS	0.86122	1.149	14.76	200	0	Leave out requantified	0.86791	0.87106	1.1557	1.1882	15.309	15.145	103	97	0	0	Leave out requantified	Leave out requantified	12.7	10.2	68188000000	34044000000
A0A0A1EI90	A0A0A1EI90	1	1	1		CG45784-RA		1	1	1	1	1	1	1	1	1	1	0.5	0.5	0.5	240.76	2082	2082	1	-2	By MS/MS	By MS/MS	NaN	NaN	NaN	0	0	Median	NaN	NaN	NaN	NaN	NaN	NaN	0	0	0	0	Median	Median	0.5	0.5	0	0
A0A0B4J3Z9;A0A0B4KGW0;Q8IMX7	A0A0B4J3Z9;A0A0B4KGW0;Q8IMX7	5;5;5	5;5;5	5;5;5	Mitochondrial Rho GTPase	Miro	;;	3	5	5	5	2	4	2	4	2	4	15.5	15.5	15.5	75.424	665	665;673;652	0	144.17	By MS/MS	By MS/MS	0.87763	1.1592	15.047	5	0	Leave out requantified	0.67545	0.87763	0.86306	1.1592	10.184	15.047	2	3	0	0	Median	Leave out requantified	5.9	12.9	510790000	269940000
A0A0B4KEU9;E1JGY9;A0A0B4JD47;A0A0B4K822;A0A0B4KED3;A0A0B4KEK0;A8DY50;A0A0B4KEE8;A0A0B4K7T1;A0A0B4K7H4;A0A0B4JCQ4;A1Z6S0;A0A0B4JCZ8	A0A0B4KEU9;E1JGY9;A0A0B4JD47;A0A0B4K822;A0A0B4KED3;A0A0B4KEK0;A8DY50;A0A0B4KEE8;A0A0B4K7T1;A0A0B4K7H4;A0A0B4JCQ4;A1Z6S0;A0A0B4JCZ8	3;3;3;3;3;3;3;3;3;3;3;3;3	3;3;3;3;3;3;3;3;3;3;3;3;3	3;3;3;3;3;3;3;3;3;3;3;3;3		mim	;;;;;;;;;;;;	13	3	3	3	2	2	2	2	2	2	8.5	8.5	8.5	87.275	804	804;950;977;1136;1299;1362;1654;1802;1868;1934;2009;2027;2028	0	18.476	By MS/MS	By MS/MS	NaN	NaN	NaN	0	0	Median	NaN	NaN	NaN	NaN	NaN	NaN	0	0	0	0	Median	Median	4.9	4.9	35882000	35882000
A0A0B4JCQ5;Q8SXP0;A0A0B4JCS1;A0A0B4JD27;I0E2I4	A0A0B4JCQ5;Q8SXP0;A0A0B4JCS1;A0A0B4JD27;I0E2I4	21;21;20;20;19	1;1;1;1;1	1;1;1;1;1		Lpin;CG8709-RH	;;;;	5	21	1	1	19	17	1	1	1	1	32	0.9	0.9	120.76	1088	1088;1089;1016;1045;1043	0.00045147	2.6877	By MS/MS	By MS/MS	NaN	NaN	NaN	0	0	Median	NaN	NaN	NaN	NaN	NaN	NaN	0	0	0	0	Median	Median	27.8	25.7	0	0
Q9XYM5;Q5BIG7;A0A0B4JD03;A0A0B4JCQ7;Q7KNF5;A1Z7P9;A1Z7P7;A0A0B4K6T9;A0A0B4LEH9;A0A0B4JD33;A1Z7Q1;Q8IGK3;A1Z7P8;A1Z7P5	Q9XYM5;Q5BIG7;A0A0B4JD03;A0A0B4JCQ7;Q7KNF5;A1Z7P9;A1Z7P7;A0A0B4K6T9;A0A0B4LEH9;A0A0B4JD33;A1Z7Q1;Q8IGK3;A1Z7P8;A1Z7P5	3;3;3;3;3;3;3;3;3;3;3;3;3;3	3;3;3;3;3;3;3;3;3;3;3;3;3;3	3;3;3;3;3;3;3;3;3;3;3;3;3;3		Su(var)2-10	;;;;;;;;;;;;;	14	3	3	3	0	3	0	3	0	3	6.5	6.5	6.5	57.941	522	522;533;537;537;554;565;569;570;577;584;593;601;604;640	0.0063667	1.4226		By MS/MS	NaN	NaN	NaN	0	0	Median	NaN	NaN	NaN	NaN	NaN	NaN	0	0	0	0	Median	Median	0	6.5	25031000	25031000
A0A0B4JCR3	A0A0B4JCR3	1	1	1				1	1	1	1	1	1	1	1	1	1	19.6	19.6	19.6	5.3474	46	46	0	7.4913	By MS/MS	By MS/MS	NaN	NaN	NaN	0	0	Median	NaN	NaN	NaN	NaN	NaN	NaN	0	0	0	0	Median	Median	19.6	19.6	0	0
A0A0B4JD24;A0A0B4JCR9;Q7JQT8	A0A0B4JD24;A0A0B4JCR9;Q7JQT8	1;1;1	1;1;1	1;1;1			;;	3	1	1	1	1	1	1	1	1	1	4	4	4	44.4	404	404;417;421	0	4.69	By MS/MS	By MS/MS	NaN	NaN	NaN	0	0	Median	NaN	NaN	NaN	NaN	NaN	NaN	0	0	0	0	Median	Median	4	4	0	0
A0A0B4JCT4;A1ZAU2;A1ZAU3;C3KGN2	A0A0B4JCT4;A1ZAU2;A1ZAU3;C3KGN2	2;2;2;2	2;2;2;2	2;2;2;2		CG18431-RA;CG4844-RB	;;;	4	2	2	2	0	2	0	2	0	2	9.8	9.8	9.8	21.576	193	193;194;490;491	0.0063586	1.3971		By MS/MS	NaN	NaN	NaN	0	0	Median	NaN	NaN	NaN	NaN	NaN	NaN	0	0	0	0	Median	Median	0	9.8	158300000	0
E1JH70;A0A0B4KF63;A1Z9W7;A0A0B4JD54;Q7KMM8;A0A0B4JCT6;A1Z9W5;A8DYE0;A0A0B4JD77	E1JH70;A0A0B4KF63;A1Z9W7;A0A0B4JD54;Q7KMM8;A0A0B4JCT6;A1Z9W5;A8DYE0	16;16;16;16;16;16;16;16;7	16;16;16;16;16;16;16;16;7	16;16;16;16;16;16;16;16;7		Kank	;;;;;;;	9	16	16	16	11	12	11	12	11	12	24.4	24.4	24.4	102.02	934	934;1039;1042;1063;1224;1294;1301;1339;446	0	178.09	By MS/MS	By MS/MS	0.85028	1.0613	15.698	18	0	Leave out requantified	0.92453	0.76517	1.0946	1.0357	10.904	23.154	7	11	0	0	Leave out requantified	Leave out requantified	17.9	20.6	1499700000	767710000
A0A0B4JCT9;A1ZBJ8	A0A0B4JCT9;A1ZBJ8	6;6	6;6	6;6		CG9975-RA	;	2	6	6	6	4	6	4	6	4	6	18	18	18	55.104	511	511;513	0	170.62	By MS/MS	By MS/MS	1.2203	1.6314	35.553	14	0	Leave out requantified	0.85186	1.2715	1.0991	1.6747	20.872	36.569	4	10	0	0	Leave out requantified	Leave out requantified	14.1	18	1507300000	703460000
A0A0B4JCV3;A0A0B4JD44;A0A0B4JD87;A0A0B4LH91;A0A0B4JCU3;Q9W1X3;Q7JRH2;A0A0B4KEX8;Q8SX60	A0A0B4JCV3;A0A0B4JD44;A0A0B4JD87;A0A0B4LH91;A0A0B4JCU3;Q9W1X3	5;5;5;5;5;3;2;2;2	5;5;5;5;5;3;2;2;2	2;2;2;2;2;2;0;0;0		Reep1	;;;;;	9	5	5	2	5	3	5	3	2	2	18	18	4.1	60.444	538	538;569;570;685;716;408;288;291;435	0	123.5	By MS/MS	By MS/MS	0.95315	1.2292	17.416	3	0	Median	0.95315	NaN	1.2292	NaN	17.416	NaN	3	0	0	0	Median	Median	18	6.9	471850000	230310000
A0A0B4K7H5;A0A0B4JD53;Q8MLN6;A0A0B4JCU7;A0A0B4JDA7;Q9W122	A0A0B4K7H5;A0A0B4JD53;Q8MLN6;A0A0B4JCU7;A0A0B4JDA7;Q9W122	10;10;10;10;10;10	10;10;10;10;10;10	10;10;10;10;10;10		Mmp1	;;;;;	6	10	10	10	9	6	9	6	9	6	32	32	32	57.363	512	512;528;541;542;554;584	0	106.95	By MS/MS	By MS/MS	1.5173	1.8727	27.549	15	0	Leave out requantified	1.6444	1.4209	2.1385	1.855	32.199	11.521	10	5	0	0	Leave out requantified	Leave out requantified	28.9	14.8	2227500000	667910000
A0A0B4JCU8;Q9V8M5	A0A0B4JCU8;Q9V8M5	14;14	14;14	14;14	3-hydroxyisobutyrate dehydrogenase;Probable 3-hydroxyisobutyrate dehydrogenase, mitochondrial	CG15093	;	2	14	14	14	14	14	14	14	14	14	58.6	58.6	58.6	33.883	324	324;324	0	323.31	By MS/MS	By MS/MS	0.73685	1.0269	7.9849	130	0	Leave out requantified	0.7526	0.72374	1.0147	1.0074	9.2355	14.681	67	63	0	0	Leave out requantified	Leave out requantified	58.6	58.6	59771000000	32984000000
A0A0B4LHQ4;A0A0B4JD62;A0A0B4JDB5;A0A0B4LGQ5;A0A0B4JCW5;A0A0B4JCV6;A0A0B4LGR2;A0A0B4JDA1;Q9VN58	A0A0B4LHQ4;A0A0B4JD62;A0A0B4JDB5;A0A0B4LGQ5;A0A0B4JCW5;A0A0B4JCV6;A0A0B4LGR2;A0A0B4JDA1;Q9VN58	7;7;7;7;7;7;7;7;7	7;7;7;7;7;7;7;7;7	7;7;7;7;7;7;7;7;7		ctrip	;;;;;;;;	9	7	7	7	5	3	5	3	5	3	4.4	4.4	4.4	289.63	2708	2708;2736;2737;2901;2929;2930;3111;3139;3140	0	53.453	By MS/MS	By MS/MS	1.1204	1.4174	17.145	7	0	Leave out requantified	1.1204	NaN	1.4174	NaN	16.719	NaN	6	1	0	0	Leave out requantified	Median	2.5	2.3	342350000	169760000
A0A0B4JCW4;Q9VHJ8	A0A0B4JCW4;Q9VHJ8	20;20	20;20	2;2	Succinyl-CoA ligase subunit beta	skap	;	2	20	20	2	20	19	20	19	2	2	60.3	60.3	5.5	48.983	451	451;502	0	323.31	By MS/MS	By MS/MS	0.59211	0.79561	9.5411	413	0	Leave out requantified	0.5929	0.59164	0.78935	0.80235	10.356	9.6778	216	197	0	0	Leave out requantified	Leave out requantified	60.3	55	315540000000	189020000000
Q9VH10;A0A0B4JCW7;A0A0B4LGZ2;A0A0B4LH08;A0A0B4KG40;A0A0B4LH38	Q9VH10;A0A0B4JCW7;A0A0B4LGZ2;A0A0B4LH08;A0A0B4KG40;A0A0B4LH38	41;41;41;41;40;40	41;41;41;41;40;40	41;41;41;41;40;40			;;;;;	6	41	41	41	35	33	35	33	35	33	19.1	19.1	19.1	344.77	3068	3068;3189;3190;3213;2904;2928	0	323.31	By MS/MS	By MS/MS	0.80468	1.0129	23.529	17	0	Leave out requantified	0.79917	0.87946	1.0216	1.0722	43.006	24.7	7	10	0	0	Leave out requantified	Leave out requantified	16.9	14.2	1995800000	1051800000
Q9VF66;A0A0B4KGQ6;A0A126GUV2;E1JIL7;A0A0B4KG12;A0A0B4JCX2;A0A0B4JDC9;Q86BS0;Q86BP0	Q9VF66;A0A0B4KGQ6;A0A126GUV2;E1JIL7;A0A0B4KG12;A0A0B4JCX2;A0A0B4JDC9;Q86BS0;Q86BP0	7;7;7;7;7;7;7;5;5	7;7;7;7;7;7;7;5;5	7;7;7;7;7;7;7;5;5		Rbp	;;;;;;;;	9	7	7	7	7	4	7	4	7	4	5.7	5.7	5.7	183.58	1748	1748;1763;1765;1791;1799;1817;1844;1473;1487	0	136.39	By MS/MS	By MS/MS	1.1905	1.442	26.774	3	0	Leave out requantified	NaN	0.95046	NaN	1.259	NaN	36.208	1	2	0	0	Median	Median	5.7	2.5	304620000	168180000
Q8IN71;A0A0B4KGH4;Q9VDV4;A0A0B4JCY1	Q8IN71;A0A0B4KGH4;Q9VDV4;A0A0B4JCY1	3;3;3;3	3;3;3;3	3;3;3;3	Anoctamin	subdued	;;;	4	3	3	3	1	3	1	3	1	3	9.6	9.6	9.6	107.58	926	926;950;1075;1099	0	76.694	By MS/MS	By MS/MS	NaN	NaN	NaN	1	0	Median	NaN	NaN	NaN	NaN	NaN	NaN	0	1	0	0	Median	Median	2.7	9.6	104830000	74902000
A0A0B4JCZ0;Q9I7I8;A0A0B4JDD8;A0A0B4JDG2;B7Z0M9;Q7KSB3;Q8IN56;Q8IN55	A0A0B4JCZ0;Q9I7I8;A0A0B4JDD8;A0A0B4JDG2;B7Z0M9;Q7KSB3;Q8IN56;Q8IN55	12;11;11;11;11;11;10;8	12;11;11;11;11;11;10;8	12;11;11;11;11;11;10;8	Oxysterol-binding protein		;;;;;;;	8	12	12	12	11	6	11	6	11	6	20.9	20.9	20.9	108.33	990	990;816;817;956;957;958;798;625	0	92.106	By MS/MS	By MS/MS	0.7765	1.059	23.091	15	0	Leave out requantified	0.86631	0.77533	1.0946	1.059	30.094	3.4378	6	9	0	0	Leave out requantified	Leave out requantified	18.8	9.5	1695000000	916210000
A0A126GV04;A0A0B4JCZ4;Q24547	A0A126GV04;A0A0B4JCZ4;Q24547	11;11;11	11;11;11	11;11;11	Syntaxin-1A	Syx1A	;;	3	11	11	11	10	11	10	11	10	11	47.1	47.1	47.1	33.648	291	291;296;291	0	323.31	By MS/MS	By MS/MS	0.83493	1.1364	11.591	76	0	Leave out requantified	0.79797	0.87546	1.0282	1.245	14.74	10.823	36	40	0	0	Leave out requantified	Leave out requantified	46.7	47.1	22716000000	11284000000
A0A0B4JD00;A8DY69;E5DK16;A0A0B4JD31	A0A0B4JD00;A8DY69;E5DK16;A0A0B4JD31	22;22;21;21	22;22;21;21	2;2;2;2		Lpin	;;;	4	22	22	2	19	18	19	18	1	2	37.3	37.3	4.6	114.69	1034	1034;1035;962;992	0	323.31	By MS/MS	By MS/MS	0.80347	1.0159	20.971	31	0	Leave out requantified	0.91138	0.69511	1.1566	0.89546	16.446	15.972	14	17	0	0	Leave out requantified	Leave out requantified	29.4	30.8	3568200000	1876600000
A0A0B4KH09;A0A0B4K6L6;A0A0B4LHP1;A0A0B4JD02;A0A0B4JDF1;P16371	A0A0B4KH09;A0A0B4K6L6;A0A0B4LHP1;A0A0B4JD02;A0A0B4JDF1;P16371	9;9;9;9;9;9	9;9;9;9;9;9	9;9;9;9;9;9	Protein groucho	gro	;;;;;	6	9	9	9	8	5	8	5	8	5	16.6	16.6	16.6	76.559	698	698;709;717;719;728;730	0	125.24	By MS/MS	By MS/MS	1.0607	1.3182	19.827	5	0	Leave out requantified	1.0413	NaN	1.2501	NaN	17.433	NaN	4	1	0	0	Leave out requantified	Median	16.6	10.3	341940000	161370000
C8VV76;A0A0B4JD05;A0A0B4JD58;A1Z7Q6;A1Z7Q5;A0A0B4K840	C8VV76;A0A0B4JD05;A0A0B4JD58;A1Z7Q6;A1Z7Q5;A0A0B4K840	2;2;2;2;2;1	2;2;2;2;2;1	2;2;2;2;2;1		CG18659-RA	;;;;;	6	2	2	2	1	2	1	2	1	2	6.3	6.3	6.3	67.506	607	607;749;897;906;908;435	0	113	By MS/MS	By MS/MS	0.76837	0.9981	12.042	2	0	Median	NaN	0.76837	NaN	0.9981	NaN	12.042	0	2	0	0	Median	Median	2.8	6.3	78619000	44948000
A0A0B4JD11;Q9NJH0	A0A0B4JD11;Q9NJH0	20;20	20;20	20;20	Elongation factor 1-gamma	Ef1gamma	;	2	20	20	20	19	20	19	20	19	20	46.2	46.2	46.2	48.967	431	431;431	0	323.31	By MS/MS	By MS/MS	1.0362	1.3708	12.971	173	0	Leave out requantified	1.0763	0.95656	1.4537	1.3318	14.782	15.721	80	93	0	0	Leave out requantified	Leave out requantified	46.2	46.2	112750000000	52499000000
A0A0B4JD13;A0A0B4KHS4;A0A0B4K7B3;B9EQW2;Q8IMM1	A0A0B4JD13;A0A0B4KHS4;A0A0B4K7B3;B9EQW2;Q8IMM1	7;6;6;6;6	1;0;0;0;0	1;0;0;0;0		CG9990-RA	;;;;	5	7	1	1	5	7	0	1	0	1	10.1	1.3	1.3	84.201	763	763;764;766;775;777	1	-2	By matching	By MS/MS	NaN	NaN	NaN	1	0	Median	NaN	NaN	NaN	NaN	NaN	NaN	0	1	0	0	Median	Median	7.9	10.1	68346000	43968000
A0A0B4JD16;B7YZF9;B7YZF7;A0A0B4K7Y0;Q8T0I4;A1Z9C8;Q6AWM7;B7YZG0;B7YZF6;Q0E990;B7YZF5;B7YZF8	A0A0B4JD16;B7YZF9;B7YZF7;A0A0B4K7Y0;Q8T0I4;A1Z9C8;Q6AWM7;B7YZG0;B7YZF6;Q0E990;B7YZF5;B7YZF8	6;6;6;6;6;6;6;6;6;6;6;6	6;6;6;6;6;6;6;6;6;6;6;6	6;6;6;6;6;6;6;6;6;6;6;6	Phospholipid-transporting ATPase		;;;;;;;;;;;	12	6	6	6	5	4	5	4	5	4	6.7	6.7	6.7	123.34	1082	1082;1091;1095;1127;1150;1176;1216;1265;1275;1301;1324;1350	0	17.542	By MS/MS	By MS/MS	0.84355	1.0407	7.5022	7	0	Leave out requantified	0.83093	0.86448	1.0383	1.0983	14.897	7.0406	3	4	0	0	Plateau	Leave out requantified	5.6	4.5	585770000	324080000
Q7KQC4;A0A0B4JD18;Q95RE0;A0A0B4KEQ5;A1Z9K4	Q7KQC4;A0A0B4JD18;Q95RE0;A0A0B4KEQ5;A1Z9K4	2;2;2;2;2	2;2;2;2;2	2;2;2;2;2		RN-tre	;;;;	5	2	2	2	1	2	1	2	1	2	6.8	6.8	6.8	53.73	457	457;468;485;546;571	0	12.694	By MS/MS	By MS/MS	0.98775	1.2273	10.245	3	0	Median	NaN	1.0038	NaN	1.3117	NaN	9.4051	1	2	0	0	Median	Median	2.8	6.8	121760000	57070000
A0A0B4JD21;Q9V778	A0A0B4JD21;Q9V778	6;6	6;6	6;6	Alkyldihydroxyacetonephosphate synthase	CG10253	;	2	6	6	6	4	6	4	6	4	6	15.1	15.1	15.1	70.821	631	631;631	0	87.702	By MS/MS	By MS/MS	0.79806	1.047	17.222	12	0	Leave out requantified	0.76198	0.80761	0.90045	1.1314	23.112	20.5	4	8	0	0	Leave out requantified	Leave out requantified	9.7	15.1	1314900000	654140000
A0A0B4JD39;P17789;A0A0B4JDG1;P42282	A0A0B4JD39;P17789	5;5;1;1	5;5;1;1	5;5;1;1	Protein tramtrack, beta isoform	ttk	;	4	5	5	5	4	3	4	3	4	3	17.6	17.6	17.6	68.77	643	643;643;813;813	0	140.72	By MS/MS	By MS/MS	1.3533	1.6377	33.099	2	0	Median	1.3533	NaN	1.6377	NaN	33.099	NaN	2	0	0	0	Median	Median	15.2	11.2	131620000	66897000
A0A0B4JD42;Q4V3N1	A0A0B4JD42;Q4V3N1	1;1	1;1	1;1		Obp56i	;	2	1	1	1	0	1	0	1	0	1	21.7	21.7	21.7	14.339	129	129;140	0	8.7642		By MS/MS	NaN	NaN	NaN	1	0	Median	NaN	NaN	NaN	NaN	NaN	NaN	0	1	0	0	Median	Median	0	21.7	110170000	63878000
A0A0B4JD46;Q8T8R1	A0A0B4JD46;Q8T8R1	3;3	3;3	3;3	CCHC-type zinc finger protein CG3800	CG3800	;	2	3	3	3	2	3	2	3	2	3	28.5	28.5	28.5	17.615	165	165;165	0	253.93	By MS/MS	By MS/MS	0.85657	1.1387	18.946	13	0	Leave out requantified	0.98965	0.83361	1.3681	1.1099	5.3297	15.325	4	9	0	0	Median	Leave out requantified	19.4	28.5	4214300000	2034400000
A0A0B4LEG2;B7YZU0;A0A0B4JD55	A0A0B4LEG2;B7YZU0;A0A0B4JD55	2;2;2	2;2;2	2;2;2	POU domain protein	pdm3	;;	3	2	2	2	1	1	1	1	1	1	5.7	5.7	5.7	134.2	1273	1273;1291;1292	0	3.7801	By MS/MS	By MS/MS	NaN	NaN	NaN	1	0	Median	NaN	NaN	NaN	NaN	NaN	NaN	0	1	0	0	Median	Median	2.2	3.5	86619000	52125000
Q59E58;A0A0B4JD57;A0A0B4JD95;Q59E59;A0A0B4K7Q4	Q59E58;A0A0B4JD57;A0A0B4JD95;Q59E59;A0A0B4K7Q4	76;76;75;75;75	76;76;75;75;75	4;4;3;3;3		zip	;;;;	5	76	76	4	70	69	70	69	3	4	58.9	58.9	3.9	226.91	1971	1971;1979;1964;2016;2024	0	323.31	By MS/MS	By MS/MS	1.209	1.6162	15.956	415	0	Leave out requantified	1.2939	1.13	1.6514	1.563	17.652	16.003	211	204	0	0	Leave out requantified	Leave out requantified	54.8	53.2	126610000000	52191000000
E1JH30;A0A0B4K6X2;A0A0B4JD63;A0A0B4LG27;A0A0B4KER2;Q9V5N8	E1JH30;A0A0B4K6X2;A0A0B4JD63;A0A0B4LG27;A0A0B4KER2;Q9V5N8	2;2;2;2;2;2	2;2;2;2;2;2	2;2;2;2;2;2	Protocadherin-like wing polarity protein stan	stan	;;;;;	6	2	2	2	1	1	1	1	1	1	1	1	1	396.54	3574	3574;3578;3579;3603;3648;3579	0	7.2486	By MS/MS	By MS/MS	NaN	NaN	NaN	0	0	Median	NaN	NaN	NaN	NaN	NaN	NaN	0	0	0	0	Median	Median	0.5	0.5	62998000	62998000
A0A0B4KFK1;A0A0B4JD97;A0A0B4K6I7;Q8IPN1;Q9VN51	A0A0B4KFK1;A0A0B4JD97;A0A0B4K6I7;Q8IPN1;Q9VN51	29;29;26;26;26	29;29;26;26;26	1;1;1;1;1		tacc	;;;;	5	29	29	1	20	27	20	27	1	1	39.2	39.2	1.1	147.13	1320	1320;1322;1225;1226;1227	0	323.31	By MS/MS	By MS/MS	0.9426	1.2223	15.626	41	0	Leave out requantified	0.85417	0.94818	1.1368	1.2336	18.324	15.027	14	27	0	0	Leave out requantified	Leave out requantified	26.4	37.2	4853800000	2337700000
A0A0B4JDA0;Q9VF03	A0A0B4JDA0;Q9VF03	20;20	20;20	20;20		mor	;	2	20	20	20	13	17	13	17	13	17	24.4	24.4	24.4	124.84	1145	1145;1209	0	323.31	By MS/MS	By MS/MS	1.0546	1.2987	13.989	27	0	Leave out requantified	1.0751	1.0118	1.3737	1.2606	10.155	15.451	10	17	0	0	Leave out requantified	Leave out requantified	17.8	19.6	3470200000	1329600000
C1C3I0;Q8T3K5;A0A0B4JDB9;E1JIV5	C1C3I0;Q8T3K5;A0A0B4JDB9;E1JIV5	1;1;1;1	1;1;1;1	1;1;1;1		4EHP-RB;4EHP	;;;	4	1	1	1	0	1	0	1	0	1	7.5	7.5	7.5	21.564	186	186;223;242;248	0.0062288	1.4395		By MS/MS	NaN	NaN	NaN	0	0	Median	NaN	NaN	NaN	NaN	NaN	NaN	0	0	0	0	Median	Median	0	7.5	17336000	0
A0A0B4JDC3;Q9VGU5	A0A0B4JDC3;Q9VGU5	3;3	3;3	3;3	Tetratricopeptide repeat protein 14 homolog	CG6621	;	2	3	3	3	2	3	2	3	2	3	3.9	3.9	3.9	99.383	868	868;872	0	35.732	By MS/MS	By MS/MS	NaN	NaN	NaN	1	0	Median	NaN	NaN	NaN	NaN	NaN	NaN	0	1	0	0	Median	Median	2.2	3.9	19783000	10403000
A0A0B4JDC8;Q9VFD3	A0A0B4JDC8;Q9VFD3	7;7	7;7	7;7			;	2	7	7	7	3	5	3	5	3	5	6.7	6.7	6.7	168.18	1559	1559;1560	0	102.31	By MS/MS	By MS/MS	0.57641	0.73458	7.7316	5	0	Leave out requantified	0.57641	0.57953	0.68663	0.76714	5.9689	6.1327	3	2	0	0	Median	Median	3	4.5	67442000	50329000
E1JIF4;A0A0B4JDD0;Q8WTI8	E1JIF4;A0A0B4JDD0;Q8WTI8	3;3;2	1;1;0	1;1;0		Pif1A	;;	3	3	1	1	1	3	0	1	0	1	5.5	1.3	1.3	139.01	1226	1226;1264;879	0.0094906	1.1877	By matching	By MS/MS	NaN	NaN	NaN	0	0	Median	NaN	NaN	NaN	NaN	NaN	NaN	0	0	0	0	Median	Median	1.6	5.5	0	0
A0A0B4JDE7	A0A0B4JDE7	2	2	2				1	2	2	2	2	1	2	1	2	1	37.1	37.1	37.1	10.174	89	89	0	45.516	By MS/MS	By MS/MS	0.41598	0.53502	31.867	2	0	Median	NaN	NaN	NaN	NaN	NaN	NaN	1	1	0	0	Median	Median	37.1	24.7	262620000	198320000
A0A0B4JDE8;Q9VF71	A0A0B4JDE8;Q9VF71	1;1	1;1	1;1	Copper homeostasis protein cutC homolog	CG6136	;	2	1	1	1	0	1	0	1	0	1	4.2	4.2	4.2	28.916	263	263;263	0.0041697	1.7408		By MS/MS	NaN	NaN	NaN	1	0	Median	NaN	NaN	NaN	NaN	NaN	NaN	0	1	0	0	Median	Median	0	4.2	77295000	41963000
A0A0B4JDF4	A0A0B4JDF4	4	1	1	Protein-tyrosine-phosphatase	Ptp99A		1	4	1	1	4	2	1	1	1	1	4.8	1	1	103.85	922	922	0.0008881	2.302	By MS/MS	By MS/MS	NaN	NaN	NaN	0	0	Median	NaN	NaN	NaN	NaN	NaN	NaN	0	0	0	0	Median	Median	4.8	2.7	0	0
A0A0B4K5Z5;P25153	A0A0B4K5Z5;P25153	2;2	2;2	2;2	Ubiquitin-conjugating enzyme E2-17 kDa	UbcD6	;	2	2	2	2	2	1	2	1	2	1	40.4	40.4	40.4	17.152	151	151;151	0	186.08	By MS/MS	By MS/MS	0.61845	0.83056	4.4646	7	0	Leave out requantified	0.59419	0.61637	0.76664	0.8572	6.8612	2.8425	5	2	0	0	Leave out requantified	Median	40.4	26.5	1188400000	625070000
E1JJ72;A0A0B4LGU9;A0A0B4K602;P51123	E1JJ72;A0A0B4LGU9;A0A0B4K602;P51123	7;7;7;7	7;7;7;7	7;7;7;7	Transcription initiation factor TFIID subunit 1	Taf1	;;;	4	7	7	7	6	4	6	4	6	4	5.4	5.4	5.4	235.56	2096	2096;2097;2172;2129	0	79.661	By MS/MS	By MS/MS	1.046	1.3407	13.268	2	0	Median	NaN	NaN	NaN	NaN	NaN	NaN	1	1	0	0	Median	Median	4.3	3.7	77501000	23473000
A0A0B4K604;Q9I7L5;A0A0B4K6L1	A0A0B4K604;Q9I7L5;A0A0B4K6L1	9;9;9	9;9;9	9;9;9	Carboxylic ester hydrolase	alpha-Est10	;;	3	9	9	9	5	9	5	9	5	9	24.9	24.9	24.9	62.036	550	550;567;581	0	79.056	By MS/MS	By MS/MS	0.43237	0.60527	14.171	9	0	Leave out requantified	0.41101	0.50127	0.571	0.71071	14.377	13.737	5	4	0	0	Leave out requantified	Leave out requantified	14.4	24.9	988490000	669730000
A0A126GUS7;A0A0B4K618;A0A0B4KFN9;A0A0B4KGP6	A0A126GUS7;A0A0B4K618;A0A0B4KFN9;A0A0B4KGP6	15;15;14;10	15;15;14;10	1;1;0;0		Fmr1	;;;	4	15	15	1	14	11	14	11	1	0	39.8	39.8	4.8	75.818	681	681;729;639;577	0	323.31	By MS/MS	By MS/MS	0.97331	1.3082	19.665	57	0	Leave out requantified	1.0514	0.90385	1.3754	1.224	25.136	16.716	32	25	0	0	Leave out requantified	Leave out requantified	38.5	23.3	10789000000	4690100000
A0A0B4K620;Q9VNA2;A0A0B4K6S8;Q8IPN6;Q7KTR7	A0A0B4K620;Q9VNA2;A0A0B4K6S8	30;29;29;3;3	30;29;29;3;3	0;0;0;0;0		mtd	;;	5	30	30	0	30	24	30	24	0	0	37.2	37.2	0	146.44	1344	1344;1127;1180;192;210	0	323.31	By MS/MS	By MS/MS	0.77021	0.98415	11.366	26	0	Leave out requantified	0.81011	0.783	1.0108	1.0076	12.021	10.618	16	10	0	0	Leave out requantified	Leave out requantified	37.2	31.1	3976700000	2021600000
A0A0B4K623	A0A0B4K623	36	36	2		pug		1	36	36	2	35	28	35	28	1	1	58.1	58.1	1.3	103.12	965	965	0	323.31	By MS/MS	By MS/MS	0.9945	1.3069	12.343	251	0	Leave out requantified	0.9945	0.98036	1.3069	1.3375	17.091	11.249	148	103	0	0	Leave out requantified	Leave out requantified	57.7	48.7	95792000000	44931000000
A0A0B4K6Q6;A0A0B4K630;P29617	A0A0B4K6Q6;A0A0B4K630;P29617	1;1;1	1;1;1	1;1;1	Homeobox protein prospero	pros	;;	3	1	1	1	1	1	1	1	1	1	1.3	1.3	1.3	181.54	1674	1674;1835;1703	0	15.559	By MS/MS	By MS/MS	NaN	NaN	NaN	0	0	Median	NaN	NaN	NaN	NaN	NaN	NaN	0	0	0	0	Median	Median	1.3	1.3	0	0
A0A0B4K6V2;A0A0B4K631;A0A0B4K603	A0A0B4K6V2;A0A0B4K631;A0A0B4K603	16;16;12	1;1;1	0;0;0		lap	;;	3	16	1	0	15	13	1	1	0	0	33.7	3.4	0	71.77	673	673;685;572	0	85.538	By MS/MS	By MS/MS	NaN	NaN	NaN	0	0	Median	NaN	NaN	NaN	NaN	NaN	NaN	0	0	0	0	Median	Median	32.2	28.1	0	0
E2QD61;A0A0B4K6W3;A0A0B4LHW4;A0A0B4K634;A0A0B4K6B6;A8JQ65	E2QD61;A0A0B4K6W3;A0A0B4LHW4;A0A0B4K634;A0A0B4K6B6;A8JQ65	2;2;2;2;2;2	2;2;2;2;2;2	2;2;2;2;2;2	Diacylglycerol kinase;Diacylglycerol kinase eta	CG34384	;;;;;	6	2	2	2	2	2	2	2	2	2	1.4	1.4	1.4	193.03	1733	1733;1871;1894;1918;1936;1895	0	38.989	By MS/MS	By MS/MS	NaN	NaN	NaN	0	0	Median	NaN	NaN	NaN	NaN	NaN	NaN	0	0	0	0	Median	Median	1.4	1.4	0	0
A0A0B4LH22;A0A0B4LH79;A0A0B4LH21;A0A0B4K669;A0A0B4K756;A0A0B4K638;Q9VGD4	A0A0B4LH22;A0A0B4LH79;A0A0B4LH21;A0A0B4K669;A0A0B4K756;A0A0B4K638;Q9VGD4	1;1;1;1;1;1;1	1;1;1;1;1;1;1	1;1;1;1;1;1;1	Phospholipid-transporting ATPase	ATP8B	;;;;;;	7	1	1	1	1	0	1	0	1	0	1.3	1.3	1.3	148.15	1317	1317;1448;1462;1496;1533;1547;1726	0.0052557	1.5004	By MS/MS		NaN	NaN	NaN	0	0	Median	NaN	NaN	NaN	NaN	NaN	NaN	0	0	0	0	Median	Median	1.3	0	0	0
B7Z0U6;A0A0B4K651;Q9V3J6;A0A0B4KGQ2	B7Z0U6;A0A0B4K651;Q9V3J6;A0A0B4KGQ2	5;5;4;4	5;5;4;4	5;5;4;4		Best1	;;;	4	5	5	5	3	4	3	4	3	4	10.8	10.8	10.8	84.349	769	769;784;721;736	0	47.782	By MS/MS	By MS/MS	0.82822	1.04	14.052	3	0	Leave out requantified	NaN	0.76023	NaN	0.96929	NaN	19.023	1	2	0	0	Median	Median	5.5	9.8	208200000	123490000
A0A0B4K657;Q59DX2;Q6XK20;B7Z0K1;Q6XK19;Q59DW9;B7Z0K2;A8JR10	A0A0B4K657;Q59DX2;Q6XK20;B7Z0K1;Q6XK19	11;8;7;7;7;5;4;4	10;7;6;6;6;4;3;3	10;7;6;6;6;4;3;3		btsz	;;;;	8	11	10	10	9	9	8	8	8	8	3.8	3.6	3.6	405.12	3734	3734;1567;1102;1137;2645;1517;600;708	0	47.057	By MS/MS	By MS/MS	0.7665	0.96924	18.561	6	0	Leave out requantified	0.5915	0.7665	0.76931	0.96924	2.049	18.601	2	4	0	0	Median	Leave out requantified	3.2	2.9	1505600000	908990000
A0A0B4K661	A0A0B4K661	16	3	0		Tm1		1	16	3	0	15	16	3	3	0	0	68.4	11.6	0	29.208	250	250	0	7.798	By MS/MS	By MS/MS	NaN	NaN	NaN	1	0	Median	NaN	NaN	NaN	NaN	NaN	NaN	1	0	0	0	Median	Median	64.4	68.4	97542000	49992000
E1JIM1;A0A0B4K6Z4;A0A0B4K6I8;Q0KI68;E1JIM0;A4V2Z1;A0A0B4K690;A0A0B4K663;E2QD16	E1JIM1;A0A0B4K6Z4;A0A0B4K6I8;Q0KI68;E1JIM0;A4V2Z1;A0A0B4K690;A0A0B4K663;E2QD16	5;5;5;5;5;5;5;5;5	5;5;5;5;5;5;5;5;5	5;5;5;5;5;5;5;5;5		nsl1	;;;;;;;;	9	5	5	5	4	4	4	4	4	4	9	9	9	99.089	936	936;981;982;1548;1549;1550;1551;1569;1570	0	63.803	By MS/MS	By MS/MS	NaN	NaN	NaN	1	0	Median	NaN	NaN	NaN	NaN	NaN	NaN	0	1	0	0	Median	Median	7.7	8	83099000	24384000
Q9VEZ3;E1JIM4;A0A0B4K664;A0A0B4K700	Q9VEZ3;E1JIM4;A0A0B4K664;A0A0B4K700	42;42;42;42	42;42;42;42	42;42;42;42		msps	;;;	4	42	42	42	33	31	33	31	33	31	28.1	28.1	28.1	225.98	2042	2042;2050;2074;2082	0	323.31	By MS/MS	By MS/MS	1.0219	1.3	16.668	67	0	Leave out requantified	1.0208	0.98494	1.2042	1.3252	16.81	21.238	35	32	0	0	Leave out requantified	Leave out requantified	21.8	21.1	5250300000	2597700000
A0A0B4K686;A0A0B4K6C8;Q9VE20;A0A0B4K760	A0A0B4K686;A0A0B4K6C8;Q9VE20;A0A0B4K760	2;2;2;2	2;2;2;2	2;2;2;2			;;;	4	2	2	2	0	2	0	2	0	2	3.9	3.9	3.9	93.378	845	845;1051;1155;1188	0	18.258		By MS/MS	0.89255	1.1383	15.11	2	0	Median	NaN	0.89255	NaN	1.1383	NaN	15.11	0	2	0	0	Median	Median	0	3.9	119300000	57439000
A0A0B4K689;Q9VE06	A0A0B4K689;Q9VE06	2;2	2;2	2;2		cdi	;	2	2	2	2	1	2	1	2	1	2	2.1	2.1	2.1	100.57	942	942;1213	0.00030731	3.137	By MS/MS	By MS/MS	NaN	NaN	NaN	0	0	Median	NaN	NaN	NaN	NaN	NaN	NaN	0	0	0	0	Median	Median	1.2	2.1	0	0
A0A0B4K692	A0A0B4K692	11	11	11		Nep2		1	11	11	11	11	5	11	5	11	5	25.1	25.1	25.1	88.124	774	774	0	184.82	By MS/MS	By MS/MS	0.73961	0.93237	15.408	20	0	Leave out requantified	0.70919	0.71177	0.92487	0.93174	15.802	9.9704	13	7	0	0	Leave out requantified	Leave out requantified	25.1	10.7	1996300000	1133100000
A0A0B4K699	A0A0B4K699	28	2	2		mtd		1	28	2	2	27	19	2	0	2	0	40.8	3.1	3.1	126.84	1158	1158	0	75.482	By MS/MS	By matching	NaN	NaN	NaN	0	0	Median	NaN	NaN	NaN	NaN	NaN	NaN	0	0	0	0	Median	Median	38	30.4	0	0
A0A0B4LGQ9;Q7KSX9;A0A0B4LHU6;A0A0B4LGU5;A0A0B4K6K6;A0A0B4K6U4;Q9VI26;A0A0B4LGR7;Q7KSX8;A0A0B4K6A7	A0A0B4LGQ9;Q7KSX9;A0A0B4LHU6;A0A0B4LGU5;A0A0B4K6K6;A0A0B4K6U4;Q9VI26;A0A0B4LGR7;Q7KSX8;A0A0B4K6A7	2;2;2;2;2;2;2;2;2;2	2;2;2;2;2;2;2;2;2;2	2;2;2;2;2;2;2;2;2;2		CG15186-RC	;;;;;;;;;	10	2	2	2	2	2	2	2	2	2	2.9	2.9	2.9	97.652	907	907;923;931;931;942;971;1072;1080;1091;1120	0	5.6788	By MS/MS	By MS/MS	NaN	NaN	NaN	0	0	Median	NaN	NaN	NaN	NaN	NaN	NaN	0	0	0	0	Median	Median	2.9	2.9	0	0
A0A0B4K6B1;A0A0B4K6M2;A0A0B4KG75;A0A0B4K7F3;A0A0B4K6L8;A0A0B4K6B7;A0A0B4K7E7;A0A0B4K679;A0A0B4K742;A0A0B4K677;Q9VEE5;A0A0B4K7E1	A0A0B4K6B1;A0A0B4K6M2;A0A0B4KG75;A0A0B4K7F3;A0A0B4K6L8;A0A0B4K6B7;A0A0B4K7E7;A0A0B4K679;A0A0B4K742	3;3;2;2;2;2;2;2;2;1;1;1	3;3;2;2;2;2;2;2;2;1;1;1	3;3;2;2;2;2;2;2;2;1;1;1		Rim	;;;;;;;;	12	3	3	3	3	2	3	2	3	2	2.4	2.4	2.4	299.07	2792	2792;2798;1358;1399;1631;1655;1941;1965;2595;1621;1931;1955	0	53.197	By MS/MS	By MS/MS	0.36097	0.44413	13.56	5	0	Median	0.36097	0.3628	0.43237	0.522	1.8321	18.18	3	2	0	0	Median	Median	2.4	1.6	6496000000	3923800000
A0A0B4KFB0;A0A0B4K6B9;B7Z0V2;A0A0B4KFG1;Q9VHX5;A0A0B4KGF1;D6W4L3	A0A0B4KFB0;A0A0B4K6B9;B7Z0V2;A0A0B4KFG1;Q9VHX5;A0A0B4KGF1;D6W4L3	6;6;5;5;5;5;3	6;6;5;5;5;5;3	6;6;5;5;5;5;3		CG2698-RA	;;;;;;	7	6	6	6	5	4	5	4	5	4	10.6	10.6	10.6	97.221	865	865;869;806;813;817;821;595	0	45.485	By MS/MS	By MS/MS	0.87906	1.0968	8.2827	6	0	Leave out requantified	0.8841	0.86524	1.0968	1.1422	14.352	8.1691	3	3	0	0	Leave out requantified	Leave out requantified	9.4	5.5	630830000	283870000
A0A0B4K6C3;Q9VHS2	A0A0B4K6C3;Q9VHS2	5;5	5;5	5;5	Probable cytochrome c oxidase subunit 7A, mitochondrial	CG9603	;	2	5	5	5	5	4	5	4	5	4	32.7	32.7	32.7	10.832	98	98;89	0	10.211	By MS/MS	By MS/MS	0.69658	1.0014	16.64	27	0	Leave out requantified	0.68928	0.7024	0.9207	1.0106	17.374	4.4647	18	9	0	0	Leave out requantified	Leave out requantified	32.7	25.5	16698000000	6934100000
A0A0B4K6C7;A8JQV8;Q8MQQ3	A0A0B4K6C7;A8JQV8;Q8MQQ3	10;10;7	2;2;0	2;2;0		pyd	;;	3	10	2	2	9	8	2	1	2	1	11.3	3.2	3.2	140.96	1285	1285;1446;1149	0	75.087	By MS/MS	By MS/MS	0.80165	1.021	13.044	4	0	Median	NaN	0.91436	NaN	1.2082	NaN	15.314	1	3	0	0	Median	Plateau	10.5	8.1	26264000	14724000
Q9VCW7;A0A0B4LHH4;A0A0B4K6D0;A0A0B4K6W6;X4YX01	Q9VCW7;A0A0B4LHH4;A0A0B4K6D0;A0A0B4K6W6;X4YX01	2;2;2;2;2	2;2;2;2;2	2;2;2;2;2		wake	;;;;	5	2	2	2	2	2	2	2	2	2	2.8	2.8	2.8	137.84	1255	1255;1403;1417;1553;1648	0	16.821	By MS/MS	By MS/MS	NaN	NaN	NaN	0	0	Median	NaN	NaN	NaN	NaN	NaN	NaN	0	0	0	0	Median	Median	2.8	2.8	0	0
A0A0B4K6D2;Q9VH95	A0A0B4K6D2;Q9VH95	8;8	8;8	8;8	Uncharacterized protein CG16817	CG16817	;	2	8	8	8	8	7	8	7	8	7	47.3	47.3	47.3	20.752	184	184;184	0	323.31	By MS/MS	By MS/MS	0.89322	1.2534	12.805	67	0	Leave out requantified	0.93709	0.88191	1.179	1.2705	11.789	13.595	33	34	0	0	Leave out requantified	Leave out requantified	47.3	44.6	34489000000	17269000000
Q8INK7;Q9VGQ2;A0A0B4K6E6	Q8INK7;Q9VGQ2;A0A0B4K6E6	1;1;1	1;1;1	1;1;1			;;	3	1	1	1	1	1	1	1	1	1	14.7	14.7	14.7	10.293	95	95;101;106	0	32.725	By MS/MS	By MS/MS	NaN	NaN	NaN	0	0	Median	NaN	NaN	NaN	NaN	NaN	NaN	0	0	0	0	Median	Median	14.7	14.7	0	0
Q9VG78;A0A0B4K6G3	Q9VG78;A0A0B4K6G3	5;5	5;5	5;5		pps	;	2	5	5	5	5	5	5	5	5	5	3.9	3.9	3.9	222	2016	2016;2018	0	25.922	By MS/MS	By MS/MS	1.0073	1.2799	6.7305	2	0	Median	NaN	NaN	NaN	NaN	NaN	NaN	1	1	0	0	Median	Median	3.9	3.9	36308000	18560000
A0A0B4K6U2;E1JIJ7;Q8INH9;A0A0B4K6G6;Q9VG05	A0A0B4K6U2;E1JIJ7;Q8INH9;A0A0B4K6G6;Q9VG05	3;3;3;3;3	3;3;3;3;3	3;3;3;3;3			;;;;	5	3	3	3	3	2	3	2	3	2	2.1	2.1	2.1	252.51	2306	2306;2310;2360;2460;2464	0	17.179	By MS/MS	By MS/MS	NaN	NaN	NaN	1	0	Median	NaN	NaN	NaN	NaN	NaN	NaN	0	1	0	0	Median	Median	2.1	1.6	109830000	66174000
A0A0B4K6G7;Q9VFT7	A0A0B4K6G7;Q9VFT7	9;9	9;9	9;9			;	2	9	9	9	6	7	6	7	6	7	18.6	18.6	18.6	84.205	727	727;728	0	108.58	By MS/MS	By MS/MS	0.64743	0.81846	17.372	18	0	Leave out requantified	0.67925	0.63896	0.83067	0.8181	18.842	14.086	10	8	0	0	Leave out requantified	Leave out requantified	10.2	15.4	887140000	531820000
A0A0B4K6I1	A0A0B4K6I1	33	5	0		scrib		1	33	5	0	29	28	4	5	0	0	25.1	3.3	0	277.34	2554	2554	0	131.08	By MS/MS	By MS/MS	0.74494	1.0301	9.7113	6	0	Leave out requantified	0.6695	0.69253	0.9318	1.0237	14.558	6.8765	3	3	0	0	Median	Median	21.5	20.3	433840000	256810000
A0A0B4K6I5;Q9VN45	A0A0B4K6I5;Q9VN45	8;8	8;8	8;8	Protein spartin	spartin	;	2	8	8	8	6	6	6	6	6	6	27.1	27.1	27.1	59.783	553	553;553	0	111.71	By MS/MS	By MS/MS	0.5821	0.79645	19.525	10	0	Leave out requantified	0.61913	0.5821	0.77279	0.79645	8.3563	19.755	3	7	0	0	Plateau	Leave out requantified	15.9	21.3	1220400000	743400000
A0A0B4K6J3;Q8IMW5;A0A0C4DHB7;A0A0B4K7S6	A0A0B4K6J3;Q8IMW5;A0A0C4DHB7;A0A0B4K7S6	1;1;1;1	1;1;1;1	1;1;1;1		mld	;;;	4	1	1	1	1	1	1	1	1	1	0.5	0.5	0.5	210.42	1896	1896;1918;1943;1965	0.0033247	1.8443	By MS/MS	By MS/MS	0.53813	0.77679	9.0678	5	0	Median	NaN	0.55342	NaN	0.78459	NaN	3.2923	1	4	0	0	Median	Median	0.5	0.5	1264900000	757490000
A0A0B4K6K5	A0A0B4K6K5	2	2	2				1	2	2	2	2	2	2	2	2	2	29.8	29.8	29.8	6.2922	57	57	0	25.183	By MS/MS	By MS/MS	0.261	0.35077	47.426	2	0	Median	NaN	NaN	NaN	NaN	NaN	NaN	1	1	0	0	Median	Median	29.8	29.8	711460000	528970000
A0A0B4K6K7;Q9VI55	A0A0B4K6K7;Q9VI55	20;20	20;20	20;20	E3 UFM1-protein ligase 1 homolog	CG1104	;	2	20	20	20	12	17	12	17	12	17	34	34	34	87.481	782	782;782	0	323.31	By MS/MS	By MS/MS	0.67845	0.86733	12.682	32	0	Leave out requantified	0.70576	0.67266	0.8549	0.91061	9.0058	16.84	13	19	0	0	Leave out requantified	Leave out requantified	22.1	28.8	4317800000	2514700000
A0A0B4KGY9;A0A0B4K6K8;Q9VBQ1;A0A0B4KHV4;Q8IMS8	A0A0B4KGY9;A0A0B4K6K8;Q9VBQ1;A0A0B4KHV4;Q8IMS8	4;4;4;4;4	4;4;4;4;4	4;4;4;4;4		msi	;;;;	5	4	4	4	4	3	4	3	4	3	10.6	10.6	10.6	58.684	567	567;605;606;618;634	0	27.089	By MS/MS	By MS/MS	0.89927	1.1086	20.954	4	0	Leave out requantified	0.89927	0.87055	1.1086	1.1223	0.7183	29.617	2	2	0	0	Median	Median	10.6	9	236210000	99243000
A0A0B4K6L2;A0A0B4KFR9	A0A0B4K6L2;A0A0B4KFR9	1;1	1;1	1;1			;	2	1	1	1	1	1	1	1	1	1	14.8	14.8	14.8	14.53	128	128;132	0	15.568	By MS/MS	By MS/MS	0.37117	0.46966	18.837	5	0	Median	0.27822	0.39039	0.37211	0.53954	13.598	0.55406	3	2	0	0	Median	Median	14.8	14.8	1230600000	842570000
A0A0B4LIC0;Q9VEF7;A0A0B4KHP1;A0A0B4K6L3;A0A0B4K728;Q9VEF9	A0A0B4LIC0;Q9VEF7;A0A0B4KHP1;A0A0B4K6L3;A0A0B4K728	13;13;13;13;11;6	13;13;13;13;11;6	13;13;13;13;11;6			;;;;	6	13	13	13	7	8	7	8	7	8	10.7	10.7	10.7	204.38	1875	1875;2448;2468;2519;1542;1101	0	116.92	By MS/MS	By MS/MS	0.88296	1.0613	13.741	4	0	Leave out requantified	0.88296	NaN	1.0255	NaN	4.8156	NaN	3	1	0	0	Median	Median	6.5	6	246950000	139990000
A0A0B4K6L4;Q27601	A0A0B4K6L4;Q27601	5;5	5;5	5;5	Amidophosphoribosyltransferase	Prat	;	2	5	5	5	3	4	3	4	3	4	12.8	12.8	12.8	59.519	546	546;546	0	20.831	By MS/MS	By MS/MS	1.1128	1.5155	1.6037	4	0	Leave out requantified	NaN	1.0757	NaN	1.5356	NaN	3.1356	1	3	0	0	Median	Median	6.4	8.6	359490000	164460000
E1JIS3;A0A0B4K6L9	E1JIS3;A0A0B4K6L9	1;1	1;1	1;1		Sfp93F	;	2	1	1	1	1	1	1	1	1	1	37.7	37.7	37.7	5.6606	53	53;53	0	323.31	By MS/MS	By MS/MS	NaN	NaN	NaN	0	0	Median	NaN	NaN	NaN	NaN	NaN	NaN	0	0	0	0	Median	Median	37.7	37.7	0	0
A0A0B4K6M4;A0A0B4K7W1;E1JIZ2;A0A0B4KHN3	A0A0B4K6M4;A0A0B4K7W1;E1JIZ2;A0A0B4KHN3	39;39;37;25	39;39;37;25	0;0;0;0		scrib	;;;	4	39	39	0	34	33	34	33	0	0	27.1	27.1	0	273.7	2515	2515;2577;2490;1859	0	323.31	By MS/MS	By MS/MS	0.95785	1.2792	14.628	104	0	Leave out requantified	1.0159	0.92219	1.3119	1.2805	19.564	20.483	63	41	0	0	Leave out requantified	Leave out requantified	23.7	22.2	11965000000	5819600000
A0A0B4K6M7;Q9VHA0	A0A0B4K6M7;Q9VHA0	3;3	3;3	3;3	Polycomb protein Scm	Scm	;	2	3	3	3	2	3	2	3	2	3	5.1	5.1	5.1	93.55	877	877;877	0	30.266	By MS/MS	By MS/MS	NaN	NaN	NaN	0	0	Median	NaN	NaN	NaN	NaN	NaN	NaN	0	0	0	0	Median	Median	3.4	5.1	0	0
A0A0B4K6N1;Q8MLY8	A0A0B4K6N1;Q8MLY8	8;8	8;8	8;8	40S ribosomal protein S8	RpS8	;	2	8	8	8	8	7	8	7	8	7	54.3	54.3	54.3	23.759	208	208;208	0	280.66	By MS/MS	By MS/MS	0.98042	1.3267	14.072	132	0	Leave out requantified	1.0427	0.92266	1.4219	1.2652	11.853	14.917	77	55	0	0	Leave out requantified	Leave out requantified	54.3	53.4	91111000000	43266000000
A0A126GUS5;Q9VH87;A0A0B4K6N2	A0A126GUS5;Q9VH87;A0A0B4K6N2	1;1;1	1;1;1	1;1;1		FoxP	;;	3	1	1	1	1	0	1	0	1	0	3.3	3.3	3.3	45.331	393	393;442;520	1	-2	By MS/MS		NaN	NaN	NaN	0	0	Median	NaN	NaN	NaN	NaN	NaN	NaN	0	0	0	0	Median	Median	3.3	0	0	0
A0A0B4KHF2;Q9VA59;A0A0B4K7R6;A0A0B4KHW6;A8JRH3;A0A0B4K6N4;O46231;Q9VA56;Q9VA58;C7LAH8	A0A0B4KHF2;Q9VA59;A0A0B4K7R6;A0A0B4KHW6;A8JRH3;A0A0B4K6N4;O46231;Q9VA56;Q9VA58;C7LAH8	17;17;17;17;17;17;15;15;15;15	17;17;17;17;17;17;15;15;15;15	2;2;2;2;2;2;0;0;0;0		tmod;tmod-RC	;;;;;;;;;	10	17	17	2	17	16	17	16	2	2	61.2	61.2	9.4	49.051	438	438;439;449;454;526;567;367;403;409;424	0	323.31	By MS/MS	By MS/MS	0.6798	0.90485	12.271	69	0	Leave out requantified	0.6768	0.68668	0.89067	0.93128	17.104	14.039	38	31	0	0	Leave out requantified	Leave out requantified	61.2	55	18971000000	11132000000
A0A0B4K6N5;A0A0B4K6V6;P48456	A0A0B4K6N5;A0A0B4K6V6;P48456	9;9;9	9;9;9	9;9;9	Serine/threonine-protein phosphatase;Serine/threonine-protein phosphatase 2B catalytic subunit 1	CanA1	;;	3	9	9	9	5	8	5	8	5	8	26.8	26.8	26.8	66.303	596	596;622;622	0	87.288	By MS/MS	By MS/MS	0.73407	0.96818	13.724	12	0	Leave out requantified	0.80917	0.70955	1.0339	0.94836	9.3315	13.53	4	8	0	0	Leave out requantified	Leave out requantified	12.9	24.5	1432700000	811990000
A0A0B4K6N7;Q9VE34	A0A0B4K6N7;Q9VE34	5;5	5;5	5;5	Ectopic P granules protein 5 homolog	CG14299	;	2	5	5	5	4	3	4	3	4	3	3.4	3.4	3.4	280.56	2454	2454;2455	0	61.711	By MS/MS	By MS/MS	1.1156	1.3467	8.5622	4	0	Leave out requantified	1.1156	NaN	1.3467	NaN	8.1465	NaN	3	1	0	0	Leave out requantified	Median	3	1.4	383600000	216080000
A0A0B4K6P5;Q9GPJ1;Q9VGY6	A0A0B4K6P5;Q9GPJ1;Q9VGY6	14;14;13	14;14;13	14;14;13	Protein Skeletor, isoforms D/E;Protein Skeletor, isoforms B/C	Skeletor	;;	3	14	14	14	12	11	12	11	12	11	16.8	16.8	16.8	165.04	1503	1503;1503;784	0	263.67	By MS/MS	By MS/MS	1.3642	1.7593	53.741	46	0	Leave out requantified	1.4316	1.2729	1.7815	1.7778	55.824	35.333	29	17	0	0	Leave out requantified	Leave out requantified	13.7	13.2	5717200000	2197700000
A0A0B4K6P6;P47947	A0A0B4K6P6;P47947	3;3	3;3	3;3	Troponin C, isoform 1	TpnC41C	;	2	3	3	3	2	2	2	2	2	2	29.9	29.9	29.9	17.156	154	154;154	0	145.91	By MS/MS	By MS/MS	0.51898	0.86473	26.457	20	0	Plateau	0.52998	0.51497	1.424	0.89869	31.952	16.723	12	8	0	0	Linear	Linear	16.2	24.7	50252000000	30415000000
A0A0B4K6Q4;Q8SZF4	A0A0B4K6Q4;Q8SZF4	5;5	5;5	5;5		Spn42De	;	2	5	5	5	2	4	2	4	2	4	20.7	20.7	20.7	42.678	386	386;404	0	37.115	By MS/MS	By MS/MS	0.52308	0.65482	1.2095	4	0	Leave out requantified	NaN	0.5165	NaN	0.66044	NaN	10.474	1	3	0	0	Median	Median	7.3	17.9	204880000	147210000
A0A0B4KEF4;Q0E9I5;Q0E9K6;Q0E9K0;Q0E9J7;Q0E9J3;Q0E9I7;Q0E9I1;Q0E9H9;A1Z6X3;A0A0C4DHD8;A0A0B4K7I5;A0A0B4K6Z8;Q0E9K7;Q0E9K2;Q0E9J6;Q0E9J1;Q0E9I3;Q0E9I0;Q0E9H7;Q0E9L9;Q0E9L5;Q0E9L4;Q0E9L8;Q0E9I8;A1Z6X1;A0A0B4K7T6;A0A0B4K6Z3;A0A0B4K6R8;Q0E9M3;Q0E9L1;A0A0B4K7H7;A0A0B4K6Y9;Q0E9L0;A1Z6X2;A0A0B4K827;Q0E9M0;Q0E9K3;Q0E9K1;A0A0B4K7H9;Q0E9K4;Q0E9J8;Q0E9J5;Q0E9J4;Q0E9J2;Q0E9I9;Q0E9I4;Q0E9I2;Q0E9H8;Q0E9H5;Q0E9K…	A0A0B4KEF4;Q0E9I5;Q0E9K6;Q0E9K0;Q0E9J7;Q0E9J3;Q0E9I7;Q0E9I1;Q0E9H9;A1Z6X3;A0A0C4DHD8;A0A0B4K7I5;A0A0B4K6Z8;Q0E9K7;Q0E9K2;Q0E9J6;Q0E9J1;Q0E9I3;Q0E9I0;Q0E9H7;Q0E9L9;Q0E9L5;Q0E9L4;Q0E9L8;Q0E9I8;A1Z6X1;A0A0B4K7T6;A0A0B4K6Z3;A0A0B4K6R8;Q0E9M3;Q0E9L1;A0A0B4K7H7;A0A0B4K6Y9;Q0E9L0;A1Z6X2;A0A0B4K827;Q0E9M0;Q0E9K3;Q0E9K1;A0A0B4K7H9;Q0E9K4;Q0E9J8;Q0E9J5;Q0E9J4;Q0E9J2;Q0E9I9;Q0E9I4;Q0E9I2;Q0E9H8;Q0E9H5;Q0E9K…	10;10;10;10;10;10;10;10;10;10;10;10;10;10;10;10;10;10;10;10;10;10;10;10;10;10;10;10;10;10;10;10;10;10;10;10;10;10;10;10;10;10;10;10;10;10;10;10;10;10;10;10;10;10;10;10;10;10;10;10;10;10;10;10;10;10;10;10;10;10;10;10;10;10;10	10;10;10;10;10;10;10;10;10;10;10;10;10;10;10;10;10;10;10;10;10;10;10;10;10;10;10;10;10;10;10;10;10;10;10;10;10;10;10;10;10;10;10;10;10;10;10;10;10;10;10;10;10;10;10;10;10;10;10;10;10;10;10;10;10;10;10;10;10;10;10;10;10;10;10	10;10;10;10;10;10;10;10;10;10;10;10;10;10;10;10;10;10;10;10;10;10;10;10;10;10;10;10;10;10;10;10;10;10;10;10;10;10;10;10;10;10;10;10;10;10;10;10;10;10;10;10;10;10;10;10;10;10;10;10;10;10;10;10;10;10;10;10;10;10;10;10;10;10;10		Dscam1	;;;;;;;;;;;;;;;;;;;;;;;;;;;;;;;;;;;;;;;;;;;;;;;;;;;;;;;;;;;;;;;;;;;;;;;;;;	75	10	10	10	8	3	8	3	8	3	9.6	9.6	9.6	214.47	1947	1947;2013;2016;2016;2016;2016;2016;2016;2016;2016;2016;2016;2016;2017;2017;2017;2017;2017;2017;2017;2018;2018;2018;2019;2019;2019;2019;2019;2019;2020;2020;2020;2020;2022;2022;2028;2030;2030;2030;2030;2031;2031;2031;2031;2031;2031;2031;2031;2031;2031;2032;2032;2032;2032;2032;2032;2033;2034;2034;2034;2034;2034;2035;2035;2035;2035;2035;2035;2035;2035;2036;2036;2037;2037;2038	0	57.328	By MS/MS	By MS/MS	1.0814	1.3144	21.075	9	0	Leave out requantified	1.0621	0.88963	1.2684	1.1496	5.7984	57.964	7	2	0	0	Leave out requantified	Median	8.5	1.5	530130000	207070000
A0A0B4K6R7;A0A0B4K6A6;A0A0B4K790;A0A0B4K6E2;A0A0B4LHD9	A0A0B4K6R7;A0A0B4K6A6;A0A0B4K790;A0A0B4K6E2;A0A0B4LHD9	9;8;8;8;6	1;0;0;0;0	1;0;0;0;0		Calx	;;;;	5	9	1	1	8	9	0	1	0	1	17.8	1.8	1.8	106.23	950	950;960;963;973;657	0.0031806	1.8447	By matching	By MS/MS	NaN	NaN	NaN	1	0	Median	NaN	NaN	NaN	NaN	NaN	NaN	0	1	0	0	Median	Median	16	17.8	121840000	83224000
A0A0B4K6R9	A0A0B4K6R9	15	1	1		Doa		1	15	1	1	14	13	1	1	1	1	26.9	1.1	1.1	100.64	889	889	0	5.2628	By MS/MS	By MS/MS	NaN	NaN	NaN	1	0	Median	NaN	NaN	NaN	NaN	NaN	NaN	0	1	0	0	Median	Median	25.4	22.7	310730000	115800000
A0A0B4K6S9;Q8MS66	A0A0B4K6S9;Q8MS66	1;1	1;1	1;1		MFS12	;	2	1	1	1	1	1	1	1	1	1	1.8	1.8	1.8	48.686	449	449;477	0.0047109	1.6113	By MS/MS	By MS/MS	NaN	NaN	NaN	0	0	Median	NaN	NaN	NaN	NaN	NaN	NaN	0	0	0	0	Median	Median	1.8	1.8	0	0
A0A126GUM8;A0A0B4K6T1;A0A0B4K7U5;E1JH02;A0A0B4KFC5;Q86S05;D0Z768	A0A126GUM8;A0A0B4K6T1;A0A0B4K7U5;E1JH02;A0A0B4KFC5;Q86S05;D0Z768	13;13;13;13;12;12;8	13;13;13;13;12;12;8	13;13;13;13;12;12;8	Protein lingerer	lig;lig-RA	;;;;;;	7	13	13	13	13	12	13	12	13	12	18.1	18.1	18.1	127.51	1261	1261;1300;1330;1332;1417;1375;1079	0	323.31	By MS/MS	By MS/MS	0.88026	1.1547	4.7206	53	0	Leave out requantified	0.95759	0.85601	1.2239	1.1449	8.2558	7.316	11	42	0	0	Leave out requantified	Leave out requantified	18.1	17.5	3757200000	1993300000
A0A0B4K6U6;Q08473	A0A0B4K6U6;Q08473	9;9	9;9	9;9	RNA-binding protein squid	sqd	;	2	9	9	9	9	9	9	9	9	9	42.9	42.9	42.9	33.054	308	308;344	0	307.96	By MS/MS	By MS/MS	0.97337	1.3763	11.802	72	0	Leave out requantified	0.98915	0.95011	1.4225	1.3176	9.8952	14.728	38	34	0	0	Leave out requantified	Leave out requantified	42.9	42.9	26129000000	11929000000
A0A0B4K6V0	A0A0B4K6V0	67	67	0		brp		1	67	67	0	65	59	65	59	0	0	58.1	58.1	0	206.17	1781	1781	0	323.31	By MS/MS	By MS/MS	0.8349	1.0862	17.963	315	0	Leave out requantified	0.80747	0.86468	1.0204	1.1784	16.133	18.188	155	160	0	0	Leave out requantified	Leave out requantified	56.7	51.6	55641000000	27944000000
A0A0B4K6V1;Q9VA73	A0A0B4K6V1;Q9VA73	15;15	1;1	1;1	Calcium-binding mitochondrial carrier protein Aralar1	aralar1	;	2	15	1	1	15	11	1	0	1	0	33.9	3.3	3.3	78.332	707	707;695	0	17.212	By MS/MS	By matching	NaN	NaN	NaN	0	0	Median	NaN	NaN	NaN	NaN	NaN	NaN	0	0	0	0	Median	Median	33.9	23.1	0	0
A0A0B4K6V8	A0A0B4K6V8	11	10	1		alpha-Est5		1	11	10	1	9	10	8	9	1	1	34.1	32.8	3.1	61.487	543	543	0	275.01	By MS/MS	By MS/MS	0.6752	0.86748	25.536	28	0	Leave out requantified	0.6793	0.62427	0.87493	0.84173	35.421	20.097	15	13	0	0	Leave out requantified	Leave out requantified	29.7	30.2	4096100000	2360400000
A0A0B4K6W0;A1Z867;A0A0B4KEH7;A0A0B4K7W2;Q86P80;A1Z870;Q7K1M7;A1Z872;Q966U7	A0A0B4K6W0;A1Z867;A0A0B4KEH7;A0A0B4K7W2;Q86P80	42;37;37;24;23;19;18;9;8	1;0;0;1;1;0;0;0;0	0;0;0;0;0;0;0;0;0		CAP	;;;;	9	42	1	0	37	35	0	1	0	0	26.6	0.4	0	277.48	2458	2458;2376;2409;674;630;565;500;527;313	1	-2	By matching	By MS/MS	NaN	NaN	NaN	1	0	Median	NaN	NaN	NaN	NaN	NaN	NaN	0	1	0	0	Median	Median	23.6	22.5	5393700	3289900
A0A0B4K6W1;P08970	A0A0B4K6W1;P08970	7;7	7;7	7;7	Protein suppressor of hairy wing	su(Hw)	;	2	7	7	7	3	5	3	5	3	5	8	8	8	105.78	941	941;941	0	13.027	By MS/MS	By MS/MS	1.0712	1.3943	26.767	5	0	Leave out requantified	1.0472	1.0712	1.3564	1.4455	3.8985	29.287	2	3	0	0	Median	Leave out requantified	3.1	6.1	327900000	163120000
A0A0B4LJ24;A0A0B4K7G3;A0A0B4K6W5;Q9V9S7;A0A0B4K813;A0A0B4K7S3	A0A0B4LJ24;A0A0B4K7G3;A0A0B4K6W5;Q9V9S7	4;4;4;4;1;1	4;4;4;4;1;1	4;4;4;4;1;1	Rho GTPase-activating protein 100F	RhoGAP100F	;;;	6	4	4	4	4	4	4	4	4	4	3.1	3.1	3.1	193.88	1825	1825;1853;1856;1866;1200;1297	0	42.299	By MS/MS	By MS/MS	NaN	NaN	NaN	0	0	Median	NaN	NaN	NaN	NaN	NaN	NaN	0	0	0	0	Median	Median	3.1	3.1	0	0
A0A0B4K6X3;A1Z6E0	A0A0B4K6X3;A1Z6E0	1;1	1;1	1;1	Protein gustavus	gus	;	2	1	1	1	1	0	1	0	1	0	6.5	6.5	6.5	31.712	279	279;279	0.0049872	1.583	By MS/MS		NaN	NaN	NaN	0	0	Median	NaN	NaN	NaN	NaN	NaN	NaN	0	0	0	0	Median	Median	6.5	0	22757000	0
A0A0B4K6X5	A0A0B4K6X5	6	6	6				1	6	6	6	6	5	6	5	6	5	50.4	50.4	50.4	12.765	121	121	0	153.7	By MS/MS	By MS/MS	0.29691	0.37201	34.4	9	0	Leave out requantified	0.3058	0.22536	0.37256	0.29652	34.61	33.581	6	3	0	0	Leave out requantified	Median	50.4	50.4	1244300000	961060000
A0A0B4K6Y4;A0A0B4KGS7;A0A0B4K7D1;A0A126GV12;Q86B79	A0A0B4K6Y4;A0A0B4KGS7;A0A0B4K7D1;A0A126GV12;Q86B79	4;4;4;4;4	4;4;4;4;4	4;4;4;4;4	RING finger protein unkempt	unk	;;;;	5	4	4	4	1	4	1	4	1	4	11	11	11	68.442	599	599;600;672;673;599	0	20.418	By MS/MS	By MS/MS	1.1237	1.4955	12.271	5	0	Leave out requantified	1.1236	1.1237	1.3706	1.4955	35.238	12.271	2	3	0	0	Median	Leave out requantified	1.5	11	217760000	105190000
A0A0B4K6Y7;Q9VHK3	A0A0B4K6Y7;Q9VHK3	10;9	2;1	2;1		pyd	;	2	10	2	2	9	9	2	2	2	2	5.9	1.4	1.4	263.84	2395	2395;2090	0	18.403	By MS/MS	By MS/MS	NaN	NaN	NaN	0	0	Median	NaN	NaN	NaN	NaN	NaN	NaN	0	0	0	0	Median	Median	5.5	5.1	0	0
Q0E9B2;A1Z904;A1Z906;E2QCB7;A1Z907;A0A0B4K6Z2;A8DYB7	Q0E9B2;A1Z904;A1Z906;E2QCB7;A1Z907;A0A0B4K6Z2;A8DYB7	5;5;5;5;5;5;5	5;5;5;5;5;5;5	5;5;5;5;5;5;5	Dystrobrevin	Dyb	;;;;;;	7	5	5	5	4	3	4	3	4	3	10.3	10.3	10.3	68.237	614	614;623;646;655;702;735;816	0	13.587	By MS/MS	By MS/MS	0.79202	0.98445	16.885	4	0	Median	0.79202	0.86972	0.98445	1.1276	4.0239	25.59	2	2	0	0	Median	Median	8.6	5.2	303000000	151010000
A0A0B4K707;A0A0B4KGR1;Q0KI87	A0A0B4K707;A0A0B4KGR1;Q0KI87	23;23;22	2;2;1	2;2;1			;;	3	23	2	2	20	18	2	0	2	0	19.3	1.9	1.9	163.88	1532	1532;1551;1427	0	5.0538	By MS/MS	By matching	1.0326	1.2285	14.57	3	0	Median	1.0326	NaN	1.2285	NaN	14.57	NaN	3	0	0	0	Median	Median	13.7	16.2	77066000	45474000
A0A126GV09;Q9VCG8;A0A0B4K709	A0A126GV09;Q9VCG8;A0A0B4K709	4;4;4	4;4;4	4;4;4			;;	3	4	4	4	3	4	3	4	3	4	7.2	7.2	7.2	83.634	747	747;748;755	0	18.344	By MS/MS	By MS/MS	1.4373	1.784	11.504	13	0	Leave out requantified	1.4725	1.393	1.8098	1.9182	12.216	12.835	9	4	0	0	Leave out requantified	Leave out requantified	5.4	7.2	1235400000	461980000
A0A0B4KHR8;A0A0B4K725;Q9VCA8;A0A0B4LHK4;A0A0B4KHZ8	A0A0B4KHR8;A0A0B4K725;Q9VCA8;A0A0B4LHK4;A0A0B4KHZ8	30;30;30;28;28	30;30;30;28;28	30;30;30;28;28	Ankyrin repeat and KH domain-containing protein mask	mask	;;;;	5	30	30	30	21	25	21	25	21	25	13.6	13.6	13.6	423.07	4000	4000;4010;4001;3623;3636	0	323.31	By MS/MS	By MS/MS	0.95374	1.2312	12.004	36	0	Leave out requantified	0.9903	0.92419	1.2158	1.1972	15.678	10.492	18	18	0	0	Leave out requantified	Leave out requantified	9.2	11.3	10489000000	4851900000
A4V2P5;A0A0B4K741;Q8INK6	A4V2P5;A0A0B4K741;Q8INK6	2;2;2	2;2;2	2;2;2	Peptidoglycan-recognition protein;Peptidoglycan-recognition protein LB	PGRP-LB	;;	3	2	2	2	2	2	2	2	2	2	18.6	18.6	18.6	23.602	215	215;255;232	0	21.049	By MS/MS	By MS/MS	0.51699	0.62405	44.559	3	0	Median	NaN	0.64173	NaN	0.83504	NaN	58.357	1	2	0	0	Median	Median	18.6	18.6	215560000	163460000
A0A0B4LET5;A0A0B4K755	A0A0B4LET5;A0A0B4K755	1;1	1;1	1;1			;	2	1	1	1	1	0	1	0	1	0	14.5	14.5	14.5	6.729	62	62;64	0.0063631	1.4107	By MS/MS		NaN	NaN	NaN	0	0	Median	NaN	NaN	NaN	NaN	NaN	NaN	0	0	0	0	Median	Median	14.5	0	0	0
A0A126GUN3;A0A0B4KF91;A0A0B4K767;A0A0B4K7D4;A1ZAJ2	A0A126GUN3;A0A0B4KF91;A0A0B4K767;A0A0B4K7D4;A1ZAJ2	16;16;16;16;16	16;16;16;16;16	16;16;16;16;16	Kinesin-like protein;Kinesin-like protein unc-104	unc-104	;;;;	5	16	16	16	10	11	10	11	10	11	16.2	16.2	16.2	188.16	1661	1661;1673;1675;1681;1670	0	116.42	By MS/MS	By MS/MS	0.91812	1.2249	23.573	14	0	Leave out requantified	1.0288	0.86455	1.2354	1.1499	12.207	30.871	6	8	0	0	Leave out requantified	Leave out requantified	9.8	10.2	1244800000	654650000
A0A0B4KH51;Q9Y0S9;A0A0B4K774	A0A0B4KH51;Q9Y0S9;A0A0B4K774	6;6;6	6;6;6	6;6;6		Abi	;;	3	6	6	6	6	5	6	5	6	5	19.1	19.1	19.1	51.854	472	472;473;477	0	61.046	By MS/MS	By MS/MS	0.98753	1.2842	3.9845	15	0	Leave out requantified	0.90205	1.1162	1.1837	1.4906	10.5	8.7358	10	5	0	0	Leave out requantified	Leave out requantified	19.1	18.4	1575100000	755410000
A0A0B4K864;A0A0B4K775;Q7K4K7	A0A0B4K864;A0A0B4K775;Q7K4K7	5;5;5	5;5;5	5;5;5		cbs	;;	3	5	5	5	5	1	5	1	5	1	17	17	17	69.658	601	601;603;611	0	103.06	By MS/MS	By MS/MS	0.98878	1.2471	23.409	2	0	Median	0.98878	NaN	1.2471	NaN	23.409	NaN	2	0	0	0	Median	Median	17	3	172920000	111570000
B7YZI9;A0A0B4KF98;A0A0B4KG51;B7YZJ0;A0A0B4K835;A0A0B4K782;A0A0B4KET3;A0A0B4KFA2;A0A0B4K7U4;I7BCJ6;O16011	B7YZI9;A0A0B4KF98;A0A0B4KG51;B7YZJ0;A0A0B4K835;A0A0B4K782;A0A0B4KET3;A0A0B4KFA2;A0A0B4K7U4;I7BCJ6;O16011	2;2;2;2;2;2;2;2;2;2;2	2;2;2;2;2;2;2;2;2;2;2	2;2;2;2;2;2;2;2;2;2;2	Protein muscleblind	mbl	;;;;;;;;;;	11	2	2	2	2	2	2	2	2	2	3.4	3.4	3.4	58.152	535	535;583;667;789;803;873;925;939;951;956;297	0.00044937	2.584	By MS/MS	By MS/MS	1.1153	1.5033	16.834	3	0	Plateau	1.0084	NaN	1.2851	NaN	22.18	NaN	2	1	0	0	Median	Median	3.4	3.4	342210000	138530000
A0A0B4K784	A0A0B4K784	34	1	1		scrib		1	34	1	1	29	29	0	1	0	1	31.2	0.8	0.8	211.84	1951	1951	1	-2	By matching	By MS/MS	NaN	NaN	NaN	1	0	Median	NaN	NaN	NaN	NaN	NaN	NaN	0	1	0	0	Median	Median	26.6	25.9	115050000	61262000
A0A0B4K794;Q9VB40	A0A0B4K794;Q9VB40	2;2	2;2	2;2			;	2	2	2	2	1	2	1	2	1	2	2	2	2	156.48	1430	1430;1555	0	3.9357	By MS/MS	By MS/MS	NaN	NaN	NaN	0	0	Median	NaN	NaN	NaN	NaN	NaN	NaN	0	0	0	0	Median	Median	1	2	0	0
A0A0B4K849;A0A0B4K7A5;Q02645	A0A0B4K849;A0A0B4K7A5;Q02645	28;28;26	28;28;26	2;2;0	Protein hu-li tai shao	hts	;;	3	28	28	2	27	25	27	25	2	2	57.1	57.1	2.8	79.063	716	716;739;1156	0	323.31	By MS/MS	By MS/MS	0.82308	1.1085	17.399	96	0	Leave out requantified	0.85141	0.82088	1.1247	1.1805	12.316	20.486	43	53	0	0	Leave out requantified	Leave out requantified	57	50	43121000000	21171000000
A0A0B4K7B4	A0A0B4K7B4	1	1	1				1	1	1	1	0	1	0	1	0	1	6.4	6.4	6.4	19.648	172	172	0.0087989	1.1938		By MS/MS	NaN	NaN	NaN	0	0	Median	NaN	NaN	NaN	NaN	NaN	NaN	0	0	0	0	Median	Median	0	6.4	0	0
A0A0B4K7C5	A0A0B4K7C5	11	1	1		Fkbp14		1	11	1	1	10	10	0	1	0	1	70.9	7.3	7.3	24.434	220	220	1	-2	By matching	By MS/MS	6.7781	9.9927	126.12	3	0	Plateau	NaN	6.7781	NaN	9.9927	NaN	126.12	0	3	0	0	Median	Plateau	63.6	60.5	1998000000	238620000
A0A0B4K7D8;Q7K161	A0A0B4K7D8;Q7K161	7;7	7;7	7;7			;	2	7	7	7	7	6	7	6	7	6	22.4	22.4	22.4	39.668	348	348;357	0	27.68	By MS/MS	By MS/MS	0.76819	1.0032	16.452	13	0	Leave out requantified	0.78884	0.76805	1.0006	0.99296	19.041	21.743	6	7	0	0	Leave out requantified	Leave out requantified	22.4	17	1204100000	725140000
Q9W1Y3;A0A0B4K7E3;Q0E8Y1;Q9W1Y2;A0A0B4K7M0	Q9W1Y3;A0A0B4K7E3;Q0E8Y1;Q9W1Y2;A0A0B4K7M0	6;6;6;5;5	6;6;6;5;5	6;6;6;5;5		PIP5K59B	;;;;	5	6	6	6	6	6	6	6	6	6	20.7	20.7	20.7	82.695	750	750;777;781;729;756	0	230.79	By MS/MS	By MS/MS	0.53685	0.75158	8.7854	8	0	Median	0.53747	0.53685	0.72024	0.76971	9.3548	7.4212	4	4	0	0	Median	Median	20.7	20.7	2805000000	1785700000
A0A0B4K7F6	A0A0B4K7F6	3	1	1		grh		1	3	1	1	2	2	1	0	1	0	4.4	1.9	1.9	77.375	698	698	0.00045297	2.7509	By MS/MS	By matching	NaN	NaN	NaN	0	0	Median	NaN	NaN	NaN	NaN	NaN	NaN	0	0	0	0	Median	Median	3.4	2.6	0	0
A0A0B4K7G1;A1ZB80;A0A0B4LGX1;A0A0B4K897;A1ZB77;E1JGL5;A1ZB83	A0A0B4K7G1;A1ZB80;A0A0B4LGX1;A0A0B4K897;A1ZB77;E1JGL5;A1ZB83	10;9;9;9;8;8;8	10;9;9;9;8;8;8	3;2;3;3;2;2;2		CG5174-RA	;;;;;;	7	10	10	3	10	9	10	9	3	2	89.6	89.6	22.1	24.205	222	222;208;365;369;186;209;355	0	323.31	By MS/MS	By MS/MS	0.93516	1.1881	14.336	30	0	Leave out requantified	0.93516	0.8268	1.1881	1.113	27.559	17.45	15	15	0	0	Leave out requantified	Leave out requantified	89.6	82.4	11202000000	5575000000
A0A0B4K7G4;P13469	A0A0B4K7G4;P13469	20;20	20;20	20;20	DNA-binding protein modulo	mod	;	2	20	20	20	18	16	18	16	18	16	44.8	44.8	44.8	60.309	542	542;542	0	323.31	By MS/MS	By MS/MS	0.96671	1.2951	14.554	59	0	Leave out requantified	0.99777	0.90556	1.296	1.2612	13.904	15.833	30	29	0	0	Leave out requantified	Leave out requantified	41.9	33.4	17561000000	8536700000
A0A0B4K7H0;Q7KN74	A0A0B4K7H0;Q7KN74	9;9	9;9	9;9		l(2)k14710	;	2	9	9	9	7	6	7	6	7	6	13.6	13.6	13.6	94.532	851	851;861	0	184.98	By MS/MS	By MS/MS	0.86342	1.063	11.516	10	0	Leave out requantified	0.84222	0.87824	1.018	1.1809	0.49018	18.963	5	5	0	0	Leave out requantified	Leave out requantified	8.1	10.7	1153800000	609750000
A0A0B4K7H1;A0A0B4K819	A0A0B4K7H1;A0A0B4K819	37;31	2;2	1;1		l(2)01289	;	2	37	2	1	35	35	2	2	1	1	45.1	3.4	2.3	136.57	1193	1193;871	0	41.045	By MS/MS	By MS/MS	0.69241	0.91553	15.252	4	0	Median	0.71949	NaN	0.94683	NaN	18.57	NaN	3	1	0	0	Median	Median	40.7	42	477670000	239310000
A0A0B4K7H3;Q9VE19	A0A0B4K7H3;Q9VE19	4;3	4;3	4;3			;	2	4	4	4	4	4	4	4	4	4	44.6	44.6	44.6	12.862	112	112;107	0	71.86	By MS/MS	By MS/MS	0.7258	1.0144	3.3315	12	0	Leave out requantified	0.71856	0.76761	1.0144	1.0497	6.7114	4.9705	6	6	0	0	Leave out requantified	Leave out requantified	44.6	44.6	2779300000	1504200000
A0A0B4K7W3;A0A0B4K7I2;Q7JMZ7;Q6NND8;A0A0B4K7I6;A0A0B4K7B0;A0A0B4KF04;A0A0B4K7H8;A0A0B4K7W7;A0A0C4DHD5;A0A0B4KEV0;Q0E914	A0A0B4K7W3;A0A0B4K7I2;Q7JMZ7;Q6NND8;A0A0B4K7I6;A0A0B4K7B0;A0A0B4KF04;A0A0B4K7H8;A0A0B4K7W7;A0A0C4DHD5;A0A0B4KEV0;Q0E914	12;12;11;11;11;11;11;11;11;10;9;8	1;1;0;0;0;0;0;0;0;0;0;0	1;1;0;0;0;0;0;0;0;0;0;0		sm	;;;;;;;;;;;	12	12	1	1	12	11	1	1	1	1	40.9	3	3	53.825	492	492;552;475;480;491;494;509;535;540;434;301;260	0	4.5143	By MS/MS	By MS/MS	NaN	NaN	NaN	1	0	Median	NaN	NaN	NaN	NaN	NaN	NaN	0	1	0	0	Median	Median	40.9	39.2	112180000	39388000
A0A0B4K7I8;A0A0B4K814;A0A0B4K887;A0A0B4KFH8;Q9W0Y8;A0A0B4K8B5;A0A0B4KGE9;A0A0B4KG05	A0A0B4K7I8;A0A0B4K814;A0A0B4K887;A0A0B4KFH8;Q9W0Y8;A0A0B4K8B5	10;10;10;10;10;9;3;1	10;10;10;10;10;9;3;1	10;10;10;10;10;9;3;1	Sodium channel protein;Sodium channel protein 60E	NaCP60E	;;;;;	8	10	10	10	8	6	8	6	8	6	5	5	5	296.75	2608	2608;2806;2833;2896;2844;2712;934;366	0	45.529	By MS/MS	By MS/MS	NaN	NaN	NaN	0	0	Median	NaN	NaN	NaN	NaN	NaN	NaN	0	0	0	0	Median	Median	4	2.8	0	0
A0A0B4K7I9	A0A0B4K7I9	1	1	1				1	1	1	1	1	1	1	1	1	1	9.8	9.8	9.8	9.0857	82	82	0.0089373	1.1918	By MS/MS	By MS/MS	NaN	NaN	NaN	1	0	Median	NaN	NaN	NaN	NaN	NaN	NaN	1	0	0	0	Median	Median	9.8	9.8	150680000	141270000
A0A0B4K7J2	A0A0B4K7J2	55	55	55		Nup358		1	55	55	55	52	49	52	49	52	49	30.6	30.6	30.6	298.93	2718	2718	0	323.31	By MS/MS	By MS/MS	0.86017	1.1177	16.245	142	0	Leave out requantified	0.89214	0.84014	1.1069	1.1043	16.443	19.336	72	70	0	0	Leave out requantified	Leave out requantified	28.8	26.1	17278000000	9101300000
A0A0B4K7K6;Q9VBG6	A0A0B4K7K6;Q9VBG6	4;4	4;4	4;4	Protein HGH1 homolog	CG6073	;	2	4	4	4	3	2	3	2	3	2	12.2	12.2	12.2	41.799	369	369;369	0	105.5	By MS/MS	By MS/MS	0.95373	1.264	2.414	3	0	Plateau	0.99133	NaN	1.22	NaN	1.7273	NaN	2	1	0	0	Median	Median	9.2	5.4	324550000	188750000
A0A0B4K7K7;Q9V576	A0A0B4K7K7;Q9V576	2;2	2;2	2;2	Putative phosphatidate phosphatase	wun	;	2	2	2	2	1	2	1	2	1	2	5.8	5.8	5.8	41.276	364	364;379	0.00015538	3.353	By MS/MS	By MS/MS	1.1385	1.4767	21.514	2	0	Median	NaN	NaN	NaN	NaN	NaN	NaN	1	1	0	0	Median	Median	2.7	5.8	95299000	48622000
A1Z7V1;A8DY79;A0A0B4K7K9;A0A0B4KF38	A1Z7V1;A8DY79;A0A0B4K7K9;A0A0B4KF38	65;65;65;51	1;1;1;1	1;1;1;1		brp	;;;	4	65	1	1	63	57	1	1	1	1	57.2	1	1	201.68	1740	1740;1786;2238;1498	0	42.375	By MS/MS	By MS/MS	0.85556	1.1996	15.704	5	0	Median	1.0357	0.84821	1.2858	1.1531	21	5.5913	3	2	0	0	Median	Median	55.8	50.6	1362000000	670150000
A0A0B4K7L0;Q9W252	A0A0B4K7L0;Q9W252	2;2	2;2	2;2	DNA repair protein RAD50	rad50	;	2	2	2	2	2	1	2	1	2	1	2.5	2.5	2.5	152.13	1318	1318;1318	0.00030506	2.9837	By MS/MS	By MS/MS	0.73562	0.9171	15.798	2	0	Median	NaN	NaN	NaN	NaN	NaN	NaN	1	1	0	0	Median	Median	2.5	1.2	59267000	35117000
A0A0B4KFI7;A0A0B4K7L1	A0A0B4KFI7;A0A0B4K7L1	18;18	18;18	2;2	ATP-dependent 6-phosphofructokinase	Pfk	;	2	18	18	2	17	16	17	16	2	1	25.1	25.1	3.8	102.48	922	922;950	0	323.31	By MS/MS	By MS/MS	0.55221	0.73153	11.609	175	0	Leave out requantified	0.54846	0.52645	0.70853	0.77588	11.735	14.256	100	75	0	0	Leave out requantified	Leave out requantified	24.2	21.9	90299000000	58008000000
A0A0B4K7L3;B7YZD9;A0A0B4KEJ6;D3DMM3	A0A0B4K7L3;B7YZD9;A0A0B4KEJ6	42;38;34;20	42;38;34;20	0;0;0;0		CAP	;;	4	42	42	0	38	35	38	35	0	0	26	26	0	282.56	2505	2505;2365;1586;554	0	323.31	By MS/MS	By MS/MS	0.61969	0.79263	19.442	92	0	Leave out requantified	0.63497	0.56316	0.80713	0.80477	13.612	20.084	48	44	0	0	Leave out requantified	Leave out requantified	23.4	22	20472000000	11694000000
A4V370;A0A0B4K7L4;A0A0B4KGL5;P49283	A4V370;A0A0B4K7L4;A0A0B4KGL5;P49283	1;1;1;1	1;1;1;1	1;1;1;1	Protein Malvolio	Mvl	;;;	4	1	1	1	1	1	1	1	1	1	2.9	2.9	2.9	65.466	596	596;607;639;596	0	13.87	By MS/MS	By MS/MS	0.76347	1.0064	0.22297	2	0	Median	NaN	NaN	NaN	NaN	NaN	NaN	1	1	0	0	Median	Median	2.9	2.9	163330000	96867000
Q9VBA3;A0A0B4K7L8;A8JRD7;A0A0B4KH77	Q9VBA3;A0A0B4K7L8;A8JRD7;A0A0B4KH77	6;6;6;6	6;6;6;6	6;6;6;6		sda	;;;	4	6	6	6	5	2	5	2	5	2	11	11	11	121.7	1071	1071;1083;1182;1194	0	48.772	By MS/MS	By MS/MS	0.81981	1.0749	14.538	7	0	Leave out requantified	0.91013	0.78901	1.0865	1.0526	16.441	13.829	5	2	0	0	Leave out requantified	Median	9.1	2.8	544850000	294750000
A0A0B4K7M1;Q9V5L3	A0A0B4K7M1;Q9V5L3	1;1	1;1	1;1	Probable cytochrome P450 49a1	Cyp49a1	;	2	1	1	1	1	0	1	0	1	0	1.2	1.2	1.2	65.901	589	589;589	1	-2	By MS/MS		NaN	NaN	NaN	0	0	Median	NaN	NaN	NaN	NaN	NaN	NaN	0	0	0	0	Median	Median	1.2	0	0	0
A0A0B4K7M3	A0A0B4K7M3	1	1	1				1	1	1	1	1	0	1	0	1	0	36.2	36.2	36.2	6.7326	58	58	1	-2	By MS/MS		NaN	NaN	NaN	1	0	Median	NaN	NaN	NaN	NaN	NaN	NaN	1	0	0	0	Median	Median	36.2	0	527500000	296390000
A0A0B4K7M5	A0A0B4K7M5	1	1	1		HP1Lcsd		1	1	1	1	1	0	1	0	1	0	15.7	15.7	15.7	9.6081	83	83	1	-2	By MS/MS		NaN	NaN	NaN	0	0	Median	NaN	NaN	NaN	NaN	NaN	NaN	0	0	0	0	Median	Median	15.7	0	0	0
A1Z8W9;A0A0B4K7N0;A1Z8W8	A1Z8W9;A0A0B4K7N0;A1Z8W8	14;14;14	14;14;14	14;14;14		garz	;;	3	14	14	14	11	9	11	9	11	9	15.3	15.3	15.3	194.87	1740	1740;1741;1983	0	323.31	By MS/MS	By MS/MS	0.77311	0.97406	11.496	22	0	Leave out requantified	0.76327	0.77481	0.92122	0.97133	9.7963	13.167	10	12	0	0	Leave out requantified	Leave out requantified	11.8	10.1	1940000000	1078300000
A0A0B4K7N2;Q8IN00;D5A7N8;Q9VCX2;Q9VCX1	A0A0B4K7N2;Q8IN00;D5A7N8;Q9VCX2;Q9VCX1	4;4;4;4;4	4;4;4;4;4	4;4;4;4;4	Regulator of G-protein signaling loco	loco;loco-RC	;;;;	5	4	4	4	3	1	3	1	3	1	6.3	6.3	6.3	86.176	782	782;829;846;1175;1541	0	12.31	By MS/MS	By MS/MS	NaN	NaN	NaN	1	0	Median	NaN	NaN	NaN	NaN	NaN	NaN	0	1	0	0	Median	Median	4.2	2	36372000	17832000
Q4V3Y4;A0A0B4K7N3	Q4V3Y4;A0A0B4K7N3	2;2	2;2	2;2		antr	;	2	2	2	2	2	1	2	1	2	1	16.2	16.2	16.2	29.693	265	265;272	0	18.326	By MS/MS	By MS/MS	0.66918	0.89304	17.192	3	0	Median	NaN	0.71889	NaN	0.91891	NaN	4.0389	1	2	0	0	Median	Median	16.2	4.5	384360000	303960000
A0A0B4K7N7	A0A0B4K7N7	1	1	1				1	1	1	1	1	1	1	1	1	1	5.3	5.3	5.3	24.407	225	225	0	17.561	By MS/MS	By MS/MS	0.78834	0.99222	14.415	4	0	Median	0.79243	0.71755	0.99222	0.93106	5.73	23.453	2	2	0	0	Median	Median	5.3	5.3	282960000	169020000
A1Z9D4;A0A0B4K7N9;A1Z9D3;A0A0B4K863;P54623	A1Z9D4;A0A0B4K7N9;A1Z9D3;A0A0B4K863;P54623	2;2;2;2;2	2;2;2;2;2	2;2;2;2;2	Centrosomin	cnn	;;;;	5	2	2	2	1	2	1	2	1	2	3.4	3.4	3.4	123.67	1090	1090;1120;1130;1378;1320	0	21.701	By MS/MS	By MS/MS	1.0165	1.3432	10.654	2	0	Median	NaN	1.0165	NaN	1.3432	NaN	10.654	0	2	0	0	Median	Median	2	3.4	54911000	21892000
Q7K0H4;A0A0B4K7P4;A0A0B4K866	Q7K0H4;A0A0B4K7P4;A0A0B4K866	1;1;1	1;1;1	1;1;1		stj	;;	3	1	1	1	0	1	0	1	0	1	2.1	2.1	2.1	140.05	1218	1218;1237;1271	0	17.272		By MS/MS	NaN	NaN	NaN	1	0	Median	NaN	NaN	NaN	NaN	NaN	NaN	0	1	0	0	Median	Median	0	2.1	78009000	35464000
Q9VCH4;A0A0B4K7Q6	Q9VCH4;A0A0B4K7Q6	16;16	16;16	16;16		mbc	;	2	16	16	16	10	10	10	10	10	10	10.6	10.6	10.6	226.46	1970	1970;2008	0	50.802	By MS/MS	By MS/MS	0.93182	1.1392	29.477	20	0	Leave out requantified	0.94796	0.92965	1.1225	1.1792	22.266	31.758	11	9	0	0	Leave out requantified	Leave out requantified	6.3	6.4	1101800000	607860000
A0A0B4K7R1;Q9VCA9	A0A0B4K7R1;Q9VCA9	3;3	3;3	3;3	Signal peptidase complex subunit 3	Spase22-23	;	2	3	3	3	3	3	3	3	3	3	19	19	19	20.304	179	179;179	0	25.076	By MS/MS	By MS/MS	0.63303	0.82693	5.0916	20	0	Leave out requantified	0.64561	0.6146	0.83761	0.8491	3.2773	8.8316	11	9	0	0	Leave out requantified	Leave out requantified	19	19	4285200000	2587300000
A0A0B4K7R2;Q9VAI0	A0A0B4K7R2;Q9VAI0	7;7	7;7	1;1	Probable glucosamine 6-phosphate N-acetyltransferase	CG1969	;	2	7	7	1	6	6	6	6	1	1	54.2	54.2	7.6	25.418	225	225;219	0	116.2	By MS/MS	By MS/MS	0.94248	1.2093	26.087	20	0	Leave out requantified	0.98164	0.87363	1.2624	1.1871	27.547	27.493	13	7	0	0	Leave out requantified	Leave out requantified	48	44	3519600000	1806200000
A0A0B4K807;A0A0B4K7R5;E1JH79;Q9NKV0	A0A0B4K807;A0A0B4K7R5;E1JH79;Q9NKV0	1;1;1;1	1;1;1;1	1;1;1;1	Myeloid leukemia factor	Mlf	;;;	4	1	1	1	1	1	1	1	1	1	5.6	5.6	5.6	32.118	288	288;308;349;376	0	18.821	By MS/MS	By MS/MS	0.8859	1.2611	7.0828	9	0	Linear	0.88231	0.8859	1.1451	1.2493	7.5447	6.7637	6	3	0	0	Median	Plateau	5.6	5.6	1774600000	908480000
A0A0B4KHS1;A0A0B4K7R8;P10040	A0A0B4KHS1;A0A0B4K7R8;P10040	4;4;4	4;4;4	4;4;4	Protein crumbs	crb	;;	3	4	4	4	3	3	3	3	3	3	2.7	2.7	2.7	240.46	2203	2203;2253;2146	0	54.742	By MS/MS	By MS/MS	0.95068	1.1925	8.3072	7	0	Leave out requantified	0.98579	0.93813	1.207	1.1983	16.011	6.8028	3	4	0	0	Leave out requantified	Leave out requantified	2.2	2.3	767520000	375330000
A0A0B4K7S0;P55824;A0A0B4K6W2	A0A0B4K7S0;P55824;A0A0B4K6W2	23;23;22	23;23;22	23;23;22	Ubiquitin carboxyl-terminal hydrolase;Probable ubiquitin carboxyl-terminal hydrolase FAF	faf	;;	3	23	23	23	15	16	15	16	15	16	13.8	13.8	13.8	310.59	2773	2773;2778;2761	0	323.31	By MS/MS	By MS/MS	0.88824	1.0965	18.515	29	0	Leave out requantified	0.84638	0.91913	1.0592	1.1723	20.659	14.459	16	13	0	0	Leave out requantified	Leave out requantified	7.9	9.8	3260800000	1682600000
A1ZAJ8;A0A0B4K7T3	A1ZAJ8;A0A0B4K7T3	3;3	3;3	3;3		CG5550-RA	;	2	3	3	3	2	2	2	2	2	2	16.7	16.7	16.7	27.764	246	246;250	0	15.035	By MS/MS	By MS/MS	NaN	NaN	NaN	0	0	Median	NaN	NaN	NaN	NaN	NaN	NaN	0	0	0	0	Median	Median	8.5	11.8	113610000	0
A0A0B4K7U0;A0A0B4K702;A1Z722	A0A0B4K7U0;A0A0B4K702;A1Z722	15;13;10	15;13;10	2;0;2			;;	3	15	15	2	10	12	10	12	1	2	9.7	9.7	1.2	346.67	3213	3213;2796;2893	0	323.31	By MS/MS	By MS/MS	0.59652	0.79565	8.2289	10	0	Leave out requantified	0.56949	0.59188	0.7019	0.80385	11.929	7.7074	3	7	0	0	Leave out requantified	Leave out requantified	6.7	8.3	1013200000	631080000
A0A0B4K7V4;A1ZB95	A0A0B4K7V4;A1ZB95	2;1	2;1	2;1	Transporter	CG5226-RA	;	2	2	2	2	2	2	2	2	2	2	4.4	4.4	4.4	80.43	721	721;675	0	27.899	By MS/MS	By MS/MS	0.7796	0.98444	9.652	3	0	Median	0.85332	NaN	1.0446	NaN	8.3933	NaN	2	1	0	0	Median	Median	4.4	4.4	320620000	204290000
A0A0B4K7V5;P91622;A0A0B4KFG2;A8DY78	A0A0B4K7V5;P91622;A0A0B4KFG2;A8DY78	12;12;11;11	12;12;11;11	12;12;11;11	[Pyruvate dehydrogenase (acetyl-transferring)] kinase, mitochondrial	Pdk	;;;	4	12	12	12	12	9	12	9	12	9	45.8	45.8	45.8	46.626	413	413;413;415;422	0	323.31	By MS/MS	By MS/MS	1.1573	1.5084	13.554	35	0	Leave out requantified	1.1248	1.1082	1.4622	1.5032	18.895	11.476	19	16	0	0	Leave out requantified	Leave out requantified	45.8	32.4	6283800000	2557100000
A0A0B4K7V8	A0A0B4K7V8	61	1	1		brp		1	61	1	1	59	52	1	0	1	0	56	1.8	1.8	197.38	1707	1707	1	-2	By MS/MS	By matching	NaN	NaN	NaN	0	0	Median	NaN	NaN	NaN	NaN	NaN	NaN	0	0	0	0	Median	Median	54.5	47.5	13529000	0
A0A0B4K7X0	A0A0B4K7X0	1	1	1				1	1	1	1	1	0	1	0	1	0	7.1	7.1	7.1	16.183	141	141	0.001766	2.1771	By MS/MS		NaN	NaN	NaN	0	0	Median	NaN	NaN	NaN	NaN	NaN	NaN	0	0	0	0	Median	Median	7.1	0	0	0
A0A0B4K7Y7;Q9VAW5;A0A0B4K6K9	A0A0B4K7Y7;Q9VAW5;A0A0B4K6K9	30;30;20	30;30;20	30;30;20	La-related protein 1	larp	;;	3	30	30	30	26	27	26	27	26	27	32.2	32.2	32.2	178.14	1673	1673;1673;1409	0	323.31	By MS/MS	By MS/MS	0.71003	0.93912	15.081	98	0	Leave out requantified	0.78967	0.66141	1.0048	0.90121	15.994	13.715	41	57	0	0	Leave out requantified	Leave out requantified	27.3	29	10296000000	5745800000
A0A0B4LF25;A0A0B4LFA9;A0A0B4K7Z0;A1Z9K8	A0A0B4LF25;A0A0B4LFA9;A0A0B4K7Z0;A1Z9K8	7;7;7;7	7;7;7;7	7;7;7;7		Prosap	;;;	4	7	7	7	5	4	5	4	5	4	8.2	8.2	8.2	176.56	1660	1660;1725;1806;1871	0	105.54	By MS/MS	By MS/MS	NaN	NaN	NaN	0	0	Median	NaN	NaN	NaN	NaN	NaN	NaN	0	0	0	0	Median	Median	6.3	4.5	0	0
A0A0B4K7Z5;Q7KLV9	A0A0B4K7Z5;Q7KLV9	20;20	20;20	20;20	26S proteasome non-ATPase regulatory subunit 11	Rpn6	;	2	20	20	20	20	20	20	20	20	20	57.1	57.1	57.1	47.263	422	422;422	0	323.31	By MS/MS	By MS/MS	1.0165	1.3709	8.4065	135	0	Leave out requantified	1.0893	0.98188	1.4665	1.3531	11.785	11.108	70	65	0	0	Leave out requantified	Leave out requantified	57.1	57.1	48403000000	22920000000
A0A0B4K805;Q8IMI4	A0A0B4K805;Q8IMI4	1;1	1;1	1;1			;	2	1	1	1	1	1	1	1	1	1	1.6	1.6	1.6	54.569	485	485;507	1	-2	By MS/MS	By MS/MS	NaN	NaN	NaN	0	0	Median	NaN	NaN	NaN	NaN	NaN	NaN	0	0	0	0	Median	Median	1.6	1.6	0	0
A0A0B4K812;Q7KNS3	A0A0B4K812;Q7KNS3	13;13	13;13	13;13	Lissencephaly-1 homolog	Lis-1	;	2	13	13	13	13	9	13	9	13	9	35.5	35.5	35.5	46.459	411	411;411	0	230.92	By MS/MS	By MS/MS	0.93612	1.1707	8.3911	62	0	Leave out requantified	0.93612	0.91309	1.1733	1.211	8.6486	16.604	46	16	0	0	Leave out requantified	Leave out requantified	35.5	25.8	4826300000	2352300000
A0A0B4K830	A0A0B4K830	1	1	1				1	1	1	1	1	1	1	1	1	1	6.4	6.4	6.4	31.288	282	282	0	15.066	By MS/MS	By MS/MS	NaN	NaN	NaN	1	0	Median	NaN	NaN	NaN	NaN	NaN	NaN	0	1	0	0	Median	Median	6.4	6.4	119130000	99448000
A0A0B4K833;Q24214	A0A0B4K833;Q24214	7;7	7;7	3;3	Calcineurin subunit B type 2	CanB2	;	2	7	7	3	7	7	7	7	3	3	35.3	35.3	14.1	19.267	170	170;170	0	73.74	By MS/MS	By MS/MS	0.81908	1.1342	8.7085	39	0	Leave out requantified	0.81517	0.77236	1.0712	1.1342	7.1192	16.404	21	18	0	0	Leave out requantified	Leave out requantified	35.3	35.3	8118000000	4967900000
A0A0B4K837;A0A0B4K7K0;A0A0B4K7U9;Q24498;A0A0B4K715;A0A0B4K6T5;A0A0B4K719	A0A0B4K837;A0A0B4K7K0;A0A0B4K7U9;Q24498;A0A0B4K715;A0A0B4K6T5;A0A0B4K719	103;102;102;102;100;100;100	103;102;102;102;100;100;100	103;102;102;102;100;100;100	Ryanodine receptor 44F	RyR;Rya-r44F	;;;;;;	7	103	103	103	86	85	86	85	86	85	29.4	29.4	29.4	579.95	5117	5117;5119;5123;5127;5115;5130;5134	0	323.31	By MS/MS	By MS/MS	0.65734	0.88425	12.498	407	0	Leave out requantified	0.66158	0.65867	0.86097	0.90067	12.944	15.231	213	194	0	0	Leave out requantified	Leave out requantified	26.4	23.2	73078000000	42998000000
A0A0B4K843	A0A0B4K843	55	1	1		brp		1	55	1	1	53	47	0	1	0	1	64.3	0.6	0.6	161.72	1397	1397	0.0038849	1.762	By matching	By MS/MS	NaN	NaN	NaN	1	0	Median	NaN	NaN	NaN	NaN	NaN	NaN	0	1	0	0	Median	Median	62.5	56	31283000	17699000
A0A0B4K851;Q4Z8K6;A0A0B4KFL0;A0A126GUM4	A0A0B4K851;Q4Z8K6;A0A0B4KFL0;A0A126GUM4	7;7;6;6	7;7;6;6	7;7;6;6	Ran-binding proteins 9/10 homolog	RanBPM	;;;	4	7	7	7	6	6	6	6	6	6	10.7	10.7	10.7	106.54	961	961;962;770;1127	0	142.83	By MS/MS	By MS/MS	0.93383	1.2005	9.3974	13	0	Leave out requantified	0.97772	0.88429	1.211	1.1824	13.734	5.5942	6	7	0	0	Leave out requantified	Leave out requantified	8.4	8.2	1859700000	924530000
A0A0B4K852;A0A0B4K8A2;A0A0B4K8A1	A0A0B4K852;A0A0B4K8A2;A0A0B4K8A1	12;11;11	12;11;11	1;1;1		sm	;;	3	12	12	1	11	11	11	11	0	1	41.4	41.4	4	54.348	497	497;508;515	0	323.31	By MS/MS	By MS/MS	1.1114	1.4525	14.882	62	0	Leave out requantified	1.1365	1.081	1.4774	1.4627	13.911	18.187	31	31	0	0	Leave out requantified	Leave out requantified	37.4	39.8	18554000000	8637000000
A1Z945;A0A0B4K859	A1Z945;A0A0B4K859	3;3	3;3	3;3			;	2	3	3	3	3	1	3	1	3	1	2.5	2.5	2.5	210.31	1839	1839;1866	0	22.702	By MS/MS	By MS/MS	0.9383	1.1452	43.037	4	0	Leave out requantified	0.72151	NaN	0.87719	NaN	44.217	NaN	3	1	0	0	Median	Median	2.5	0.8	161220000	84481000
A0A0B4K862;A0A0B4LG79;B7YZM9;B7YZN0;E1JGQ9;P49415	A0A0B4K862;A0A0B4LG79;B7YZM9;B7YZN0;E1JGQ9;P49415	2;2;2;2;2;2	2;2;2;2;2;2	2;2;2;2;2;2	Syndecan	Sdc	;;;;;	6	2	2	2	1	1	1	1	1	1	25.3	25.3	25.3	8.2654	75	75;266;398;494;495;399	0.0040282	1.7596	By MS/MS	By MS/MS	NaN	NaN	NaN	0	0	Median	NaN	NaN	NaN	NaN	NaN	NaN	0	0	0	0	Median	Median	13.3	12	0	0
A0A0B4K867	A0A0B4K867	180	2	2		shot		1	180	2	2	170	169	2	2	2	2	50.1	0.4	0.4	622.22	5463	5463	0	4.1128	By MS/MS	By MS/MS	NaN	NaN	NaN	0	0	Median	NaN	NaN	NaN	NaN	NaN	NaN	0	0	0	0	Median	Median	47.3	46.8	0	0
A0A0B4K869;E1JH65;A0A0B4K788;A0A0B4K718	A0A0B4K869;E1JH65;A0A0B4K788;A0A0B4K718	181;180;180;145	4;3;3;3	1;0;0;0		shot	;;;	4	181	4	1	171	169	4	3	1	1	51.3	1.5	0.3	619.32	5434	5434;5458;5462;4100	0	35.853	By MS/MS	By MS/MS	NaN	NaN	NaN	0	0	Median	NaN	NaN	NaN	NaN	NaN	NaN	0	0	0	0	Median	Median	48.4	47.4	0	0
A0A0B4K882;Q7K2Y9	A0A0B4K882;Q7K2Y9	2;2	2;2	2;2	Protein N-terminal glutamine amidohydrolase	tun	;	2	2	2	2	2	1	2	1	2	1	8.3	8.3	8.3	24.006	205	205;205	0	3.9879	By MS/MS	By MS/MS	0.80404	1.0188	46.057	2	0	Median	NaN	NaN	NaN	NaN	NaN	NaN	1	1	0	0	Median	Median	8.3	4.4	234530000	140810000
A0A0B4K883;Q9W123	A0A0B4K883;Q9W123	6;6	6;6	6;6	Protein painting of fourth	Pof	;	2	6	6	6	5	5	5	5	5	5	23.4	23.4	23.4	55.103	495	495;495	0	121.64	By MS/MS	By MS/MS	0.89436	1.1878	9.7711	9	0	Leave out requantified	0.87861	0.9025	1.1009	1.2115	12.777	3.9151	5	4	0	0	Leave out requantified	Leave out requantified	18.2	19.2	873380000	448920000
A0A0B4K885;Q9GYV5	A0A0B4K885;Q9GYV5	7;6	7;6	7;6	NF-kappa-B essential modulator	key	;	2	7	7	7	3	6	3	6	3	6	32.9	32.9	32.9	44.133	389	389;387	0	53.827	By MS/MS	By MS/MS	0.91516	1.1616	32.078	6	0	Leave out requantified	0.9242	1.0266	1.2762	1.2586	27.901	27.63	3	3	0	0	Plateau	Leave out requantified	14.9	25.7	573470000	308950000
A0A0B4K891;Q7K581	A0A0B4K891;Q7K581	6;6	6;6	6;6			;	2	6	6	6	5	4	5	4	5	4	13.5	13.5	13.5	58.357	520	520;559	0	62.995	By MS/MS	By MS/MS	0.87406	1.2001	14.592	20	0	Leave out requantified	0.86797	0.88118	1.0461	1.2519	18.579	6.3628	11	9	0	0	Leave out requantified	Leave out requantified	12.1	8.1	2365200000	1173700000
A0A0B4K894	A0A0B4K894	1	1	1				1	1	1	1	0	1	0	1	0	1	11.3	11.3	11.3	15.643	133	133	0	3.6578		By MS/MS	NaN	NaN	NaN	0	0	Median	NaN	NaN	NaN	NaN	NaN	NaN	0	0	0	0	Median	Median	0	11.3	0	0
A0A0B4KED0;Q9W5N2	A0A0B4KED0;Q9W5N2	1;1	1;1	1;1	60S ribosomal protein L38	RpL38	;	2	1	1	1	1	1	1	1	1	1	14.3	14.3	14.3	8.1996	70	70;70	0.00088889	2.3272	By MS/MS	By MS/MS	0.8799	1.2997	9.7207	13	0	Plateau	0.90115	0.87058	1.2456	1.3017	12.566	6.1034	7	6	0	0	Median	Linear	14.3	14.3	4665000000	2251200000
A0A0B4KEE4;A1Z6Q1	A0A0B4KEE4;A1Z6Q1	19;15	19;15	10;10		koi	;	2	19	19	10	16	16	16	16	8	8	38.9	38.9	16.8	109.72	965	965;881	0	323.31	By MS/MS	By MS/MS	0.87774	1.0854	16.809	68	0	Leave out requantified	0.86329	0.84797	1.0646	1.1903	14.172	16.813	41	27	0	0	Leave out requantified	Leave out requantified	34.4	32.2	9931100000	4809300000
A0A0B4KEE5	A0A0B4KEE5	14	4	0				1	14	4	0	9	13	2	4	0	0	12.1	3	0	272.23	2544	2544	0	51.996	By MS/MS	By MS/MS	NaN	NaN	NaN	1	0	Median	NaN	NaN	NaN	NaN	NaN	NaN	0	1	0	0	Median	Median	8.6	11.5	112850000	99668000
A0A0B4KEE7;Q6NND6	A0A0B4KEE7;Q6NND6	11;6	1;0	1;0			;	2	11	1	1	10	10	1	1	1	1	9.2	0.5	0.5	161.6	1486	1486;492	0	12.489	By MS/MS	By MS/MS	NaN	NaN	NaN	0	0	Median	NaN	NaN	NaN	NaN	NaN	NaN	0	0	0	0	Median	Median	8.2	7.4	0	0
A0A0B4KEE9;Q95RW8	A0A0B4KEE9;Q95RW8	1;1	1;1	1;1	Protein Optix	Optix	;	2	1	1	1	1	1	1	1	1	1	1.6	1.6	1.6	52.965	492	492;487	1	-2	By MS/MS	By MS/MS	NaN	NaN	NaN	0	0	Median	NaN	NaN	NaN	NaN	NaN	NaN	0	0	0	0	Median	Median	1.6	1.6	0	0
A0A0B4KF27;A0A0B4KFF1;A0A0B4KEH3;Q7JW73;A0A0B4KEG0	A0A0B4KF27;A0A0B4KFF1;A0A0B4KEH3;Q7JW73;A0A0B4KEG0	11;11;11;11;11	11;11;11;11;11	11;11;11;11;11			;;;;	5	11	11	11	10	8	10	8	10	8	44.6	44.6	44.6	46.131	408	408;409;409;413;413	0	181.52	By MS/MS	By MS/MS	0.90986	1.151	28.789	24	0	Leave out requantified	0.97669	0.777	1.2069	1.01	30.863	23.598	15	9	0	0	Leave out requantified	Leave out requantified	40.4	30.9	3393300000	1677100000
A0A0B4KEH0;P29310	A0A0B4KEH0;P29310	10;10	10;10	10;10	14-3-3 protein zeta	14-3-3zeta	;	2	10	10	10	10	10	10	10	10	10	74.6	74.6	74.6	28.227	248	248;248	0	323.31	By MS/MS	By MS/MS	0.76926	1.0414	11.705	243	0	Leave out requantified	0.77607	0.76382	1.0493	1.0448	13.82	10.195	127	116	0	0	Leave out requantified	Leave out requantified	74.6	74.6	183090000000	94062000000
A0A0B4KEH2;B7YZR4;B7YZR3;A0A0B4KFJ4;A0A0B4KF62;Q5PXF9;A0A0B4KEP9;A1Z856	A0A0B4KEH2;B7YZR4;B7YZR3;A0A0B4KFJ4;A0A0B4KF62;Q5PXF9;A0A0B4KEP9;A1Z856	3;2;2;2;2;2;2;2	3;2;2;2;2;2;2;2	1;0;0;0;0;0;0;0		KCNQ	;;;;;;;	8	3	3	1	1	3	1	3	0	1	5.5	5.5	2.6	94.486	839	839;683;774;781;805;808;827;993	0	22.341	By MS/MS	By MS/MS	NaN	NaN	NaN	0	0	Median	NaN	NaN	NaN	NaN	NaN	NaN	0	0	0	0	Median	Median	1.1	5.5	0	0
A0A0B4KEH8;Q9W5H8;A0A0B4KEC2;Q5LJQ4	A0A0B4KEH8;Q9W5H8;A0A0B4KEC2	3;3;2;1	3;3;2;1	3;3;2;1			;;	4	3	3	3	1	2	1	2	1	2	8.1	8.1	8.1	43.107	371	371;378;376;282	0.00015593	3.4538	By MS/MS	By MS/MS	0.7432	0.99981	3.7125	4	0	Leave out requantified	NaN	0.7432	NaN	0.99981	NaN	3.7125	0	4	0	0	Median	Leave out requantified	2.2	5.9	420800000	231770000
A0A0B4KEI0;Q8T4H8	A0A0B4KEI0;Q8T4H8	2;2	2;2	2;2		COX4L	;	2	2	2	2	2	0	2	0	2	0	8.6	8.6	8.6	18.924	162	162;176	0.0052654	1.5419	By MS/MS		0.7618	0.89274	8.3904	4	0	Median	0.7618	NaN	0.89274	NaN	8.3904	NaN	4	0	0	0	Median	Median	8.6	0	162180000	83831000
A0A0B4KEI5;Q9V9K7;A0A0B4KF41	A0A0B4KEI5;Q9V9K7	25;25;3	25;25;3	25;25;3	Serrate RNA effector molecule homolog	Ars2	;	3	25	25	25	24	22	24	22	24	22	28.8	28.8	28.8	106.29	935	935;943;208	0	323.31	By MS/MS	By MS/MS	0.95109	1.1927	9.6049	39	0	Leave out requantified	0.9728	0.93228	1.2267	1.1754	14.489	15.047	20	19	0	0	Leave out requantified	Leave out requantified	27.7	28	5432300000	2527600000
A0A0B4KEI6;P18289	A0A0B4KEI6;P18289	4;4	4;4	4;4	Transcription factor AP-1	Jra	;	2	4	4	4	4	3	4	3	4	3	14.8	14.8	14.8	39.869	372	372;289	0	83.718	By MS/MS	By MS/MS	0.64974	0.79024	17.879	5	0	Median	0.64974	0.56985	0.79024	0.69401	12.619	22.453	3	2	0	0	Median	Median	14.8	10.5	29711000	16763000
A0A0B4KEI8;Q7JQY8	A0A0B4KEI8;Q7JQY8	2;2	2;2	2;2			;	2	2	2	2	2	1	2	1	2	1	2.3	2.3	2.3	141.58	1270	1270;1309	0	5.8298	By MS/MS	By MS/MS	NaN	NaN	NaN	0	0	Median	NaN	NaN	NaN	NaN	NaN	NaN	0	0	0	0	Median	Median	2.3	1.3	0	0
A0A0B4KEI9	A0A0B4KEI9	3	1	1		KCNQ		1	3	1	1	2	2	1	0	1	0	4.5	1.6	1.6	93.065	823	823	1	-2	By MS/MS	By matching	NaN	NaN	NaN	0	0	Median	NaN	NaN	NaN	NaN	NaN	NaN	0	0	0	0	Median	Median	2.7	2.9	0	0
A0A0B4KEJ7	A0A0B4KEJ7	19	19	1	Coronin	coro		1	19	19	1	19	17	19	17	1	0	56.3	56.3	3.2	58.066	535	535	0	323.31	By MS/MS	By MS/MS	0.96672	1.3097	11.446	119	0	Leave out requantified	1.0213	0.91435	1.3697	1.2536	11.973	10.362	67	52	0	0	Leave out requantified	Leave out requantified	56.3	46.2	52630000000	25313000000
A0A0B4KEK1;Q0E9C2;A0A0B4KET9;A0A0B4KFP2	A0A0B4KEK1;Q0E9C2;A0A0B4KET9;A0A0B4KFP2	3;3;3;3	3;3;3;3	3;3;3;3	Enhancer of polycomb-like protein	E(Pc)	;;;	4	3	3	3	2	1	2	1	2	1	2.6	2.6	2.6	216.37	1974	1974;2023;2033;2097	0	6.3253	By MS/MS	By MS/MS	NaN	NaN	NaN	0	0	Median	NaN	NaN	NaN	NaN	NaN	NaN	0	0	0	0	Median	Median	2.2	0.5	0	0
A0A0B4KEK7;Q9V637	A0A0B4KEK7;Q9V637	5;5	5;5	5;5	Proteasome inhibitor PI31 subunit	PI31	;	2	5	5	5	4	4	4	4	4	4	19.3	19.3	19.3	30.088	270	270;270	0	39.154	By MS/MS	By MS/MS	0.79497	1.0239	21.609	15	0	Leave out requantified	0.81586	0.82103	1.0683	1.1338	27.707	12.655	8	7	0	0	Leave out requantified	Leave out requantified	14.4	19.3	1623100000	796910000
A1Z6Z3;A0A0B4KEL0;A0A0B4KF99;A1Z6Z4;A0A0C4DHC8;A0A0B4KEE1;Q7JR61;A4UZ69;A0A0C4FEI5	A1Z6Z3;A0A0B4KEL0;A0A0B4KF99;A1Z6Z4;A0A0C4DHC8;A0A0B4KEE1;Q7JR61;A4UZ69;A0A0C4FEI5	20;20;20;19;19;17;17;16;16	20;20;20;19;19;17;17;16;16	20;20;20;19;19;17;17;16;16	Aldehyde dehydrogenase	Aldh-III	;;;;;;;;	9	20	20	20	20	15	20	15	20	15	65.2	65.2	65.2	55.735	497	497;498;501;563;564;497;498;563;563	0	323.31	By MS/MS	By MS/MS	0.56445	0.75833	8.0695	119	0	Leave out requantified	0.58125	0.50971	0.77495	0.70512	11.744	17.288	68	51	0	0	Leave out requantified	Leave out requantified	65.2	49.1	46461000000	28701000000
E1JH51;A0A0B4KEM5;P25172	E1JH51;A0A0B4KEM5;P25172	6;6;6	6;6;6	6;6;6	Protein suppressor 2 of zeste	Su(z)2	;;	3	6	6	6	4	4	4	4	4	4	7.8	7.8	7.8	146.39	1368	1368;1396;1368	0	27.769	By MS/MS	By MS/MS	NaN	NaN	NaN	1	0	Median	NaN	NaN	NaN	NaN	NaN	NaN	0	1	0	0	Median	Median	4.2	5.6	233400000	158600000
A0A0B4KEM6;P07189	A0A0B4KEM6;P07189	1;1	1;1	1;1	Larval cuticle protein 4	Lcp4	;	2	1	1	1	1	0	1	0	1	0	9.8	9.8	9.8	11.979	112	112;112	0.0024681	1.9283	By MS/MS		NaN	NaN	NaN	1	0	Median	NaN	NaN	NaN	NaN	NaN	NaN	1	0	0	0	Median	Median	9.8	0	96776000	65076000
A1Z9G1;A0A0B4KEN8;A0A0B4KF19	A1Z9G1;A0A0B4KEN8;A0A0B4KF19	2;2;2	2;2;2	2;2;2		CG6191-RA	;;	3	2	2	2	2	1	2	1	2	1	5	5	5	79.325	717	717;728;746	0	45	By MS/MS	By MS/MS	NaN	NaN	NaN	0	0	Median	NaN	NaN	NaN	NaN	NaN	NaN	0	0	0	0	Median	Median	5	2.9	0	0
A0A0B4KEP4;A0A0B4KFI1;P40791	A0A0B4KEP4;A0A0B4KFI1;P40791	2;2;2	2;2;2	2;2;2	Myocyte-specific enhancer factor 2	Mef2	;;	3	2	2	2	2	1	2	1	2	1	8.2	8.2	8.2	54.256	511	511;606;540	0	25.266	By MS/MS	By MS/MS	NaN	NaN	NaN	1	0	Median	NaN	NaN	NaN	NaN	NaN	NaN	1	0	0	0	Median	Median	8.2	4.7	91795000	40881000
A0A0B4KEQ0;Q24318	A0A0B4KEQ0;Q24318	1;1	1;1	1;1	Transcription factor Dp	Dp	;	2	1	1	1	1	0	1	0	1	0	7.2	7.2	7.2	46.658	417	417;445	0.00030567	3.0085	By MS/MS		NaN	NaN	NaN	1	0	Median	NaN	NaN	NaN	NaN	NaN	NaN	1	0	0	0	Median	Median	7.2	0	53092000	32871000
A0A0B4KEQ1;I0B8M2;Q05733	A0A0B4KEQ1;I0B8M2;Q05733	1;1;1	1;1;1	1;1;1	Histidine decarboxylase	Hdc;Hdc-RA	;;	3	1	1	1	1	0	1	0	1	0	2.9	2.9	2.9	69.846	619	619;847;847	0	5.1021	By MS/MS		NaN	NaN	NaN	0	0	Median	NaN	NaN	NaN	NaN	NaN	NaN	0	0	0	0	Median	Median	2.9	0	0	0
Q5U156;A0A0B4KER0;Q95RL2	Q5U156;A0A0B4KER0	18;18;8	18;18;8	18;18;8		row	;	3	18	18	18	15	14	15	14	15	14	18.6	18.6	18.6	143.68	1281	1281;1301;602	0	193.2	By MS/MS	By MS/MS	1.2065	1.5129	21.748	62	0	Leave out requantified	1.1934	1.215	1.4062	1.6285	23.6	10.109	30	32	0	0	Leave out requantified	Leave out requantified	15.8	14.1	4984400000	2352300000
A0A0B4KER3;A8DYE9;A0A0B4LFI1;A0A0B4KG20;A0A0B4LGK0;A8DYE8;A0A0C4DHC0;Q1EC92;A8DYE4;A0A0B4LFF3;A0A0B4LFG4;A0A0B4LF79;A0A0B4KF73	A0A0B4KER3;A8DYE9;A0A0B4LFI1;A0A0B4KG20;A0A0B4LGK0;A8DYE8;A0A0C4DHC0;Q1EC92;A8DYE4;A0A0B4LFF3;A0A0B4LFG4;A0A0B4LF79;A0A0B4KF73	6;5;5;5;4;3;3;3;3;3;3;3;3	1;0;1;0;0;0;0;0;0;0;0;0;0	1;0;1;0;0;0;0;0;0;0;0;0;0		CG12958	;;;;;;;;;;;;	13	6	1	1	6	3	1	0	1	0	6.1	1.2	1.2	129.17	1156	1156;546;1089;1166;1198;217;558;818;877;936;941;1000;1059	1	-2	By MS/MS	By matching	NaN	NaN	NaN	0	0	Median	NaN	NaN	NaN	NaN	NaN	NaN	0	0	0	0	Median	Median	6.1	1.8	0	0
A0A0B4KET0;Q1LZ08	A0A0B4KET0;Q1LZ08	3;3	3;3	3;3	WD repeat-containing protein 48 homolog	CG9062	;	2	3	3	3	2	3	2	3	2	3	7.1	7.1	7.1	76.642	680	680;668	0	9.7807	By MS/MS	By MS/MS	0.84182	1.0419	2.0095	4	0	Leave out requantified	0.88509	0.80067	1.0434	1.0404	11.081	15.1	2	2	0	0	Median	Median	4.3	7.1	276310000	133970000
A0A0B4LG55;A0A0B4KFN8;A0A0B4KET4;F3YDC9;A0A0B4KFD6;Q9V5Z7	A0A0B4LG55;A0A0B4KFN8;A0A0B4KET4;F3YDC9;A0A0B4KFD6;Q9V5Z7	2;2;2;2;2;2	2;2;2;2;2;2	2;2;2;2;2;2	Aquaporin	Drip;Drip-RB	;;;;;	6	2	2	2	2	1	2	1	2	1	5.2	5.2	5.2	24.145	233	233;239;242;243;278;245	0.00030335	2.8656	By MS/MS	By MS/MS	0.43491	0.56649	22.634	3	0	Median	0.41358	NaN	0.51616	NaN	13.158	NaN	2	1	0	0	Median	Median	5.2	4.7	485940000	316080000
Q9N693;E1JGL0;A0A0B4KEU2	Q9N693;E1JGL0;A0A0B4KEU2	3;3;3	3;3;3	3;3;3		sbb	;;	3	3	3	3	2	2	2	2	2	2	2	2	2	230.01	2302	2302;2312;2330	0	13.353	By MS/MS	By MS/MS	NaN	NaN	NaN	0	0	Median	NaN	NaN	NaN	NaN	NaN	NaN	0	0	0	0	Median	Median	1.6	1.1	0	0
A1ZBK3;A0A0B4KEU8	A1ZBK3;A0A0B4KEU8	1;1	1;1	1;1			;	2	1	1	1	0	1	0	1	0	1	1.3	1.3	1.3	97.499	862	862;868	0.0023276	1.988		By MS/MS	NaN	NaN	NaN	0	0	Median	NaN	NaN	NaN	NaN	NaN	NaN	0	0	0	0	Median	Median	0	1.3	0	0
A0A0B4KFR2;A0A0B4KEV7	A0A0B4KFR2;A0A0B4KEV7	7;7	7;7	2;2			;	2	7	7	2	7	5	7	5	2	2	4.5	4.5	1.6	218.95	1951	1951;1970	0	41.451	By MS/MS	By MS/MS	NaN	NaN	NaN	0	0	Median	NaN	NaN	NaN	NaN	NaN	NaN	0	0	0	0	Median	Median	4.5	2.7	0	0
Q0E901;A0A0B4KFE6;A0A0B4KEW2	Q0E901;A0A0B4KFE6;A0A0B4KEW2	4;4;4	4;4;4	4;4;4			;;	3	4	4	4	2	3	2	3	2	3	4.8	4.8	4.8	107.14	980	980;1009;1037	0	7.4633	By MS/MS	By MS/MS	0.80956	1.1096	32.322	11	0	Leave out requantified	1.2062	0.7165	1.4402	0.99179	5.372	26.808	5	6	0	0	Leave out requantified	Leave out requantified	2.8	3.4	354520000	183420000
A0A0B4KEW6;A0A0B4KFR7	A0A0B4KEW6;A0A0B4KFR7	16;12	1;0	1;0		Amph	;	2	16	1	1	15	16	1	1	1	1	52.4	3.6	3.6	55.161	502	502;373	0	4.698	By MS/MS	By MS/MS	0.72351	1.029	13.522	7	0	Median	0.73317	0.71391	1.0289	1.0789	18.615	6.821	3	4	0	0	Median	Median	45	52.4	677960000	361520000
Q7K4Y6;A0A0B4KEX2	Q7K4Y6;A0A0B4KEX2	1;1	1;1	1;1	Transporter	DAT	;	2	1	1	1	1	1	1	1	1	1	1.4	1.4	1.4	70.33	631	631;644	0.00030859	3.1969	By MS/MS	By MS/MS	NaN	NaN	NaN	0	0	Median	NaN	NaN	NaN	NaN	NaN	NaN	0	0	0	0	Median	Median	1.4	1.4	0	0
A0A0B4KEX6;E1JGS7;Q8MME5	A0A0B4KEX6;E1JGS7	39;21;3	1;0;0	1;0;0		jbug	;	3	39	1	1	36	35	1	1	1	1	21.6	0.7	0.7	306.05	2839	2839;1752;410	0	46.233	By MS/MS	By MS/MS	NaN	NaN	NaN	0	0	Median	NaN	NaN	NaN	NaN	NaN	NaN	0	0	0	0	Median	Median	19.9	19.4	0	0
A0A0B4KEX9;A1ZAQ3;B7YZI8	A0A0B4KEX9;A1ZAQ3	3;3;1	3;3;1	3;3;1			;	3	3	3	3	3	2	3	2	3	2	6.6	6.6	6.6	69.503	592	592;682;443	0	33.262	By MS/MS	By MS/MS	NaN	NaN	NaN	1	0	Median	NaN	NaN	NaN	NaN	NaN	NaN	1	0	0	0	Median	Median	6.6	4.1	20124000	16808000
A0A0B4KEY4;A0A0B4KET5;E1JH91;A0A0B4KFA4;B7YZJ2;A0A0B4KEY6	A0A0B4KEY4;A0A0B4KET5;E1JH91;A0A0B4KFA4;B7YZJ2;A0A0B4KEY6	19;18;18;16;15;14	1;0;0;1;0;0	1;0;0;1;0;0		Patronin	;;;;;	6	19	1	1	16	11	1	0	1	0	18	1.5	1.5	189.93	1689	1689;1674;1683;1680;1599;1439	0	6.6311	By MS/MS	By matching	NaN	NaN	NaN	0	0	Median	NaN	NaN	NaN	NaN	NaN	NaN	0	0	0	0	Median	Median	16.3	9.3	0	0
A0A0B4KEY5;P82147	A0A0B4KEY5;P82147	6;6	6;6	6;6	Protein lethal(2)essential for life	l(2)efl	;	2	6	6	6	6	6	6	6	6	6	54.5	54.5	54.5	21.309	187	187;187	0	323.31	By MS/MS	By MS/MS	0.67008	0.97462	17.137	37	0	Leave out requantified	0.67642	0.69866	0.97718	0.94366	17.545	25.63	23	14	0	0	Leave out requantified	Leave out requantified	54.5	54.5	17229000000	9136000000
A0A0B4KEY9;A0A0B4KFU0	A0A0B4KEY9;A0A0B4KFU0	7;7	7;7	2;2		Ack-like	;	2	7	7	2	5	5	5	5	1	2	7.5	7.5	2	162.54	1475	1475;1495	0	14.388	By MS/MS	By MS/MS	NaN	NaN	NaN	1	0	Median	NaN	NaN	NaN	NaN	NaN	NaN	0	1	0	0	Median	Median	5.4	4.5	25345000	13921000
A0A0B4KF05;Q9V359	A0A0B4KF05;Q9V359	6;6	6;6	6;6	Vacuolar protein sorting-associated protein 28 homolog	Vps28	;	2	6	6	6	6	5	6	5	6	5	50	50	50	24.512	210	210;210	0	61.52	By MS/MS	By MS/MS	0.95297	1.2182	19.75	22	0	Leave out requantified	1.0022	0.92573	1.2667	1.2268	10.813	29.204	12	10	0	0	Leave out requantified	Leave out requantified	50	41	2972400000	1559800000
Q0E993;A0A0B4KF06	Q0E993;A0A0B4KF06	27;27	27;27	27;27		Aats-val	;	2	27	27	27	25	23	25	23	25	23	35.8	35.8	35.8	118.25	1049	1049;1055	0	323.31	By MS/MS	By MS/MS	0.84115	1.1039	12.416	98	0	Leave out requantified	0.9106	0.80398	1.1392	1.0845	20.371	13.972	48	50	0	0	Leave out requantified	Leave out requantified	33.5	32.3	15236000000	8248200000
A0A0B4KF15;A1Z7F6;A1Z7F4;A1Z7F5;B7YZT0	A0A0B4KF15;A1Z7F6;A1Z7F4;A1Z7F5;B7YZT0	2;1;1;1;1	2;1;1;1;1	2;1;1;1;1		mtt	;;;;	5	2	2	2	1	2	1	2	1	2	3.3	3.3	3.3	162.49	1472	1472;780;1095;1248;1415	0	5.1265	By matching	By MS/MS	NaN	NaN	NaN	0	0	Median	NaN	NaN	NaN	NaN	NaN	NaN	0	0	0	0	Median	Median	0.8	3.3	0	0
Q9W2J2;A0A0B4KF17;Q86BG1	Q9W2J2;A0A0B4KF17;Q86BG1	1;1;1	1;1;1	1;1;1		ASPP	;;	3	1	1	1	1	1	1	1	1	1	0.7	0.7	0.7	110.37	1020	1020;1046;1069	1	-2	By MS/MS	By MS/MS	NaN	NaN	NaN	0	0	Median	NaN	NaN	NaN	NaN	NaN	NaN	0	0	0	0	Median	Median	0.7	0.7	0	0
A0A0B4KF18;D2NUL5;Q9VN52	A0A0B4KF18;D2NUL5	4;2;1	4;2;1	4;2;1		CG31530-RA	;	3	4	4	4	4	2	4	2	4	2	6.6	6.6	6.6	86.732	775	775;813;612	0	5.7208	By MS/MS	By MS/MS	NaN	NaN	NaN	1	0	Median	NaN	NaN	NaN	NaN	NaN	NaN	1	0	0	0	Median	Median	6.6	3.4	100230000	64832000
A0A0B4KF31;Q9W1X9	A0A0B4KF31;Q9W1X9	5;5	5;5	5;5	OCIA domain-containing protein 1	asrij	;	2	5	5	5	3	5	3	5	3	5	38.4	38.4	38.4	28.692	258	258;257	0	289.19	By MS/MS	By MS/MS	0.60397	0.82036	29.184	22	0	Leave out requantified	0.62187	0.55533	0.87535	0.76981	26.249	26.819	9	13	0	0	Leave out requantified	Leave out requantified	27.9	38.4	4776300000	2867000000
Q9VNC4;A0A0B4KF34;Q8T3H9;A0A126GUQ9	Q9VNC4;A0A0B4KF34;Q8T3H9;A0A126GUQ9	8;8;4;4	8;8;4;4	8;8;4;4		CG12168	;;;	4	8	8	8	4	5	4	5	4	5	17.4	17.4	17.4	93.84	832	832;835;433;440	0	21.389	By MS/MS	By MS/MS	1.0401	1.3406	23.647	4	0	Leave out requantified	NaN	1.0401	NaN	1.3406	NaN	23.647	0	4	0	0	Median	Leave out requantified	8.7	9.9	258470000	132130000
B7YZP4;Q9W1L7;A0A0B4KF40	B7YZP4;Q9W1L7;A0A0B4KF40	9;9;9	9;9;9	9;9;9		St3	;;	3	9	9	9	9	8	9	8	9	8	33.2	33.2	33.2	36.905	313	313;331;526	0	148.5	By MS/MS	By MS/MS	1.127	1.4093	14.937	34	0	Leave out requantified	1.142	1.0963	1.4478	1.4576	20.742	11.885	20	14	0	0	Leave out requantified	Leave out requantified	33.2	28.4	3680100000	1705600000
A0A0B4KF51;Q7K4V4	A0A0B4KF51;Q7K4V4	3;3	3;3	3;3	Protein crossbronx	cbx	;	2	3	3	3	2	2	2	2	2	2	23.5	23.5	23.5	20.98	183	183;244	0	11.546	By MS/MS	By MS/MS	0.88437	1.0527	17.784	6	0	Leave out requantified	0.88535	0.72625	1.0527	0.92911	17.784	11.67	4	2	0	0	Leave out requantified	Median	18	13.1	459020000	244090000
A0A0B4KF57;Q9VMY8;A0A0B4KG14	A0A0B4KF57;Q9VMY8;A0A0B4KG14	6;6;5	6;6;5	6;6;5		aux	;;	3	6	6	6	5	4	5	4	5	4	8.3	8.3	8.3	127.07	1157	1157;1165;1153	0	38.495	By MS/MS	By MS/MS	0.81923	1.0272	24.946	7	0	Leave out requantified	0.81923	NaN	1.0272	NaN	25.853	NaN	6	1	0	0	Leave out requantified	Median	6.5	5.8	541590000	268040000
A0A0B4KF61	A0A0B4KF61	1	1	1		Syt14		1	1	1	1	0	1	0	1	0	1	1.1	1.1	1.1	71.66	648	648	1	-2		By MS/MS	NaN	NaN	NaN	0	0	Median	NaN	NaN	NaN	NaN	NaN	NaN	0	0	0	0	Median	Median	0	1.1	0	0
Q9VN29;Q8IPL8;A0A0B4KF65	Q9VN29;Q8IPL8;A0A0B4KF65	3;3;3	3;3;3	3;3;3	Elongation of very long chain fatty acids protein	CG31522-RA;CG9798	;;	3	3	3	3	3	3	3	3	3	3	14.6	14.6	14.6	41.745	364	364;365;392	0	57.78	By MS/MS	By MS/MS	0.72865	0.9771	4.5385	9	0	Leave out requantified	0.76878	0.70708	0.99398	0.95056	18.702	8.7115	4	5	0	0	Leave out requantified	Leave out requantified	14.6	14.6	1365300000	806090000
Q8IPP3;A0A0B4KF82	Q8IPP3;A0A0B4KF82	4;4	1;1	1;1		cno	;	2	4	1	1	1	4	0	1	0	1	4.2	0.9	0.9	200.51	1817	1817;1818	0	4.8635	By matching	By MS/MS	NaN	NaN	NaN	0	0	Median	NaN	NaN	NaN	NaN	NaN	NaN	0	0	0	0	Median	Median	0.7	4.2	0	0
A0A0B4KF89;O61366;A0A0B4KES6;A0A0B4KG42;A0A0B4KFS9;A0A0B4KEX5	A0A0B4KF89;O61366	5;5;1;1;1;1	5;5;1;1;1;1	5;5;1;1;1;1	Serine-enriched protein	gprs	;	6	5	5	5	4	2	4	2	4	2	6.7	6.7	6.7	143.31	1289	1289;1302;323;363;367;380	0	22.307	By MS/MS	By MS/MS	0.78379	0.99544	15.338	2	0	Median	NaN	0.78379	NaN	0.99544	NaN	15.338	0	2	0	0	Median	Median	5.4	2	16626000	9509600
A0A0B4KF92;Q9VNC3;A0A0B4LGS6;A0A0B4LGM5	A0A0B4KF92;Q9VNC3;A0A0B4LGS6;A0A0B4LGM5	15;15;14;14	15;15;14;14	15;15;14;14		Hcs	;;;	4	15	15	15	10	10	10	10	10	10	24.6	24.6	24.6	110.35	993	993;1041;999;1047	0	195.86	By MS/MS	By MS/MS	0.73529	0.94053	5.754	9	0	Leave out requantified	0.8193	0.67118	0.97868	0.90371	0.79471	3.1208	4	5	0	0	Leave out requantified	Leave out requantified	14.9	17	774390000	499900000
A0A0B4KF96;A1Z897	A0A0B4KF96;A1Z897	4;4	4;4	3;3	Succinate dehydrogenase assembly factor 2, mitochondrial;Succinate dehydrogenase assembly factor 2-B, mitochondrial	CG12895	;	2	4	4	3	3	4	3	4	2	3	44.2	44.2	38.5	18.38	156	156;156	0	34.919	By MS/MS	By MS/MS	0.92021	1.1424	36.191	23	0	Leave out requantified	0.89714	0.94091	1.1017	1.2699	3.7517	40.465	17	6	0	0	Leave out requantified	Leave out requantified	21.8	44.2	1929300000	1020100000
A8DY98;Q8T0M2;Q0E9C6;A0A0B4KFA3;A8DY97	A8DY98;Q8T0M2;Q0E9C6;A0A0B4KFA3;A8DY97	17;17;17;17;17	17;17;17;17;17	17;17;17;17;17		CG7701;CG30015-RB	;;;;	5	17	17	17	12	13	12	13	12	13	21.1	21.1	21.1	126.27	1170	1170;1263;1462;1475;1510	0	191.8	By MS/MS	By MS/MS	0.79456	1.0876	17.067	7	0	Leave out requantified	0.57912	0.79456	0.74786	1.0876	11.254	14.431	2	5	0	0	Median	Leave out requantified	15	14.2	626190000	340560000
A0A0B4KFA6	A0A0B4KFA6	16	1	1		CD98hc		1	16	1	1	13	14	0	1	0	1	39.2	4.6	4.6	62.961	567	567	1	-2	By matching	By MS/MS	NaN	NaN	NaN	1	0	Median	NaN	NaN	NaN	NaN	NaN	NaN	0	1	0	0	Median	Median	30.2	33.9	103220000	56385000
A1Z726;A0A0B4KFB3	A1Z726;A0A0B4KFB3	1;1	1;1	1;1			;	2	1	1	1	1	0	1	0	1	0	4	4	4	36.513	327	327;331	0.0081221	1.2281	By MS/MS		NaN	NaN	NaN	0	0	Median	NaN	NaN	NaN	NaN	NaN	NaN	0	0	0	0	Median	Median	4	0	23149000	23149000
Q7K3G2;A0A0B4KFB5	Q7K3G2;A0A0B4KFB5	3;3	3;3	3;3			;	2	3	3	3	2	3	2	3	2	3	6.1	6.1	6.1	61.698	543	543;585	0	4.8607	By MS/MS	By MS/MS	NaN	NaN	NaN	0	0	Median	NaN	NaN	NaN	NaN	NaN	NaN	0	0	0	0	Median	Median	3.9	6.1	0	0
A0A0B4KFB8;A0A0B4LGR1;Q9VI14;Q6NN86	A0A0B4KFB8;A0A0B4LGR1;Q9VI14	19;11;11;9	19;11;11;9	19;11;11;9		CG15187	;;	4	19	19	19	9	15	9	15	9	15	22.6	22.6	22.6	129.75	1123	1123;761;763;669	0	111.19	By MS/MS	By MS/MS	0.92633	1.2196	16.487	32	0	Leave out requantified	0.91447	0.9659	1.1957	1.2505	19.755	10.176	16	16	0	0	Leave out requantified	Leave out requantified	12.3	16.7	2738200000	1365800000
A0A0B4KFB9;Q7JUR6;A1Z742;A0A0B4KEL9;A1Z741;D1Z396	A0A0B4KFB9;Q7JUR6;A1Z742;A0A0B4KEL9;A1Z741;D1Z396	4;4;2;2;2;2	4;4;2;2;2;2	4;4;2;2;2;2	Protein GDAP2 homolog	CG18812;CG18812-RA;CG18812-RB	;;;;;	6	4	4	4	2	4	2	4	2	4	9.9	9.9	9.9	60.656	534	534;540;217;225;244;264	0.00030703	3.1141	By MS/MS	By MS/MS	0.70848	0.92557	9.5258	18	0	Leave out requantified	0.76931	0.76172	0.97526	0.99668	39.9	9.6191	10	8	0	0	Leave out requantified	Leave out requantified	5.4	9.9	3678100000	2175000000
Q0E9C5;A1Z8F4;A0A0B4KFC0	Q0E9C5;A1Z8F4;A0A0B4KFC0	1;1;1	1;1;1	1;1;1		shn	;;	3	1	1	1	0	1	0	1	0	1	0.9	0.9	0.9	271.86	2532	2532;2577;2587	0.00015492	3.2889		By MS/MS	NaN	NaN	NaN	0	0	Median	NaN	NaN	NaN	NaN	NaN	NaN	0	0	0	0	Median	Median	0	0.9	0	0
A0A0B4KFC7;O97069	A0A0B4KFC7;O97069	7;7	7;7	7;7	Argininosuccinate synthase	CG1315	;	2	7	7	7	7	5	7	5	7	5	19.8	19.8	19.8	46.594	419	419;419	0	36.358	By MS/MS	By MS/MS	0.59406	0.78768	18.199	17	0	Leave out requantified	0.57945	0.63414	0.7052	0.83257	25.941	11.121	8	9	0	0	Leave out requantified	Leave out requantified	19.8	15.3	1556500000	955780000
A1Z7C4;A0A0B4KFD1	A1Z7C4;A0A0B4KFD1	10;10	10;10	10;10		LRP1	;	2	10	10	10	5	8	5	8	5	8	2.9	2.9	2.9	528.32	4730	4730;4752	0	33.714	By MS/MS	By MS/MS	1.0544	1.3986	13.641	9	0	Leave out requantified	1.0113	1.0351	1.2825	1.3715	12.851	23.233	3	6	0	0	Leave out requantified	Leave out requantified	1.4	2.2	1285300000	613250000
Q86BG2;Q9W2N8;A0A0B4KFE1	Q86BG2;Q9W2N8;A0A0B4KFE1	2;2;2	2;2;2	2;2;2			;;	3	2	2	2	1	1	1	1	1	1	1.6	1.6	1.6	182.6	1631	1631;1634;1635	0.00015584	3.4129	By MS/MS	By MS/MS	1.2801	1.7476	9.6192	2	0	Median	NaN	NaN	NaN	NaN	NaN	NaN	1	1	0	0	Median	Median	0.9	0.7	80555000	37188000
B7Z0U7;A0A0B4KFE2;E1JJ78;A0A0B4KF90;A0A0B4KGC6	B7Z0U7;A0A0B4KFE2;E1JJ78;A0A0B4KF90;A0A0B4KGC6	17;17;17;16;16	17;17;17;16;16	2;2;2;2;2		lap	;;;;	5	17	17	2	16	14	16	14	2	2	32.1	32.1	5.1	80.897	758	758;776;788;678;704	0	323.31	By MS/MS	By MS/MS	0.83922	1.087	16.006	64	0	Leave out requantified	0.84338	0.83985	1.0613	1.1558	12.601	19.113	37	27	0	0	Leave out requantified	Leave out requantified	30.7	27	14250000000	7081500000
A0A0B4KFE3;A1Z8M2;A0A0B4KEM1;A8DYA3	A0A0B4KFE3;A1Z8M2;A0A0B4KEM1;A8DYA3	2;1;1;1	2;1;1;1	2;1;1;1		tou	;;;	4	2	2	2	1	1	1	1	1	1	0.6	0.6	0.6	328.16	3058	3058;2999;3094;3131	0.0010349	2.28	By MS/MS	By MS/MS	NaN	NaN	NaN	0	0	Median	NaN	NaN	NaN	NaN	NaN	NaN	0	0	0	0	Median	Median	0.3	0.3	14221000	0
A1Z7H3;A0A0B4KFE4;Q8T3L1;A1Z7H2	A1Z7H3;A0A0B4KFE4;Q8T3L1;A1Z7H2	29;29;28;28	29;29;28;28	29;29;28;28		Acsl	;;;	4	29	29	29	28	29	28	29	28	29	49.5	49.5	49.5	79.427	707	707;728;715;717	0	323.31	By MS/MS	By MS/MS	0.56234	0.77521	9.2033	178	0	Leave out requantified	0.56041	0.56928	0.76135	0.80656	10.759	12.922	90	88	0	0	Leave out requantified	Leave out requantified	49.5	49.5	90198000000	55099000000
A0A0B4KFE5;Q04448	A0A0B4KFE5;Q04448	13;13	13;13	13;13	Bifunctional methylenetetrahydrofolate dehydrogenase/cyclohydrolase, mitochondrial;NAD-dependent methylenetetrahydrofolate dehydrogenase;Methenyltetrahydrofolate cyclohydrolase	Nmdmc	;	2	13	13	13	13	12	13	12	13	12	67.3	67.3	67.3	32.814	303	303;309	0	323.31	By MS/MS	By MS/MS	0.90333	1.1893	10.182	49	0	Leave out requantified	0.93707	0.87465	1.1658	1.1943	8.8543	9.6149	25	24	0	0	Leave out requantified	Leave out requantified	67.3	62	8704000000	4491800000
A0A0B4KFE9;A1Z8P9	A0A0B4KFE9;A1Z8P9	53;53	53;53	53;53	Nucleoprotein TPR	Mtor	;	2	53	53	53	42	45	42	45	42	45	31.7	31.7	31.7	262.35	2346	2346;2346	0	323.31	By MS/MS	By MS/MS	0.9395	1.2586	17.261	112	0	Leave out requantified	0.95305	0.9407	1.2531	1.274	22.12	19.219	55	57	0	0	Leave out requantified	Leave out requantified	26	26.8	15981000000	8094800000
A0A0B4KFF0;P25822;A0A0B4KFX7;A0A0B4K612	A0A0B4KFF0;P25822;A0A0B4KFX7;A0A0B4K612	7;7;4;4	7;7;4;4	7;7;4;4	Maternal protein pumilio	pum	;;;	4	7	7	7	6	5	6	5	6	5	6.1	6.1	6.1	157.53	1533	1533;1533;921;925	0	70.619	By MS/MS	By MS/MS	0.93427	1.0896	22.982	9	0	Leave out requantified	0.95256	0.91355	1.1169	1.1918	21.726	16.183	5	4	0	0	Leave out requantified	Leave out requantified	5.4	3.6	3647200000	1790700000
Q7K304;A0A0B4KFF6;A8DY77	Q7K304;A0A0B4KFF6;A8DY77	8;8;8	8;8;8	8;8;8		Drep2;Drep-2	;;	3	8	8	8	8	5	8	5	8	5	29	29	29	51.852	482	482;497;549	0	148.12	By MS/MS	By MS/MS	1.031	1.212	5.8889	8	0	Leave out requantified	1.031	0.99548	1.212	1.2841	3.8511	14.262	4	4	0	0	Leave out requantified	Leave out requantified	29	9.8	409800000	192040000
Q9W205;A0A0B4KFF9;Q9W204	Q9W205;A0A0B4KFF9;Q9W204	40;40;22	40;40;22	2;2;2		jbug	;;	3	40	40	2	37	36	37	36	2	2	21.3	21.3	1.3	318.91	2955	2955;2990;1613	0	323.31	By MS/MS	By MS/MS	1.0683	1.3521	11.31	105	0	Leave out requantified	1.0856	1.018	1.3849	1.3295	12.2	14.209	55	50	0	0	Leave out requantified	Leave out requantified	19.7	19.2	13697000000	6378000000
A0A0B4KFG0;Q24451	A0A0B4KFG0;Q24451	3;3	3;3	3;3	Alpha-mannosidase;Alpha-mannosidase 2	alpha-Man-II	;	2	3	3	3	1	2	1	2	1	2	4.9	4.9	4.9	126.85	1109	1109;1108	0	12.301	By MS/MS	By MS/MS	NaN	NaN	NaN	1	0	Median	NaN	NaN	NaN	NaN	NaN	NaN	0	1	0	0	Median	Median	1.4	3.4	139110000	107670000
A0A0B4KFG8;B7YZP6;A0A0B4KGD6;Q9W1J9;Q2MGN5	A0A0B4KFG8;B7YZP6;A0A0B4KGD6;Q9W1J9;Q2MGN5	2;2;1;1;1	2;2;1;1;1	2;2;1;1;1		CG9850-RA	;;;;	5	2	2	2	1	1	1	1	1	1	5.4	5.4	5.4	101.65	913	913;1102;638;639;896	1	-2	By MS/MS	By MS/MS	NaN	NaN	NaN	1	0	Median	NaN	NaN	NaN	NaN	NaN	NaN	1	0	0	0	Median	Median	4.1	1.3	328760000	169330000
A0A0B4KGE6;A0A0B4KFH4;P26270	A0A0B4KGE6;A0A0B4KFH4;P26270	11;11;11	11;11;11	11;11;11	26S proteasome non-ATPase regulatory subunit 7	Rpn8	;;	3	11	11	11	11	9	11	9	11	9	50.3	50.3	50.3	38.089	338	338;358;338	0	323.31	By MS/MS	By MS/MS	0.98844	1.3101	13.617	88	0	Leave out requantified	0.99896	0.98485	1.2918	1.3619	14.652	13.603	49	39	0	0	Leave out requantified	Leave out requantified	50.3	39.3	28438000000	13306000000
A0A0B4KFH5;Q8MKL1	A0A0B4KFH5;Q8MKL1	2;2	2;2	2;2	UPF0598 protein CG30010	CG30010	;	2	2	2	2	1	1	1	1	1	1	18	18	18	19.664	167	167;167	0	10.822	By MS/MS	By MS/MS	0.6471	0.81414	17.918	2	0	Median	NaN	NaN	NaN	NaN	NaN	NaN	1	1	0	0	Median	Median	4.2	13.8	115750000	79005000
A0A0B4KFH9;Q9VHA5	A0A0B4KFH9;Q9VHA5	3;3	3;3	3;3			;	2	3	3	3	3	2	3	2	3	2	32.1	32.1	32.1	24.082	212	212;213	0	39.064	By MS/MS	By MS/MS	0.71726	0.97414	24.615	5	0	Leave out requantified	0.71857	0.81798	0.9748	1.094	21.08	16.507	3	2	0	0	Leave out requantified	Median	32.1	22.6	802430000	392960000
A0A0B4KFJ0;Q9VH65	A0A0B4KFJ0;Q9VH65	1;1	1;1	1;1		CG12945-RB	;	2	1	1	1	1	0	1	0	1	0	3	3	3	49.592	440	440;449	0.00030539	3.0018	By MS/MS		NaN	NaN	NaN	1	0	Median	NaN	NaN	NaN	NaN	NaN	NaN	1	0	0	0	Median	Median	3	0	81453000	37373000
A0A0B4KFJ7;Q9VHH9	A0A0B4KFJ7;Q9VHH9	3;3	3;3	3;3	JmjC domain-containing histone demethylation protein 1	Kdm2	;	2	3	3	3	1	3	1	3	1	3	3.7	3.7	3.7	146.18	1345	1345;1345	0	25.537	By MS/MS	By MS/MS	NaN	NaN	NaN	1	0	Median	NaN	NaN	NaN	NaN	NaN	NaN	0	1	0	0	Median	Median	1.8	3.7	19694000	9555900
A0A0B4KFK5	A0A0B4KFK5	5	5	5				1	5	5	5	3	5	3	5	3	5	46	46	46	14.03	124	124	0	19.127	By MS/MS	By MS/MS	0.55423	0.70458	6.1269	15	0	Leave out requantified	0.48364	0.68225	0.60901	0.89421	0.22259	1.0613	8	7	0	0	Leave out requantified	Leave out requantified	25	46	1410200000	873610000
Q9VN89;A0A0B4KFL3	Q9VN89;A0A0B4KFL3	2;2	2;2	2;2	Katanin p60 ATPase-containing subunit A1	Kat60	;	2	2	2	2	1	2	1	2	1	2	6.1	6.1	6.1	63.272	572	572;605	0	59.011	By MS/MS	By MS/MS	NaN	NaN	NaN	1	0	Median	NaN	NaN	NaN	NaN	NaN	NaN	0	1	0	0	Median	Median	2.3	6.1	69508000	30655000
A0A0B4KFM8;P04357	A0A0B4KFM8;P04357	1;1	1;1	1;1	Metallothionein-1	MtnA	;	2	1	1	1	1	1	1	1	1	1	25	25	25	3.8534	40	40;40	0.00045188	2.7074	By MS/MS	By MS/MS	0.59818	0.70917	27.929	3	0	Median	0.59241	NaN	0.70065	NaN	1.7076	NaN	2	1	0	0	Median	Median	25	25	136930000	90279000
A0A0B4KFN0;P49905	A0A0B4KFN0;P49905	2;2	2;2	2;2	Transcription initiation factor TFIID subunit 12	Taf12	;	2	2	2	2	2	1	2	1	2	1	22.5	22.5	22.5	17.63	160	160;196	0	9.8111	By MS/MS	By MS/MS	1.1228	1.3669	4.9548	3	0	Median	1.1476	NaN	1.3938	NaN	2.7494	NaN	2	1	0	0	Median	Median	22.5	10.6	151200000	74952000
Q9VGI6;A0A0B4KFN6	Q9VGI6;A0A0B4KFN6	1;1	1;1	1;1		CG6923-RB	;	2	1	1	1	1	0	1	0	1	0	1.3	1.3	1.3	138.67	1256	1256;1265	0	4.014	By MS/MS		NaN	NaN	NaN	0	0	Median	NaN	NaN	NaN	NaN	NaN	NaN	0	0	0	0	Median	Median	1.3	0	0	0
A0A0B4KFP1;Q0KI92;Q9VH17;A0A0B4KFK4	A0A0B4KFP1;Q0KI92;Q9VH17;A0A0B4KFK4	7;7;6;6	7;7;6;6	7;7;6;6			;;;	4	7	7	7	6	5	6	5	6	5	25.8	25.8	25.8	44.577	403	403;408;436;441	0	133.29	By MS/MS	By MS/MS	0.82428	1.0831	10.799	22	0	Leave out requantified	0.75109	0.83121	0.98616	1.121	6.937	11.825	9	13	0	0	Leave out requantified	Leave out requantified	24.1	15.9	3728700000	2036000000
A0A0B4KFP4;Q8INR6	A0A0B4KFP4;Q8INR6	1;1	1;1	1;1	Histone-lysine N-methyltransferase, H3 lysine-79 specific	gpp	;	2	1	1	1	1	0	1	0	1	0	0.5	0.5	0.5	206.53	1898	1898;1848	1	-2	By MS/MS		NaN	NaN	NaN	0	0	Median	NaN	NaN	NaN	NaN	NaN	NaN	0	0	0	0	Median	Median	0.5	0	0	0
Q9VH03;A0A0B4KFP5;Q7KSS0;A0A0B4K6D8	Q9VH03;A0A0B4KFP5;Q7KSS0;A0A0B4K6D8	30;30;22;22	30;30;22;22	9;9;1;1		CG11870-RD	;;;	4	30	30	9	27	25	27	25	9	7	16.8	16.8	6.3	274.93	2537	2537;2556;1180;1199	0	323.31	By MS/MS	By MS/MS	1.0473	1.3221	24.036	20	0	Leave out requantified	1.0939	0.87872	1.3706	1.1446	30.502	31.921	12	8	0	0	Leave out requantified	Leave out requantified	13.4	14.2	1976400000	970740000
A0A0B4KH36;A0A0B4KFQ0;A0A0B4KGR9;Q9VH01;A0A0B4KG50	A0A0B4KH36;A0A0B4KFQ0;A0A0B4KGR9;Q9VH01;A0A0B4KG50	17;17;17;17;17	17;17;17;17;17	17;17;17;17;17		Bruce	;;;;	5	17	17	17	11	10	11	10	11	10	4.7	4.7	4.7	536.53	4852	4852;4865;4875;4876;4976	0	118.89	By MS/MS	By MS/MS	1.0606	1.2931	28.387	16	0	Leave out requantified	1.2201	0.93962	1.4567	1.2353	46.544	19.315	6	10	0	0	Leave out requantified	Leave out requantified	2.8	3	2505400000	1410100000
A0A0B4KFQ8;A0A0B4KGP7;Q04164	A0A0B4KFQ8;A0A0B4KGP7;Q04164	12;12;12	12;12;12	12;12;12	Putative epidermal cell surface receptor	sas	;;	3	12	12	12	10	6	10	6	10	6	12.7	12.7	12.7	147.28	1348	1348;1693;1693	0	217.66	By MS/MS	By MS/MS	1.3524	1.7656	21.53	13	0	Leave out requantified	1.3187	1.2527	1.7575	1.7048	9.3384	26.315	7	6	0	0	Leave out requantified	Leave out requantified	10.5	7.2	1326300000	463310000
A0A0B4KFR1;Q9VGR7	A0A0B4KFR1;Q9VGR7	5;5	5;5	5;5	J domain-containing protein CG6693	CG6693	;	2	5	5	5	4	5	4	5	4	5	20.1	20.1	20.1	34.889	299	299;299	0	8.4714	By MS/MS	By MS/MS	0.98004	1.2585	17.724	5	0	Leave out requantified	1.1164	0.89457	1.3667	1.1844	3.0887	20.296	2	3	0	0	Median	Leave out requantified	15.1	20.1	481290000	240470000
A0A0B4KGU0;A0A0B4KFR6;Q9VGK7	A0A0B4KGU0;A0A0B4KFR6;Q9VGK7	7;7;7	7;7;7	7;7;7	Putative elongator complex protein 1	Elp1	;;	3	7	7	7	6	6	6	6	6	6	8.4	8.4	8.4	142.88	1253	1253;1256;1252	0	89.507	By MS/MS	By MS/MS	1.0626	1.3431	24.669	8	0	Leave out requantified	1.0522	1.0165	1.3059	1.3061	29.548	21.697	4	4	0	0	Leave out requantified	Leave out requantified	6.5	7.4	706910000	344670000
A0A0B4KFS3;Q8T4A5	A0A0B4KFS3;Q8T4A5	4;4	4;4	4;4			;	2	4	4	4	3	2	3	2	3	2	23.3	23.3	23.3	30.66	275	275;345	0	19.069	By MS/MS	By MS/MS	0.85191	1.0195	8.9055	5	0	Leave out requantified	0.8095	0.83629	1.0195	1.0489	17.606	12.378	3	2	0	0	Median	Median	18.5	9.5	426870000	228950000
A0A0B4KFT0;Q94514	A0A0B4KFT0;Q94514	5;5	5;5	5;5	Cytochrome c oxidase subunit 5A, mitochondrial	CoVa	;	2	5	5	5	5	5	5	5	5	5	43.6	43.6	43.6	16.622	149	149;149	0	323.31	By MS/MS	By MS/MS	0.48473	0.77992	9.0152	57	0	Leave out requantified	0.48561	0.52479	0.75119	0.74542	10.812	13.583	25	32	0	0	Leave out requantified	Leave out requantified	43.6	43.6	103950000000	77169000000
A0A0B4KFT3;A8DYG9;P05130;D3DMK5	A0A0B4KFT3;A8DYG9;P05130;D3DMK5	15;14;14;13	15;14;14;13	13;13;13;12	Protein kinase C;Protein kinase C, brain isozyme	Pkc53E;Pkc53E-RC	;;;	4	15	15	13	12	14	12	14	10	12	29	29	26.6	76.733	670	670;678;679;525	0	151.4	By MS/MS	By MS/MS	0.80529	1.0846	22.849	21	0	Leave out requantified	0.80529	0.82661	1.0087	1.1075	28.404	12.18	11	10	0	0	Leave out requantified	Leave out requantified	23.7	25.2	2227800000	1216100000
Q7KNS5;A0A0B4KFT9	Q7KNS5;A0A0B4KFT9	7;7	7;7	7;7		qkr54B	;	2	7	7	7	6	5	6	5	6	5	24.3	24.3	24.3	46.496	428	428;617	0	18.879	By MS/MS	By MS/MS	1.119	1.3856	22.801	26	0	Leave out requantified	1.2464	1.0776	1.5815	1.3477	24.033	35.79	14	12	0	0	Leave out requantified	Leave out requantified	22.4	15.4	2366000000	1096400000
Q8INQ6;A0A0B4KFU6	Q8INQ6;A0A0B4KFU6	1;1	1;1	1;1		5-HT2B	;	2	1	1	1	1	0	1	0	1	0	2.1	2.1	2.1	99.496	904	904;947	0.00015473	3.2592	By MS/MS		NaN	NaN	NaN	0	0	Median	NaN	NaN	NaN	NaN	NaN	NaN	0	0	0	0	Median	Median	2.1	0	0	0
A0A126GUN5;A0A0B4KFU8;Q6AWG9	A0A126GUN5;A0A0B4KFU8;Q6AWG9	2;2;2	2;2;2	2;2;2	Uncharacterized protein CG5098	CG5098	;;	3	2	2	2	2	2	2	2	2	2	3.1	3.1	3.1	143.43	1324	1324;1339;1238	0	29.832	By MS/MS	By MS/MS	0.88139	1.1103	4.1107	3	0	Plateau	0.90624	NaN	1.0425	NaN	2.7047	NaN	2	1	0	0	Median	Median	3.1	3.1	29980000	14828000
A0A0B4KFV2;Q7K1Q6;B7YZK6;A0A0B4KG78;B7YZK4;A0A0B4JCT7;B7YZK5	A0A0B4KFV2;Q7K1Q6;B7YZK6;A0A0B4KG78;B7YZK4;A0A0B4JCT7;B7YZK5	6;5;5;5;5;5;5	6;5;5;5;5;5;5	6;5;5;5;5;5;5		Jabba	;;;;;;	7	6	6	6	5	5	5	5	5	5	22.9	22.9	22.9	43.069	388	388;320;367;406;438;537;560	0	150.63	By MS/MS	By MS/MS	0.7173	0.9451	6.6762	89	0	Leave out requantified	0.81678	0.66815	1.0045	0.90157	14.78	5.5991	48	41	0	0	Leave out requantified	Leave out requantified	21.1	17	9646000000	5257100000
A0A0B4KFW0;Q8T0S6	A0A0B4KFW0;Q8T0S6	8;8	8;8	8;8	Serine/threonine-protein kinase hippo	hpo	;	2	8	8	8	6	5	6	5	6	5	19.7	19.7	19.7	75.109	669	669;669	0	44.287	By MS/MS	By MS/MS	1.1113	1.4388	45.108	12	0	Leave out requantified	1.2331	0.76704	1.5652	1.0327	66.803	44.263	5	7	0	0	Leave out requantified	Leave out requantified	14.8	10.5	1521800000	950480000
A8JQZ7;Q7KSK8;Q9V3X1;A0A0B4KFW1;A0A0B4KG03;A8JQZ8;Q6NLJ7;A0A0B4KGK9	A8JQZ7;Q7KSK8;Q9V3X1;A0A0B4KFW1;A0A0B4KG03;A8JQZ8;Q6NLJ7;A0A0B4KGK9	4;4;4;4;4;3;3;3	4;4;4;4;4;3;3;3	4;4;4;4;4;3;3;3		f-cup	;;;;;;;	8	4	4	4	2	4	2	4	2	4	11.6	11.6	11.6	70.151	620	620;650;693;759;802;474;522;571	0	68.2	By MS/MS	By MS/MS	0.7783	0.99561	13.595	6	0	Leave out requantified	0.73362	0.86336	0.87944	1.1541	3.3414	10.074	2	4	0	0	Median	Leave out requantified	4.8	11.6	412590000	218310000
A0A0B4KFX0	A0A0B4KFX0	2	2	2				1	2	2	2	1	2	1	2	1	2	40	40	40	7.5977	65	65	0	3.8921	By MS/MS	By MS/MS	NaN	NaN	NaN	1	0	Median	NaN	NaN	NaN	NaN	NaN	NaN	0	1	0	0	Median	Median	13.8	40	87392000	47658000
A0A0B4KFX5	A0A0B4KFX5	5	1	1		CtBP		1	5	1	1	5	3	1	0	1	0	33.5	7.7	7.7	41.344	379	379	0	25.509	By MS/MS	By matching	NaN	NaN	NaN	0	0	Median	NaN	NaN	NaN	NaN	NaN	NaN	0	0	0	0	Median	Median	33.5	17.9	0	0
A0A0B4KFX8;Q9W294;A0A0B4KF24;A0A0B4KEX1	A0A0B4KFX8;Q9W294;A0A0B4KF24	4;4;3;1	4;4;3;1	2;2;2;0			;;	4	4	4	2	4	3	4	3	2	2	8.4	8.4	4.5	94.748	896	896;1056;808;307	0	116.51	By MS/MS	By MS/MS	0.83997	1.1068	23.677	22	0	Leave out requantified	0.85006	0.83588	1.0742	1.1793	24.638	24.863	12	10	0	0	Leave out requantified	Leave out requantified	8.4	6.9	4654300000	2208800000
Q9W1Y0;A0A0B4KFY4;F3YDF1	Q9W1Y0;A0A0B4KFY4;F3YDF1	18;18;18	18;18;18	18;18;18		CG3499-RC	;;	3	18	18	18	17	17	17	17	17	17	32.9	32.9	32.9	80.65	736	736;739;740	0	323.31	By MS/MS	By MS/MS	0.74773	0.98598	13.221	89	0	Leave out requantified	0.76664	0.74783	0.95771	0.99354	17.284	10.858	52	37	0	0	Leave out requantified	Leave out requantified	31.5	29.2	13676000000	7673200000
Q0KI76;A0A0B4KFY8;Q8INH2	Q0KI76;A0A0B4KFY8;Q8INH2	4;4;3	4;4;3	4;4;3			;;	3	4	4	4	1	4	1	4	1	4	13.8	13.8	13.8	60.973	556	556;567;424	0	79.172	By MS/MS	By MS/MS	0.67232	0.82897	20.923	5	0	Leave out requantified	NaN	0.67232	NaN	0.82897	NaN	29.031	1	4	0	0	Median	Leave out requantified	3.6	13.8	380190000	171180000
A0A0B4KFY9;Q03427	A0A0B4KFY9;Q03427	17;17	16;16	16;16	Lamin-C	LamC	;	2	17	16	16	17	16	16	15	16	15	49.2	47.3	47.3	72.101	640	640;621	0	323.31	By MS/MS	By MS/MS	0.8818	1.1426	12.464	131	0	Leave out requantified	0.86446	0.85798	1.1157	1.1635	11.491	15.219	69	62	0	0	Leave out requantified	Leave out requantified	49.2	46.6	34554000000	18069000000
A0A0B4KFZ0;P81928	A0A0B4KFZ0;P81928	5;5	5;5	5;5	RPII140-upstream gene protein	140up	;	2	5	5	5	2	5	2	5	2	5	20.7	20.7	20.7	29.182	261	261;261	0	55.247	By MS/MS	By MS/MS	0.73277	1.0095	5.0702	14	0	Leave out requantified	0.69475	0.73277	0.90522	1.0527	5.2941	5.6738	5	9	0	0	Leave out requantified	Leave out requantified	10.7	20.7	1996900000	1090300000
Q6NR72;Q8MLR2;D1Z394;A0A0B4KFZ1	Q6NR72;Q8MLR2;D1Z394;A0A0B4KFZ1	2;2;2;2	2;2;2;2	2;2;2;2		CG4019-RC;CG4019-RD	;;;	4	2	2	2	2	2	2	2	2	2	10.8	10.8	10.8	26.757	249	249;261;286;297	0	57.124	By MS/MS	By MS/MS	NaN	NaN	NaN	0	0	Median	NaN	NaN	NaN	NaN	NaN	NaN	0	0	0	0	Median	Median	10.8	10.8	0	0
A0A0B4KFZ2;Q6AWD5	A0A0B4KFZ2;Q6AWD5	11;11	11;11	1;1			;	2	11	11	1	9	5	9	5	1	1	12.9	12.9	1.1	123.93	1161	1161;1220	0	58.793	By MS/MS	By MS/MS	0.91937	1.1425	12.721	10	0	Leave out requantified	0.88749	0.91011	1.0319	1.2337	13.64	10.203	8	2	0	0	Leave out requantified	Median	9.4	6.2	729920000	414570000
A0A0B4LH87;A0A0B4KFZ3;Q9VFI9	A0A0B4LH87;A0A0B4KFZ3;Q9VFI9	11;11;11	11;11;11	11;11;11	cGMP-specific 3,5-cyclic phosphodiesterase	Pde6	;;	3	11	11	11	8	8	8	8	8	8	14	14	14	124.32	1118	1118;1124;1118	0	85.379	By MS/MS	By MS/MS	0.86431	1.1194	17.214	4	0	Leave out requantified	0.77852	0.95956	0.94183	1.3305	24.876	9.553	2	2	0	0	Median	Median	11.6	8.1	501890000	246010000
A0A0B4KFZ9;P84040	A0A0B4KFZ9;P84040	5;5	5;5	5;5	Histone H4	His4r;His4	;	2	5	5	5	5	5	5	5	5	5	65	65	65	11.381	103	103;103	0	143.62	By MS/MS	By MS/MS	1.0356	1.4004	14.718	188	0	Leave out requantified	1.0256	1.0569	1.3395	1.4561	17.366	12.078	101	87	0	0	Leave out requantified	Leave out requantified	65	65	143630000000	65470000000
A0A0B4KG15;A0A0B4KFQ6;A0A0B4KEQ8;A0A0B4KEV2;A0A0B4JD78;A1Z9X0;A0A0B4JD26	A0A0B4KG15;A0A0B4KFQ6;A0A0B4KEQ8;A0A0B4KEV2;A0A0B4JD78;A1Z9X0;A0A0B4JD26	5;4;4;4;4;4;3	5;4;4;4;4;4;3	5;4;4;4;4;4;3	Protein kinase C;Atypical protein kinase C	aPKC	;;;;;;	7	5	5	5	4	3	4	3	4	3	7.5	7.5	7.5	104.98	958	958;519;620;634;951;606;511	0	16.861	By MS/MS	By MS/MS	1.012	1.2667	16.231	9	0	Leave out requantified	0.94573	1.0063	1.1285	1.281	18.258	5.8908	4	5	0	0	Leave out requantified	Leave out requantified	6.5	3.2	659330000	313810000
A0A0B4KG16;Q9VF36	A0A0B4KG16;Q9VF36	3;3	3;3	3;3	Acylphosphatase-2	Acyp2	;	2	3	3	3	3	2	3	2	3	2	42.2	42.2	42.2	11.765	102	102;102	0	17.198	By MS/MS	By MS/MS	0.80971	1.0634	12.111	11	0	Leave out requantified	0.80971	0.79004	1.0634	1.0793	14.01	1.6268	5	6	0	0	Leave out requantified	Leave out requantified	42.2	25.5	2266700000	1204100000
A0A0B4KG24	A0A0B4KG24	16	1	1	Kinesin-like protein	Khc-73		1	16	1	1	14	12	1	0	1	0	11.3	0.6	0.6	213.23	1908	1908	1	-2	By MS/MS	By matching	NaN	NaN	NaN	0	0	Median	NaN	NaN	NaN	NaN	NaN	NaN	0	0	0	0	Median	Median	10.1	9.4	0	0
A0A0B4KG35;A0A0B4KF84;A1ZA72;A0A0B4JD82;A0A0B4JD64;A1ZA69;Q8MYR8;A1ZA70;A0A0B4JCU1	A0A0B4KG35;A0A0B4KF84;A1ZA72;A0A0B4JD82	111;110;108;107;4;4;3;3;1	111;110;108;107;4;4;3;3;1	99;98;96;95;4;4;3;3;1		Strn-Mlck	;;;	9	111	111	99	90	100	90	100	78	89	26.6	26.6	24.9	923.79	8255	8255;8216;7944;7905;913;929;576;732;602	0	323.31	By MS/MS	By MS/MS	0.66856	0.85666	13.533	436	0	Leave out requantified	0.66395	0.63061	0.84254	0.88096	12.966	16.14	208	228	0	0	Leave out requantified	Leave out requantified	19.8	24.1	206960000000	124810000000
A0A0B4KG41;Q9VES1	A0A0B4KG41;Q9VES1	1;1	1;1	1;1	ARL-6-interacting protein 1 homolog	CG10326	;	2	1	1	1	1	1	1	1	1	1	6.1	6.1	6.1	22.233	197	197;197	0.0021917	2.0823	By MS/MS	By MS/MS	NaN	NaN	NaN	0	0	Median	NaN	NaN	NaN	NaN	NaN	NaN	0	0	0	0	Median	Median	6.1	6.1	29817000	0
A0A0B4KG52;Q9VFJ3	A0A0B4KG52;Q9VFJ3	6;6	6;6	6;6	Serine protease HTRA2, mitochondrial;Serine protease HTRA2, mitochondrial, long;Serine protease HTRA2, mitochondrial, short	HtrA2	;	2	6	6	6	5	4	5	4	5	4	20.4	20.4	20.4	45.999	422	422;422	0	34.595	By MS/MS	By MS/MS	0.72196	0.9743	7.6811	12	0	Leave out requantified	0.69289	0.74918	0.86316	0.98584	12.82	7.8727	6	6	0	0	Leave out requantified	Leave out requantified	17.1	13.5	1278700000	670880000
A0A0B4LFH0;A0A0B4KG54;Q9V813	A0A0B4LFH0;A0A0B4KG54;Q9V813	7;7;7	7;7;7	7;7;7	S-methyl-5-thioadenosine phosphorylase	Mtap	;;	3	7	7	7	7	6	7	6	7	6	36.7	36.7	36.7	32.017	289	289;360;289	0	52.431	By MS/MS	By MS/MS	0.78666	1.039	9.5148	43	0	Leave out requantified	0.82346	0.78511	1.0772	1.0709	10.503	12.626	26	17	0	0	Leave out requantified	Leave out requantified	36.7	22.8	8020900000	4027600000
A0A0B4KG56;A0A0B4KGJ5;Q9NIV1	A0A0B4KG56;A0A0B4KGJ5;Q9NIV1	4;3;3	4;3;3	4;3;3	Eukaryotic translation initiation factor 2-alpha kinase	PEK	;;	3	4	4	4	3	2	3	2	3	2	4.4	4.4	4.4	124.1	1099	1099;1110;1162	0	5.271	By MS/MS	By MS/MS	1.0462	1.465	25.871	12	0	Leave out requantified	1.0706	1.221	1.3953	1.6625	19.145	28.322	6	6	0	0	Leave out requantified	Leave out requantified	3.5	1.6	7400300000	3444300000
A0A0B4KG58	A0A0B4KG58	16	1	1		Patronin		1	16	1	1	13	9	1	1	1	1	17.9	1.9	1.9	173.49	1538	1538	0	26.552	By MS/MS	By MS/MS	NaN	NaN	NaN	0	0	Median	NaN	NaN	NaN	NaN	NaN	NaN	0	0	0	0	Median	Median	16.1	9.9	0	0
Q24468;A0A0B4KG59	Q24468;A0A0B4KG59	3;3	3;3	3;3	Serine/threonine-protein kinase receptor	put	;	2	3	3	3	3	1	3	1	3	1	10.3	10.3	10.3	58.648	516	516;520	0	8.4357	By MS/MS	By MS/MS	NaN	NaN	NaN	0	0	Median	NaN	NaN	NaN	NaN	NaN	NaN	0	0	0	0	Median	Median	10.3	1.7	14390000	14390000
Q9VF92;A0A0B4KG69	Q9VF92;A0A0B4KG69	5;5	5;5	5;5		ear	;	2	5	5	5	5	4	5	4	5	4	8.3	8.3	8.3	100.23	931	931;945	0	124.13	By MS/MS	By MS/MS	NaN	NaN	NaN	0	0	Median	NaN	NaN	NaN	NaN	NaN	NaN	0	0	0	0	Median	Median	8.3	7.3	0	0
A0A0B4KG81;A1ZBE8	A0A0B4KG81;A1ZBE8	13;13	13;13	13;13	Protein dopey-1 homolog	CG15099	;	2	13	13	13	9	11	9	11	9	11	5.9	5.9	5.9	300.17	2683	2683;2599	0	110.91	By MS/MS	By MS/MS	1.0569	1.3035	4.8867	2	0	Median	NaN	NaN	NaN	NaN	NaN	NaN	1	1	0	0	Median	Median	4.4	4.7	92156000	57673000
A0A0B4KG85	A0A0B4KG85	5	2	2		Jupiter		1	5	2	2	5	5	2	2	2	2	82.9	38.1	38.1	11.222	105	105	0	59.936	By MS/MS	By MS/MS	1.3947	1.7897	6.3525	6	0	Leave out requantified	1.3947	1.2518	1.7897	1.7189	6.3525	9.0544	4	2	0	0	Leave out requantified	Median	82.9	82.9	1847800000	748240000
A0A0B4KG94;Q9VGJ6	A0A0B4KG94;Q9VGJ6	7;6	7;6	7;6			;	2	7	7	7	5	6	5	6	5	6	27.5	27.5	27.5	47.937	415	415;449	0	41.952	By MS/MS	By MS/MS	1.487	1.8604	9.5359	11	0	Leave out requantified	1.5661	1.4045	1.9328	1.7616	8.7008	14.75	6	5	0	0	Leave out requantified	Leave out requantified	17.8	23.6	943490000	328670000
A0A0B4KG97;E1JIP5;Q8IN81	A0A0B4KG97;E1JIP5;Q8IN81	1;1;1	1;1;1	1;1;1	Sex determination protein fruitless	fru	;;	3	1	1	1	1	1	1	1	1	1	3.2	3.2	3.2	97.628	882	882;960;955	0	42.659	By MS/MS	By MS/MS	NaN	NaN	NaN	0	0	Median	NaN	NaN	NaN	NaN	NaN	NaN	0	0	0	0	Median	Median	3.2	3.2	0	0
A8DYM2;A0A0B4KGB8;Q9W244;A0A0B4KFF4	A8DYM2;A0A0B4KGB8;Q9W244;A0A0B4KFF4	5;5;5;4	5;5;5;4	5;5;5;4		px	;;;	4	5	5	5	4	3	4	3	4	3	5	5	5	164.11	1535	1535;1916;1995;944	0	5.6317	By MS/MS	By MS/MS	NaN	NaN	NaN	0	0	Median	NaN	NaN	NaN	NaN	NaN	NaN	0	0	0	0	Median	Median	2.2	4.2	23065000	0
A0A0B4KGB9	A0A0B4KGB9	13	1	1		Dys		1	13	1	1	8	10	0	1	0	1	13.8	1.1	1.1	149.92	1323	1323	1	-2	By matching	By MS/MS	NaN	NaN	NaN	0	0	Median	NaN	NaN	NaN	NaN	NaN	NaN	0	0	0	0	Median	Median	8.1	11	0	0
Q9VEH3;A0A0B4KGC8;A0A0B4KHA8	Q9VEH3;A0A0B4KGC8;A0A0B4KHA8	2;2;2	2;2;2	2;2;2			;;	3	2	2	2	2	1	2	1	2	1	2.7	2.7	2.7	175.58	1577	1577;1580;1597	0	6.9954	By MS/MS	By MS/MS	NaN	NaN	NaN	1	0	Median	NaN	NaN	NaN	NaN	NaN	NaN	1	0	0	0	Median	Median	2.7	1.1	535630000	327850000
E1JIQ4;Q8IN65;A0A0B4KGH7;Q9VDT8;A0A0B4KGC9;A0A0B4KHF1	E1JIQ4;Q8IN65;A0A0B4KGH7;Q9VDT8;A0A0B4KGC9;A0A0B4KHF1	6;6;6;6;6;6	6;6;6;6;6;6	6;6;6;6;6;6			;;;;;	6	6	6	6	4	6	4	6	4	6	19.7	19.7	19.7	54.525	476	476;479;494;497;505;524	0	99.854	By MS/MS	By MS/MS	0.71085	0.92402	26.941	13	0	Leave out requantified	0.65752	0.76074	0.82338	0.99756	11.761	32.404	4	9	0	0	Leave out requantified	Leave out requantified	15.8	19.7	1445500000	837580000
A0A0B4KHB1;Q7KSE8;A0A0B4KGD1;E1JIN6;Q8IN94	A0A0B4KHB1;Q7KSE8;A0A0B4KGD1;E1JIN6;Q8IN94	8;8;8;8;8	8;8;8;8;8	8;8;8;8;8	Trithorax group protein osa	osa	;;;;	5	8	8	8	7	6	7	6	7	6	5	5	5	268.84	2555	2555;2556;2559;2716;2716	0	79.859	By MS/MS	By MS/MS	1.0992	1.4757	0.073045	6	0	Leave out requantified	1.1027	1.0918	1.4734	1.4757	6.7923	0.073045	2	4	0	0	Median	Leave out requantified	4.4	3.1	679200000	340500000
A0A0B4KGD7;A0A0B4K6D6;A0A0B4K778;A0A0B4K698;Q9U1H0	A0A0B4KGD7;A0A0B4K6D6;A0A0B4K778;A0A0B4K698;Q9U1H0	6;5;5;4;3	6;5;5;4;3	6;5;5;4;3	Putative transcription factor capicua	cic	;;;;	5	6	6	6	6	5	6	5	6	5	4.9	4.9	4.9	231.57	2150	2150;1275;1427;2141;1832	0	61.973	By MS/MS	By MS/MS	NaN	NaN	NaN	0	0	Median	NaN	NaN	NaN	NaN	NaN	NaN	0	0	0	0	Median	Median	4.9	4.1	0	0
A0A0B4KGD8;A0A0B4KGV8;A0A0B4KHB6;A0A0B4KHP4;Q01617	A0A0B4KGD8;A0A0B4KGV8;A0A0B4KHB6;A0A0B4KHP4;Q01617	1;1;1;1;1	1;1;1;1;1	1;1;1;1;1	Protein couch potato	cpo	;;;;	5	1	1	1	1	1	1	1	1	1	3.3	3.3	3.3	63.296	606	606;748;762;841;606	0	8.1951	By MS/MS	By MS/MS	0.9836	1.2341	39.404	4	0	Median	1.0135	NaN	1.3199	NaN	13.284	NaN	3	1	0	0	Plateau	Median	3.3	3.3	427220000	217470000
A0A0B4KHS7;A0A0B4KGE1;Q24151;A0A0B4KHS6;A0A0B4KH10	A0A0B4KHS7;A0A0B4KGE1;Q24151;A0A0B4KHS6;A0A0B4KH10	7;7;7;6;6	7;7;7;6;6	1;1;1;1;1	Signal transducer and activator of transcription;Signal transducer and transcription activator	Stat92E	;;;;	5	7	7	1	6	6	6	6	1	1	14.2	14.2	2.2	86.414	761	761;818;761;635;679	0	69.217	By MS/MS	By MS/MS	0.83497	1.135	11.785	11	0	Leave out requantified	0.83218	0.86926	1.0214	1.1971	10.116	10.623	6	5	0	0	Leave out requantified	Leave out requantified	12.9	12	1262900000	629320000
A8WHL4;Q9VDK5;A0A0B4KGE5;A0A0B4KH12;A0A0B4KHG7;A0A0B4KHT0	A8WHL4;Q9VDK5;A0A0B4KGE5;A0A0B4KH12;A0A0B4KHG7;A0A0B4KHT0	8;8;8;7;7;7	8;8;8;7;7;7	8;8;8;7;7;7		bon	;;;;;	6	8	8	8	8	4	8	4	8	4	9.4	9.4	9.4	121.14	1125	1125;1133;1207;1119;1122;1125	0	169.13	By MS/MS	By MS/MS	1.197	1.4589	7.1676	8	0	Leave out requantified	1.217	NaN	1.4416	NaN	7.728	NaN	7	1	0	0	Leave out requantified	Median	9.4	5.8	213320000	84144000
A0A0B4KGF3;Q9U6L5	A0A0B4KGF3;Q9U6L5	2;2	2;2	2;2	Ejaculatory bulb-specific protein 1	Peb	;	2	2	2	2	2	1	2	1	2	1	8.8	8.8	8.8	37.819	377	377;377	0	63.889	By MS/MS	By MS/MS	0.26731	0.35148	35.446	26	0	Leave out requantified	0.25341	0.36595	0.31818	0.60889	21.374	11.877	18	8	0	0	Leave out requantified	Linear	8.8	2.4	22817000000	16872000000
Q0KIE6;A0A0B4KGF7;Q9VMY5	Q0KIE6;A0A0B4KGF7;Q9VMY5	2;2;2	2;2;2	2;2;2		beta-Man	;;	3	2	2	2	2	1	2	1	2	1	2.8	2.8	2.8	89.054	778	778;906;908	0	25.2	By MS/MS	By MS/MS	NaN	NaN	NaN	1	0	Median	NaN	NaN	NaN	NaN	NaN	NaN	1	0	0	0	Median	Median	2.8	1.7	55211000	17692000
A0A0B4KGG1;Q9VHT6	A0A0B4KGG1;Q9VHT6	4;4	4;4	4;4			;	2	4	4	4	4	4	4	4	4	4	3.3	3.3	3.3	181.54	1644	1644;1667	0	17.893	By MS/MS	By MS/MS	NaN	NaN	NaN	0	0	Median	NaN	NaN	NaN	NaN	NaN	NaN	0	0	0	0	Median	Median	3.3	3.3	0	0
A0A0B4KGG5	A0A0B4KGG5	15	1	1		vib		1	15	1	1	13	13	0	1	0	1	71.4	9.2	9.2	31.551	273	273	0	4.0388	By matching	By MS/MS	NaN	NaN	NaN	1	0	Median	NaN	NaN	NaN	NaN	NaN	NaN	0	1	0	0	Median	Median	52.7	62.3	84893000	37342000
A0A0B4KGG6;Q9VN12	A0A0B4KGG6;Q9VN12	4;4	4;4	4;4	Probable sodium/potassium/calcium exchanger CG1090	CG1090	;	2	4	4	4	3	4	3	4	3	4	9.3	9.3	9.3	69.569	633	633;633	0	181.47	By MS/MS	By MS/MS	0.87588	1.1503	12.035	3	0	Median	NaN	0.82001	NaN	1.0827	NaN	8.5568	1	2	0	0	Median	Median	7.7	9.3	588750000	339700000
A0A0B4KGG9;A0A0B4KHB2;A0A0B4KFT4;A0A0B4KGZ7	A0A0B4KGG9;A0A0B4KHB2;A0A0B4KFT4;A0A0B4KGZ7	6;4;4;4	6;4;4;4	0;0;0;0		CtBP	;;;	4	6	6	0	6	5	6	5	0	0	34.2	34.2	0	41.877	383	383;473;476;481	0	199.74	By MS/MS	By MS/MS	0.9296	1.257	10.147	18	0	Leave out requantified	0.96767	0.93653	1.2516	1.2808	9.2015	10.24	10	8	0	0	Leave out requantified	Leave out requantified	34.2	26.4	3344300000	1507500000
Q9VDT3;A0A0B4KGI0;Q5BI72	Q9VDT3;A0A0B4KGI0;Q5BI72	21;21;12	20;20;12	19;19;11			;;	3	21	20	19	17	18	16	17	15	16	20.9	20.1	19	152.79	1362	1362;1408;948	0	276.11	By MS/MS	By MS/MS	0.40017	0.52159	20.869	28	0	Leave out requantified	0.38335	0.40687	0.51949	0.52159	24.457	24.357	10	18	0	0	Leave out requantified	Leave out requantified	16.4	18.2	4153100000	2937900000
A0A0B4KGI5;E1JIJ8;P07140	A0A0B4KGI5;E1JIJ8;P07140	7;7;7	7;7;7	7;7;7	Carboxylic ester hydrolase;Acetylcholinesterase;Acetylcholinesterase 16 kDa subunit;Acetylcholinesterase 55 kDa subunit	Ace	;;	3	7	7	7	7	5	7	5	7	5	21.1	21.1	21.1	70.793	636	636;649;649	0	323.31	By MS/MS	By MS/MS	0.84418	1.1139	20.615	25	0	Leave out requantified	0.7897	0.89321	1.0006	1.2289	21.952	4.974	14	11	0	0	Leave out requantified	Leave out requantified	21.1	11.9	3423200000	1798400000
Q8IPP4;A0A0B4KGI6;Q9VN82;A0A0B4KG43;A0A0B4KFK9	Q8IPP4;A0A0B4KGI6;Q9VN82;A0A0B4KG43;A0A0B4KFK9	10;10;10;9;8	10;10;10;9;8	7;7;7;6;7		cno	;;;;	5	10	10	7	7	5	7	5	6	2	10	10	6.9	208.94	1882	1882;1951;2051;1968;1721	0	135.95	By MS/MS	By MS/MS	1.0758	1.2349	25.765	7	0	Leave out requantified	1.0338	1.1196	1.1984	1.2724	17.792	36.138	4	3	0	0	Leave out requantified	Leave out requantified	7	4.7	420530000	204630000
A0A0B4KGI7	A0A0B4KGI7	7	1	1	Signal transducer and activator of transcription	Stat92E		1	7	1	1	6	6	1	1	1	1	12.5	1.2	1.2	91.794	811	811	0	5.6746	By MS/MS	By MS/MS	NaN	NaN	NaN	0	0	Median	NaN	NaN	NaN	NaN	NaN	NaN	0	0	0	0	Median	Median	11.2	10.4	0	0
A0A0B4KGK3;Q95RA8	A0A0B4KGK3;Q95RA8	3;3	3;3	3;3	MOB kinase activator-like 1	mats	;	2	3	3	3	3	1	3	1	3	1	14.2	14.2	14.2	25.229	219	219;219	0	5.2789	By MS/MS	By MS/MS	0.98491	1.1625	12.556	3	0	Median	1.0666	NaN	1.2924	NaN	14.989	NaN	2	1	0	0	Median	Median	14.2	3.2	249570000	117510000
A0A0B4KH61;A0A0B4KGQ3;Q9VCZ9;Q3KN41;A0A0B4KGL0	A0A0B4KH61;A0A0B4KGQ3;Q9VCZ9;Q3KN41;A0A0B4KGL0	5;5;5;5;5	5;5;5;5;5	5;5;5;5;5		Nrx-1	;;;;	5	5	5	5	5	2	5	2	5	2	7	7	7	167.39	1525	1525;1825;1837;1840;1847	0	55.546	By MS/MS	By MS/MS	0.86116	1.0716	16.055	8	0	Leave out requantified	0.79555	0.9752	0.95852	1.2807	14.486	6.8794	6	2	0	0	Leave out requantified	Median	7	2.6	838150000	451530000
Q9VNI7;C9QPD4;A0A0B4KGL2;Q8IPQ7	Q9VNI7;C9QPD4;A0A0B4KGL2	5;5;5;2	5;5;5;2	5;5;5;2		CG42675-RF;CG10999-RB	;;	4	5	5	5	4	5	4	5	4	5	25.6	25.6	25.6	42.491	383	383;412;427;187	0	57.576	By MS/MS	By MS/MS	0.92658	1.2473	3.6992	33	0	Leave out requantified	0.96033	0.96752	1.2	1.3544	1.3335	6.4611	19	14	0	0	Leave out requantified	Leave out requantified	18.8	25.6	1021000000	538910000
A0A0B4KGL6;Q9VHB6	A0A0B4KGL6;Q9VHB6	7;7	7;7	7;7	Metaxin-1 homolog	CG9393	;	2	7	7	7	6	6	6	6	6	6	24.7	24.7	24.7	36.199	316	316;327	0	87.845	By MS/MS	By MS/MS	0.7945	0.96672	7.4322	12	0	Leave out requantified	0.75633	0.86969	0.90137	1.1985	11.488	14.638	7	5	0	0	Leave out requantified	Leave out requantified	21.8	22.2	1530400000	830780000
A0A0B4KH73;A0A0B4KHX6;A8JR84;A0A0B4KGL8;Q86B80	A0A0B4KH73;A0A0B4KHX6;A8JR84;A0A0B4KGL8;Q86B80	3;3;3;3;3	3;3;3;3;3	3;3;3;3;3			;;;;	5	3	3	3	2	2	2	2	2	2	3.3	3.3	3.3	162.15	1471	1471;1506;1517;1694;1744	0	17.494	By MS/MS	By MS/MS	NaN	NaN	NaN	0	0	Median	NaN	NaN	NaN	NaN	NaN	NaN	0	0	0	0	Median	Median	2.4	2.1	0	0
A0A0B4KGL9;Q9VDD3	A0A0B4KGL9;Q9VDD3	2;2	2;2	2;2	Sensory neuron membrane protein 1	Snmp1	;	2	2	2	2	2	2	2	2	2	2	8.5	8.5	8.5	62.116	551	551;551	0	19.561	By MS/MS	By MS/MS	0.52375	0.64771	14.536	3	0	Median	0.58776	NaN	0.71744	NaN	14.46	NaN	2	1	0	0	Median	Median	8.5	8.5	202660000	129930000
A0A0B4KGM0;Q9VHA6;Q86BA6	A0A0B4KGM0;Q9VHA6;Q86BA6	3;3;2	3;3;2	3;3;2		CG8312-RA	;;	3	3	3	3	3	2	3	2	3	2	5.2	5.2	5.2	95.224	865	865;866;447	0	47.317	By MS/MS	By MS/MS	NaN	NaN	NaN	0	0	Median	NaN	NaN	NaN	NaN	NaN	NaN	0	0	0	0	Median	Median	5.2	3.5	0	0
Q9VI23;A0A0B4KGM5	Q9VI23;A0A0B4KGM5	1;1	1;1	1;1			;	2	1	1	1	0	1	0	1	0	1	1.4	1.4	1.4	134.78	1280	1280;1329	0.0079877	1.2471		By MS/MS	NaN	NaN	NaN	0	0	Median	NaN	NaN	NaN	NaN	NaN	NaN	0	0	0	0	Median	Median	0	1.4	0	0
A0A0B4KGM9;H8F4P7;Q4V6L1	A0A0B4KGM9;H8F4P7;Q4V6L1	1;1;1	1;1;1	1;1;1		glob2;glob2-RB	;;	3	1	1	1	1	1	1	1	1	1	9.6	9.6	9.6	23.665	209	209;219;222	0	19.956	By MS/MS	By MS/MS	NaN	NaN	NaN	0	0	Median	NaN	NaN	NaN	NaN	NaN	NaN	0	0	0	0	Median	Median	9.6	9.6	0	0
A0A126GUT4;A0A0B4KGN1;Q95V55	A0A126GUT4;A0A0B4KGN1;Q95V55	1;1;1	1;1;1	1;1;1	Forkhead box protein O	foxo	;;	3	1	1	1	1	1	1	1	1	1	3.6	3.6	3.6	68.149	619	619;622;613	0	24.824	By MS/MS	By MS/MS	NaN	NaN	NaN	0	0	Median	NaN	NaN	NaN	NaN	NaN	NaN	0	0	0	0	Median	Median	3.6	3.6	0	0
A0A0B4KHL7;A0A0B4KGN2;P91928	A0A0B4KHL7;A0A0B4KGN2;P91928	37;37;37	37;37;37	37;37;37	MICOS complex subunit Mic60	CG6455	;;	3	37	37	37	34	31	34	31	34	31	57.1	57.1	57.1	82.013	739	739;746;739	0	323.31	By MS/MS	By MS/MS	0.5991	0.81908	9.6007	313	0	Leave out requantified	0.59119	0.60724	0.79119	0.84417	11.828	10.551	167	146	0	0	Leave out requantified	Leave out requantified	54.1	46.1	139310000000	83954000000
Q9VI58;A0A0B4KGN4;Q86BP3	Q9VI58;A0A0B4KGN4;Q86BP3	10;10;7	10;10;7	10;10;7			;;	3	10	10	10	10	7	10	7	10	7	26.6	26.6	26.6	63.944	560	560;563;505	0	147.28	By MS/MS	By MS/MS	1.1483	1.452	13.359	21	0	Leave out requantified	1.1567	1.0818	1.4499	1.471	16.003	7.724	14	7	0	0	Leave out requantified	Leave out requantified	26.6	15.7	1944300000	846240000
A0A0B4KGP2;Q9VD44	A0A0B4KGP2;Q9VD44	2;2	2;2	2;2	Poly(A) RNA polymerase gld-2 homolog A	Gld2	;	2	2	2	2	2	2	2	2	2	2	1.5	1.5	1.5	147.59	1364	1364;1364	0	4.8689	By MS/MS	By MS/MS	NaN	NaN	NaN	0	0	Median	NaN	NaN	NaN	NaN	NaN	NaN	0	0	0	0	Median	Median	1.5	1.5	0	0
A0A0B4KGP8;Q24208;P45975	A0A0B4KGP8;Q24208	17;17;5	17;17;5	17;17;5	Eukaryotic translation initiation factor 2 subunit 3	eIF-2gamma	;	3	17	17	17	16	16	16	16	16	16	45.5	45.5	45.5	51.484	475	475;475;635	0	323.31	By MS/MS	By MS/MS	0.97884	1.3068	23.963	90	0	Leave out requantified	0.97884	0.93051	1.3677	1.3103	17.133	24.221	39	51	0	0	Leave out requantified	Leave out requantified	43.8	39.8	30228000000	14678000000
A0A0B4KGQ7;A0A0B4KHB3;Q9VCH2	A0A0B4KGQ7;A0A0B4KHB3;Q9VCH2	1;1;1	1;1;1	1;1;1		CG33111-RA	;;	3	1	1	1	1	0	1	0	1	0	5	5	5	38.748	338	338;353;515	0	8.3988	By MS/MS		NaN	NaN	NaN	1	0	Median	NaN	NaN	NaN	NaN	NaN	NaN	1	0	0	0	Median	Median	5	0	86028000	36493000
A0A0B4KGR4;Q7KS38	A0A0B4KGR4;Q7KS38	6;6	6;6	6;6	40S ribosomal protein S19b	RpS19b	;	2	6	6	6	6	4	6	4	6	4	49	49	49	17.362	155	155;155	0	29.914	By MS/MS	By MS/MS	0.95583	1.2739	7.455	27	0	Leave out requantified	0.96985	0.92878	1.2837	1.2892	9.0526	2.8121	13	14	0	0	Leave out requantified	Leave out requantified	49	32.9	6926300000	3380800000
Q9VEV1;A0A0B4KGS4	Q9VEV1;A0A0B4KGS4	11;11	11;11	11;11	Non-specific serine/threonine protein kinase	Pak3	;	2	11	11	11	10	10	10	10	10	10	25.5	25.5	25.5	64.146	569	569;583	0	218.76	By MS/MS	By MS/MS	1.045	1.314	5.7012	18	0	Leave out requantified	1.0069	0.99364	1.2433	1.3317	22.636	11.294	10	8	0	0	Leave out requantified	Leave out requantified	23.2	22.1	1489200000	702300000
A0A0B4KGT7;P61849	A0A0B4KGT7;P61849	2;2	2;2	2;2	Dromyosuppressin	Ms;Dms	;	2	2	2	2	2	2	2	2	2	2	35	35	35	11.07	100	100;100	0	142.39	By MS/MS	By MS/MS	0.72725	0.95507	2.8043	10	0	Leave out requantified	0.68003	0.81653	0.87601	1.0938	1.182	2.2191	5	5	0	0	Leave out requantified	Leave out requantified	35	35	2183000000	1292800000
A0A0B4KGU4;Q9VHP0	A0A0B4KGU4;Q9VHP0	10;10	10;10	10;10	ATP-dependent RNA helicase bel	bel	;	2	10	10	10	9	7	9	7	9	7	28.8	28.8	28.8	85.413	801	801;798	0	294.93	By MS/MS	By MS/MS	0.9065	1.2212	7.7087	31	0	Leave out requantified	0.8965	0.93776	1.1552	1.2749	10.407	4.7061	21	10	0	0	Leave out requantified	Leave out requantified	23.8	17.2	7282300000	3494400000
A0A0B4KGV7;Q9VCG3	A0A0B4KGV7;Q9VCG3	7;7	7;7	7;7	Putative OPA3-like protein CG13603	CG13601	;	2	7	7	7	5	7	5	7	5	7	32.5	32.5	32.5	31.118	277	277;255	0	179.2	By MS/MS	By MS/MS	0.7533	0.99441	16.584	17	0	Leave out requantified	0.77058	0.7533	0.9871	0.9814	22.602	12.435	7	10	0	0	Leave out requantified	Leave out requantified	28.5	32.5	3572300000	2183200000
E1JIP0;Q8IN91;Q9VED3;A0A0B4KGW2	E1JIP0;Q8IN91;Q9VED3;A0A0B4KGW2	1;1;1;1	1;1;1;1	1;1;1;1		sr	;;;	4	1	1	1	1	1	1	1	1	1	1.8	1.8	1.8	76.586	717	717;906;1186;1271	1	-2	By MS/MS	By MS/MS	NaN	NaN	NaN	0	0	Median	NaN	NaN	NaN	NaN	NaN	NaN	0	0	0	0	Median	Median	1.8	1.8	0	0
Q9VHI9;A0A0B4KGW3	Q9VHI9;A0A0B4KGW3	2;2	2;2	2;2			;	2	2	2	2	2	1	2	1	2	1	2.5	2.5	2.5	79.016	716	716;716	0.00015547	3.3665	By MS/MS	By MS/MS	0.98343	1.304	30.332	2	0	Median	0.98343	NaN	1.304	NaN	30.332	NaN	2	0	0	0	Median	Median	2.5	1.3	118520000	46048000
A0A0B4KH76;A0A0B4KGW7;Q9VGC3	A0A0B4KH76;A0A0B4KGW7;Q9VGC3	1;1;1	1;1;1	1;1;1	Conserved oligomeric Golgi complex subunit 1	CG4848	;;	3	1	1	1	1	1	1	1	1	1	1.1	1.1	1.1	96.539	854	854;886;886	0.0019023	2.1018	By MS/MS	By MS/MS	NaN	NaN	NaN	0	0	Median	NaN	NaN	NaN	NaN	NaN	NaN	0	0	0	0	Median	Median	1.1	1.1	0	0
A0A0B4LHV4;A0A0B4KGX1	A0A0B4LHV4;A0A0B4KGX1	36;36	36;36	1;1		jar	;	2	36	36	1	31	30	31	30	1	1	43.7	43.7	1.1	141.76	1238	1238;1268	0	323.31	By MS/MS	By MS/MS	0.76703	1.0076	13.801	109	0	Leave out requantified	0.77018	0.77161	0.9837	1.0267	16.581	12.508	56	53	0	0	Leave out requantified	Leave out requantified	37	36	14217000000	7611700000
Q8SY00;A0A0B4KGX8	Q8SY00;A0A0B4KGX8	2;2	2;2	2;2		CG10634	;	2	2	2	2	1	1	1	1	1	1	8.4	8.4	8.4	48.751	416	416;420	0	43.586	By MS/MS	By MS/MS	0.83254	1.0997	9.3142	4	0	Leave out requantified	0.94368	0.73448	1.1746	1.0297	10.526	5.6131	2	2	0	0	Median	Median	3.1	5.3	171980000	84702000
A0A0B4KGY1;Q9VHF4	A0A0B4KGY1;Q9VHF4	2;1	2;1	2;1			;	2	2	2	2	1	2	1	2	1	2	14.2	14.2	14.2	19.812	183	183;199	0	9.369	By MS/MS	By MS/MS	NaN	NaN	NaN	1	0	Median	NaN	NaN	NaN	NaN	NaN	NaN	0	1	0	0	Median	Median	8.7	14.2	314800000	168830000
Q86B77;A0A0B4KGZ9;Q9VBN2;A8JRC4;Q7YTZ6;A0A0B4KH38;A8JRC7;Q7YU01;Q6NN57	Q86B77;A0A0B4KGZ9;Q9VBN2;A8JRC4;Q7YTZ6;A0A0B4KH38;A8JRC7;Q7YU01	6;6;6;6;5;5;5;5;1	6;6;6;6;5;5;5;5;1	4;4;4;4;3;3;3;3;1		LpR2	;;;;;;;	9	6	6	4	5	5	5	5	4	4	10.9	10.9	5.8	91.64	826	826;834;1028;1029;861;862;1063;1064;380	0	22.259	By MS/MS	By MS/MS	0.82975	1.0491	19.926	9	0	Leave out requantified	0.78716	0.76892	0.99115	0.99819	22.265	21.688	5	4	0	0	Leave out requantified	Leave out requantified	8	8.7	613910000	281990000
Q9V3X2;A0A0B4KH03	Q9V3X2;A0A0B4KH03	4;4	4;4	4;4	Tetraspanin	Tsp96F	;	2	4	4	4	4	4	4	4	4	4	17.5	17.5	17.5	29.849	268	268;284	0	168.64	By MS/MS	By MS/MS	0.95175	1.221	11.849	23	0	Leave out requantified	0.8648	0.98666	1.126	1.304	5.2393	15.095	12	11	0	0	Leave out requantified	Leave out requantified	17.5	17.5	2943700000	1452100000
A0A0B4KH07;Q9VC09	A0A0B4KH07;Q9VC09	1;1	1;1	1;1			;	2	1	1	1	1	1	1	1	1	1	2.2	2.2	2.2	94.061	849	849;863	0	96.841	By MS/MS	By MS/MS	NaN	NaN	NaN	0	0	Median	NaN	NaN	NaN	NaN	NaN	NaN	0	0	0	0	Median	Median	2.2	2.2	0	0
Q9VBF0;A0A0B4KH14	Q9VBF0;A0A0B4KH14	2;2	2;2	2;2			;	2	2	2	2	2	2	2	2	2	2	17.9	17.9	17.9	16.748	151	151;164	0	25.97	By MS/MS	By MS/MS	0.97644	1.2466	0.83151	6	0	Leave out requantified	1.0075	1.0785	1.2393	1.5181	11.837	23.641	3	3	0	0	Plateau	Median	17.9	17.9	783960000	366190000
A0A0B4KH16;Q9VDJ9;A0A0B4KHT3	A0A0B4KH16;Q9VDJ9;A0A0B4KHT3	1;1;1	1;1;1	1;1;1		Lrrk	;;	3	1	1	1	1	1	1	1	1	1	0.3	0.3	0.3	268.96	2422	2422;2445;2513	0.0066234	1.3659	By MS/MS	By MS/MS	NaN	NaN	NaN	0	0	Median	NaN	NaN	NaN	NaN	NaN	NaN	0	0	0	0	Median	Median	0.3	0.3	0	0
A0A0B4KH25;P08985	A0A0B4KH25;P08985	5;5	5;5	5;5	Histone H2A;Histone H2A.v	His2Av	;	2	5	5	5	5	5	5	5	5	5	39.7	39.7	39.7	14.981	141	141;141	0	108.16	By MS/MS	By MS/MS	0.88554	1.2193	9.1945	50	0	Leave out requantified	0.91094	0.97444	1.1978	1.4198	6.9366	20.189	31	19	0	0	Leave out requantified	Leave out requantified	39.7	39.7	12048000000	6094500000
A0A0B4KH28	A0A0B4KH28	21	21	2		Synd		1	21	21	2	20	19	20	19	2	2	57.2	57.2	6.5	56.038	495	495	0	323.31	By MS/MS	By MS/MS	0.87561	1.1391	8.7855	58	0	Leave out requantified	0.88351	0.85239	1.1539	1.0978	8.5371	10.332	27	31	0	0	Leave out requantified	Leave out requantified	53.9	51.3	12462000000	6447300000
A0A0B4KH34;P22464	A0A0B4KH34;P22464	11;10	11;10	11;10	Annexin;Annexin B9	AnxB9	;	2	11	11	11	11	10	11	10	11	10	35.2	35.2	35.2	35.944	324	324;324	0	75.974	By MS/MS	By MS/MS	0.98984	1.3097	9.7837	87	0	Leave out requantified	1.029	0.94113	1.343	1.271	8.7982	12.651	36	51	0	0	Leave out requantified	Leave out requantified	35.2	32.4	47704000000	22576000000
A0A0B4KH39;Q24210;E1JIS7;A8JR72;A8JR71	A0A0B4KH39;Q24210;E1JIS7;A8JR72;A8JR71	8;8;7;5;5	8;8;7;5;5	8;8;7;5;5	Peripheral plasma membrane protein CASK	CASK	;;;;	5	8	8	8	8	6	8	6	8	6	10.2	10.2	10.2	104.29	929	929;898;916;469;591	0	29.733	By MS/MS	By MS/MS	0.85293	1.0652	19.265	27	0	Leave out requantified	0.85293	0.8802	1.0457	1.1857	25.836	19.353	13	14	0	0	Leave out requantified	Leave out requantified	10.2	7.9	4532600000	2294700000
A0A0B4KH40;Q8MZF0;Q9VGX7	A0A0B4KH40;Q8MZF0;Q9VGX7	1;1;1	1;1;1	1;1;1			;;	3	1	1	1	1	1	1	1	1	1	2.1	2.1	2.1	41.286	373	373;510;522	1	-2	By MS/MS	By MS/MS	NaN	NaN	NaN	0	0	Median	NaN	NaN	NaN	NaN	NaN	NaN	0	0	0	0	Median	Median	2.1	2.1	0	0
A0A0B4KH43;C0PPK5;Q3ZAP4;Q8MTZ6;A0A0C4DHA6;A8JQX3	A0A0B4KH43;C0PPK5;Q3ZAP4;Q8MTZ6;A0A0C4DHA6;A8JQX3	4;4;4;4;4;4	4;4;4;4;4;4	4;4;4;4;4;4		cu;nocturnin-RD	;;;;;	6	4	4	4	3	3	3	3	3	3	13.8	13.8	13.8	46.821	419	419;441;446;449;481;642	0	58.877	By MS/MS	By MS/MS	0.49285	0.65636	33.41	5	0	Leave out requantified	0.49285	0.61301	0.65636	0.7952	26.042	64.066	3	2	0	0	Median	Median	11.7	10.5	639770000	422450000
A0A0B4KH54;Q9VFL5	A0A0B4KH54;Q9VFL5	1;1	1;1	1;1	Methionine--tRNA ligase, mitochondrial	Aats-met	;	2	1	1	1	1	1	1	1	1	1	2.4	2.4	2.4	65.998	582	582;582	0	9.9368	By MS/MS	By MS/MS	0.73145	0.99915	5.8008	3	0	Median	0.75403	NaN	0.95396	NaN	7.2812	NaN	2	1	0	0	Median	Median	2.4	2.4	835430000	451990000
A0A0B4KH56;A0A0B4KI46;Q9VB11;A0A0B4KHR1;A0A0B4KHA4	A0A0B4KH56;A0A0B4KI46;Q9VB11;A0A0B4KHR1;A0A0B4KHA4	11;10;10;9;8	11;10;10;9;8	11;10;10;9;8	Protein unc-80 homolog	unc80;CG18437	;;;;	5	11	11	11	8	8	8	8	8	8	5.7	5.7	5.7	368.25	3309	3309;3315;3303;3332;3284	0	119.87	By MS/MS	By MS/MS	0.67509	0.88758	45.253	49	0	Leave out requantified	0.93977	0.96779	1.5149	1.3174	10.849	17.513	28	21	0	0	Linear	Median	4.8	3.7	13177000000	6470400000
A0A0B4KH58;Q9VD08	A0A0B4KH58;Q9VD08	4;4	4;4	4;4			;	2	4	4	4	3	2	3	2	3	2	11.2	11.2	11.2	84.268	758	758;759	0	35.58	By MS/MS	By MS/MS	1.5862	2.0217	38.056	2	0	Median	NaN	NaN	NaN	NaN	NaN	NaN	1	1	0	0	Median	Median	7	6.2	230040000	53834000
A0A0B4KH60;Q9VGI1	A0A0B4KH60;Q9VGI1	3;3	3;3	3;3		CG17360-RA	;	2	3	3	3	2	3	2	3	2	3	1.9	1.9	1.9	147.12	1330	1330;1354	0	4.3023	By MS/MS	By MS/MS	NaN	NaN	NaN	0	0	Median	NaN	NaN	NaN	NaN	NaN	NaN	0	0	0	0	Median	Median	1.4	1.9	0	0
A0A0B4KH63	A0A0B4KH63	4	4	4				1	4	4	4	4	4	4	4	4	4	69.4	69.4	69.4	5.8358	49	49	0	112.42	By MS/MS	By MS/MS	0.37345	0.47651	1.3989	9	0	Leave out requantified	0.28885	0.4602	0.35925	0.62046	8.2051	8.0242	5	4	0	0	Leave out requantified	Leave out requantified	69.4	69.4	1381400000	989630000
Q8IMR0;Q8IMR1;B7Z0Q8;A0A0B4KH68	Q8IMR0;Q8IMR1;B7Z0Q8;A0A0B4KH68	3;3;3;3	3;3;3;3	3;3;3;3		Lerp	;;;	4	3	3	3	2	3	2	3	2	3	5.3	5.3	5.3	97.154	886	886;887;917;918	0	30.34	By MS/MS	By MS/MS	0.81245	1.0067	7.306	2	0	Median	NaN	NaN	NaN	NaN	NaN	NaN	1	1	0	0	Median	Median	3.6	5.3	228680000	145710000
A0A0B4KH70;Q9VAX3;A0A0B4LIU0;A0A0B4KHB5;E1JIZ9	A0A0B4KH70;Q9VAX3;A0A0B4LIU0;A0A0B4KHB5;E1JIZ9	2;2;2;2;2	2;2;2;2;2	2;2;2;2;2			;;;;	5	2	2	2	1	2	1	2	1	2	7.2	7.2	7.2	53.288	498	498;505;508;509;651	0	130.38	By MS/MS	By MS/MS	NaN	NaN	NaN	1	0	Median	NaN	NaN	NaN	NaN	NaN	NaN	0	1	0	0	Median	Median	3	7.2	145060000	43219000
A0A0B4KH84;Q9VB82	A0A0B4KH84;Q9VB82	5;5	5;5	5;5		Cpr97Ea	;	2	5	5	5	5	5	5	5	5	5	18.7	18.7	18.7	39.681	363	363;366	0	323.31	By MS/MS	By MS/MS	1.4758	1.9646	19.655	34	0	Leave out requantified	1.4758	1.5034	1.973	2.0626	18.077	8.9541	15	19	0	0	Leave out requantified	Leave out requantified	18.7	18.7	14520000000	5468300000
A0A0B4KH85;Q9VEW2	A0A0B4KH85;Q9VEW2	4;4	4;4	4;4	Putative SERF-like protein	CG17931	;	2	4	4	4	3	4	3	4	3	4	71.7	71.7	71.7	6.8847	60	60;60	0	19.244	By MS/MS	By MS/MS	0.87371	1.1561	11.084	44	0	Leave out requantified	0.95613	0.7887	1.1991	1.1147	20.618	12.539	23	21	0	0	Leave out requantified	Leave out requantified	55	71.7	8665500000	4432100000
A0A0B4KH86;E1JIU2;Q9VCQ0;A0A0B4JCZ2;A8JR87	A0A0B4KH86;E1JIU2;Q9VCQ0;A0A0B4JCZ2;A8JR87	6;3;3;3;3	6;3;3;3;3	6;3;3;3;3		Irk1	;;;;	5	6	6	6	4	4	4	4	4	4	20.6	20.6	20.6	71.723	652	652;526;532;540;555	0	57.056	By MS/MS	By MS/MS	NaN	NaN	NaN	1	0	Median	NaN	NaN	NaN	NaN	NaN	NaN	0	1	0	0	Median	Median	12.7	14.1	58795000	40806000
A0A0B4KH88;Q9VEV4	A0A0B4KH88;Q9VEV4	1;1	1;1	1;1		ema	;	2	1	1	1	0	1	0	1	0	1	1.8	1.8	1.8	114.95	1028	1028;1067	0	6.7741		By MS/MS	NaN	NaN	NaN	1	0	Median	NaN	NaN	NaN	NaN	NaN	NaN	0	1	0	0	Median	Median	0	1.8	11712000	6447900
A0A0B4KHA1;P25992	A0A0B4KHA1;P25992	1;1	1;1	1;1	Yemanuclein-alpha	yem;yemalpha	;	2	1	1	1	1	0	1	0	1	0	0.9	0.9	0.9	119.2	1101	1101;1002	0.0045701	1.6267	By MS/MS		NaN	NaN	NaN	1	0	Median	NaN	NaN	NaN	NaN	NaN	NaN	1	0	0	0	Median	Median	0.9	0	56719000	16991000
A0A0B4KHA7	A0A0B4KHA7	1	1	1				1	1	1	1	1	1	1	1	1	1	6.1	6.1	6.1	52.131	472	472	0	8.1833	By MS/MS	By MS/MS	1.1169	1.3149	6.7893	2	0	Median	1.1169	NaN	1.3149	NaN	6.7893	NaN	2	0	0	0	Median	Median	6.1	6.1	49048000	31200000
B7Z0L6;A0A0B4KHB9;Q5BIJ2;Q0KI58;A0A0B4KHP7;Q8IN90;B7Z0L7	B7Z0L6;A0A0B4KHB9;Q5BIJ2;Q0KI58;A0A0B4KHP7;Q8IN90	20;20;15;15;15;14;8	20;20;15;15;15;14;8	6;6;6;6;6;5;0		PP2A-B	;;;;;	7	20	20	6	17	16	17	16	5	6	34	34	10.8	79.069	703	703;716;656;670;683;554;438	0	219.85	By MS/MS	By MS/MS	0.81163	1.0516	14.881	41	0	Leave out requantified	0.79521	0.83873	1.0221	1.088	13.941	15.217	18	23	0	0	Leave out requantified	Leave out requantified	31.4	26.7	4305300000	2260500000
E1JJ07;A0A126GV17;A0A0B4KHC0;P14734	E1JJ07;A0A126GV17;A0A0B4KHC0;P14734	2;2;2;2	2;2;2;2	2;2;2;2	Protein fork head	fkh	;;;	4	2	2	2	1	2	1	2	1	2	2.9	2.9	2.9	54.285	510	510;518;692;510	0	61.718	By MS/MS	By MS/MS	NaN	NaN	NaN	0	0	Median	NaN	NaN	NaN	NaN	NaN	NaN	0	0	0	0	Median	Median	2.9	2.9	0	0
Q9VE91;A0A0B4KHC3	Q9VE91;A0A0B4KHC3	2;2	2;2	2;2	Serine/threonine-protein kinase	PKD	;	2	2	2	2	2	1	2	1	2	1	5.4	5.4	5.4	93.595	836	836;906	0	6.6114	By MS/MS	By MS/MS	0.84941	1.0444	28.479	2	0	Median	NaN	NaN	NaN	NaN	NaN	NaN	1	1	0	0	Median	Median	5.4	1.6	96670000	46395000
A0A0B4KHC7;Q9VE71	A0A0B4KHC7;Q9VE71	3;3	3;3	3;3			;	2	3	3	3	2	2	2	2	2	2	18.8	18.8	18.8	23.457	207	207;213	0	24.559	By MS/MS	By MS/MS	NaN	NaN	NaN	0	0	Median	NaN	NaN	NaN	NaN	NaN	NaN	0	0	0	0	Median	Median	13.5	9.2	38952000	20892000
A0A0B4KHQ6;Q9VE32;A0A0B4KHD0	A0A0B4KHQ6;Q9VE32;A0A0B4KHD0	1;1;1	1;1;1	1;1;1			;;	3	1	1	1	0	1	0	1	0	1	1.9	1.9	1.9	72.178	670	670;699;740	0	4.3974		By MS/MS	NaN	NaN	NaN	0	0	Median	NaN	NaN	NaN	NaN	NaN	NaN	0	0	0	0	Median	Median	0	1.9	0	0
B7Z0R2;A0A0B4KHD2;Q9VAS8	B7Z0R2;A0A0B4KHD2;Q9VAS8	2;2;2	2;2;2	2;2;2		spg	;;	3	2	2	2	1	2	1	2	1	2	2	2	2	227.05	2002	2002;2008;2187	0	11.348	By MS/MS	By MS/MS	0.62806	0.82278	38.954	2	0	Median	NaN	0.62806	NaN	0.82278	NaN	38.954	0	2	0	0	Median	Median	0.5	2	88455000	39438000
A0A0B4KHD3;Q7KSC4	A0A0B4KHD3;Q7KSC4	1;1	1;1	1;1	Mitochondrial pyruvate carrier 1	Mpc1	;	2	1	1	1	1	1	1	1	1	1	11.2	11.2	11.2	12.261	107	107;107	0.0017655	2.1698	By MS/MS	By MS/MS	1.0698	1.3706	5.9951	3	0	Median	NaN	1.0991	NaN	1.4431	NaN	7.2885	1	2	0	0	Median	Median	11.2	11.2	401910000	181050000
A0A0B4KHD4;Q95R48	A0A0B4KHD4;Q95R48	4;4	4;4	3;3	Organic cation transporter-like protein	Orct2	;	2	4	4	3	2	3	2	3	1	3	10.8	10.8	8.8	63.166	567	567;567	0	30.243	By MS/MS	By MS/MS	0.52628	0.66059	16.286	4	0	Leave out requantified	0.68849	0.44638	0.8131	0.5803	6.5941	18.326	2	2	0	0	Median	Median	5.5	8.8	275400000	176140000
A0A0B4KHE2;Q7YU29	A0A0B4KHE2;Q7YU29	5;5	1;1	1;1	Dystrophin, isoform E	Dys	;	2	5	1	1	5	3	1	1	1	1	5.7	1	1	127.75	1152	1152;1051	0	6.4408	By MS/MS	By MS/MS	NaN	NaN	NaN	0	0	Median	NaN	NaN	NaN	NaN	NaN	NaN	0	0	0	0	Median	Median	5.7	3.6	0	0
A0A0B4KHE7;Q9VAA2	A0A0B4KHE7;Q9VAA2	1;1	1;1	1;1		AdoR	;	2	1	1	1	1	1	1	1	1	1	1.3	1.3	1.3	84.859	772	772;774	0	4.0244	By MS/MS	By MS/MS	NaN	NaN	NaN	0	0	Median	NaN	NaN	NaN	NaN	NaN	NaN	0	0	0	0	Median	Median	1.3	1.3	0	0
A0A0B4KHE9;Q9V3P6;A0A0B4KI10	A0A0B4KHE9;Q9V3P6;A0A0B4KI10	27;27;26	27;27;26	27;27;26	26S proteasome non-ATPase regulatory subunit 1	Rpn2	;;	3	27	27	27	24	24	24	24	24	24	34.4	34.4	34.4	113.2	1020	1020;1020;1029	0	323.31	By MS/MS	By MS/MS	0.93648	1.2692	9.695	132	0	Leave out requantified	0.98842	0.90744	1.2839	1.2179	10.231	13.428	74	58	0	0	Leave out requantified	Leave out requantified	34.4	31.7	41702000000	20308000000
A0A0B4KHF0;Q9VA83	A0A0B4KHF0;Q9VA83	9;8	9;8	9;8	Ferritin	Fer2LCH	;	2	9	9	9	8	9	8	9	8	9	75	75	75	26.195	236	236;227	0	323.31	By MS/MS	By MS/MS	1.2365	1.6716	25.002	366	0	Leave out requantified	1.2932	1.1883	1.7015	1.624	8.3916	26.069	179	187	0	0	Leave out requantified	Leave out requantified	62.7	75	230550000000	93335000000
A0A0B4LIK5;A0A0B4KHF3	A0A0B4LIK5;A0A0B4KHF3	9;9	9;9	2;2	Ubiquitin carboxyl-terminal hydrolase	puf	;	2	9	9	2	6	6	6	6	2	2	3.9	3.9	0.5	441.36	3921	3921;3921	0	39.783	By MS/MS	By MS/MS	0.87607	1.1238	4.4866	2	0	Median	NaN	NaN	NaN	NaN	NaN	NaN	1	1	0	0	Median	Median	2.4	2.2	129120000	15832000
A0A0B4KHF5;Q8IMI0;Q9VA53;Q961V3;A0A0B4JD23;Q7KRU0;A0A0B4JDE3	A0A0B4KHF5;Q8IMI0;Q9VA53;Q961V3;A0A0B4JD23;Q7KRU0;A0A0B4JDE3	7;6;6;4;4;4;4	1;0;0;0;0;0;0	1;0;0;0;0;0;0		CG2246-RB;CG2246-RA	;;;;;;	7	7	1	1	6	5	1	1	1	1	31	9.5	9.5	41.781	377	377;387;406;367;385;386;404	0	11.845	By MS/MS	By MS/MS	NaN	NaN	NaN	0	0	Median	NaN	NaN	NaN	NaN	NaN	NaN	0	0	0	0	Median	Median	27.3	24.1	0	0
Q7KS07;E1JIV8;A0A0B4KHG2;Q9VC27	Q7KS07;E1JIV8;A0A0B4KHG2;Q9VC27	2;2;2;2	2;2;2;2	2;2;2;2	Nicastrin	nct	;;;	4	2	2	2	2	1	2	1	2	1	3.2	3.2	3.2	77.675	692	692;695;699;695	0	41.353	By MS/MS	By MS/MS	0.94229	1.2382	12.704	2	0	Median	NaN	NaN	NaN	NaN	NaN	NaN	1	1	0	0	Median	Median	3.2	1.7	250480000	115000000
A0A0B4KHG5;A0A0B4KHK5;A0A0B4KHX5;A0A0B4KI35;P12024	A0A0B4KHG5;A0A0B4KHK5;A0A0B4KHX5;A0A0B4KI35;P12024	24;24;24;22;22	24;24;24;22;22	24;24;24;22;22	Chaoptin	chp	;;;;	5	24	24	24	23	21	23	21	23	21	28.8	28.8	28.8	150.74	1305	1305;1312;1338;1308;1315	0	323.31	By MS/MS	By MS/MS	0.79541	1.0822	12.714	149	0	Leave out requantified	0.80053	0.79576	1.0696	1.1152	14.296	9.4487	75	74	0	0	Leave out requantified	Leave out requantified	28.3	23.8	53364000000	28534000000
Q9VC14;A0A0B4KHG9;A0A0B4KI11	Q9VC14;A0A0B4KHG9;A0A0B4KI11	9;9;8	9;9;8	9;9;8			;;	3	9	9	9	6	7	6	7	6	7	18.2	18.2	18.2	90.548	807	807;819;806	0	143.99	By MS/MS	By MS/MS	1.3944	1.7771	39.899	9	0	Leave out requantified	1.6249	1.2423	2.0427	1.6716	55.417	13.689	5	4	0	0	Leave out requantified	Leave out requantified	11.9	14	692420000	257250000
A0A0B4KHH7;Q9VC03;Q7KS06	A0A0B4KHH7;Q9VC03;Q7KS06	4;4;2	4;4;2	4;4;2	Nicotinamide-nucleotide adenylyltransferase	Nmnat	;;	3	4	4	4	2	3	2	3	2	3	14	14	14	40.053	358	358;389;297	0	8.3267	By MS/MS	By MS/MS	0.64137	0.8191	5.0451	2	0	Median	NaN	NaN	NaN	NaN	NaN	NaN	1	1	0	0	Median	Median	6.1	10.6	158090000	112820000
A0A0B4KHI9;Q2PDP5	A0A0B4KHI9;Q2PDP5	3;3	1;1	1;1			;	2	3	1	1	2	2	0	1	0	1	9.1	2.7	2.7	63.617	549	549;568	0	6.9842	By matching	By MS/MS	NaN	NaN	NaN	0	0	Median	NaN	NaN	NaN	NaN	NaN	NaN	0	0	0	0	Median	Median	6.4	4.6	0	0
Q9VDH2;Q0KI38;A0A0B4KHJ0	Q9VDH2;Q0KI38;A0A0B4KHJ0	2;2;2	2;2;2	2;2;2			;;	3	2	2	2	1	1	1	1	1	1	3.6	3.6	3.6	92.648	822	822;906;907	0	27.501	By MS/MS	By MS/MS	0.62039	0.84142	12.803	2	0	Median	NaN	0.62039	NaN	0.84142	NaN	12.803	0	2	0	0	Median	Median	1.2	2.4	47757000	37128000
A0A0B4KHJ1;P25867	A0A0B4KHJ1;P25867	1;1	1;1	1;1	Ubiquitin-conjugating enzyme E2-17 kDa	eff	;	2	1	1	1	1	1	1	1	1	1	7.5	7.5	7.5	16.678	147	147;147	0	19.419	By MS/MS	By MS/MS	1.0498	1.5235	20.652	10	0	Median	1.0498	1.1212	1.4159	1.6257	14.353	22.858	6	4	0	0	Median	Median	7.5	7.5	12441000000	5912500000
A0A0B4KHJ3;A0A0B4KHW7	A0A0B4KHJ3;A0A0B4KHW7	7;5	7;5	1;1			;	2	7	7	1	6	5	6	5	1	1	30.9	30.9	9.3	41.694	376	376;356	0	36.2	By MS/MS	By MS/MS	1.0688	1.3215	7.4553	12	0	Leave out requantified	1.0269	1.0538	1.3084	1.375	16.351	4.1369	6	6	0	0	Leave out requantified	Leave out requantified	27.1	23.9	1298700000	655490000
A0A0B4KHJ5;Q9VFC8	A0A0B4KHJ5;Q9VFC8	14;12	14;12	14;12	Glycogen [starch] synthase	GlyS	;	2	14	14	14	14	12	14	12	14	12	29.5	29.5	29.5	79.233	689	689;709	0	323.31	By MS/MS	By MS/MS	0.52963	0.79527	9.4916	111	0	Leave out requantified	0.51741	0.54334	0.72847	0.79942	11.378	8.2154	60	51	0	0	Leave out requantified	Leave out requantified	29.5	22.4	58917000000	36250000000
A0A0B4KHJ6;Q9VA51	A0A0B4KHJ6;Q9VA51	6;6	6;6	6;6			;	2	6	6	6	5	5	5	5	5	5	20.1	20.1	20.1	43.994	389	389;390	0	100.16	By MS/MS	By MS/MS	0.95241	1.1663	18.467	5	0	Leave out requantified	0.96482	NaN	1.1871	NaN	20.964	NaN	4	1	0	0	Leave out requantified	Median	18	15.9	332050000	174240000
A0A0B4KHJ7;Q9Y0I1	A0A0B4KHJ7;Q9Y0I1	10;10	10;10	10;10	NuA4 complex subunit EAF3 homolog	MRG15	;	2	10	10	10	8	9	8	9	8	9	33.1	33.1	33.1	47.723	429	429;424	0	108.82	By MS/MS	By MS/MS	1.0358	1.2891	18.651	6	0	Leave out requantified	1.0358	0.93546	1.2891	1.2263	34.03	3.0205	4	2	0	0	Leave out requantified	Median	22.6	31.5	376510000	211010000
A0A0B4KHJ9	A0A0B4KHJ9	18	17	2		Tm2		1	18	17	2	18	17	17	16	2	2	72.5	69.7	10.2	32.806	284	284	0	323.31	By MS/MS	By MS/MS	0.59133	0.78799	9.8582	575	0	Leave out requantified	0.59613	0.58685	0.78841	0.80425	9.9122	10.492	224	351	0	0	Leave out requantified	Leave out requantified	72.5	70.1	476350000000	280120000000
Q9VBQ6;A0A0B4KHK0	Q9VBQ6;A0A0B4KHK0	6;6	6;6	6;6		Dhap-at	;	2	6	6	6	5	4	5	4	5	4	12.6	12.6	12.6	82.524	724	724;807	0	47.798	By MS/MS	By MS/MS	0.85455	1.1284	11.152	10	0	Leave out requantified	1.0441	0.83446	1.3033	1.0916	15.314	10.328	6	4	0	0	Leave out requantified	Leave out requantified	11.2	9.5	1456700000	725080000
Q7KSH7;A0A0B4KHK4;Q8SXB0	Q7KSH7;A0A0B4KHK4;Q8SXB0	1;1;1	1;1;1	1;1;1		AdamTS-A	;;	3	1	1	1	1	0	1	0	1	0	0.7	0.7	0.7	173.57	1537	1537;1585;1688	0.0021904	2.0761	By MS/MS		NaN	NaN	NaN	0	0	Median	NaN	NaN	NaN	NaN	NaN	NaN	0	0	0	0	Median	Median	0.7	0	7992200	0
A0A0B4KHL2;Q8I0G5	A0A0B4KHL2;Q8I0G5	14;14	14;14	13;13	Coatomer subunit gamma	gammaCOP;gammaCop	;	2	14	14	13	12	10	12	10	11	10	23.9	23.9	23.1	99.332	897	897;883	0	271.59	By MS/MS	By MS/MS	0.81135	1.1051	7.9973	40	0	Leave out requantified	0.83978	0.79296	1.0503	1.0932	7.113	8.826	23	17	0	0	Leave out requantified	Leave out requantified	19.6	20.4	6933200000	4046200000
Q59DW8;Q86BR9;Q86NK8;A0A0B4KHL4;Q8IHB0;Q9VEX2;Q8INB6;Q4AB31;A0A0B4K7C4;A0A0B4K697	Q59DW8;Q86BR9;Q86NK8;A0A0B4KHL4;Q8IHB0;Q9VEX2;Q8INB6;Q4AB31;A0A0B4K7C4;A0A0B4K697	7;7;7;7;6;6;6;6;6;6	7;7;7;7;6;6;6;6;6;6	7;7;7;7;6;6;6;6;6;6		gish	;;;;;;;;;	10	7	7	7	6	7	6	7	6	7	26.6	26.6	26.6	52.125	463	463;468;474;537;358;422;427;476;496;521	0	277.76	By MS/MS	By MS/MS	0.93029	1.2034	18.005	16	0	Leave out requantified	0.84318	0.96559	1.0548	1.3038	13.614	22.961	11	5	0	0	Leave out requantified	Leave out requantified	23.8	26.6	2527900000	1352300000
A0A0B4KHM9;E1JIN0;Q01603	A0A0B4KHM9;E1JIN0;Q01603	4;4;4	4;4;4	4;4;4	Peroxidase	Pxd	;;	3	4	4	4	4	3	4	3	4	3	9.7	9.7	9.7	76.517	688	688;690;690	0	175.71	By MS/MS	By MS/MS	2.4507	3.3139	7.3717	11	0	Leave out requantified	2.4994	2.4507	3.1518	3.3626	22.276	18.798	6	5	0	0	Leave out requantified	Leave out requantified	9.7	6.7	2157800000	599660000
A0A0B4KHN1;A0A0B4KGB3	A0A0B4KHN1	96;41	1;0	1;0		cher		2	96	1	1	90	88	1	0	1	0	64.1	1.7	1.7	259.63	2404	2404;838	0	22.129	By MS/MS	By matching	NaN	NaN	NaN	0	0	Median	NaN	NaN	NaN	NaN	NaN	NaN	0	0	0	0	Median	Median	58.9	58.6	102490000	102490000
A0A0B4KHP8;E1JIU3;A0A0B4KHY5;H0RNC3;Q9VCP1	A0A0B4KHP8;E1JIU3;A0A0B4KHY5;H0RNC3;Q9VCP1	2;2;2;2;2	2;2;2;2;2	2;2;2;2;2	Uncharacterized protein CG4449	CG4449-RA;CG4449	;;;;	5	2	2	2	2	2	2	2	2	2	5.9	5.9	5.9	47.459	421	421;422;423;424;424	0	23.132	By MS/MS	By MS/MS	NaN	NaN	NaN	0	0	Median	NaN	NaN	NaN	NaN	NaN	NaN	0	0	0	0	Median	Median	5.9	5.9	0	0
A0A0B4KHQ8;A0A126GV16;A0A0B4LIS6;A0A0B4LHS3;A0A0B4LHR7	A0A0B4KHQ8;A0A126GV16;A0A0B4LIS6;A0A0B4LHS3;A0A0B4LHR7	15;14;14;13;10	15;14;14;13;10	1;0;0;0;0	Microtubule-associated protein	tau	;;;;	5	15	15	1	14	14	14	14	1	1	43	43	6	37.602	349	349;375;403;350;288	0	323.31	By MS/MS	By MS/MS	NaN	NaN	NaN	0	0	Median	NaN	NaN	NaN	NaN	NaN	NaN	0	0	0	0	Median	Median	40.7	42.7	64203000	51370000
Q9VDZ1;A0A0B4KHR2	Q9VDZ1;A0A0B4KHR2	6;6	6;6	6;6			;	2	6	6	6	4	4	4	4	4	4	18.2	18.2	18.2	63.138	555	555;558	0	82.766	By MS/MS	By MS/MS	0.94544	1.2525	15.406	4	0	Leave out requantified	NaN	0.91798	NaN	1.2449	NaN	12.692	1	3	0	0	Median	Leave out requantified	10.6	13.3	444020000	207500000
A8JR97;A0A0B4KHR3;Q9VCE9;Q86PB2	A8JR97;A0A0B4KHR3;Q9VCE9;Q86PB2	3;3;3;2	3;3;3;2	3;3;3;2	Protein UBASH3A homolog	CG13604	;;;	4	3	3	3	1	3	1	3	1	3	6.3	6.3	6.3	80.794	717	717;763;751;312	0	6.2188	By MS/MS	By MS/MS	0.93431	1.2167	10.914	3	0	Median	NaN	0.93431	NaN	1.2167	NaN	10.914	0	3	0	0	Median	Median	1.5	6.3	144710000	66626000
A0A0B4KHR6;Q8MT36	A0A0B4KHR6;Q8MT36	1;1	1;1	1;1	Histone-lysine N-methyltransferase;Probable histone-lysine N-methyltransferase Mes-4	Mes-4	;	2	1	1	1	1	1	1	1	1	1	1.1	1.1	1.1	158.54	1423	1423;1427	0	10.498	By MS/MS	By MS/MS	NaN	NaN	NaN	0	0	Median	NaN	NaN	NaN	NaN	NaN	NaN	0	0	0	0	Median	Median	1.1	1.1	0	0
E1JIQ1;A0A0B4LHB7;A0A0B4LHB9;A0A0B4KHS0;A0A0B4LID6;Q94900;E1JIQ2;Q0IGX3	E1JIQ1;A0A0B4LHB7;A0A0B4LHB9;A0A0B4KHS0;A0A0B4LID6;Q94900;E1JIQ2	4;4;4;4;4;4;2;1	4;4;4;4;4;4;2;1	4;4;4;4;4;4;2;1	Glutamate-gated chloride channel	GluClalpha	;;;;;;	8	4	4	4	3	3	3	3	3	3	10.1	10.1	10.1	51.402	447	447;455;456;457;463;456;349;263	0	13.972	By MS/MS	By MS/MS	0.83648	1.0643	2.8271	7	0	Leave out requantified	0.7991	0.819	0.97461	1.0946	7.106	8.5644	3	4	0	0	Median	Leave out requantified	7.8	8.1	1291000000	652770000
A0A0B4KHS9;P48461	A0A0B4KHS9;P48461	5;5	5;5	2;2	Serine/threonine-protein phosphatase;Serine/threonine-protein phosphatase alpha-1 isoform	Pp1alpha-96A	;	2	5	5	2	5	4	5	4	2	1	30	30	11.9	37.37	327	327;327	0	170.87	By MS/MS	By MS/MS	0.86347	1.1818	5.4362	20	0	Leave out requantified	0.89904	0.78769	1.2187	1.0889	6.061	7.2321	11	9	0	0	Leave out requantified	Leave out requantified	30	22.6	7093800000	3606600000
A0A0B4KHT5;Q95TW4	A0A0B4KHT5;Q95TW4	21;19	21;19	0;0		Syp	;	2	21	21	0	19	20	19	20	0	0	40.9	40.9	0	83.26	761	761;529	0	323.31	By MS/MS	By MS/MS	0.92657	1.2677	16.955	118	0	Leave out requantified	0.97067	0.90789	1.2448	1.3749	16.607	20.219	67	51	0	0	Leave out requantified	Leave out requantified	35.7	37.6	53188000000	25589000000
A0A0B4KHU1;Q9VDG2	A0A0B4KHU1;Q9VDG2	4;4	4;4	4;4	RalA-binding protein 1	Rlip	;	2	4	4	4	4	1	4	1	4	1	8.5	8.5	8.5	71.794	624	624;625	0	4.8749	By MS/MS	By MS/MS	1.0067	1.1829	5.4521	3	0	Median	1.017	NaN	1.2294	NaN	5.4521	NaN	2	1	0	0	Median	Median	8.5	3	198360000	121740000
Q9VD60;Q7YU18;A0A0B4KHV1	Q9VD60;Q7YU18;A0A0B4KHV1	6;6;6	6;6;6	6;6;6		Eip93F	;;	3	6	6	6	5	4	5	4	5	4	9.6	9.6	9.6	123.97	1165	1165;1188;1188	0	92.193	By MS/MS	By MS/MS	0.86812	1.0318	10.835	2	0	Median	0.86812	NaN	1.0318	NaN	10.835	NaN	2	0	0	0	Median	Median	8.6	6	122940000	53464000
E1JIT0;B3DNL7;A0A0B4KHV5;O01367	E1JIT0;B3DNL7;A0A0B4KHV5;O01367	6;6;6;6	6;6;6;6	6;6;6;6	Protein held out wings	how	;;;	4	6	6	6	5	5	5	5	5	5	20.5	20.5	20.5	44.226	404	404;405;418;405	0	36.925	By MS/MS	By MS/MS	0.92477	1.2494	12.931	15	0	Leave out requantified	1.1099	0.9272	1.346	1.2585	18.535	13.421	7	8	0	0	Leave out requantified	Leave out requantified	20.3	12.4	2362300000	1062600000
A0A0B4KHV6;Q8MYX8;A0A0B4KI58	A0A0B4KHV6;Q8MYX8;A0A0B4KI58	3;3;2	1;1;0	1;1;0		CG31038-RC	;;	3	3	1	1	2	1	0	1	0	1	6.6	2.2	2.2	44.98	412	412;441;433	1	-2	By matching	By MS/MS	NaN	NaN	NaN	0	0	Median	NaN	NaN	NaN	NaN	NaN	NaN	0	0	0	0	Median	Median	4.4	2.2	0	0
E1JJ17;A0A0B4KHV8;P30975	E1JJ17;A0A0B4KHV8;P30975	2;2;2	2;2;2	2;2;2	Tachykinin-like peptides receptor 99D	TkR99D	;;	3	2	2	2	1	2	1	2	1	2	3.3	3.3	3.3	58.237	517	517;564;519	0	11.227	By MS/MS	By MS/MS	NaN	NaN	NaN	0	0	Median	NaN	NaN	NaN	NaN	NaN	NaN	0	0	0	0	Median	Median	2.1	3.3	0	0
A0A0B4KHW0;B7Z0S0;Q8IMJ7;A4V3M5;Q9V407	A0A0B4KHW0;B7Z0S0;Q8IMJ7;A4V3M5;Q9V407	3;3;3;3;3	3;3;3;3;3	3;3;3;3;3	Axin	Axn	;;;;	5	3	3	3	0	3	0	3	0	3	7.1	7.1	7.1	76.311	693	693;699;739;745;745	0	29.367		By MS/MS	0.79015	1.0247	0.71527	2	0	Median	NaN	0.79015	NaN	1.0247	NaN	0.71527	0	2	0	0	Median	Median	0	7.1	55577000	28238000
A0A0B4KHW3	A0A0B4KHW3	15	15	1		aralar1		1	15	15	1	15	12	15	12	1	1	32.7	32.7	1.4	76.51	694	694	0	323.31	By MS/MS	By MS/MS	0.5328	0.72661	14.975	97	0	Leave out requantified	0.53119	0.56162	0.69136	0.74458	14.157	18.023	52	45	0	0	Leave out requantified	Leave out requantified	32.7	24.9	25720000000	16167000000
A8JRD1;A0A0B4KHW9;A8JRD2;Q9VBN1;A0A0B4KI25;E1JIX9;Q6NP71;Q9VBN0;A8JRD0	A8JRD1;A0A0B4KHW9;A8JRD2;Q9VBN1;A0A0B4KI25;E1JIX9;Q6NP71;Q9VBN0;A8JRD0	3;3;3;3;3;3;3;3;3	1;1;1;1;1;1;1;1;1	1;1;1;1;1;1;1;1;1		LpR1	;;;;;;;;	9	3	1	1	2	2	1	1	1	1	6.5	1.4	1.4	92.27	830	830;868;887;889;976;978;996;1037;1076	0.0033223	1.8307	By MS/MS	By matching	NaN	NaN	NaN	0	0	Median	NaN	NaN	NaN	NaN	NaN	NaN	0	0	0	0	Median	Median	3.6	4.3	0	0
A0A0B4KHX3;O76324	A0A0B4KHX3;O76324	5;5	5;5	5;5	Discs overgrown protein kinase	dco	;	2	5	5	5	5	3	5	3	5	3	18.2	18.2	18.2	47.957	440	440;440	0	96.212	By MS/MS	By MS/MS	0.89869	1.1157	33.71	11	0	Leave out requantified	1.1081	0.74166	1.3908	1.0019	28.47	45.93	4	7	0	0	Leave out requantified	Leave out requantified	18.2	14.5	4231800000	2246200000
Q9V9X8;A0A0B4KHX7	Q9V9X8;A0A0B4KHX7	2;2	2;2	2;2		Gcn2	;	2	2	2	2	2	1	2	1	2	1	1.2	1.2	1.2	178.68	1589	1589;1591	0	14.275	By MS/MS	By MS/MS	NaN	NaN	NaN	0	0	Median	NaN	NaN	NaN	NaN	NaN	NaN	0	0	0	0	Median	Median	1.2	1	0	0
A0A0B4KHY4;P08953	A0A0B4KHY4;P08953	4;4	4;4	4;4	Protein toll	Tl	;	2	4	4	4	3	3	3	3	3	3	4.6	4.6	4.6	127.05	1117	1117;1097	0	18.296	By MS/MS	By MS/MS	NaN	NaN	NaN	0	0	Median	NaN	NaN	NaN	NaN	NaN	NaN	0	0	0	0	Median	Median	2.9	3	0	0
A0A0B4KI43;Q9VB55;A0A0B4KHZ0;A8JRE3;A0A0B4K7W6	A0A0B4KI43;Q9VB55;A0A0B4KHZ0;A8JRE3;A0A0B4K7W6	9;9;9;9;7	9;9;9;9;7	9;9;9;9;7		woc	;;;;	5	9	9	9	7	7	7	7	7	7	9.8	9.8	9.8	187.32	1687	1687;1688;1702;1703;712	0	203.14	By MS/MS	By MS/MS	0.97655	1.2228	17.121	9	0	Leave out requantified	1.0642	0.94984	1.2086	1.2427	28.755	12.413	5	4	0	0	Leave out requantified	Leave out requantified	6.6	8.8	857140000	418560000
A0A0B4KHZ1	A0A0B4KHZ1	8	8	1		Lsd-1		1	8	8	1	8	6	8	6	1	1	35.8	35.8	7.7	45.778	405	405	0	323.31	By MS/MS	By MS/MS	0.62825	0.79367	18.877	56	0	Leave out requantified	0.67519	0.49869	0.90147	0.69344	12.87	16.745	31	25	0	0	Leave out requantified	Leave out requantified	35.8	25.4	27041000000	16171000000
A0A0B4KHZ3;Q9VB18;A0A0B4KI44	A0A0B4KHZ3;Q9VB18;A0A0B4KI44	1;1;1	1;1;1	1;1;1		Tusp	;;	3	1	1	1	1	1	1	1	1	1	0.9	0.9	0.9	157.49	1430	1430;1432;1433	0.00015545	3.3585	By MS/MS	By MS/MS	NaN	NaN	NaN	0	0	Median	NaN	NaN	NaN	NaN	NaN	NaN	0	0	0	0	Median	Median	0.9	0.9	0	0
Q9VAY4;Q8IMM6;A0A0B4KHZ9	Q9VAY4;Q8IMM6;A0A0B4KHZ9	2;2;2	2;2;2	2;2;2		CG5514-RA	;;	3	2	2	2	2	1	2	1	2	1	3.1	3.1	3.1	120.45	1109	1109;1150;1151	0	26.49	By MS/MS	By MS/MS	NaN	NaN	NaN	0	0	Median	NaN	NaN	NaN	NaN	NaN	NaN	0	0	0	0	Median	Median	3.1	1.2	0	0
A0A0B4KI00;Q9VCA2	A0A0B4KI00;Q9VCA2	3;3	2;2	2;2	Organic cation transporter protein	Orct	;	2	3	2	2	3	2	2	2	2	2	8.4	6.4	6.4	61.002	548	548;548	0	66.691	By MS/MS	By MS/MS	0.76639	0.99178	35.797	9	0	Leave out requantified	0.86319	0.767	1.0928	0.99385	30.086	35.501	3	6	0	0	Median	Leave out requantified	8.4	6.4	1026300000	602260000
Q9VC56;Q8IMW2;A0A0B4KI06	Q9VC56;Q8IMW2;A0A0B4KI06	8;8;8	1;1;1	1;1;1	Ubiquitin carboxyl-terminal hydrolase	puf	;;	3	8	1	1	5	4	1	0	1	0	3.7	0.3	0.3	440.37	3912	3912;3912;3930	1	-2	By MS/MS	By matching	NaN	NaN	NaN	1	0	Median	NaN	NaN	NaN	NaN	NaN	NaN	1	0	0	0	Median	Median	2.2	1.7	66626000	30635000
A0A0B4KI18;Q24563	A0A0B4KI18;Q24563	1;1	1;1	1;1	Dopamine receptor 2	Dop1R2	;	2	1	1	1	0	1	0	1	0	1	0.9	0.9	0.9	86.407	807	807;539	1	-2		By MS/MS	NaN	NaN	NaN	0	0	Median	NaN	NaN	NaN	NaN	NaN	NaN	0	0	0	0	Median	Median	0	0.9	0	0
A0A0B4KI23	A0A0B4KI23	3	3	3				1	3	3	3	3	3	3	3	3	3	45.5	45.5	45.5	13.492	123	123	0	125.25	By MS/MS	By MS/MS	0.45672	0.60196	16.97	17	0	Leave out requantified	0.41169	0.5565	0.54006	0.70831	29.146	8.2751	8	9	0	0	Leave out requantified	Leave out requantified	45.5	45.5	3691900000	2302400000
A0A0B4KI24;Q27415	A0A0B4KI24;Q27415	5;5	5;5	5;5	Nucleoplasmin-like protein	Nlp	;	2	5	5	5	5	5	5	5	5	5	41.4	41.4	41.4	16.996	152	152;152	0	184.91	By MS/MS	By MS/MS	1.0584	1.4169	8.4967	48	0	Leave out requantified	1.0719	1.0425	1.4215	1.4169	12.97	5.1787	23	25	0	0	Leave out requantified	Leave out requantified	41.4	41.4	23316000000	10718000000
B8A405;A0A0B4KI27;H1UUD2	B8A405;A0A0B4KI27;H1UUD2	8;8;7	1;1;0	1;1;0	Ferritin	Fer1HCH-RD;Fer1HCH	;;	3	8	1	1	8	6	1	1	1	1	62.8	6.6	6.6	27.608	242	242;245;169	0.0083951	1.2172	By MS/MS	By MS/MS	1.2867	1.6799	25.235	4	0	Median	1.0528	1.3879	1.3299	1.8338	28.557	7.9222	2	2	0	0	Median	Median	62.8	46.7	536420000	228650000
A0A0B4KI30;Q9VA55	A0A0B4KI30;Q9VA55	2;2	2;2	2;2			;	2	2	2	2	0	2	0	2	0	2	3	3	3	73.411	672	672;676	0	4.3287		By MS/MS	NaN	NaN	NaN	0	0	Median	NaN	NaN	NaN	NaN	NaN	NaN	0	0	0	0	Median	Median	0	3	0	0
A0A0B4KI32;Q9VA36;A0A0B4KI34;Q86PF3;A0A0B4KHJ8;A0A0B4KHG1;Q9Y154;Q9VA35	A0A0B4KI32;Q9VA36;A0A0B4KI34;Q86PF3;A0A0B4KHJ8;A0A0B4KHG1;Q9Y154;Q9VA35	21;21;20;19;18;18;16;16	21;21;20;19;18;18;16;16	21;21;20;19;18;18;16;16		cindr	;;;;;;;	8	21	21	21	21	17	21	17	21	17	34.7	34.7	34.7	88.493	848	848;882;941;635;692;694;537;545	0	323.31	By MS/MS	By MS/MS	1.0532	1.4099	20.237	30	0	Leave out requantified	0.87897	1.0029	1.1011	1.3685	28.979	17.222	15	15	0	0	Leave out requantified	Leave out requantified	34.7	27.4	2067900000	1038500000
A0A0B4KI37	A0A0B4KI37	30	1	0		scrib		1	30	1	0	25	26	0	1	0	0	23.2	0.3	0	265.16	2444	2444	1	-2	By matching	By MS/MS	NaN	NaN	NaN	0	0	Median	NaN	NaN	NaN	NaN	NaN	NaN	0	0	0	0	Median	Median	19.1	19.4	0	0
A0A0B4KI38;Q9V9X4	A0A0B4KI38;Q9V9X4	11;11	11;11	11;11	Methylthioribose-1-phosphate isomerase	CG11334	;	2	11	11	11	11	10	11	10	11	10	47.5	47.5	47.5	39.108	364	364;364	0	323.31	By MS/MS	By MS/MS	0.78235	1.0373	12.413	80	0	Leave out requantified	0.80545	0.7037	1.045	0.98573	13.504	18.415	41	39	0	0	Leave out requantified	Leave out requantified	47.5	42.3	30659000000	16695000000
A0A0B4KI45	A0A0B4KI45	14	1	1	Microtubule-associated protein	tau		1	14	1	1	13	13	1	1	1	1	45.5	6.2	6.2	32.695	308	308	0	27.601	By MS/MS	By MS/MS	NaN	NaN	NaN	0	0	Median	NaN	NaN	NaN	NaN	NaN	NaN	0	0	0	0	Median	Median	42.9	45.1	0	0
Q8IMK5;C6TP98;A0A0B4KI57	Q8IMK5;C6TP98;A0A0B4KI57	7;7;7	1;1;1	1;1;1		CG1969-RB	;;	3	7	1	1	6	6	1	1	1	1	55.3	6.5	6.5	24.05	215	215;221;228	0	8.5573	By MS/MS	By MS/MS	0.7675	1.0538	20.607	3	0	Plateau	0.83554	NaN	1.0362	NaN	26.346	NaN	2	1	0	0	Median	Median	48.8	44.7	576470000	315700000
Q9V9Y9;A0A0B4KI68	Q9V9Y9;A0A0B4KI68	2;2	2;2	2;2		spn-F	;	2	2	2	2	0	2	0	2	0	2	14.3	14.3	14.3	40.906	364	364;376	0	8.2118		By MS/MS	NaN	NaN	NaN	1	0	Median	NaN	NaN	NaN	NaN	NaN	NaN	0	1	0	0	Median	Median	0	14.3	85857000	56515000
A0A0B4KI69;P32866	A0A0B4KI69;P32866	8;8	8;8	8;8	G protein-coupled receptor kinase 2	Gprk2	;	2	8	8	8	2	8	2	8	2	8	15.7	15.7	15.7	80.685	714	714;714	0	79.49	By MS/MS	By MS/MS	1.0814	1.4242	24.706	7	0	Leave out requantified	NaN	0.98749	NaN	1.3764	NaN	24.463	1	6	0	0	Median	Leave out requantified	2.9	15.7	463310000	216910000
A0A0B4KI71	A0A0B4KI71	31	1	1		Map205		1	31	1	1	28	27	1	1	1	1	35.4	1.1	1.1	118.15	1109	1109	0	19.092	By MS/MS	By MS/MS	NaN	NaN	NaN	0	0	Median	NaN	NaN	NaN	NaN	NaN	NaN	0	0	0	0	Median	Median	34.6	33.5	0	0
Q0E9G8;A0A0B4LEE5;Q9V4K2	Q0E9G8;A0A0B4LEE5;Q9V4K2	2;2;2	2;2;2	2;2;2	Gustatory receptor for sugar taste 43a	Gr43a	;;	3	2	2	2	1	1	1	1	1	1	6.5	6.5	6.5	49.943	449	449;453;427	1	-2	By MS/MS	By MS/MS	NaN	NaN	NaN	1	0	Median	NaN	NaN	NaN	NaN	NaN	NaN	1	0	0	0	Median	Median	3.1	3.3	155680000	100340000
A0A0B4LEF8;A1Z7A6	A0A0B4LEF8;A1Z7A6	7;7	7;7	7;7		Asap	;	2	7	7	7	5	6	5	6	5	6	9.4	9.4	9.4	126.23	1143	1143;1155	0	30.016	By MS/MS	By MS/MS	0.88584	1.113	16.087	5	0	Leave out requantified	0.78939	0.94108	0.96212	1.176	21.211	7.7758	3	2	0	0	Median	Median	6.1	8	342120000	195080000
A0A0B4LEH4;A1Z7K4	A0A0B4LEH4;A1Z7K4	1;1	1;1	1;1			;	2	1	1	1	1	0	1	0	1	0	6.6	6.6	6.6	25.145	226	226;227	0	3.9835	By MS/MS		NaN	NaN	NaN	0	0	Median	NaN	NaN	NaN	NaN	NaN	NaN	0	0	0	0	Median	Median	6.6	0	0	0
A0A0B4LEK8;A1Z813	A0A0B4LEK8;A1Z813	7;7	7;7	7;7		Sec24AB	;	2	7	7	7	6	6	6	6	6	6	7	7	7	127.06	1162	1162;1184	0	74.214	By MS/MS	By MS/MS	0.8465	1.1457	17.465	15	0	Leave out requantified	0.88327	0.8465	1.1327	1.1561	11.558	30.94	8	7	0	0	Leave out requantified	Leave out requantified	6.3	5.6	1616500000	845420000
A0A0B4LES3;Q9V9E3	A0A0B4LES3;Q9V9E3	31;31	31;31	31;31	Presequence protease, mitochondrial	CG3107	;	2	31	31	31	29	28	29	28	29	28	41.8	41.8	41.8	119.32	1034	1034;1034	0	323.31	By MS/MS	By MS/MS	0.73611	0.97137	12.156	92	0	Leave out requantified	0.72165	0.79125	0.96324	1.0678	16.338	15.394	43	49	0	0	Leave out requantified	Leave out requantified	40.1	38.9	15740000000	8809000000
A8DY62;A0A0B4LES9	A8DY62;A0A0B4LES9	1;1	1;1	1;1			;	2	1	1	1	0	1	0	1	0	1	14.8	14.8	14.8	27.038	237	237;243	0	39.771		By MS/MS	NaN	NaN	NaN	0	0	Median	NaN	NaN	NaN	NaN	NaN	NaN	0	0	0	0	Median	Median	0	14.8	28458000	28458000
Q7K4C2;A0A0B4LET0	Q7K4C2;A0A0B4LET0	1;1	1;1	1;1			;	2	1	1	1	1	0	1	0	1	0	5.5	5.5	5.5	58.043	509	509;543	0.00030755	3.146	By MS/MS		NaN	NaN	NaN	1	0	Median	NaN	NaN	NaN	NaN	NaN	NaN	1	0	0	0	Median	Median	5.5	0	62238000	29445000
A0A0B4LET2;Q9V979	A0A0B4LET2;Q9V979	3;3	3;3	3;3	Probable cytochrome P450 6u1	Cyp6u1	;	2	3	3	3	3	1	3	1	3	1	7	7	7	55.508	488	488;488	0	3.7451	By MS/MS	By MS/MS	NaN	NaN	NaN	1	0	Median	NaN	NaN	NaN	NaN	NaN	NaN	1	0	0	0	Median	Median	7	2.7	70441000	44497000
A0A0B4LEU2;Q9V9L1	A0A0B4LEU2;Q9V9L1	6;6	6;6	6;6	Probable cytochrome P450 6w1	Cyp6w1	;	2	6	6	6	4	4	4	4	4	4	13.8	13.8	13.8	59.32	514	514;514	0	21.828	By MS/MS	By MS/MS	0.26205	0.32201	23.51	5	0	Leave out requantified	0.26205	NaN	0.32201	NaN	18.255	NaN	4	1	0	0	Leave out requantified	Median	7.6	9.7	567580000	466390000
A0A0B4LEV2;Q26454	A0A0B4LEV2;Q26454	2;2	2;2	2;2	DNA replication licensing factor MCM4	dpa	;	2	2	2	2	0	2	0	2	0	2	2.8	2.8	2.8	96.609	866	866;866	0	18.747		By MS/MS	NaN	NaN	NaN	1	0	Median	NaN	NaN	NaN	NaN	NaN	NaN	0	1	0	0	Median	Median	0	2.8	79911000	24335000
A0A0B4LEV3;Q7JWR9	A0A0B4LEV3;Q7JWR9	14;14	14;14	14;14	Zinc finger CCCH domain-containing protein 15 homolog	CG8635	;	2	14	14	14	13	13	13	13	13	13	36.4	36.4	36.4	45.291	404	404;404	0	323.31	By MS/MS	By MS/MS	0.87066	1.1423	17.336	40	0	Leave out requantified	0.91593	0.85886	1.1659	1.1564	43.661	19.448	18	22	0	0	Leave out requantified	Leave out requantified	31.2	36.1	7273700000	3470700000
A0A0B4LEV8;A1Z7A8	A0A0B4LEV8;A1Z7A8	2;2	2;2	2;2		coil	;	2	2	2	2	1	2	1	2	1	2	4.3	4.3	4.3	70.458	633	633;634	0	13.926	By MS/MS	By MS/MS	NaN	NaN	NaN	0	0	Median	NaN	NaN	NaN	NaN	NaN	NaN	0	0	0	0	Median	Median	1.9	4.3	0	0
A0A0B4LEW1;B7YZT7	A0A0B4LEW1;B7YZT7	13;13	13;13	5;5			;	2	13	13	5	12	9	12	9	5	3	16.3	16.3	7.3	143.05	1257	1257;1269	0	77.213	By MS/MS	By MS/MS	0.76495	0.92851	17.441	6	0	Leave out requantified	0.76495	NaN	0.92851	NaN	12.146	NaN	5	1	0	0	Leave out requantified	Median	16.3	8.9	313690000	173040000
A0A0B4LEW9;Q9V4U7	A0A0B4LEW9;Q9V4U7	7;7	6;6	6;6	Probable cytochrome P450 6a14	Cyp6a14	;	2	7	6	6	4	6	3	5	3	5	18.1	16.3	16.3	58.232	509	509;509	0	15.219	By MS/MS	By MS/MS	0.62944	0.76097	43.077	2	0	Median	NaN	NaN	NaN	NaN	NaN	NaN	1	1	0	0	Median	Median	11.6	15.1	215420000	160710000
A0A0B4LEX6;A1Z920;A1Z921	A0A0B4LEX6;A1Z920;A1Z921	2;2;1	2;2;1	2;2;1		fra	;;	3	2	2	2	2	1	2	1	2	1	1.8	1.8	1.8	167.66	1517	1517;1526;1375	0	4.9158	By MS/MS	By MS/MS	NaN	NaN	NaN	0	0	Median	NaN	NaN	NaN	NaN	NaN	NaN	0	0	0	0	Median	Median	1.8	0.7	0	0
A0A0B4LEY6;Q94518	A0A0B4LEY6;Q94518	8;8	8;8	8;8	Nascent polypeptide-associated complex subunit alpha	Nacalpha	;	2	8	8	8	8	8	8	8	8	8	59	59	59	23.021	217	217;217	0	323.31	By MS/MS	By MS/MS	1.1152	1.5097	21.287	132	0	Leave out requantified	1.2022	1.0686	1.6119	1.451	10.693	19.379	68	64	0	0	Leave out requantified	Leave out requantified	59	59	57655000000	25405000000
A0A0B4LEY9;Q9V411	A0A0B4LEY9;Q9V411	14;14	14;14	14;14	Nucleolar GTP-binding protein 1;Probable nucleolar GTP-binding protein 1	Non1;CG8801	;	2	14	14	14	12	10	12	10	12	10	27.9	27.9	27.9	75.351	652	652;652	0	36.072	By MS/MS	By MS/MS	1.0903	1.3668	22.211	29	0	Leave out requantified	1.1225	1.0089	1.3849	1.349	22.736	14.714	18	11	0	0	Leave out requantified	Leave out requantified	24.4	18.3	1618000000	730100000
A8DY82;E2QCN4;A8DY80;A8DY81;A0A0B4LEZ3	A8DY82;E2QCN4;A8DY80;A8DY81;A0A0B4LEZ3	16;16;16;16;16	16;16;16;16;16	16;16;16;16;16		Not1	;;;;	5	16	16	16	14	10	14	10	14	10	11.1	11.1	11.1	249.76	2220	2220;2492;2503;2505;2511	0	196.64	By MS/MS	By MS/MS	1.0564	1.3222	10.935	36	0	Leave out requantified	1.0725	1.0404	1.3134	1.3466	12.877	14.015	15	21	0	0	Leave out requantified	Leave out requantified	9.1	7.3	2359400000	1042900000
A0A0B4LF14	A0A0B4LF14	5	1	1		Pal1		1	5	1	1	5	2	1	1	1	1	12.3	1.8	1.8	56.052	511	511	0	4.9178	By MS/MS	By MS/MS	NaN	NaN	NaN	0	0	Median	NaN	NaN	NaN	NaN	NaN	NaN	0	0	0	0	Median	Median	12.3	5.5	0	0
A0A0B4LF15;E1JH18;B7YZU5;B7YZU4	A0A0B4LF15;E1JH18;B7YZU5;B7YZU4	2;2;2;2	2;2;2;2	2;2;2;2		Camta	;;;	4	2	2	2	2	1	2	1	2	1	1.7	1.7	1.7	217.19	1988	1988;2004;2005;2044	0.00045106	2.6634	By MS/MS	By MS/MS	1.0438	1.2932	15.679	2	0	Median	1.0438	NaN	1.2932	NaN	15.679	NaN	2	0	0	0	Median	Median	1.7	0.6	112530000	55395000
A0A0B4LF26;Q7K550	A0A0B4LF26;Q7K550	9;9	9;9	9;9	Eukaryotic translation initiation factor 3 subunit J	Adam	;	2	9	9	9	8	9	8	9	8	9	53.4	53.4	53.4	26.567	236	236;236	0	323.31	By MS/MS	By MS/MS	0.87257	1.1013	11.339	29	0	Leave out requantified	0.9034	0.77017	1.1725	1.0789	14.564	11.74	12	17	0	0	Leave out requantified	Leave out requantified	47.9	53.4	6359900000	3332900000
A0A0B4LF45;P82712;Q7KR10	A0A0B4LF45;P82712;Q7KR10	11;11;9	11;11;9	11;11;9	Probable cytochrome P450 12d1 proximal, mitochondrial;Probable cytochrome P450 12d1 distal, mitochondrial	Cyp12d1-p;Cyp12d1-d	;;	3	11	11	11	7	7	7	7	7	7	29.6	29.6	29.6	60.21	521	521;521;521	0	42.123	By MS/MS	By MS/MS	0.32374	0.41696	27.066	12	0	Leave out requantified	0.32295	0.50861	0.41418	0.67834	11.09	26.328	7	5	0	0	Leave out requantified	Leave out requantified	20.3	15.2	1556300000	1146600000
A0A0B4LF54;Q9V770	A0A0B4LF54;Q9V770	3;3	1;1	1;1	Probable cytochrome P450 6a17	Cyp6a17	;	2	3	1	1	3	3	1	1	1	1	10.2	6	6	58.208	501	501;501	0	20.116	By MS/MS	By MS/MS	0.6622	0.90138	19.963	2	0	Median	NaN	NaN	NaN	NaN	NaN	NaN	1	1	0	0	Median	Median	10.2	10.2	725450000	423570000
A0A0B4LF57;P62152	A0A0B4LF57;P62152	7;7	7;7	7;7	Calmodulin	Cam	;	2	7	7	7	7	5	7	5	7	5	69.1	69.1	69.1	16.81	149	149;149	0	323.31	By MS/MS	By MS/MS	0.81925	1.087	12.145	28	0	Leave out requantified	0.8181	0.81848	1.0725	1.1028	14.603	14.326	13	15	0	0	Leave out requantified	Leave out requantified	69.1	45.6	15148000000	7677400000
A0A0B4LF59;Q7KN79	A0A0B4LF59;Q7KN79	2;2	2;2	2;2	Protein LTV1 homolog	CG7686	;	2	2	2	2	0	2	0	2	0	2	10.1	10.1	10.1	57.223	493	493;493	0	14.25		By MS/MS	NaN	NaN	NaN	0	0	Median	NaN	NaN	NaN	NaN	NaN	NaN	0	0	0	0	Median	Median	0	10.1	12365000	0
A0A0B4LF60;A0A0B4LFD7;Q7JQG5	A0A0B4LF60;A0A0B4LFD7;Q7JQG5	1;1;1	1;1;1	1;1;1		ckn	;;	3	1	1	1	1	1	1	1	1	1	1.4	1.4	1.4	69.227	642	642;845;924	0	7.5463	By MS/MS	By MS/MS	NaN	NaN	NaN	0	0	Median	NaN	NaN	NaN	NaN	NaN	NaN	0	0	0	0	Median	Median	1.4	1.4	0	0
A0A0B4LF64;P47948	A0A0B4LF64;P47948	6;6	4;4	4;4	Troponin C, isoform 2	TpnC47D	;	2	6	4	4	6	6	4	4	4	4	49.7	36.8	36.8	17.883	155	155;155	0	69.821	By MS/MS	By MS/MS	0.65091	0.84792	13.943	22	0	Leave out requantified	0.73441	0.57842	0.94163	0.78083	9.9298	5.3821	12	10	0	0	Leave out requantified	Leave out requantified	49.7	49.7	4533500000	2618400000
A0A0B4LF74;Q960H8;A0A0B4LG85;Q7JR69	A0A0B4LF74;Q960H8;A0A0B4LG85;Q7JR69	3;3;3;3	3;3;3;3	3;3;3;3		Cpr49Ac	;;;	4	3	3	3	3	3	3	3	3	3	27.4	27.4	27.4	32.872	285	285;294;315;324	0	26.138	By MS/MS	By MS/MS	1.2014	1.5423	44.002	7	0	Leave out requantified	1.024	1.1168	1.3265	1.4735	26.729	44.8	3	4	0	0	Median	Leave out requantified	27.4	27.4	1730000000	649790000
A0A0B4LF75;Q6AWJ9	A0A0B4LF75;Q6AWJ9	4;4	4;4	4;4	Tyrosine-protein kinase-like otk	otk	;	2	4	4	4	3	2	3	2	3	2	6	6	6	113	1019	1019;1033	0	5.6174	By MS/MS	By MS/MS	NaN	NaN	NaN	1	0	Median	NaN	NaN	NaN	NaN	NaN	NaN	0	1	0	0	Median	Median	3.2	3.6	1129300000	732420000
A0A0B4LF82;Q5U0Y0;A0A0B4K765;A0A0B4LF93;A1Z928;A1Z927;A0A126GUN9	A0A0B4LF82;Q5U0Y0;A0A0B4K765;A0A0B4LF93;A1Z928;A1Z927;A0A126GUN9	22;21;21;20;20;20;20	22;21;21;20;20;20;20	22;21;21;20;20;20;20		Sin3A	;;;;;;	7	22	22	22	18	14	18	14	18	14	21.3	21.3	21.3	220.36	2060	2060;2062;2066;1747;1751;1776;1786	0	323.31	By MS/MS	By MS/MS	0.98934	1.3146	21.493	27	0	Leave out requantified	1.0059	0.98934	1.2864	1.3146	23.499	25.996	16	11	0	0	Leave out requantified	Leave out requantified	17.9	13.9	4170700000	2228500000
A0A0B4LGC0;A0A0B4LF88;Q9V6K1	A0A0B4LGC0;A0A0B4LF88;Q9V6K1	42;42;41	42;42;41	42;42;41	Tripeptidyl-peptidase 2	TppII	;;	3	42	42	42	36	37	36	37	36	37	47.7	47.7	47.7	148.91	1354	1354;1375;1441	0	323.31	By MS/MS	By MS/MS	0.98324	1.2914	17.037	175	0	Leave out requantified	1.0472	0.91181	1.3246	1.2181	18.121	15.978	89	86	0	0	Leave out requantified	Leave out requantified	42.1	38.4	44137000000	21229000000
A0A0B4LF89;A0A0B4LG91;Q8WSF3	A0A0B4LF89;A0A0B4LG91;Q8WSF3	2;2;2	2;2;2	2;2;2	Beta-hexosaminidase;Probable beta-hexosaminidase fdl	fdl	;;	3	2	2	2	0	2	0	2	0	2	3	3	3	75.485	660	660;672;660	0	3.8526		By MS/MS	1.2004	1.5653	1.3753	2	0	Median	NaN	1.2004	NaN	1.5653	NaN	1.3753	0	2	0	0	Median	Median	0	3	189250000	79625000
A0A0B4LF92;A1Z9A2	A0A0B4LF92;A1Z9A2	4;4	4;4	4;4	UPF0587 protein CG4646	CG4646	;	2	4	4	4	4	3	4	3	4	3	39.9	39.9	39.9	18.605	163	163;163	0	48.987	By MS/MS	By MS/MS	0.84096	1.1045	14.34	13	0	Leave out requantified	0.86522	0.8924	1.0586	1.2243	18.186	18.94	6	7	0	0	Leave out requantified	Leave out requantified	39.9	24.5	1334500000	721370000
A0A0B4LF95;A1Z944;A1Z942;A1Z943;E1JH47;Q7JQK6;A0A0B4LGA3;Q961I1;Q1RL13	A0A0B4LF95;A1Z944;A1Z942;A1Z943;E1JH47;Q7JQK6;A0A0B4LGA3;Q961I1;Q1RL13	12;12;9;9;9;9;9;9;9	12;12;9;9;9;9;9;9;9	3;3;0;0;0;0;0;0;0		nemy	;;;;;;;;	9	12	12	3	11	10	11	10	2	2	29.8	29.8	5.9	80.73	727	727;737;648;658;701;706;712;716;775	0	275.45	By MS/MS	By MS/MS	0.9706	1.2637	8.0687	34	0	Leave out requantified	0.96494	1.041	1.2443	1.3896	13.109	18.209	17	17	0	0	Leave out requantified	Leave out requantified	27.5	24.2	5625200000	2845400000
A0A0B4LF97;Q0E961	A0A0B4LF97;Q0E961	1;1	1;1	1;1	Transporter	bdg	;	2	1	1	1	0	1	0	1	0	1	1.3	1.3	1.3	146.53	1330	1330;1331	0.00030665	3.0948		By MS/MS	NaN	NaN	NaN	0	0	Median	NaN	NaN	NaN	NaN	NaN	NaN	0	0	0	0	Median	Median	0	1.3	0	0
A0A0B4LFA6;Q7K2G1	A0A0B4LFA6;Q7K2G1	13;12	13;12	12;11	Proteasomal ubiquitin receptor ADRM1 homolog	Rpn13	;	2	13	13	12	13	9	13	9	12	8	49.8	49.8	47.9	45.555	424	424;389	0	323.31	By MS/MS	By MS/MS	0.99928	1.2991	15.497	59	0	Leave out requantified	1.0447	0.90987	1.3088	1.2472	16.234	9.87	35	24	0	0	Leave out requantified	Leave out requantified	49.8	36.1	12036000000	5647800000
A0A0B4LFB3;Q7JVI3	A0A0B4LFB3;Q7JVI3	17;17	17;17	17;17	Eukaryotic translation initiation factor 3 subunit M	Tango7	;	2	17	17	17	16	14	16	14	16	14	64.1	64.1	64.1	44.086	387	387;387	0	323.31	By MS/MS	By MS/MS	0.98914	1.2883	13.485	83	0	Leave out requantified	0.92953	0.94626	1.2443	1.279	15.533	9.1715	40	43	0	0	Leave out requantified	Leave out requantified	59.9	52.5	28907000000	13949000000
A0A0B4LFB8;Q95U20;A0A0B4LGF5;A1Z9N0;A0A0B4LF33	A0A0B4LFB8;Q95U20;A0A0B4LGF5;A1Z9N0;A0A0B4LF33	36;36;36;36;19	36;36;36;36;19	36;36;36;36;19		Opa1	;;;;	5	36	36	36	33	31	33	31	33	31	56.9	56.9	56.9	106.93	930	930;933;969;972;622	0	323.31	By MS/MS	By MS/MS	0.69734	0.94946	10.598	163	0	Leave out requantified	0.71509	0.69895	0.94648	0.97769	13.471	13.966	95	68	0	0	Leave out requantified	Leave out requantified	54	45.5	42276000000	23268000000
A0A0B4LFC0;A1Z9P3	A0A0B4LFC0;A1Z9P3	6;6	6;6	6;6	Protein Shroom	Shroom	;	2	6	6	6	6	5	6	5	6	5	4.7	4.7	4.7	172.71	1576	1576;1576	0	16.873	By MS/MS	By MS/MS	0.87543	1.0627	19.845	3	0	Plateau	0.82791	NaN	0.96117	NaN	14.207	NaN	2	1	0	0	Median	Median	4.7	3.8	100570000	56392000
A8DYD3;A1Z9M3;B7YZE6;A0A0B4LFC7;A8DYD2;A8DYD1;A1Z9M4;A0A0B4LF29;Q7KHK4;A0A126GUP1	A8DYD3;A1Z9M3;B7YZE6;A0A0B4LFC7;A8DYD2;A8DYD1;A1Z9M4;A0A0B4LF29;Q7KHK4;A0A126GUP1	6;6;6;6;6;6;5;5;5;5	6;6;6;6;6;6;5;5;5;5	6;6;6;6;6;6;5;5;5;5		cg	;;;;;;;;;	10	6	6	6	5	5	5	5	5	5	10.8	10.8	10.8	83.644	770	770;772;773;780;825;837;629;665;671;686	0	294.88	By MS/MS	By MS/MS	0.99049	1.264	4.042	13	0	Leave out requantified	0.96704	1.2295	1.1757	1.6625	7.1351	17.079	10	3	0	0	Leave out requantified	Plateau	9	9.2	824030000	335560000
A0A0B4LFD0;A1ZAI3	A0A0B4LFD0;A1ZAI3	3;3	3;3	3;3	Putative fatty acyl-CoA reductase CG8303	CG8303	;	2	3	3	3	2	2	2	2	2	2	10.1	10.1	10.1	61.893	543	543;543	0	40.125	By MS/MS	By MS/MS	0.84272	1.0828	3.2368	8	0	Leave out requantified	0.81148	0.89898	1.034	1.1626	10.711	10.058	4	4	0	0	Leave out requantified	Leave out requantified	8.7	4.1	791490000	429380000
A0A0B4LFD2;P29845	A0A0B4LFD2;P29845	39;39	39;39	39;39	Heat shock 70 kDa protein cognate 5	Hsc70-5	;	2	39	39	39	37	36	37	36	37	36	69.4	69.4	69.4	74.065	686	686;686	0	323.31	By MS/MS	By MS/MS	0.83277	1.1462	9.6062	403	0	Leave out requantified	0.84714	0.81396	1.133	1.1351	9.5268	10.888	189	214	0	0	Leave out requantified	Leave out requantified	69.2	64.1	223490000000	113560000000
A0A0B4LFD9;Q8T3U2	A0A0B4LFD9;Q8T3U2	8;8	8;8	8;8	40S ribosomal protein S23	RpS23	;	2	8	8	8	8	8	8	8	8	8	65	65	65	16.016	143	143;143	0	323.31	By MS/MS	By MS/MS	1.0233	1.4051	8.7119	152	0	Leave out requantified	1.0956	0.99851	1.4702	1.4148	15.011	9.2917	67	85	0	0	Leave out requantified	Leave out requantified	65	65	106860000000	50635000000
A0A0B4LFE1;Q7K5M2	A0A0B4LFE1;Q7K5M2	5;5	5;5	5;5			;	2	5	5	5	3	3	3	3	3	3	39.5	39.5	39.5	23.681	210	210;224	0	66.672	By MS/MS	By MS/MS	0.93344	1.2075	22.803	11	0	Leave out requantified	1.0585	0.91436	1.3067	1.2376	25.58	14.649	7	4	0	0	Leave out requantified	Leave out requantified	20	24.3	619840000	298470000
A0A0B4LFE6;A1Z9W4;A0A0B4LFF9;A0A0B4LF47;E1JH68	A0A0B4LFE6;A1Z9W4;A0A0B4LFF9;A0A0B4LF47;E1JH68	6;6;5;5;3	6;6;5;5;3	6;6;5;5;3		Inr-a	;;;;	5	6	6	6	5	4	5	4	5	4	6.3	6.3	6.3	211.93	1945	1945;1953;1839;1850;573	0	41.954	By MS/MS	By MS/MS	0.92998	1.1297	12.484	2	0	Median	NaN	NaN	NaN	NaN	NaN	NaN	1	1	0	0	Median	Median	5.1	4.3	39361000	21196000
A0A0B4LFH2;Q7JUP3	A0A0B4LFH2;Q7JUP3	6;6	6;6	6;6		casp	;	2	6	6	6	5	4	5	4	5	4	11.4	11.4	11.4	77.927	690	690;695	0	60.639	By MS/MS	By MS/MS	1.032	1.3026	15.726	8	0	Leave out requantified	1.2019	1.0882	1.4692	1.3366	19.591	13.151	3	5	0	0	Leave out requantified	Leave out requantified	10.1	7	688290000	339130000
A0A0B4LFH8	A0A0B4LFH8	30	1	1		ATPCL		1	30	1	1	30	26	1	1	1	1	41.1	3.2	3.2	119.82	1096	1096	0	28.933	By MS/MS	By MS/MS	NaN	NaN	NaN	0	0	Median	NaN	NaN	NaN	NaN	NaN	NaN	0	0	0	0	Median	Median	41.1	37.1	0	0
A0A0B4LFI7;A8DWJ8	A0A0B4LFI7;A8DWJ8	4;4	4;4	4;4		Nox	;	2	4	4	4	3	3	3	3	3	3	3.9	3.9	3.9	145.78	1282	1282;1340	0	18.598	By MS/MS	By MS/MS	NaN	NaN	NaN	0	0	Median	NaN	NaN	NaN	NaN	NaN	NaN	0	0	0	0	Median	Median	2.8	3.2	14280000	0
A0A0B4LFJ1;Q23997	A0A0B4LFJ1;Q23997	22;22	22;22	21;21	Chitinase-like protein CG5210	CG5210	;	2	22	22	21	21	20	21	20	20	19	66.6	66.6	64.8	50.354	452	452;452	0	323.31	By MS/MS	By MS/MS	0.91699	1.2439	13.201	237	0	Leave out requantified	0.97806	0.82065	1.2826	1.1778	9.7979	13.563	123	114	0	0	Leave out requantified	Leave out requantified	66.6	61.5	103610000000	52001000000
A0A0B4LFJ8;A1ZAU6	A0A0B4LFJ8;A1ZAU6	2;2	2;2	2;2		CG4853-RA	;	2	2	2	2	2	1	2	1	2	1	4.1	4.1	4.1	78.448	704	704;709	0	36.69	By MS/MS	By MS/MS	NaN	NaN	NaN	0	0	Median	NaN	NaN	NaN	NaN	NaN	NaN	0	0	0	0	Median	Median	4.1	2	2630900	0
A0A0B4LFK0;Q9V7S5	A0A0B4LFK0;Q9V7S5	3;2	3;2	3;2	Putative inorganic phosphate cotransporter	Picot	;	2	3	3	3	2	3	2	3	2	3	5.6	5.6	5.6	56.277	516	516;529	0	4.1082	By MS/MS	By MS/MS	0.52466	0.69077	1.4015	5	0	Leave out requantified	0.51998	0.60252	0.68396	0.81325	4.8239	19.827	3	2	0	0	Median	Median	3.9	5.6	548530000	357350000
A0A0B4LFL2;A1ZAX1	A0A0B4LFL2;A1ZAX1	23;23	23;23	23;23	Eukaryotic translation initiation factor 3 subunit C	eIF3-S8	;	2	23	23	23	21	22	21	22	21	22	32.9	32.9	32.9	105.65	910	910;910	0	323.31	By MS/MS	By MS/MS	0.99121	1.3634	13.472	96	0	Leave out requantified	0.99122	0.98267	1.346	1.3861	15.459	12.89	49	47	0	0	Leave out requantified	Leave out requantified	31.1	31	31441000000	15246000000
A0A0B4LFL3;O96827	A0A0B4LFL3;O96827	14;14	14;14	14;14	Probable elongation factor 1-beta	Ef1beta	;	2	14	14	14	14	13	14	13	14	13	68.5	68.5	68.5	24.247	222	222;222	0	323.31	By MS/MS	By MS/MS	1.0077	1.378	11.384	149	0	Leave out requantified	1.0526	0.98425	1.4255	1.3245	15.536	11.643	79	70	0	0	Leave out requantified	Leave out requantified	68.5	64.9	100160000000	45574000000
A0A0B4LFL6;Q8T017	A0A0B4LFL6;Q8T017	2;2	2;2	2;2		Dhit	;	2	2	2	2	2	2	2	2	2	2	14	14	14	29.465	271	271;274	0	84.643	By MS/MS	By MS/MS	0.86193	1.1421	8.2359	3	0	Plateau	0.78219	NaN	0.99241	NaN	1.082	NaN	2	1	0	0	Median	Median	14	14	335220000	174660000
A0A0B4LFM0;P41044	A0A0B4LFM0;P41044	17;17	17;17	17;17	Calbindin-32	Cbp53E	;	2	17	17	17	17	17	17	17	17	17	74.8	74.8	74.8	35.717	310	310;310	0	323.31	By MS/MS	By MS/MS	0.82884	1.1059	12.88	120	0	Leave out requantified	0.7919	0.84924	1.018	1.171	16.539	15.234	66	54	0	0	Leave out requantified	Leave out requantified	74.8	74.8	47384000000	24214000000
A0A0B4LFM3;Q8SZT8;A1ZAH6	A0A0B4LFM3;Q8SZT8;A1ZAH6	2;2;2	2;2;2	2;2;2			;;	3	2	2	2	2	1	2	1	2	1	5.1	5.1	5.1	60.497	533	533;551;577	0.00030869	3.2021	By MS/MS	By MS/MS	0.56898	0.68475	42.98	4	0	Leave out requantified	0.6862	NaN	0.92293	NaN	34.938	NaN	3	1	0	0	Median	Median	5.1	1.5	317470000	179790000
A0A0B4LFP2;Q9W5T4	A0A0B4LFP2;Q9W5T4	5;5	5;5	5;5			;	2	5	5	5	4	5	4	5	4	5	10.3	10.3	10.3	68.935	622	622;717	0	61.813	By MS/MS	By MS/MS	0.93486	1.1452	12.366	13	0	Leave out requantified	1.0101	0.86752	1.2217	1.1452	5.8923	22.36	6	7	0	0	Leave out requantified	Leave out requantified	7.7	10.3	1208000000	629390000
A0A0B4LFP4;A8DYH2	A0A0B4LFP4;A8DYH2	4;4	4;4	4;4	Ubiquitin-fold modifier 1	CG34191	;	2	4	4	4	4	4	4	4	4	4	66.7	66.7	66.7	9.4378	87	87;87	0	323.31	By MS/MS	By MS/MS	0.81479	1.0889	1.1474	24	0	Leave out requantified	0.84842	0.79469	1.1731	1.0865	6.3732	2.4948	10	14	0	0	Leave out requantified	Leave out requantified	66.7	66.7	5903800000	2896000000
A0A0B4LFP7;A0A0B4LFW8	A0A0B4LFP7;A0A0B4LFW8	16;15	1;0	1;0		tn	;	2	16	1	1	14	13	1	1	1	1	29	2.4	2.4	134.23	1248	1248;1277	0	69.084	By MS/MS	By MS/MS	NaN	NaN	NaN	0	0	Median	NaN	NaN	NaN	NaN	NaN	NaN	0	0	0	0	Median	Median	24.8	23.6	0	0
A0A0B4LFQ2;Q7JRJ9	A0A0B4LFQ2;Q7JRJ9	2;1	2;1	2;1		Incenp	;	2	2	2	2	1	1	1	1	1	1	3.1	3.1	3.1	83.408	754	754;755	1	-2	By MS/MS	By MS/MS	NaN	NaN	NaN	1	0	Median	NaN	NaN	NaN	NaN	NaN	NaN	1	0	0	0	Median	Median	1.6	1.5	3278200	1614600
A0A0B4LFQ3;A1ZBH8;A0A0B4LGY8;A0A0B4LFV0;A1ZBH7	A0A0B4LFQ3;A1ZBH8;A0A0B4LGY8;A0A0B4LFV0;A1ZBH7	10;10;10;10;10	10;10;10;10;10	10;10;10;10;10	Mitogen-activated protein kinase kinase kinase kinase	hppy	;;;;	5	10	10	10	8	5	8	5	8	5	19.8	19.8	19.8	103.64	934	934;947;968;1205;1218	0	109.35	By MS/MS	By MS/MS	0.84378	1.0786	22.587	6	0	Leave out requantified	0.94167	0.79224	1.112	1.0381	27.871	27.561	2	4	0	0	Median	Leave out requantified	17.2	8.9	390840000	230630000
A0A0B4LFR0	A0A0B4LFR0	1	1	1				1	1	1	1	1	1	1	1	1	1	6.1	6.1	6.1	16.807	147	147	0	4.9244	By MS/MS	By MS/MS	NaN	NaN	NaN	0	0	Median	NaN	NaN	NaN	NaN	NaN	NaN	0	0	0	0	Median	Median	6.1	6.1	0	0
A0A0B4LFR4;Q7K110	A0A0B4LFR4;Q7K110	21;21	21;21	21;21		OstDelta	;	2	21	21	21	21	17	21	17	21	17	45	45	45	69.1	633	633;634	0	323.31	By MS/MS	By MS/MS	0.8468	1.1207	10.365	110	0	Leave out requantified	0.86357	0.80496	1.1092	1.0956	10.003	11.557	56	54	0	0	Leave out requantified	Leave out requantified	45	32.2	34897000000	18031000000
A1Z792;A1Z791;A0A0B4LFS0	A1Z792;A1Z791;A0A0B4LFS0	1;1;1	1;1;1	1;1;1		CG12769-RA	;;	3	1	1	1	1	0	1	0	1	0	2.7	2.7	2.7	74.586	702	702;706;713	0	7.6689	By MS/MS		NaN	NaN	NaN	0	0	Median	NaN	NaN	NaN	NaN	NaN	NaN	0	0	0	0	Median	Median	2.7	0	0	0
A0A0B4LFS2;Q9V818	A0A0B4LFS2;Q9V818	1;1	1;1	1;1	Probable G-protein coupled receptor Mth-like 3	mthl3	;	2	1	1	1	1	1	1	1	1	1	3.7	3.7	3.7	58.756	511	511;511	0	19.777	By MS/MS	By MS/MS	NaN	NaN	NaN	0	0	Median	NaN	NaN	NaN	NaN	NaN	NaN	0	0	0	0	Median	Median	3.7	3.7	0	0
A0A0B4LFS3;Q8SX68	A0A0B4LFS3;Q8SX68	7;7	7;7	7;7	Uncharacterized protein CG10915	CG10915	;	2	7	7	7	5	6	5	6	5	6	20.4	20.4	20.4	65.421	609	609;609	0	55.985	By MS/MS	By MS/MS	0.82128	1.0093	12.264	11	0	Leave out requantified	0.87342	0.91061	1.055	1.2425	29.087	17.757	5	6	0	0	Leave out requantified	Leave out requantified	15.6	15.3	1009100000	590170000
A0A0B4LFT2;Q27606	A0A0B4LFT2;Q27606	16;16	16;16	10;10	Cytochrome P450 4e2	Cyp4e2	;	2	16	16	10	15	14	15	14	9	9	44.3	44.3	26.8	60.692	526	526;526	0	269.98	By MS/MS	By MS/MS	0.73246	0.92603	16.023	62	0	Leave out requantified	0.75794	0.66103	0.95257	0.89681	23.557	19.15	29	33	0	0	Leave out requantified	Leave out requantified	42.4	36.7	9289800000	5181900000
A0A0B4LFT7;P13002	A0A0B4LFT7;P13002	4;4	4;4	2;2	Protein grainyhead	grh	;	2	4	4	2	3	3	3	3	2	1	5.9	5.9	4.2	116.07	1063	1063;1333	0	12.829	By MS/MS	By MS/MS	NaN	NaN	NaN	0	0	Median	NaN	NaN	NaN	NaN	NaN	NaN	0	0	0	0	Median	Median	5.3	4.9	38876000	0
A0A0B4LFU0;Q8SZV0	A0A0B4LFU0;Q8SZV0	1;1	1;1	1;1			;	2	1	1	1	0	1	0	1	0	1	3.7	3.7	3.7	56.786	508	508;617	1	-2		By MS/MS	NaN	NaN	NaN	1	0	Median	NaN	NaN	NaN	NaN	NaN	NaN	0	1	0	0	Median	Median	0	3.7	45501000	31994000
Q6NLM8;A0A0B4LFU3	Q6NLM8;A0A0B4LFU3	1;1	1;1	1;1		sano	;	2	1	1	1	1	1	1	1	1	1	1.9	1.9	1.9	84.901	778	778;911	0	4.06	By MS/MS	By MS/MS	NaN	NaN	NaN	0	0	Median	NaN	NaN	NaN	NaN	NaN	NaN	0	0	0	0	Median	Median	1.9	1.9	0	0
A0A0B4LFU5;Q8IGJ0	A0A0B4LFU5;Q8IGJ0	13;13	13;13	13;13	Protein EFR3 homolog cmp44E	stmA	;	2	13	13	13	12	11	12	11	12	11	23.1	23.1	23.1	90.909	808	808;834	0	39.732	By MS/MS	By MS/MS	0.8256	1.0439	19.417	24	0	Leave out requantified	0.80917	0.82341	0.99879	1.0945	22.673	11.917	13	11	0	0	Leave out requantified	Leave out requantified	20.4	19.2	1913900000	1012200000
A0A0B4LFU6;A0A0B4LGY4;Q7K173;A1ZBH0;A1ZBG9	A0A0B4LFU6;A0A0B4LGY4;Q7K173;A1ZBH0;A1ZBG9	12;12;12;12;12	12;12;12;12;12	12;12;12;12;12	Beta-glucuronidase	CG15117-RB	;;;;	5	12	12	12	12	9	12	9	12	9	23.4	23.4	23.4	71.553	623	623;648;656;656;670	0	163.47	By MS/MS	By MS/MS	0.71532	0.89868	9.4235	68	0	Leave out requantified	0.70831	0.71557	0.89383	0.94582	7.5485	11.868	44	24	0	0	Leave out requantified	Leave out requantified	23.4	18.5	5830500000	3310600000
Q6NN22;A0A0B4LFV4	Q6NN22;A0A0B4LFV4	4;4	2;2	2;2		Rgk2	;	2	4	2	2	4	3	2	1	2	1	4.3	3	3	80.877	740	740;742	0	5.9132	By MS/MS	By MS/MS	NaN	NaN	NaN	0	0	Median	NaN	NaN	NaN	NaN	NaN	NaN	0	0	0	0	Median	Median	4.3	4.3	0	0
A0A0B4LGV3;A0A0B4LFV9;A1ZAV3	A0A0B4LGV3;A0A0B4LFV9;A1ZAV3	3;3;3	3;3;3	3;3;3		MESR4	;;	3	3	3	3	3	2	3	2	3	2	2.1	2.1	2.1	238.91	2151	2151;2169;2171	0	22.319	By MS/MS	By MS/MS	NaN	NaN	NaN	0	0	Median	NaN	NaN	NaN	NaN	NaN	NaN	0	0	0	0	Median	Median	2.1	1.6	0	0
A0A0B4LFW0;A1ZBK9	A0A0B4LFW0;A1ZBK9	1;1	1;1	1;1		Arl6	;	2	1	1	1	1	1	1	1	1	1	6	6	6	22.659	201	201;202	0.0044362	1.653	By MS/MS	By MS/MS	NaN	NaN	NaN	1	0	Median	NaN	NaN	NaN	NaN	NaN	NaN	0	1	0	0	Median	Median	6	6	150020000	25303000
A0A0B4LFW1;A8DYI4;A8DYI5;Q4QQA7	A0A0B4LFW1;A8DYI4;A8DYI5;Q4QQA7	8;7;7;4	1;0;0;0	1;0;0;0		Sik3	;;;	4	8	1	1	7	6	1	0	1	0	7.9	1.4	1.4	157.89	1468	1468;1379;1382;702	0.00030893	3.229	By MS/MS	By matching	NaN	NaN	NaN	0	0	Median	NaN	NaN	NaN	NaN	NaN	NaN	0	0	0	0	Median	Median	7.2	4.9	0	0
A0A0B4LFW3;Q7K088	A0A0B4LFW3;Q7K088	6;6	6;6	6;6		Obp56e	;	2	6	6	6	6	4	6	4	6	4	55	55	55	14.073	131	131;132	0	95.749	By MS/MS	By MS/MS	0.52587	0.74044	7.3244	15	0	Leave out requantified	0.50126	0.54419	0.63018	0.78531	7.9298	12.437	8	7	0	0	Leave out requantified	Leave out requantified	55	35.1	9129900000	5804000000
A0A0B4LFW5;Q9W2J6;A0A0B4LG72;A0A0B4LG29;A0A0B4K7X5;E1JGQ3	A0A0B4LFW5;Q9W2J6;A0A0B4LG72;A0A0B4LG29;A0A0B4K7X5;E1JGQ3	11;9;9;9;9;8	11;9;9;9;9;8	11;9;9;9;9;8		Glycogenin	;;;;;	6	11	11	11	11	11	11	11	11	11	26.6	26.6	26.6	78.061	699	699;333;334;356;545;287	0	323.31	By MS/MS	By MS/MS	0.75424	0.97371	19.969	92	0	Leave out requantified	0.72096	0.73243	0.96992	0.97752	16.422	23.263	54	38	0	0	Leave out requantified	Leave out requantified	26.6	26.6	31078000000	17118000000
A0A0B4LFW6;A1Z7S0	A0A0B4LFW6;A1Z7S0	22;22	22;22	22;22		Rme-8	;	2	22	22	22	15	12	15	12	15	12	12.8	12.8	12.8	272.47	2407	2407;2408	0	291.07	By MS/MS	By MS/MS	0.90498	1.1607	27.78	22	0	Leave out requantified	0.88426	0.99168	1.1055	1.3564	35.905	16.483	13	9	0	0	Leave out requantified	Leave out requantified	8.5	7.9	1699000000	864220000
A0A0B4LFX0;Q8T4F7	A0A0B4LFX0;Q8T4F7	2;2	2;2	2;2	Protein enabled	ena	;	2	2	2	2	2	1	2	1	2	1	2.9	2.9	2.9	69.615	664	664;980	0	19.947	By MS/MS	By MS/MS	NaN	NaN	NaN	0	0	Median	NaN	NaN	NaN	NaN	NaN	NaN	0	0	0	0	Median	Median	2.9	1.8	0	0
Q8MLW2;A0A0B4LFX8;Q9NDJ2	Q8MLW2;A0A0B4LFX8;Q9NDJ2	4;4;4	4;4;4	4;4;4	Helicase domino	dom	;;	3	4	4	4	3	4	3	4	3	4	1.7	1.7	1.7	348.38	3183	3183;3233;3198	0	10.655	By MS/MS	By MS/MS	0.88516	1.0691	19.8	3	0	Median	NaN	0.82009	NaN	1.0253	NaN	5.9095	1	2	0	0	Median	Median	1.4	1.7	155780000	69318000
A0A0B4LFY2;Q7JW12	A0A0B4LFY2;Q7JW12	2;2	2;2	2;2	Thioredoxin-related transmembrane protein 2 homolog	CG11007	;	2	2	2	2	2	1	2	1	2	1	12.5	12.5	12.5	31.322	271	271;271	0	9.3715	By MS/MS	By MS/MS	0.96959	1.252	8.5753	9	0	Leave out requantified	0.9884	0.86878	1.2475	1.2172	9.0795	4.0679	6	3	0	0	Leave out requantified	Plateau	12.5	4.4	859440000	468770000
A0A0B4LFY9	A0A0B4LFY9	2	2	2				1	2	2	2	2	1	2	1	2	1	7.9	7.9	7.9	40.183	343	343	1	-2	By MS/MS	By MS/MS	0.52571	0.67807	21.06	2	0	Median	NaN	NaN	NaN	NaN	NaN	NaN	1	1	0	0	Median	Median	7.9	5.2	123960000	70891000
A0A0B4LFZ4	A0A0B4LFZ4	30	30	4		TER94		1	30	30	4	29	29	29	29	4	4	61.2	61.2	8.5	91.923	825	825	0	323.31	By MS/MS	By MS/MS	0.85946	1.2035	13.31	336	0	Leave out requantified	0.88612	0.83955	1.1964	1.1795	14.357	17.054	167	169	0	0	Leave out requantified	Leave out requantified	59.3	58.3	200200000000	99824000000
A0A0B4LG01;Q6NN55	A0A0B4LG01;Q6NN55	3;3	3;3	3;3		oys	;	2	3	3	3	2	2	2	2	2	2	7.7	7.7	7.7	78.742	702	702;722	0	24.293	By MS/MS	By MS/MS	0.53699	0.73673	16.527	2	0	Median	NaN	0.53699	NaN	0.73673	NaN	16.527	0	2	0	0	Median	Median	3.7	6.1	357490000	241790000
A0A0B4LG04;Q9V968	A0A0B4LG04;Q9V968	5;5	1;1	1;1	MIP18 family protein CG30152	CG30152	;	2	5	1	1	2	4	1	1	1	1	32.6	11.5	11.5	23.805	218	218;218	0	32.06	By MS/MS	By MS/MS	0.65627	0.8711	3.954	2	0	Median	NaN	NaN	NaN	NaN	NaN	NaN	1	1	0	0	Median	Median	16.1	28	350630000	196880000
A0A0B4LG05;P25823	A0A0B4LG05;P25823	33;33	33;33	33;33	Maternal protein tudor	tud	;	2	33	33	33	26	22	26	22	26	22	17.9	17.9	17.9	284.87	2512	2512;2515	0	274.97	By MS/MS	By MS/MS	0.91465	1.202	14.526	55	0	Leave out requantified	0.99172	0.87958	1.2109	1.1238	15.513	16.004	33	22	0	0	Leave out requantified	Leave out requantified	13.6	13.5	2927300000	1456200000
Q8MSJ9;A0A0B4LG18	Q8MSJ9;A0A0B4LG18	5;5	5;5	5;5			;	2	5	5	5	2	4	2	4	2	4	10.3	10.3	10.3	83.225	739	739;740	0	44.175	By MS/MS	By MS/MS	0.93918	1.165	24.053	2	0	Median	NaN	NaN	NaN	NaN	NaN	NaN	1	1	0	0	Median	Median	4.5	9.1	161170000	73866000
A0A0B4LG21;Q9W283	A0A0B4LG21;Q9W283	2;2	2;2	2;2		a	;	2	2	2	2	2	1	2	1	2	1	3.6	3.6	3.6	117.02	1087	1087;1329	0	28.389	By MS/MS	By MS/MS	NaN	NaN	NaN	0	0	Median	NaN	NaN	NaN	NaN	NaN	NaN	0	0	0	0	Median	Median	3.6	0.7	0	0
A0A0B4LG23;Q9V8R9;A0A0B4LFX4	A0A0B4LG23;Q9V8R9;A0A0B4LFX4	72;72;69	72;72;69	72;72;69	Protein 4.1 homolog	cora	;;	3	72	72	72	70	67	70	67	70	67	65.9	65.9	65.9	183.87	1696	1696;1698;1600	0	323.31	By MS/MS	By MS/MS	1.0028	1.3243	11.798	333	0	Leave out requantified	1.022	0.98877	1.3242	1.3473	12.647	11.904	165	168	0	0	Leave out requantified	Leave out requantified	65.4	61.8	128160000000	60357000000
A0A0B4LG34;A8DYM0	A0A0B4LG34;A8DYM0	1;1	1;1	1;1		Liprin-gamma	;	2	1	1	1	1	1	1	1	1	1	1	1	1	115.6	1082	1082;1152	0.00030326	2.8587	By MS/MS	By MS/MS	NaN	NaN	NaN	0	0	Median	NaN	NaN	NaN	NaN	NaN	NaN	0	0	0	0	Median	Median	1	1	0	0
A0A0B4LG36;Q06943	A0A0B4LG36;Q06943	5;5	5;5	5;5	High mobility group protein Z	HmgZ	;	2	5	5	5	4	4	4	4	4	4	57.7	57.7	57.7	12.656	111	111;111	0	70.549	By MS/MS	By MS/MS	0.89587	1.2056	5.8798	33	0	Leave out requantified	0.89386	0.91982	1.2142	1.2713	5.9733	9.6387	19	14	0	0	Leave out requantified	Leave out requantified	50.5	41.4	17510000000	7759900000
A0A0B4LG52;Q9W237	A0A0B4LG52;Q9W237	9;9	9;9	9;9	40S ribosomal protein S16	RpS16	;	2	9	9	9	9	6	9	6	9	6	63.5	63.5	63.5	16.774	148	148;148	0	58.89	By MS/MS	By MS/MS	1.0383	1.4004	9.8142	106	0	Leave out requantified	1.0683	0.95946	1.4004	1.3397	10.192	8.7105	62	44	0	0	Leave out requantified	Leave out requantified	63.5	48.6	76498000000	35355000000
A0A0B4LG73;A0A0B4LG90;A8DYN0	A0A0B4LG73;A0A0B4LG90;A8DYN0	4;4;2	1;1;1	1;1;1	Receptor expression-enhancing protein	Reep1	;;	3	4	1	1	4	2	1	1	1	1	29.2	5.1	5.1	34.909	312	312;459;151	0	4.6747	By MS/MS	By MS/MS	NaN	NaN	NaN	0	0	Median	NaN	NaN	NaN	NaN	NaN	NaN	0	0	0	0	Median	Median	29.2	9.9	0	0
A0A0B4LGB9;A0A0B4LG88;Q9W255	A0A0B4LGB9;A0A0B4LG88;Q9W255	13;13;13	13;13;13	13;13;13		qkr58E-1	;;	3	13	13	13	13	11	13	11	13	11	58.5	58.5	58.5	41.226	357	357;379;396	0	181.07	By MS/MS	By MS/MS	0.93637	1.1771	10.92	33	0	Leave out requantified	0.97989	0.87496	1.2291	1.169	13.079	10.109	22	11	0	0	Leave out requantified	Leave out requantified	58.5	49.9	4070800000	2042800000
A0A0B4LG93;Q9W2D5	A0A0B4LG93;Q9W2D5	2;2	2;2	2;2		CngB	;	2	2	2	2	1	1	1	1	1	1	3	3	3	112.57	987	987;1040	0	5.8092	By MS/MS	By MS/MS	NaN	NaN	NaN	0	0	Median	NaN	NaN	NaN	NaN	NaN	NaN	0	0	0	0	Median	Median	1.7	1.3	0	0
A0A0B4LG94	A0A0B4LG94	1	1	1				1	1	1	1	1	1	1	1	1	1	1.4	1.4	1.4	89.341	794	794	1	-2	By MS/MS	By MS/MS	NaN	NaN	NaN	0	0	Median	NaN	NaN	NaN	NaN	NaN	NaN	0	0	0	0	Median	Median	1.4	1.4	0	0
A0A0B4LGC6;Q8MLS7;A0A0B4LG95;Q7K274	A0A0B4LGC6;Q8MLS7;A0A0B4LG95;Q7K274	4;4;4;4	4;4;4;4	4;4;4;4		l(2)k09913	;;;	4	4	4	4	4	4	4	4	4	4	22.9	22.9	22.9	33.302	288	288;316;388;389	0	227.21	By MS/MS	By MS/MS	0.91491	1.1698	13.464	33	0	Leave out requantified	0.91428	0.94371	1.1539	1.3034	12.679	9.0716	16	17	0	0	Leave out requantified	Leave out requantified	22.9	22.9	11206000000	5900900000
Q8SWQ8;A0A0B4LGC7;A0A0B4LGA0;Q9W233	Q8SWQ8;A0A0B4LGC7;A0A0B4LGA0;Q9W233	1;1;1;1	1;1;1;1	1;1;1;1		CG4232	;;;	4	1	1	1	1	1	1	1	1	1	2.6	2.6	2.6	54.083	502	502;516;539;757	0	3.6673	By MS/MS	By MS/MS	NaN	NaN	NaN	0	0	Median	NaN	NaN	NaN	NaN	NaN	NaN	0	0	0	0	Median	Median	2.6	2.6	0	0
A0A0B4LGA1;Q9W1K0	A0A0B4LGA1;Q9W1K0	1;1	1;1	1;1	Transmembrane protein 14 homolog	CG5532	;	2	1	1	1	1	1	1	1	1	1	13.4	13.4	13.4	11.582	112	112;112	0	35.874	By MS/MS	By MS/MS	0.90379	1.2023	15.291	4	0	Median	1.1003	0.78262	1.3684	1.0601	5.2504	4.752	2	2	0	0	Median	Median	13.4	13.4	557010000	277090000
A0A0B4LGA7;P27091	A0A0B4LGA7;P27091	3;3	3;3	3;3	Protein 60A	gbb	;	2	3	3	3	1	3	1	3	1	3	7.3	7.3	7.3	51.687	455	455;455	0	9.4402	By MS/MS	By MS/MS	0.9665	1.2831	13.545	3	0	Leave out requantified	NaN	1.0242	NaN	1.3432	NaN	6.4737	1	2	0	0	Median	Median	3.3	7.3	182510000	98037000
A0A0B4LGB0;Q24007;Q8MLT4	A0A0B4LGB0;Q24007;Q8MLT4	21;21;21	21;21;21	21;21;21		Gp150	;;	3	21	21	21	17	15	17	15	17	15	25.2	25.2	25.2	117.36	1044	1044;1051;1076	0	228.22	By MS/MS	By MS/MS	1.1048	1.4155	17.101	27	0	Leave out requantified	1.0816	0.83767	1.4142	1.1174	16.821	23.187	20	7	0	0	Leave out requantified	Leave out requantified	20.2	19	2355000000	1051700000
A0A0B4LHB8;A0A0B4LGB3;A0A0B4LGF9;Q24573	A0A0B4LHB8;A0A0B4LGB3;A0A0B4LGF9;Q24573	4;4;4;4	4;4;4;4	4;4;4;4	Protein dead ringer	retn	;;;	4	4	4	4	4	3	4	3	4	3	14.6	14.6	14.6	69.596	635	635;654;904;911	0	181.18	By MS/MS	By MS/MS	NaN	NaN	NaN	0	0	Median	NaN	NaN	NaN	NaN	NaN	NaN	0	0	0	0	Median	Median	14.6	9.4	0	0
A0A0B4LGB7	A0A0B4LGB7	39	39	1	Calcium-transporting ATPase	Ca-P60A		1	39	39	1	39	33	39	33	1	1	56.8	56.8	0.9	109.35	999	999	0	323.31	By MS/MS	By MS/MS	0.51537	0.70848	12.855	1083	0	Leave out requantified	0.51418	0.51696	0.70407	0.73133	16.908	9.0378	540	543	0	0	Leave out requantified	Leave out requantified	56.8	47.9	954330000000	591100000000
A0A0B4LGD3;Q8MKK5	A0A0B4LGD3;Q8MKK5	24;19	24;19	4;0		kcc	;	2	24	24	4	22	19	22	19	4	4	28.7	28.7	3	119.7	1077	1077;1028	0	323.31	By MS/MS	By MS/MS	0.87886	1.1327	18.869	54	0	Leave out requantified	0.83326	0.97415	1.0789	1.3111	14.413	19.098	29	25	0	0	Leave out requantified	Leave out requantified	27.2	23.1	16370000000	8343700000
A0A0B4LGE6;P21519	A0A0B4LGE6;P21519	2;2	2;2	2;2	Neurogenic protein mastermind	mam	;	2	2	2	2	1	1	1	1	1	1	2.9	2.9	2.9	167.26	1594	1594;1594	0	42.728	By MS/MS	By MS/MS	NaN	NaN	NaN	0	0	Median	NaN	NaN	NaN	NaN	NaN	NaN	0	0	0	0	Median	Median	1.6	1.3	4472200	0
A0A0B4LGF8;P53777	A0A0B4LGF8;P53777	5;5	1;1	1;1	Muscle LIM protein 1	Mlp60A	;	2	5	1	1	4	5	1	1	1	1	63	23.9	23.9	9.9583	92	92;92	0	323.31	By MS/MS	By MS/MS	NaN	NaN	NaN	0	0	Median	NaN	NaN	NaN	NaN	NaN	NaN	0	0	0	0	Median	Median	62	63	0	0
A0A0B4LGG4;Q9W1K5	A0A0B4LGG4;Q9W1K5	5;5	5;5	5;5	Sestrin homolog	Sesn	;	2	5	5	5	4	4	4	4	4	4	15.2	15.2	15.2	52.522	467	467;497	0	28.607	By MS/MS	By MS/MS	0.79458	1.0552	35.38	3	0	Leave out requantified	0.80632	NaN	0.9751	NaN	49.618	NaN	2	1	0	0	Median	Median	10.7	13.5	202440000	96741000
A0A0B4LGG6;Q9W1H0	A0A0B4LGG6;Q9W1H0	1;1	1;1	1;1		Lpt	;	2	1	1	1	1	0	1	0	1	0	1.4	1.4	1.4	164.03	1478	1478;1482	0	5.357	By MS/MS		NaN	NaN	NaN	0	0	Median	NaN	NaN	NaN	NaN	NaN	NaN	0	0	0	0	Median	Median	1.4	0	0	0
Q9W1A0;A0A0B4LGG8	Q9W1A0;A0A0B4LGG8	1;1	1;1	1;1		CG3328-RA	;	2	1	1	1	1	0	1	0	1	0	1.2	1.2	1.2	155.94	1423	1423;1423	1	-2	By MS/MS		NaN	NaN	NaN	0	0	Median	NaN	NaN	NaN	NaN	NaN	NaN	0	0	0	0	Median	Median	1.2	0	0	0
A0A0B4LGH1;P08841	A0A0B4LGH1;P08841	6;6	4;4	4;4	Tubulin beta-3 chain	betaTub60D	;	2	6	4	4	6	4	4	2	4	2	25.2	17.7	17.7	50.778	453	453;454	0	260.46	By MS/MS	By MS/MS	0.97846	1.2247	15.085	15	0	Leave out requantified	0.98914	0.79061	1.2247	1.0564	8.5814	31.077	10	5	0	0	Leave out requantified	Leave out requantified	25.2	14.3	3567600000	1696900000
A0A0B4LGI1	A0A0B4LGI1	12	1	1		Galphas		1	12	1	1	11	10	1	1	1	1	50	5.5	5.5	44.699	382	382	0	26.487	By MS/MS	By MS/MS	0.73908	1.0016	5.7974	4	0	Median	0.77701	0.7213	0.96776	1.0016	9.4338	0.14507	2	2	0	0	Median	Median	49.7	45.5	651160000	343560000
A0A0B4LGI9;H0RNI8;Q8MMC4	A0A0B4LGI9;H0RNI8;Q8MMC4	11;11;11	11;11;11	11;11;11	Protein CDV3 homolog	CG3760-RB;CG3760	;;	3	11	11	11	10	10	10	10	10	10	48.5	48.5	48.5	28.862	264	264;265;271	0	323.31	By MS/MS	By MS/MS	0.85664	1.2249	18.354	57	0	Leave out requantified	0.88153	0.82071	1.1249	1.2166	18.73	19.068	26	31	0	0	Leave out requantified	Leave out requantified	45.5	48.5	11274000000	5859000000
A0A0B4LGJ1;Q9W117	A0A0B4LGJ1;Q9W117	2;2	2;2	2;2	Ubiquitin carboxyl-terminal hydrolase	Usp15-31	;	2	2	2	2	1	1	1	1	1	1	2	2	2	135.46	1244	1244;1272	0.0016251	2.242	By MS/MS	By MS/MS	NaN	NaN	NaN	1	0	Median	NaN	NaN	NaN	NaN	NaN	NaN	1	0	0	0	Median	Median	1.4	0.6	14942000	6544300
A0A0B4LGJ2;A0A0B4LF73;B7YZH3;B7YZH4;A0A0B4LFE7	A0A0B4LGJ2;A0A0B4LF73;B7YZH3;B7YZH4;A0A0B4LFE7	8;7;7;7;7	1;0;0;0;0	1;0;0;0;0		Trpm	;;;;	5	8	1	1	7	6	1	0	1	0	5.5	0.6	0.6	219.63	1968	1968;1856;1928;1939;1953	1	-2	By MS/MS	By matching	NaN	NaN	NaN	0	0	Median	NaN	NaN	NaN	NaN	NaN	NaN	0	0	0	0	Median	Median	5.1	3.8	0	0
A0A0B4LHH1;Q960R0;Q9W1B5;A0A0B4LGJ9	A0A0B4LHH1;Q960R0;Q9W1B5;A0A0B4LGJ9	10;10;10;10	10;10;10;10	10;10;10;10		CG3209-RA	;;;	4	10	10	10	6	9	6	9	6	9	36.8	36.8	36.8	43.551	380	380;458;459;537	0	159.69	By MS/MS	By MS/MS	0.67823	0.8993	14.062	31	0	Leave out requantified	0.73487	0.68771	0.89326	0.93399	20.504	10.72	11	20	0	0	Leave out requantified	Leave out requantified	20	29.2	2455100000	1409000000
A4UZI0;A0A0B4LGK5;A1ZA18;A0A0B4KFR5	A4UZI0;A0A0B4LGK5;A1ZA18;A0A0B4KFR5	16;16;16;15	16;16;16;15	1;1;1;1	Kinesin-like protein	Khc-73	;;;	4	16	16	1	14	13	14	13	1	1	11.3	11.3	0.6	212.39	1899	1899;1913;1921;1957	0	108.89	By MS/MS	By MS/MS	1.0076	1.301	8.2467	38	0	Leave out requantified	0.98062	1.0384	1.2045	1.3801	15.669	10.17	25	13	0	0	Leave out requantified	Leave out requantified	10.1	10.1	1841000000	909770000
Q8MLP3;A0A0B4LGL2;Q9W188;D6W4U0	Q8MLP3;A0A0B4LGL2;Q9W188;D6W4U0	1;1;1;1	1;1;1;1	1;1;1;1	Sphingomyelin phosphodiesterase	CG3376-RA	;;;	4	1	1	1	1	0	1	0	1	0	2.1	2.1	2.1	81.394	708	708;726;735;764	0	4.5059	By MS/MS		3.5784	4.526	49.59	3	0	Plateau	3.5784	NaN	4.526	NaN	49.59	NaN	3	0	0	0	Plateau	Median	2.1	0	299450000	92095000
A0A0B4LGL5;Q8MSU3	A0A0B4LGL5;Q8MSU3	3;3	3;3	3;3	Putative ferric-chelate reductase 1 homolog	CG8399	;	2	3	3	3	2	3	2	3	2	3	6.2	6.2	6.2	71.349	656	656;647	0	31.737	By MS/MS	By MS/MS	1.3093	1.7642	5.6819	14	0	Leave out requantified	1.2496	1.3182	1.5408	1.8669	6.2435	8.5615	7	7	0	0	Leave out requantified	Leave out requantified	3.8	6.2	1957800000	760280000
A0A0B4LGL6;P10379	A0A0B4LGL6;P10379	11;11	11;11	11;11	Protein unzipped	uzip	;	2	11	11	11	9	11	9	11	9	11	39.8	39.8	39.8	54.307	488	488;488	0	323.31	By MS/MS	By MS/MS	0.82062	1.1234	10.495	43	0	Leave out requantified	0.85104	0.78612	1.0842	1.1324	9.8577	13.893	22	21	0	0	Leave out requantified	Leave out requantified	35.7	39.8	10961000000	5548200000
A0A0B4LGM4;Q9W145	A0A0B4LGM4;Q9W145	5;5	5;5	5;5		Start1	;	2	5	5	5	3	3	3	3	3	3	21.3	21.3	21.3	37.903	343	343;583	0	75.352	By MS/MS	By MS/MS	NaN	NaN	NaN	0	0	Median	NaN	NaN	NaN	NaN	NaN	NaN	0	0	0	0	Median	Median	9.9	13.7	12301000	12301000
A0A0B4LGM7;A1ZAC8	A0A0B4LGM7;A1ZAC8	3;3	3;3	3;3			;	2	3	3	3	3	1	3	1	3	1	3.6	3.6	3.6	160.41	1388	1388;1630	0	69.576	By MS/MS	By MS/MS	NaN	NaN	NaN	0	0	Median	NaN	NaN	NaN	NaN	NaN	NaN	0	0	0	0	Median	Median	3.6	1.1	0	0
A0A0B4LGN1	A0A0B4LGN1	24	24	3		Itp-r83A		1	24	24	3	19	18	19	18	1	3	11.5	11.5	1.6	318.16	2828	2828	0	119.87	By MS/MS	By MS/MS	0.82774	1.0559	22.481	27	0	Leave out requantified	0.85774	0.83041	1.0755	1.1081	23.555	27.261	18	9	0	0	Leave out requantified	Leave out requantified	9.1	9.1	1515300000	788170000
A0A0B4LGQ6;A0A0B4LGP6;P54193	A0A0B4LGQ6;A0A0B4LGP6;P54193	5;5;5	4;4;4	4;4;4	General odorant-binding protein 83a	Obp83a	;;	3	5	4	4	5	4	4	4	4	4	33.8	27.9	27.9	17.326	154	154;174;154	0	18.425	By MS/MS	By MS/MS	0.45419	0.58857	5.5277	28	0	Leave out requantified	0.44957	0.45344	0.57553	0.63352	8.7826	4.6553	14	14	0	0	Leave out requantified	Leave out requantified	33.8	27.9	4534300000	3049800000
A0A0B4LGQ1;Q00637	A0A0B4LGQ1;Q00637	7;6	7;6	7;6	Superoxide dismutase;Superoxide dismutase [Mn], mitochondrial	Sod2	;	2	7	7	7	6	7	6	7	6	7	47.9	47.9	47.9	24.659	217	217;217	0	323.31	By MS/MS	By MS/MS	0.61856	0.84579	6.8115	106	0	Leave out requantified	0.6074	0.61925	0.87444	0.85011	16.483	6.5687	42	64	0	0	Leave out requantified	Leave out requantified	42.4	47.9	53290000000	31282000000
A0A0B4LGQ8;Q9VN19	A0A0B4LGQ8;Q9VN19	5;5	5;5	5;5	Golgi to ER traffic protein 4 homolog	CG9853	;	2	5	5	5	4	4	4	4	4	4	22.1	22.1	22.1	38.489	339	339;339	0	147.96	By MS/MS	By MS/MS	0.76127	1.0451	23.724	13	0	Leave out requantified	0.87012	0.72527	1.0649	1.0221	18.106	23.617	5	8	0	0	Leave out requantified	Leave out requantified	20.1	20.1	2357100000	1222000000
A0A0B4LGS0;P81641;P08144	A0A0B4LGS0;P81641;P08144	7;7;7	7;7;7	7;7;7	Alpha-amylase;Alpha-amylase B;Alpha-amylase A	Amy-p;Amy-d	;;	3	7	7	7	7	5	7	5	7	5	25.7	25.7	25.7	53.82	494	494;494;494	0	171.14	By MS/MS	By MS/MS	0.85032	1.0847	7.2591	32	0	Leave out requantified	0.85032	0.83467	1.0847	1.1307	9.331	9.9392	16	16	0	0	Leave out requantified	Leave out requantified	25.7	16.4	5512600000	2806700000
A0A0B4LGS4;P54611	A0A0B4LGS4;P54611	12;12	12;12	12;12	V-type proton ATPase subunit E	Vha26	;	2	12	12	12	12	12	12	12	12	12	57.5	57.5	57.5	26.082	226	226;226	0	323.31	By MS/MS	By MS/MS	0.67193	0.91525	9.3522	263	0	Leave out requantified	0.64552	0.68959	0.8759	0.94794	12.007	8.6824	125	138	0	0	Leave out requantified	Leave out requantified	57.5	57.5	159910000000	89215000000
A0A0B4LGS5;Q8MRA9	A0A0B4LGS5;Q8MRA9	1;1	1;1	1;1			;	2	1	1	1	1	1	1	1	1	1	6	6	6	49.453	450	450;518	0	35.89	By MS/MS	By MS/MS	NaN	NaN	NaN	0	0	Median	NaN	NaN	NaN	NaN	NaN	NaN	0	0	0	0	Median	Median	6	6	0	0
A0A0B4LGT2;Q9VHY7	A0A0B4LGT2;Q9VHY7	2;2	2;2	2;2		wtrw	;	2	2	2	2	2	1	2	1	2	1	2.9	2.9	2.9	108.57	969	969;986	0	33.304	By MS/MS	By MS/MS	NaN	NaN	NaN	1	0	Median	NaN	NaN	NaN	NaN	NaN	NaN	0	1	0	0	Median	Median	2.9	2	127890000	109640000
A0A0B4LGT4;Q9VHV5	A0A0B4LGT4;Q9VHV5	3;3	3;3	3;3	ADP-ribosylation factor-like protein 8	Gie	;	2	3	3	3	2	3	2	3	2	3	20.4	20.4	20.4	21.253	186	186;186	0	12.783	By MS/MS	By MS/MS	0.84019	1.1312	5.1228	9	0	Leave out requantified	0.78607	0.84019	1.0237	1.1316	21.95	3.1032	4	5	0	0	Leave out requantified	Leave out requantified	12.9	20.4	1018800000	551330000
A0A0B4LGT9;Q9VHV6	A0A0B4LGT9;Q9VHV6	3;3	3;3	3;3			;	2	3	3	3	3	2	3	2	3	2	27.3	27.3	27.3	30.48	264	264;272	0	60.712	By MS/MS	By MS/MS	0.87824	1.0895	5.1903	5	0	Leave out requantified	0.87555	0.89709	1.0305	1.2093	9.532	3.3662	3	2	0	0	Median	Median	27.3	20.5	461140000	249810000
A0A0B4LGV1;Q9VHY6	A0A0B4LGV1;Q9VHY6	17;17	17;17	17;17			;	2	17	17	17	17	15	17	15	17	15	25	25	25	100.03	908	908;915	0	323.31	By MS/MS	By MS/MS	0.83958	1.0781	10.543	65	0	Leave out requantified	0.87908	0.7782	1.1171	1.0481	9.7938	15.829	33	32	0	0	Leave out requantified	Leave out requantified	25	22.5	11817000000	6316700000
A0A0B4LGV6;Q9VHG5	A0A0B4LGV6;Q9VHG5	4;4	4;4	4;4		Ibf1	;	2	4	4	4	3	4	3	4	3	4	17.7	17.7	17.7	27.062	237	237;242	0	27.956	By MS/MS	By MS/MS	NaN	NaN	NaN	0	0	Median	NaN	NaN	NaN	NaN	NaN	NaN	0	0	0	0	Median	Median	12.7	17.7	151990000	0
A0A0B4LGW2;A1ZB14	A0A0B4LGW2;A1ZB14	1;1	1;1	1;1		Elk	;	2	1	1	1	1	0	1	0	1	0	2.7	2.7	2.7	141.34	1283	1283;1284	0	18.571	By MS/MS		NaN	NaN	NaN	0	0	Median	NaN	NaN	NaN	NaN	NaN	NaN	0	0	0	0	Median	Median	2.7	0	0	0
A0A0B4LGX5;Q9VHW1	A0A0B4LGX5;Q9VHW1	6;6	6;6	6;6		mAChR-B	;	2	6	6	6	6	4	6	4	6	4	12.5	12.5	12.5	83.453	755	755;1019	0	45.88	By MS/MS	By MS/MS	NaN	NaN	NaN	0	0	Median	NaN	NaN	NaN	NaN	NaN	NaN	0	0	0	0	Median	Median	12.5	7.9	0	0
A0A0B4LGY0	A0A0B4LGY0	17	1	1		Unc-115a		1	17	1	1	17	14	1	1	1	1	34.3	1.8	1.8	85.801	772	772	0	12.523	By MS/MS	By MS/MS	NaN	NaN	NaN	0	0	Median	NaN	NaN	NaN	NaN	NaN	NaN	0	0	0	0	Median	Median	34.3	28.1	0	0
Q8INN5;Q8INN7;Q9VH92;Q8INN6;A0A0B4LGZ0;Q9VH91;A0A0B4LI11;A0A0B4LGY1;E1JIH2;E1JIH3	Q8INN5;Q8INN7;Q9VH92;Q8INN6;A0A0B4LGZ0;Q9VH91;A0A0B4LI11;A0A0B4LGY1;E1JIH2;E1JIH3	18;18;18;18;18;18;18;18;18;18	18;18;18;18;18;18;18;18;18;18	2;2;2;2;2;2;2;2;2;2		Unc-115b;Unc-115a	;;;;;;;;;	10	18	18	2	18	15	18	15	2	2	39.1	39.1	5.6	82.142	749	749;760;768;784;787;806;825;828;839;844	0	323.31	By MS/MS	By MS/MS	0.84394	1.0491	12.479	29	0	Leave out requantified	0.74795	0.83621	0.97703	1.1056	15.995	20.715	15	14	0	0	Leave out requantified	Leave out requantified	39.1	32.7	3042900000	1546600000
A0A0B4LGZ1;O44342	A0A0B4LGZ1;O44342	13;13	13;13	13;13	Protein windbeutel	wbl	;	2	13	13	13	12	11	12	11	12	11	61.1	61.1	61.1	29.444	257	257;257	0	323.31	By MS/MS	By MS/MS	0.5518	0.73441	13.471	48	0	Leave out requantified	0.53149	0.53845	0.69068	0.75626	14.399	15.438	25	23	0	0	Leave out requantified	Leave out requantified	58.4	54.9	17428000000	11507000000
A0A0B4LGZ3;P36872	A0A0B4LGZ3;P36872	14;14	14;14	14;14	Serine/threonine-protein phosphatase 2A 55 kDa regulatory subunit B;Protein phosphatase PP2A 55 kDa regulatory subunit	tws	;	2	14	14	14	12	10	12	10	12	10	41.3	41.3	41.3	56.966	499	499;499	0	219.08	By MS/MS	By MS/MS	0.93461	1.2685	10.587	38	0	Leave out requantified	0.98061	0.949	1.2772	1.2822	11.03	8.1797	21	17	0	0	Leave out requantified	Leave out requantified	36.3	28.5	5474900000	2712600000
A0A0B4LGZ4;Q8INQ7	A0A0B4LGZ4;Q8INQ7	1;1	1;1	1;1	Protein KRTCAP2 homolog	CG31460	;	2	1	1	1	1	1	1	1	1	1	11.3	11.3	11.3	15.392	141	141;141	0	11.059	By MS/MS	By MS/MS	0.72239	0.9552	15.752	3	0	Median	0.69252	NaN	0.86279	NaN	14.391	NaN	2	1	0	0	Median	Median	11.3	11.3	317320000	153650000
A0A0B4LGZ5;P46222	A0A0B4LGZ5;P46222	8;8	8;8	8;8	60S ribosomal protein L11	RpL11	;	2	8	8	8	8	7	8	7	8	7	62.5	62.5	62.5	21.112	184	184;184	0	273.18	By MS/MS	By MS/MS	1.0463	1.4106	6.6026	208	0	Leave out requantified	1.1217	1.009	1.4545	1.407	5.8879	7.1218	104	104	0	0	Leave out requantified	Leave out requantified	62.5	46.2	144970000000	67661000000
A0A0B4LGZ6;P51592	A0A0B4LGZ6;P51592	15;15	15;15	15;15	E3 ubiquitin-protein ligase hyd	hyd	;	2	15	15	15	15	9	15	9	15	9	8.6	8.6	8.6	319.13	2887	2887;2885	0	141.47	By MS/MS	By MS/MS	1.0244	1.2993	18.698	21	0	Leave out requantified	1.223	0.89301	1.4242	1.1834	23.93	5.3864	11	10	0	0	Leave out requantified	Leave out requantified	8.6	5.4	1353600000	650880000
C0HK92;A0A0B4LGZ7	C0HK92;A0A0B4LGZ7	14;14	14;14	14;14			;	2	14	14	14	14	13	14	13	14	13	42.5	42.5	42.5	68.641	619	619;619	0	323.31	By MS/MS	By MS/MS	0.67584	0.87932	21.835	142	0	Leave out requantified	0.66972	0.67483	0.88194	0.882	17.167	23.057	49	93	0	0	Leave out requantified	Leave out requantified	42.5	42.5	95039000000	50340000000
A0A0B4LGZ8;Q8SY61	A0A0B4LGZ8;Q8SY61	6;6	6;6	6;6	General odorant-binding protein 56d	Obp56d	;	2	6	6	6	6	6	6	6	6	6	64.9	64.9	64.9	14.119	131	131;131	0	308.93	By MS/MS	By MS/MS	0.23586	0.33883	8.5211	37	0	Leave out requantified	0.23653	0.23371	0.32155	0.33651	14.548	8.6639	18	19	0	0	Leave out requantified	Leave out requantified	64.9	64.9	17893000000	14172000000
A0A0B4LH12	A0A0B4LH12	5	5	1				1	5	5	1	2	4	2	4	1	1	44.1	44.1	13.8	17.319	152	152	0	155.97	By MS/MS	By MS/MS	0.61792	0.86088	17.783	6	0	Leave out requantified	NaN	0.61792	NaN	0.86088	NaN	15.78	1	5	0	0	Median	Leave out requantified	20.4	37.5	371580000	204680000
A0A0B4LH23	A0A0B4LH23	6	1	1		RIC-3		1	6	1	1	6	6	1	1	1	1	19.3	2.1	2.1	36.789	336	336	0.0098955	1.1766	By MS/MS	By MS/MS	0.65898	0.83932	18.383	3	0	Plateau	NaN	0.518	NaN	0.63354	NaN	12.184	1	2	0	0	Median	Median	19.3	19.3	194710000	119000000
A0A0B4LH25;Q9W2K4;A8DYK5;A2VEJ9	A0A0B4LH25;Q9W2K4;A8DYK5	4;4;4;1	4;4;4;1	4;4;4;1			;;	4	4	4	4	3	2	3	2	3	2	3.8	3.8	3.8	130.07	1212	1212;1215;1306;412	0	6.9657	By MS/MS	By MS/MS	1.1502	1.5226	48.259	5	0	Leave out requantified	0.59146	0.83111	0.77918	1.1272	54.263	63.68	3	2	0	0	Median	Median	3	2.1	283230000	132610000
E1JGQ4;A0A0B4LH32;B7YZM3;B7YZM4;Q7KVP5;Q9W2I0;B7YZM7;B7YZM6;B7YZM5;Q7KVP6	E1JGQ4;A0A0B4LH32;B7YZM3;B7YZM4;Q7KVP5;Q9W2I0;B7YZM7;B7YZM6;B7YZM5;Q7KVP6	13;13;13;13;13;13;12;12;12;12	13;13;13;13;13;13;12;12;12;12	13;13;13;13;13;13;12;12;12;12			;;;;;;;;;	10	13	13	13	10	9	10	9	10	9	13.9	13.9	13.9	163.43	1478	1478;1488;1500;1518;1552;1642;1476;1498;1550;1640	0	81.529	By MS/MS	By MS/MS	0.60945	0.77807	21.669	12	0	Leave out requantified	0.58197	0.5363	0.66167	0.70903	28.897	19.968	5	7	0	0	Leave out requantified	Leave out requantified	10.8	10.1	698100000	416260000
Q8SX98;E1JGR9;Q0E8Y8;Q7KVL6;A0A0B4LH48;E1JGR7;A8DYL3	Q8SX98;E1JGR9;Q0E8Y8;Q7KVL6;A0A0B4LH48;E1JGR7;A8DYL3	5;5;5;5;5;5;5	5;5;5;5;5;5;5	5;5;5;5;5;5;5		Vrp1	;;;;;;	7	5	5	5	4	5	4	5	4	5	14.1	14.1	14.1	71.214	708	708;718;751;761;767;809;852	0	37.743	By MS/MS	By MS/MS	1.067	1.3646	19.241	3	0	Leave out requantified	NaN	1.2217	NaN	1.5951	NaN	22.072	1	2	0	0	Median	Median	12.3	14.1	215200000	105210000
A0A0B4LH50;P10981	A0A0B4LH50;P10981	15;15	15;15	0;0	Actin-87E	Act87E	;	2	15	15	0	14	14	14	14	0	0	54.8	54.8	0	41.801	376	376;376	0	323.31	By MS/MS	By MS/MS	0.66684	0.90664	15.836	1084	0	Leave out requantified	0.67097	0.66178	0.931	0.91949	16.19	15.121	547	537	0	0	Leave out requantified	Leave out requantified	54.8	54.8	1509200000000	848160000000
A0A0B4LH53;P54351	A0A0B4LH53;P54351	23;23	18;18	18;18	Vesicle-fusing ATPase 2	Nsf2	;	2	23	18	18	23	21	18	16	18	16	46.5	37.5	37.5	83.433	752	752;752	0	323.31	By MS/MS	By MS/MS	0.8429	1.0974	7.2813	72	0	Leave out requantified	0.83957	0.82204	1.0865	1.1109	11.2	10.613	37	35	0	0	Leave out requantified	Leave out requantified	46.5	41.1	12204000000	6475900000
A0A0B4LH59;Q9VFG8	A0A0B4LH59;Q9VFG8	4;4	4;4	4;4	Protein kibra	kibra	;	2	4	4	4	3	3	3	3	3	3	5	5	5	144.35	1288	1288;1288	0	16.168	By MS/MS	By MS/MS	1.1177	1.4437	76.545	2	0	Median	NaN	NaN	NaN	NaN	NaN	NaN	1	1	0	0	Median	Median	3.9	3.8	75335000	48371000
A0A0B4LH71	A0A0B4LH71	8	2	1		Sap47		1	8	2	1	8	7	2	2	1	1	34.6	12.1	9.8	35.059	347	347	0	318.17	By MS/MS	By MS/MS	NaN	NaN	NaN	0	0	Median	NaN	NaN	NaN	NaN	NaN	NaN	0	0	0	0	Median	Median	34.6	29.7	0	0
A0A0B4LH72;Q9VF08	A0A0B4LH72;Q9VF08	8;8	8;8	8;8	Mitochondrial import inner membrane translocase subunit Tim16	blp	;	2	8	8	8	7	8	7	8	7	8	78	78	78	15.73	141	141;141	0	179	By MS/MS	By MS/MS	0.72054	0.92032	12.607	31	0	Leave out requantified	0.71344	0.69289	0.91387	0.94936	10.424	13.26	18	13	0	0	Leave out requantified	Leave out requantified	72.3	78	7853000000	4544800000
A0A0B4LH99;Q9VED0	A0A0B4LH99;Q9VED0	4;4	4;4	4;4	Protein TAPT1 homolog	CG7218	;	2	4	4	4	4	4	4	4	4	4	7.7	7.7	7.7	75.565	676	676;676	0	90.493	By MS/MS	By MS/MS	0.70022	0.89153	3.2016	2	0	Median	NaN	NaN	NaN	NaN	NaN	NaN	1	1	0	0	Median	Median	7.7	7.7	195940000	109800000
A0A0B4LHA6;Q9VE61	A0A0B4LHA6;Q9VE61	2;2	2;2	2;2	E3 ubiquitin-protein ligase RNF181 homolog	CG7694	;	2	2	2	2	2	2	2	2	2	2	25.9	25.9	25.9	17.037	147	147;147	0	112.35	By MS/MS	By MS/MS	0.59854	0.791	9.0703	8	0	Leave out requantified	0.59854	0.62736	0.76492	0.84372	13.811	8.1596	4	4	0	0	Leave out requantified	Leave out requantified	25.9	25.9	1773600000	1050600000
A0A0B4LHB4;A0A0B4LID2;Q9VDY5;E1JIP9	A0A0B4LHB4;A0A0B4LID2;Q9VDY5;E1JIP9	7;7;7;6	7;7;7;6	7;7;7;6		unc79	;;;	4	7	7	7	5	5	5	5	5	5	3.3	3.3	3.3	308.55	2781	2781;2783;3028;2776	0	23.396	By MS/MS	By MS/MS	1.049	1.3524	5.0146	2	0	Median	NaN	NaN	NaN	NaN	NaN	NaN	1	1	0	0	Median	Median	2.6	2.5	194640000	82390000
Q9W1I7;A0A0B4LHC9	Q9W1I7;A0A0B4LHC9	5;5	5;5	5;5			;	2	5	5	5	5	5	5	5	5	5	17.6	17.6	17.6	36.344	323	323;330	0	155.42	By MS/MS	By MS/MS	0.94706	1.2004	10.118	28	0	Leave out requantified	0.95503	0.93008	1.296	1.2955	12.978	11.465	16	12	0	0	Leave out requantified	Leave out requantified	17.6	17.6	6122900000	3024900000
A0A0B4LHD7	A0A0B4LHD7	9	1	1		Calx		1	9	1	1	9	9	1	1	1	1	18.2	2.3	2.3	106.77	955	955	0	7.1035	By MS/MS	By MS/MS	NaN	NaN	NaN	1	0	Median	NaN	NaN	NaN	NaN	NaN	NaN	0	1	0	0	Median	Median	18.2	18.2	130020000	98274000
A0A0B4LHE0	A0A0B4LHE0	20	1	1		kcc		1	20	1	1	17	16	1	1	1	1	27.1	2.2	2.2	118.39	1066	1066	0	32.577	By MS/MS	By MS/MS	NaN	NaN	NaN	0	0	Median	NaN	NaN	NaN	NaN	NaN	NaN	0	0	0	0	Median	Median	23.9	22.1	0	0
A0A0B4LHE7;Q9XZH6	A0A0B4LHE7;Q9XZH6	6;6	6;6	6;6	V-type proton ATPase subunit G	Vha13	;	2	6	6	6	6	6	6	6	6	6	55.6	55.6	55.6	13.625	117	117;117	0	70.285	By MS/MS	By MS/MS	0.69643	0.93655	9.4851	80	0	Leave out requantified	0.689	0.70752	0.89296	0.99371	7.0447	8.5914	44	36	0	0	Leave out requantified	Leave out requantified	55.6	55.6	62128000000	36025000000
A0A0B4LHF0;Q9I7J1	A0A0B4LHF0;Q9I7J1	5;5	5;5	5;5		CG4733-RA	;	2	5	5	5	3	4	3	4	3	4	8.2	8.2	8.2	97.172	882	882;888	0	57.515	By MS/MS	By MS/MS	0.8024	1.0456	0.29903	13	0	Leave out requantified	0.86607	0.79691	1.048	1.0294	5.5698	1.6864	6	7	0	0	Leave out requantified	Leave out requantified	5.3	6.8	1494900000	812490000
A0A0B4LHF7;Q9VD51	A0A0B4LHF7;Q9VD51	8;8	8;8	8;8	Probable ATP-dependent RNA helicase pitchoune	pit	;	2	8	8	8	7	4	7	4	7	4	12.5	12.5	12.5	76.927	680	680;680	0	43.997	By MS/MS	By MS/MS	1.0311	1.296	10.922	6	0	Leave out requantified	0.98156	1.0311	1.2189	1.4078	8.6757	12.295	2	4	0	0	Median	Leave out requantified	10.7	6.6	669490000	247230000
A0A0B4LHF9;Q9I7I7	A0A0B4LHF9;Q9I7I7	6;6	6;6	6;6	NAD-dependent protein deacetylase Sirt2	Sirt2	;	2	6	6	6	6	5	6	5	6	5	27.3	27.3	27.3	40.112	355	355;355	0	120.87	By MS/MS	By MS/MS	0.78961	1.1008	12.345	18	0	Leave out requantified	0.78741	0.7725	1.0389	1.0963	16.573	13.108	11	7	0	0	Leave out requantified	Leave out requantified	27.3	22.3	2132000000	1110000000
A0A0B4LHI3;Q9XZL8	A0A0B4LHI3;Q9XZL8	6;6	6;6	6;6	Protein sarah	sra	;	2	6	6	6	4	3	4	3	4	3	26.7	26.7	26.7	31.423	292	292;292	0	32.109	By MS/MS	By MS/MS	0.91354	1.2379	31.61	4	0	Leave out requantified	NaN	0.91354	NaN	1.2379	NaN	15.559	1	3	0	0	Median	Median	21.6	11	590100000	329600000
A0A0B4LHK8;Q9VCV1	A0A0B4LHK8	3;1	3;1	3;1				2	3	3	3	3	3	3	3	3	3	15.4	15.4	15.4	30.799	273	273;203	0	115.6	By MS/MS	By MS/MS	0.74221	0.96539	12.012	5	0	Median	0.74221	NaN	0.96539	NaN	12.012	NaN	5	0	0	0	Median	Median	15.4	15.4	289890000	241080000
A0A0B4LHL0;Q9VC61	A0A0B4LHL0;Q9VC61	4;4	4;4	4;4	Protein CREBRF homolog	CG13624	;	2	4	4	4	2	3	2	3	2	3	8.6	8.6	8.6	82.262	755	755;755	0.0086677	1.2068	By MS/MS	By MS/MS	0.93915	1.2125	22.057	10	0	Leave out requantified	0.84205	0.79034	0.99222	1.0687	45.798	17.855	5	5	0	0	Leave out requantified	Leave out requantified	2.5	7.4	433150000	216270000
A0A0B4LHL7;Q24251	A0A0B4LHL7;Q24251	14;14	14;14	14;14	ATP synthase subunit d, mitochondrial	ATPsyn-d	;	2	14	14	14	14	14	14	14	14	14	77	77	77	20.2	178	178;178	0	323.31	By MS/MS	By MS/MS	0.53225	0.73398	7.8769	226	0	Leave out requantified	0.54227	0.53825	0.7573	0.74629	9.5773	8.9548	95	131	0	0	Leave out requantified	Leave out requantified	77	77	182210000000	110300000000
A0A0B4LHM9;Q9VBV3	A0A0B4LHM9;Q9VBV3	4;4	4;4	4;4	Protein takeout	to	;	2	4	4	4	2	4	2	4	2	4	19.7	19.7	19.7	27.343	249	249;249	0	84.734	By MS/MS	By MS/MS	0.45266	0.60072	11.058	6	0	Leave out requantified	NaN	0.46761	NaN	0.62941	NaN	4.4603	1	5	0	0	Median	Leave out requantified	10.8	19.7	599370000	418930000
Q9VBQ0;Q8IMS7;A0A0B4LHN5;A0A0B4LHY0	Q9VBQ0;Q8IMS7;A0A0B4LHN5;A0A0B4LHY0	1;1;1;1	1;1;1;1	1;1;1;1		ymp	;;;	4	1	1	1	1	1	1	1	1	1	10.8	10.8	10.8	15.681	139	139;146;173;186	0	5.7323	By MS/MS	By MS/MS	0.54689	0.72638	12.259	4	0	Median	0.53891	0.60312	0.69732	0.80603	5.556	14.496	2	2	0	0	Median	Median	10.8	10.8	356540000	214050000
A0A0B4LHR2;Q8IMP0;Q8IMP1;A0A126GV26;A0A0B4LHR8;Q8IMP2	A0A0B4LHR2;Q8IMP0;Q8IMP1;A0A126GV26;A0A0B4LHR8	5;5;4;3;3;2	5;5;4;3;3;2	5;5;4;3;3;2			;;;;	6	5	5	5	2	4	2	4	2	4	7.7	7.7	7.7	87.66	815	815;862;667;700;877;729	0	35.594	By MS/MS	By MS/MS	0.84196	1.1193	15.218	3	0	Median	NaN	0.85913	NaN	1.1564	NaN	4.6078	1	2	0	0	Median	Median	2.6	6.6	217270000	132820000
A0A0B4LHR3;Q9GQN5	A0A0B4LHR3;Q9GQN5	4;4	4;4	4;4	Transcriptional regulator ATRX homolog	XNP	;	2	4	4	4	2	4	2	4	2	4	5.4	5.4	5.4	119.48	1046	1046;1311	0	15.402	By MS/MS	By MS/MS	1.1651	1.5341	13.949	4	0	Median	1.1616	1.1651	1.3388	1.6646	10.159	2.4531	2	2	0	0	Median	Median	2.3	5.4	203760000	116580000
Q8IN24;Q9Y133;A0A0B4LHR4	Q8IN24;Q9Y133;A0A0B4LHR4	9;9;9	9;9;9	9;9;9		GABA-B-R2	;;	3	9	9	9	8	4	8	4	8	4	12	12	12	137.99	1220	1220;1221;1224	0	81.859	By MS/MS	By MS/MS	1.5771	1.8048	0	2	0	Median	1.5771	NaN	1.8048	NaN	0	NaN	2	0	0	0	Median	Median	11.1	6.1	69409000	17268000
A0A0B4LHS1;P06742	A0A0B4LHS1;P06742	4;4	4;4	4;4	Myosin light chain alkali	Mlc1	;	2	4	4	4	4	2	4	2	4	2	18.1	18.1	18.1	17.524	155	155;155	0	75.109	By MS/MS	By MS/MS	0.70042	1.0172	8.8073	15	0	Leave out requantified	0.72124	0.79162	1.046	1.0559	12.747	13.903	11	4	0	0	Leave out requantified	Median	18.1	16.1	16738000000	9169100000
A0A0B4LHT3;Q9VAS7	A0A0B4LHT3;Q9VAS7	2;2	2;2	2;2	Innexin;Innexin inx3	Inx3	;	2	2	2	2	2	0	2	0	2	0	5.6	5.6	5.6	45.356	395	395;395	0	9.571	By MS/MS		0.93765	1.1842	19.8	4	0	Leave out requantified	0.93765	NaN	1.1842	NaN	19.8	NaN	4	0	0	0	Leave out requantified	Median	5.6	0	188490000	97819000
A0A0B4LHU5;Q9VB31	A0A0B4LHU5;Q9VB31	9;9	9;9	8;8	Probable cytochrome P450 6a18	Cyp6a18	;	2	9	9	8	5	8	5	8	4	7	21.3	21.3	19.5	57.955	507	507;507	0	98.475	By MS/MS	By MS/MS	0.61288	0.80743	19.629	19	0	Leave out requantified	0.61679	0.6132	0.77921	0.83792	36.75	15.597	8	11	0	0	Leave out requantified	Leave out requantified	13	17	3480800000	2291400000
A0A0B4LHV6;P21663	A0A0B4LHV6;P21663	1;1	1;1	1;1	Andropin	Anp	;	2	1	1	1	1	1	1	1	1	1	29.8	29.8	29.8	6.1513	57	57;57	0	93.999	By MS/MS	By MS/MS	0.24388	0.35042	16.877	18	0	Median	0.19235	0.25297	0.3279	0.39951	8.6786	16.716	6	12	0	0	Median	Median	29.8	29.8	33550000000	26539000000
A0A0B4LHV8;Q9VC57	A0A0B4LHV8;Q9VC57	9;9	9;9	9;9	Atlastin	atl	;	2	9	9	9	8	8	8	8	8	8	28.3	28.3	28.3	60.911	541	541;541	0	323.31	By MS/MS	By MS/MS	0.63794	0.81389	8.6866	30	0	Leave out requantified	0.62854	0.634	0.77238	0.86194	11.093	9.6602	18	12	0	0	Leave out requantified	Leave out requantified	22.2	26.6	7185500000	4352500000
A0A0B4LHW6;Q0KHY7;Q4V443	A0A0B4LHW6;Q0KHY7	9;9;4	9;9;4	9;9;4			;	3	9	9	9	7	5	7	5	7	5	22.2	22.2	22.2	58.903	508	508;509;386	0	104.09	By MS/MS	By MS/MS	0.37457	0.46437	22.092	11	0	Leave out requantified	0.37267	0.39275	0.46437	0.55054	24.192	17.955	6	5	0	0	Leave out requantified	Leave out requantified	17.1	12.4	966340000	708520000
A0A0B4LHX1;O76206	A0A0B4LHX1;O76206	5;5	5;5	5;5	Putative riboflavin kinase	anon-84Ea	;	2	5	5	5	5	5	5	5	5	5	49	49	49	16.985	153	153;153	0	174.33	By MS/MS	By MS/MS	0.80426	1.024	6.4128	18	0	Leave out requantified	0.83484	0.78943	1.0663	1.0287	6.5947	9.4757	9	9	0	0	Leave out requantified	Leave out requantified	49	49	4017800000	2066400000
A0A0B4LJ12;A0A0B4LHX6;P08879	A0A0B4LJ12;A0A0B4LHX6;P08879	7;7;7	7;7;7	7;7;7	Nucleoside diphosphate kinase	awd	;;	3	7	7	7	7	7	7	7	7	7	58.2	58.2	58.2	17.17	153	153;168;153	0	175.12	By MS/MS	By MS/MS	0.77154	1.0491	11.438	193	0	Leave out requantified	0.79212	0.74203	1.0896	1.0157	12.854	10.17	106	87	0	0	Leave out requantified	Leave out requantified	58.2	58.2	198750000000	105670000000
A0A0B4LHY1;Q8WR53;Q7KRS7;A8JRI1;Q95UI6;A0A0B4K6P4;A0A0B4K6W9;Q8IMF8;Q7KES3;E1JJ45	A0A0B4LHY1;Q8WR53;Q7KRS7;A8JRI1;Q95UI6;A0A0B4K6P4;A0A0B4K6W9;Q8IMF8;Q7KES3;E1JJ45	13;13;12;12;12;12;12;11;10;9	13;13;12;12;12;12;12;11;10;9	13;13;12;12;12;12;12;11;10;9		heph	;;;;;;;;;	10	13	13	13	12	10	12	10	12	10	35.3	35.3	35.3	65.098	604	604;608;615;622;789;799;898;581;568;493	0	323.31	By MS/MS	By MS/MS	1.0911	1.4295	23.655	35	0	Leave out requantified	1.1105	1.0494	1.4181	1.4463	19.041	25.459	17	18	0	0	Leave out requantified	Leave out requantified	33.9	26.8	6311000000	2970500000
A0A0B4LI13;P13678;Q4QQA3	A0A0B4LI13;P13678;Q4QQA3	13;13;10	13;13;10	13;13;10	Protein kinase C	Pkc98E	;;	3	13	13	13	12	12	12	12	12	12	27.4	27.4	27.4	82.978	738	738;739;554	0	318.96	By MS/MS	By MS/MS	0.88306	1.1466	11.875	38	0	Leave out requantified	0.84525	0.88306	1.0403	1.1814	15.215	9.8358	20	18	0	0	Leave out requantified	Leave out requantified	25.5	24	4512700000	2344300000
A0A0B4LI86;P08266	A0A0B4LI86;P08266	11;11	11;11	11;11	DNA-directed RNA polymerase;DNA-directed RNA polymerase II subunit RPB2	RpII140	;	2	11	11	11	8	8	8	8	8	8	15.2	15.2	15.2	134.04	1176	1176;1176	0	91.562	By MS/MS	By MS/MS	1.0147	1.3316	22.2	36	0	Leave out requantified	1.0265	0.99073	1.2498	1.3316	22.995	14.977	22	14	0	0	Leave out requantified	Leave out requantified	13.1	10.8	1703800000	823570000
A0A0B4LIA3;Q8INB9	A0A0B4LIA3;Q8INB9	11;10	11;10	11;10	RAC serine/threonine-protein kinase	Akt1	;	2	11	11	11	10	9	10	9	10	9	23.6	23.6	23.6	59.91	530	530;611	0	255.21	By MS/MS	By MS/MS	0.99871	1.282	17.461	26	0	Leave out requantified	1.016	1.0321	1.2852	1.4018	16.538	21.081	12	14	0	0	Leave out requantified	Leave out requantified	22.1	19.6	2271700000	1033000000
Q9VE88;A0A0B4LIC4	Q9VE88;A0A0B4LIC4	2;2	2;2	2;2			;	2	2	2	2	1	2	1	2	1	2	2.4	2.4	2.4	92.426	878	878;880	0.00030534	2.9965	By MS/MS	By MS/MS	0.72556	0.90457	34.462	3	0	Plateau	NaN	0.71904	NaN	0.89554	NaN	13.962	1	2	0	0	Median	Median	0.8	2.4	137770000	76595000
Q9VDS7;A0A0B4LID7	Q9VDS7;A0A0B4LID7	12;12	12;12	12;12		CG4538-RA	;	2	12	12	12	10	12	10	12	10	12	30.8	30.8	30.8	71.278	673	673;679	0	323.31	By MS/MS	By MS/MS	0.72403	0.99998	10.167	77	0	Leave out requantified	0.74015	0.72063	0.9407	0.97551	13.716	14.648	37	40	0	0	Leave out requantified	Leave out requantified	23.5	30.8	16806000000	9328800000
A0A0B4LIE1;Q9VDR5	A0A0B4LIE1;Q9VDR5	1;1	1;1	1;1			;	2	1	1	1	1	1	1	1	1	1	19.3	19.3	19.3	9.5559	83	83;86	0	12.363	By MS/MS	By MS/MS	1.4453	1.8724	6.4266	2	0	Median	NaN	NaN	NaN	NaN	NaN	NaN	1	1	0	0	Median	Median	19.3	19.3	189650000	82721000
A0A0B4LIE8;Q9VDL7	A0A0B4LIE8;Q9VDL7	5;5	5;5	1;1		att-ORFA	;	2	5	5	1	5	4	5	4	1	0	13.2	13.2	2.2	40.239	364	364;365	0	8.3482	By MS/MS	By MS/MS	0.75464	1.0322	20.418	9	0	Leave out requantified	0.83976	0.75464	1.0536	1.0322	31.223	20.923	3	6	0	0	Median	Leave out requantified	13.2	11	1063300000	622990000
A0A0B4LIF3;Q86NP2;A0A0B4KGH5	A0A0B4LIF3;Q86NP2;A0A0B4KGH5	8;8;7	8;8;7	8;8;7	Negative elongation factor A	Nelf-A	;;	3	8	8	8	3	6	3	6	3	6	9.9	9.9	9.9	134.82	1250	1250;1251;1264	0	74.931	By MS/MS	By MS/MS	1.0738	1.4317	41.11	6	0	Leave out requantified	NaN	1.0649	NaN	1.4173	NaN	41.227	1	5	0	0	Median	Leave out requantified	4.8	7.6	438100000	206850000
A0A0B4LIG1	A0A0B4LIG1	1	1	1		pre-mod(mdg4)-C		1	1	1	1	1	1	1	1	1	1	9.9	9.9	9.9	14.634	131	131	0	5.8671	By MS/MS	By MS/MS	1.0286	1.3279	15.058	2	0	Median	NaN	NaN	NaN	NaN	NaN	NaN	1	1	0	0	Median	Median	9.9	9.9	156240000	76949000
A0A0B4LIH0;Q9VCX4	A0A0B4LIH0;Q9VCX4	5;5	5;5	5;5	Ribosome-releasing factor 2, mitochondrial	EF-G2	;	2	5	5	5	2	4	2	4	2	4	11.3	11.3	11.3	63.236	565	565;740	0	19.323	By MS/MS	By MS/MS	0.68271	0.80769	22.276	5	0	Leave out requantified	NaN	0.63672	NaN	0.83493	NaN	22.464	1	4	0	0	Median	Leave out requantified	4.4	9.6	336420000	231480000
A0A0B4LIJ0;P48601	A0A0B4LIJ0;P48601	19;19	19;19	19;19	26S protease regulatory subunit 4	Rpt2	;	2	19	19	19	17	17	17	17	17	17	59	59	59	49.323	439	439;439	0	323.31	By MS/MS	By MS/MS	0.95413	1.2702	8.1081	113	0	Leave out requantified	0.99075	0.88091	1.2958	1.2196	7.0432	11.795	57	56	0	0	Leave out requantified	Leave out requantified	58.8	50.6	40840000000	20659000000
A0A0B4LIP5;Q7K137;A0A0B4LHS0;A0A0B4LHY5	A0A0B4LIP5;Q7K137;A0A0B4LHS0;A0A0B4LHY5	4;4;3;3	4;4;3;3	4;4;3;3		Lnk	;;;	4	4	4	4	4	2	4	2	4	2	9.4	9.4	9.4	64.985	608	608;723;613;728	0	71.876	By MS/MS	By MS/MS	NaN	NaN	NaN	1	0	Median	NaN	NaN	NaN	NaN	NaN	NaN	1	0	0	0	Median	Median	9.4	5.6	40854000	16948000
Q9VB13;A0A0B4LIT4;A0A0B4LHV0	Q9VB13;A0A0B4LIT4;A0A0B4LHV0	15;15;12	1;1;1	0;0;0	Microtubule-associated protein	tau	;;	3	15	1	0	14	14	1	1	0	0	44.9	9.1	0	38.538	361	361;367;278	0	29.239	By MS/MS	By MS/MS	NaN	NaN	NaN	0	0	Median	NaN	NaN	NaN	NaN	NaN	NaN	0	0	0	0	Median	Median	42.7	44.6	0	0
A0A0B4LIX2;Q24167	A0A0B4LIX2;Q24167	1;1	1;1	1;1	Protein similar	sima	;	2	1	1	1	0	1	0	1	0	1	0.5	0.5	0.5	176.3	1593	1593;1507	1	-2		By MS/MS	NaN	NaN	NaN	0	0	Median	NaN	NaN	NaN	NaN	NaN	NaN	0	0	0	0	Median	Median	0	0.5	0	0
A0A0C4DHM9;A0A0B7P7M6	A0A0C4DHM9;A0A0B7P7M6	1;1	1;1	1;1		l(2)41Ab	;	2	1	1	1	1	0	1	0	1	0	3.8	3.8	3.8	95.252	807	807;890	0	63.66	By MS/MS		NaN	NaN	NaN	1	0	Median	NaN	NaN	NaN	NaN	NaN	NaN	1	0	0	0	Median	Median	3.8	0	191340000	103310000
A0A0B7P9G0	A0A0B7P9G0	13	13	13		uex		1	13	13	13	12	10	12	10	12	10	27.2	27.2	27.2	93.282	834	834	0	323.31	By MS/MS	By MS/MS	0.87433	1.1224	14.173	43	0	Leave out requantified	0.8409	0.83353	1.0988	1.0722	15.515	15.143	23	20	0	0	Leave out requantified	Leave out requantified	24.5	22.8	8585600000	4534700000
Q9W1T6;A0A0C4DH96	Q9W1T6;A0A0C4DH96	1;1	1;1	1;1		CG34371-RA	;	2	1	1	1	1	1	1	1	1	1	1.7	1.7	1.7	122.62	1140	1140;1174	0	14.506	By MS/MS	By MS/MS	NaN	NaN	NaN	0	0	Median	NaN	NaN	NaN	NaN	NaN	NaN	0	0	0	0	Median	Median	1.7	1.7	0	0
A0A0C4DHA8;E1JJ81	A0A0C4DHA8	23;3	1;0	1;0				2	23	1	1	22	21	1	1	1	1	48.3	5.1	5.1	75.571	685	685;256	0	11.856	By MS/MS	By MS/MS	NaN	NaN	NaN	0	0	Median	NaN	NaN	NaN	NaN	NaN	NaN	0	0	0	0	Median	Median	47.6	44.7	0	0
A0A0C4DHB5;P16911	A0A0C4DHB5;P16911	1;1	1;1	1;1	Protein kinase DC1	Pka-C2	;	2	1	1	1	0	1	0	1	0	1	3.4	3.4	3.4	41.369	353	353;354	0	5.4773		By MS/MS	NaN	NaN	NaN	0	0	Median	NaN	NaN	NaN	NaN	NaN	NaN	0	0	0	0	Median	Median	0	3.4	0	0
A0A0C4DHD4;Q45VV3	A0A0C4DHD4;Q45VV3	4;4	4;4	4;4	Transcriptional coactivator yorkie	yki	;	2	4	4	4	2	3	2	3	2	3	23.3	23.3	23.3	43.594	395	395;395	0	137.5	By MS/MS	By MS/MS	1.1277	1.422	26.839	4	0	Leave out requantified	NaN	1.1277	NaN	1.422	NaN	26.839	0	4	0	0	Median	Leave out requantified	12.7	14.2	394450000	159970000
A0A0C4DHE0	A0A0C4DHE0	22	1	1				1	22	1	1	21	20	1	1	1	1	48.7	5	5	70.717	639	639	0	26.31	By MS/MS	By MS/MS	NaN	NaN	NaN	0	0	Median	NaN	NaN	NaN	NaN	NaN	NaN	0	0	0	0	Median	Median	47.9	44.8	0	0
A0A0C4DHE6;Q9VFS5	A0A0C4DHE6;Q9VFS5	5;5	5;5	5;5	Serine/threonine-protein phosphatase 4 regulatory subunit 3	flfl	;	2	5	5	5	4	1	4	1	4	1	8.4	8.4	8.4	109.29	980	980;980	0	10.699	By MS/MS	By MS/MS	1.314	1.6059	7.9766	7	0	Leave out requantified	1.3044	NaN	1.5901	NaN	6.9681	NaN	6	1	0	0	Leave out requantified	Median	5.3	3.1	514920000	230870000
A0A0C4DHE7;Q8IMY1	A0A0C4DHE7;Q8IMY1	16;15	1;0	1;0	Glutamate dehydrogenase	Gdh	;	2	16	1	1	16	15	1	0	1	0	62.4	9.7	9.7	43.064	391	391;404	0	11.037	By MS/MS	By matching	0.5915	0.80845	12.155	5	0	Median	0.5915	NaN	0.80845	NaN	12.155	NaN	5	0	0	0	Median	Median	62.4	52.7	3401400000	1777900000
A0A0C4DHE8;Q9VH69	A0A0C4DHE8;Q9VH69	2;2	2;2	2;2	40S ribosomal protein S29	RpS29	;	2	2	2	2	2	2	2	2	2	2	57.1	57.1	57.1	6.5906	56	56;56	0	74.6	By MS/MS	By MS/MS	1.0142	1.4197	2.5524	32	0	Leave out requantified	1.0937	0.96645	1.4649	1.3108	4.6921	5.2154	15	17	0	0	Leave out requantified	Leave out requantified	57.1	57.1	13592000000	6383400000
A1ZA89;Q8STB9;Q8WR08;A0A0C4DHF6	A1ZA89;Q8STB9;Q8WR08;A0A0C4DHF6	14;14;14;14	14;14;14;14	14;14;14;14		Dg	;;;	4	14	14	14	12	12	12	12	12	12	20.6	20.6	20.6	102.63	914	914;997;1179;1262	0	128.33	By MS/MS	By MS/MS	0.9566	1.2284	13.857	36	0	Leave out requantified	0.95221	0.97307	1.214	1.275	20.522	15.099	22	14	0	0	Leave out requantified	Leave out requantified	18.7	17.9	5388500000	2654000000
A0A0C4DHF7	A0A0C4DHF7	1	1	1				1	1	1	1	0	1	0	1	0	1	1.2	1.2	1.2	101.13	899	899	0.0073054	1.2899		By MS/MS	NaN	NaN	NaN	0	0	Median	NaN	NaN	NaN	NaN	NaN	NaN	0	0	0	0	Median	Median	0	1.2	0	0
A0A0C4DHF9;Q9W1M3	A0A0C4DHF9;Q9W1M3	3;2	3;2	3;2		CG17664-RA	;	2	3	3	3	3	3	3	3	3	3	14.8	14.8	14.8	31.654	290	290;265	0	33.445	By MS/MS	By MS/MS	0.52145	0.67317	18.531	2	0	Median	NaN	NaN	NaN	NaN	NaN	NaN	1	1	0	0	Median	Median	14.8	14.8	207010000	142420000
A0A0C4DHG4;Q7K2K2	A0A0C4DHG4;Q7K2K2	1;1	1;1	1;1		CG10265-RB	;	2	1	1	1	1	0	1	0	1	0	5.4	5.4	5.4	27.292	240	240;340	0.00059515	2.4226	By MS/MS		NaN	NaN	NaN	1	0	Median	NaN	NaN	NaN	NaN	NaN	NaN	1	0	0	0	Median	Median	5.4	0	42446000	21035000
A0A0C4DHG5;P26686	A0A0C4DHG5;P26686	5;5	5;5	5;5	Serine-arginine protein 55	B52	;	2	5	5	5	5	5	5	5	5	5	23.4	23.4	23.4	40.381	355	355;376	0	141.92	By MS/MS	By MS/MS	0.96445	1.3009	6.8535	61	0	Leave out requantified	0.97296	0.956	1.2953	1.3305	8.2479	10.752	33	28	0	0	Leave out requantified	Leave out requantified	23.4	23.4	18145000000	8619900000
A0A0C4DHG6;A0A0C4DHG2;Q07171	A0A0C4DHG6;A0A0C4DHG2;Q07171	17;16;16	17;16;16	17;16;16	Gelsolin	Gel	;;	3	17	17	17	17	14	17	14	17	14	44.1	44.1	44.1	82.527	740	740;798;798	0	323.31	By MS/MS	By MS/MS	0.81934	1.1413	25.892	102	0	Leave out requantified	0.92636	0.73822	1.1662	1.0338	29.803	20.691	61	41	0	0	Leave out requantified	Leave out requantified	44.1	33.4	35280000000	18567000000
A0A0C4DHN4	A0A0C4DHN4	1	1	1				1	1	1	1	1	0	1	0	1	0	5.3	5.3	5.3	31.545	282	282	0.0068946	1.3289	By MS/MS		NaN	NaN	NaN	0	0	Median	NaN	NaN	NaN	NaN	NaN	NaN	0	0	0	0	Median	Median	5.3	0	38234000	38234000
Q8IN69;Q9VDV0;A0A0C4FEI3	Q8IN69;Q9VDV0;A0A0C4FEI3	1;1;1	1;1;1	1;1;1			;;	3	1	1	1	1	0	1	0	1	0	1.8	1.8	1.8	106.96	973	973;989;1029	0	7.2846	By MS/MS		NaN	NaN	NaN	0	0	Median	NaN	NaN	NaN	NaN	NaN	NaN	0	0	0	0	Median	Median	1.8	0	0	0
Q9V3D8;A0A0C4FEI8	Q9V3D8;A0A0C4FEI8	11;11	11;11	11;11		grsm	;	2	11	11	11	10	10	10	10	10	10	33.9	33.9	33.9	60.169	558	558;655	0	323.31	By MS/MS	By MS/MS	0.88724	1.2113	17.468	42	0	Leave out requantified	0.90917	0.88265	1.1919	1.1702	16.996	29.488	19	23	0	0	Leave out requantified	Leave out requantified	32.6	29.2	12050000000	5929600000
Q9VJX4;M9NDP3;A0A0R4STL4;M9MRJ1	Q9VJX4;M9NDP3;A0A0R4STL4;M9MRJ1	1;1;1;1	1;1;1;1	1;1;1;1			;;;	4	1	1	1	1	1	1	1	1	1	2.5	2.5	2.5	63.227	596	596;628;648;984	0	3.6716	By MS/MS	By MS/MS	NaN	NaN	NaN	0	0	Median	NaN	NaN	NaN	NaN	NaN	NaN	0	0	0	0	Median	Median	2.5	2.5	0	0
A0A0R4YDN3;Q9VZN5	A0A0R4YDN3;Q9VZN5	1;1	1;1	1;1			;	2	1	1	1	1	0	1	0	1	0	15.2	15.2	15.2	14.358	125	125;126	0.0060907	1.4523	By MS/MS		NaN	NaN	NaN	0	0	Median	NaN	NaN	NaN	NaN	NaN	NaN	0	0	0	0	Median	Median	15.2	0	0	0
M9PEU0;A0A0S0WFE8;M9PED2;M9PEK5;Q9VS29	M9PEU0;A0A0S0WFE8;M9PED2;M9PEK5;Q9VS29	3;3;3;3;3	3;3;3;3;3	3;3;3;3;3	Down syndrome cell adhesion molecule-like protein Dscam2	Dscam2	;;;;	5	3	3	3	2	3	2	3	2	3	2.7	2.7	2.7	223.08	2036	2036;2046;2085;2101;2074	0.00015475	3.2593	By MS/MS	By MS/MS	0.51299	0.67531	7.3402	2	0	Median	NaN	NaN	NaN	NaN	NaN	NaN	1	1	0	0	Median	Median	2.2	2.7	542050000	315410000
Q9W0B2;A0A0S0WGR0	Q9W0B2;A0A0S0WGR0	1;1	1;1	1;1			;	2	1	1	1	1	1	1	1	1	1	11.5	11.5	11.5	22.053	191	191;255	0	14.332	By MS/MS	By MS/MS	0.97183	1.3138	11.009	4	0	Median	1.0728	0.87394	1.4121	1.195	4.7269	7.9223	2	2	0	0	Median	Median	11.5	11.5	619490000	295240000
A8DYW4;A0A0S0WGS4	A8DYW4;A0A0S0WGS4	1;1	1;1	1;1		CG34310-RA	;	2	1	1	1	1	1	1	1	1	1	36.5	36.5	36.5	8.5137	74	74;129	0.00030469	2.9585	By MS/MS	By matching	0.47894	0.66286	11.031	2	0	Median	NaN	NaN	NaN	NaN	NaN	NaN	1	1	0	0	Median	Median	36.5	36.5	260920000	149770000
A8E6G8;E1JI48;A0A0S0WNN1;A0A0S0WGV5;P16241	A8E6G8;E1JI48;A0A0S0WNN1;A0A0S0WGV5;P16241	3;3;3;3;3	3;3;3;3;3	3;3;3;3;3	POU domain protein;POU domain protein CF1A	vvl	;;;;	5	3	3	3	2	3	2	3	2	3	10.1	10.1	10.1	45.927	427	427;713;726;742;427	0	108.57	By MS/MS	By MS/MS	0.90139	1.0843	15.307	3	0	Median	0.98367	NaN	1.2301	NaN	17.833	NaN	2	1	0	0	Median	Median	6.1	10.1	185050000	118520000
Q8IQ62;A0A0S0WGZ0;M9PHI5	Q8IQ62;A0A0S0WGZ0;M9PHI5	29;29;29	29;29;29	0;0;0		sif	;;	3	29	29	0	24	24	24	24	0	0	17.3	17.3	0	295.25	2657	2657;2676;2734	0	323.31	By MS/MS	By MS/MS	0.968	1.2804	13.332	21	0	Leave out requantified	1.049	0.93508	1.2716	1.2393	21.604	13.824	11	10	0	0	Leave out requantified	Leave out requantified	12.9	13.9	2012300000	1021100000
A0A0S0WIC6;O46200	A0A0S0WIC6;O46200	3;3	3;3	3;3	Accessory gland protein Acp63F	Acp63F	;	2	3	3	3	3	2	3	2	3	2	30.9	30.9	30.9	8.9826	81	81;81	0	12.889	By MS/MS	By MS/MS	0.3527	0.56008	23.584	15	0	Leave out requantified	0.33797	0.5215	0.44703	0.74184	12.499	5.5061	9	6	0	0	Leave out requantified	Leave out requantified	30.9	17.3	12460000000	8419700000
E1JHT0;A0A0S0WIF3;E1JHS9;M9PCI8;A0A0S0WJJ4;Q967D7	E1JHT0;A0A0S0WIF3;E1JHS9;M9PCI8;A0A0S0WJJ4;Q967D7	5;5;5;5;5;5	5;5;5;5;5;5	5;5;5;5;5;5	Protein turtle	tutl	;;;;;	6	5	5	5	2	5	2	5	2	5	9.1	9.1	9.1	107.38	963	963;991;1508;1533;1536;1531	0	34.59	By MS/MS	By MS/MS	1.0007	1.3205	39.698	10	0	Leave out requantified	0.84206	1.0007	1.0124	1.3205	34.053	38.016	4	6	0	0	Leave out requantified	Leave out requantified	2.7	9.1	731090000	364880000
A0A0S0WIG6;M9NED3;P17671;P17672;P13055	A0A0S0WIG6;M9NED3;P17671;P17672;P13055	2;2;2;2;2	2;2;2;2;2	2;2;2;2;2	Ecdysone-induced protein 75B, isoforms C/D;Ecdysone-induced protein 75B, isoform A;Ecdysone-induced protein 75B, isoform B	Eip75B	;;;;	5	2	2	2	0	2	0	2	0	2	2.7	2.7	2.7	106.22	991	991;1412;1199;1355;1412	0	4.1591		By MS/MS	NaN	NaN	NaN	0	0	Median	NaN	NaN	NaN	NaN	NaN	NaN	0	0	0	0	Median	Median	0	2.7	0	0
A0A0S0WIH4	A0A0S0WIH4	128	4	2				1	128	4	2	122	119	3	4	1	2	75.3	4.5	2.3	224.5	1962	1962	0	309.72	By MS/MS	By MS/MS	1.0742	1.4486	66.699	20	0	Leave out requantified	1.8489	1.0185	2.4672	1.4272	77.443	61.546	9	11	0	0	Leave out requantified	Leave out requantified	72.7	69.1	11812000000	4007700000
1;186832;186833;186834;186835;186836;186837;186838;186839;186840;186841;186842;186843;186844;186845;186846;186847;186848;186849;186850;186851;186852;186853;186854;186855;186856;186857;186858;186859;186860;186861;186862;186863;186864;186865;186866;186867;186868;186869;186870;186871;186872;186873;186874;186875;186876;186877;186878;186879;186880;186881;186882;186883;186884;186885;186886;186887;18688…	6952;6953;6954;6955;6956;6957;6958;6959;6960;6961;6962;6963;6964;6965;6966;6967;6968;6969;6970;6971;6972;6973;6974;6975;6976;6977;6978;6979;6980;6981;6982;6983;6984;6985;6986;6987;6988;6989;6990;6991;6992;6993;6994;6995;6996;6997;6998;6999;7000;7001;7002;7003;7004;7005;7006;7007;7008;7009;7010;7011;7012;7013;7014;7015;7016;7017;7018;7019;7020;7021;7022;7023;7024;7025;7026;7027;7028;7029;7030;7031…
;186369;186370;186371;186372;186373;186374;186375;186376;186377;186378;186379;186380;186381;186382;186383;186384;186385;186386;186387;186388;186389;186390;186391;186392;186393;186394;186395;186396;186397;186398;186399;186400;186401;186402;186403;186404;186405;186406;186407;186408;186409;186410;186411;186412;186413;186414;186415;186416;186417;186418;186419;186420;186421;186422;186423;186424;186425…
1;290892;290893;290894;290895;290896;290897;290898;290899;290900;290901;290902;290903;290904;290905;290906;290907;290908;290909;290910;290911;290912;290913;290914;290915;290916;290917;290918;290919;290920;290921;290922;290923;290924;290925;290926;290927;290928;290929;290930;290931;290932;290933;290934;290935;290936;290937;290938;290939;290940;290941;290942;290943;290944;290945;290946;290947;29094…
91;517792;517793;517794;517795;517796;517797;517798;517799;517800;517801;517802;517803;517804;517805;517806;517807;517808;517809;517810;517811;517812;517813;517814;517815;517816;517817;517818;517819;517820;517821;517822;517823;517824;517825;517826;517827;517828;517829;517830;517831;517832;517833;517834;517835;517836;517837;517838;517839;517840;517841;517842;517843;517844;517845;517846;517847;5178…	7028;7660;7723;9000;9483;9968;20762;22069;27270;27582;34700;42962;43096;50439;57185;63739;64581;69264;76373;76458;93300;94928;95471;95489;102710;107759;108029;110321;110946;111732;111851;112115;113565;117647;137476;138042;143327;149491;151299;152286;155811;156718;168260;171285;175055;186368;197631;217659;225167;225236;225484;226130;226540;226694;227543;229037;231329;232812;234730;235155;236057;23…	463;464;465;466;467;468;469;470;471;472;473;474;475;476;477;478;479	1730;1731;1732;1733;1734;1735;1736;1737;1738;1739;1740;1741;1742;1743;1744;1745;1746;1747;1748;1749;1750;1751;1752;1753;1754;11706;11707;11708;11709;13966	91;356;358;361;492;527;538;660;679;714;715;772;1202;1596;1613;1758;1863	37;202;211;214;604;649;650;889;891;947;1087;1088;1260;1275;1306;1322;1327;1361;1372;1477;1478;1487;1595;1599;1850;1917;1927;1933;1939;1940
E1JI87;E1JI88;A0A0S0WMR4;M9NDN2;Q9GNK5	E1JI87;E1JI88;A0A0S0WMR4;M9NDN2;Q9GNK5	1;1;1;1;1	1;1;1;1;1	1;1;1;1;1	Peptidoglycan-recognition protein LC	PGRP-LC	;;;;	5	1	1	1	1	0	1	0	1	0	4.9	4.9	4.9	36.748	345	345;500;501;520;520	0	4.5339	By MS/MS		NaN	NaN	NaN	0	0	Median	NaN	NaN	NaN	NaN	NaN	NaN	0	0	0	0	Median	Median	4.9	0	0	0
Q8IQS9;M9PFL7;A0A0S0WMT8	Q8IQS9;M9PFL7;A0A0S0WMT8	1;1;1	1;1;1	1;1;1		AstC-R2	;;	3	1	1	1	1	0	1	0	1	0	2.4	2.4	2.4	60.155	549	549;567;593	0.0023303	2.0102	By MS/MS		NaN	NaN	NaN	0	0	Median	NaN	NaN	NaN	NaN	NaN	NaN	0	0	0	0	Median	Median	2.4	0	0	0
A8DYV6;E0A9E1;Q7KTN8;A0A0S0WN65;Q9VMR4	A8DYV6;E0A9E1;Q7KTN8;A0A0S0WN65;Q9VMR4	2;2;2;2;2	2;2;2;2;2	2;2;2;2;2		nompC	;;;;	5	2	2	2	2	1	2	1	2	1	2	2	2	188.03	1726	1726;1732;1735;1755;1761	0.00030386	2.8839	By MS/MS	By MS/MS	NaN	NaN	NaN	1	0	Median	NaN	NaN	NaN	NaN	NaN	NaN	1	0	0	0	Median	Median	2	0.4	151490000	81826000
Q9VTT4;A0A0S0WNE9	Q9VTT4;A0A0S0WNE9	1;1	1;1	1;1			;	2	1	1	1	1	0	1	0	1	0	4.3	4.3	4.3	34.789	303	303;307	0.0023283	1.9957	By MS/MS		NaN	NaN	NaN	1	0	Median	NaN	NaN	NaN	NaN	NaN	NaN	1	0	0	0	Median	Median	4.3	0	18982000	9550700
A0A0S0WNN6;Q9TVM2	A0A0S0WNN6;Q9TVM2	22;22	22;22	22;22	Exportin-1	emb	;	2	22	22	22	21	16	21	16	21	16	30.4	30.4	30.4	122.8	1063	1063;1063	0	323.31	By MS/MS	By MS/MS	1.0062	1.2879	11.537	50	0	Leave out requantified	1.0166	0.9725	1.2678	1.3123	7.912	23.516	31	19	0	0	Leave out requantified	Leave out requantified	26.9	23.3	5928700000	2734800000
M9PDC9;A8JNX5;A0A0S0WNY8;M9NE13;Q95RL8;Q9W3G6	M9PDC9;A8JNX5;A0A0S0WNY8;M9NE13;Q95RL8;Q9W3G6	2;2;2;1;1;1	2;2;2;1;1;1	2;2;2;1;1;1		nAChRalpha4;nAChRalpha3	;;;;;	6	2	2	2	1	1	1	1	1	1	5	5	5	56.618	499	499;539;539;371;384;795	0.00030432	2.9261	By MS/MS	By MS/MS	NaN	NaN	NaN	0	0	Median	NaN	NaN	NaN	NaN	NaN	NaN	0	0	0	0	Median	Median	2.4	2.6	0	0
A0A0S0WNZ2;P52302;A0A0S0WGW8	A0A0S0WNZ2;P52302;A0A0S0WGW8	10;10;9	10;10;9	10;10;9	Protein lethal(3)malignant blood neoplasm 1	l(3)mbn	;;	3	10	10	10	9	8	9	8	9	8	24.3	24.3	24.3	61.138	596	596;653;402	0	220.25	By MS/MS	By MS/MS	0.90917	1.1658	12.275	27	0	Leave out requantified	0.81227	0.93916	1.0665	1.2522	18.267	16.075	13	14	0	0	Leave out requantified	Leave out requantified	22.8	20.5	3174500000	1645700000
A0A0S0X2W5;D2A6L8	A0A0S0X2W5;D2A6L8	8;8	1;1	1;1		FDY	;	2	8	1	1	8	4	1	1	1	1	36.6	3.9	3.9	36.238	331	331;351	0	3.5674	By MS/MS	By MS/MS	NaN	NaN	NaN	0	0	Median	NaN	NaN	NaN	NaN	NaN	NaN	0	0	0	0	Median	Median	36.6	13	0	0
A0A0S0X2Z2;B4F7L9	A0A0S0X2Z2;B4F7L9	3;3	3;3	3;3	WD repeat-containing protein on Y chromosome	WDY	;	2	3	3	3	3	3	3	3	3	3	1.9	1.9	1.9	121.81	1069	1069;1069	0	19.382	By MS/MS	By MS/MS	NaN	NaN	NaN	0	0	Median	NaN	NaN	NaN	NaN	NaN	NaN	0	0	0	0	Median	Median	1.9	1.9	0	0
M9PJN3;M9NEH3;A0A0S0X7U5;A0A1Z1CGX2;M9PEM6;Q9VXY2;A0A1Z1CGY3;A8JUX2;M9NGF2;A0A1Z1CSK9	M9PJN3;M9NEH3;A0A0S0X7U5;A0A1Z1CGX2;M9PEM6;Q9VXY2;A0A1Z1CGY3;A8JUX2;M9NGF2;A0A1Z1CSK9	12;12;12;12;12;12;11;11;11;11	12;12;12;12;12;12;11;11;11;11	12;12;12;12;12;12;11;11;11;11	MAP kinase-activating death domain protein	Rab3-GEF;rab3-GEF	;;;;;;;;;	10	12	12	12	11	11	11	11	11	11	10.1	10.1	10.1	198.96	1819	1819;1822;2095;2115;2154;2084;1882;2124;2130;2147	0	255.75	By MS/MS	By MS/MS	0.71914	0.91473	13.871	2	0	Median	NaN	NaN	NaN	NaN	NaN	NaN	1	1	0	0	Median	Median	9.5	8.7	197490000	152890000
A0A0S0X7W8;A0A0S0X0Z7;M9PGE0;M9NEN6;Q9W5A5	A0A0S0X7W8;A0A0S0X0Z7;M9PGE0;M9NEN6;Q9W5A5	5;3;3;3;3	5;3;3;3;3	5;3;3;3;3	Protein tweety homolog;Protein tweety-2	CG3638	;;;;	5	5	5	5	4	4	4	4	4	4	5.1	5.1	5.1	134.77	1224	1224;551;586;639;655	0	34.723	By MS/MS	By MS/MS	0.77223	0.98647	24.23	9	0	Leave out requantified	0.71621	0.8515	0.86415	1.1205	18.751	0.70031	5	4	0	0	Leave out requantified	Leave out requantified	4.4	3	425770000	255940000
A0A0S0X7Z4;P08510;M9NGK2;E1JJQ5;M9PJQ4;M9PHG6	A0A0S0X7Z4;P08510;M9NGK2;E1JJQ5;M9PJQ4;M9PHG6	3;3;2;2;2;2	3;3;2;2;2;2	3;3;2;2;2;2	Potassium voltage-gated channel protein Shaker	Sh	;;;;;	6	3	3	3	3	1	3	1	3	1	6.3	6.3	6.3	74.192	655	655;655;297;304;337;604	0	12.675	By MS/MS	By MS/MS	0.91542	1.1888	26.881	3	0	Plateau	0.73053	NaN	0.8481	NaN	20.67	NaN	2	1	0	0	Median	Median	6.3	1.7	161380000	85852000
A0A0S0X8K7;Q9W4V8;Q9V9P3	A0A0S0X8K7;Q9W4V8	15;15;1	15;15;1	14;14;1	Mitochondrial import inner membrane translocase subunit TIM50-C	ttm50	;	3	15	15	14	15	11	15	11	14	10	54	54	51.6	49.671	428	428;428;343	0	323.31	By MS/MS	By MS/MS	0.67707	0.90941	12.547	67	0	Leave out requantified	0.67393	0.68886	0.87953	0.96574	12.512	14.86	40	27	0	0	Leave out requantified	Leave out requantified	54	39.3	20171000000	11718000000
A0A0S0X8W1	A0A0S0X8W1	16	16	16				1	16	16	16	11	10	11	10	11	10	20.1	20.1	20.1	148.37	1333	1333	0	128.65	By MS/MS	By MS/MS	0.6697	0.86575	42.516	9	0	Leave out requantified	0.54473	0.79896	0.63042	1.0565	35.203	33.184	2	7	0	0	Median	Leave out requantified	13	13.7	622310000	335410000
A0A0T7B3Z6;Q9V9P5	A0A0T7B3Z6;Q9V9P5	9;9	9;9	9;9			;	2	9	9	9	6	8	6	8	6	8	20.4	20.4	20.4	83.162	727	727;731	0	112.62	By MS/MS	By MS/MS	0.74614	0.97488	12.991	12	0	Leave out requantified	0.79461	0.74614	1.0121	0.97488	26.709	5.5114	6	6	0	0	Leave out requantified	Leave out requantified	12.8	19.3	1149400000	602330000
A0A126BEE6;Q9I7K6	A0A126BEE6;Q9I7K6	10;10	10;10	10;10	Protein NASP homolog	CG8223	;	2	10	10	10	9	9	9	9	9	9	40.2	40.2	40.2	51.89	492	492;492	0	304.46	By MS/MS	By MS/MS	0.97241	1.3692	12.259	22	0	Leave out requantified	1.0068	0.93531	1.4186	1.3135	17.813	9.9183	10	12	0	0	Leave out requantified	Leave out requantified	35	36.4	2138400000	952180000
A4UZC9;Q0E9C8;A0A126GUM1;A1Z8A4;Q7K0T7;A1Z8A6	A4UZC9;Q0E9C8;A0A126GUM1;A1Z8A4;Q7K0T7;A1Z8A6	2;2;2;2;2;2	2;2;2;2;2;2	2;2;2;2;2;2		psq	;;;;;	6	2	2	2	1	1	1	1	1	1	10.2	10.2	10.2	69.748	639	639;645;1043;1046;1064;1123	0	34.026	By MS/MS	By MS/MS	NaN	NaN	NaN	1	0	Median	NaN	NaN	NaN	NaN	NaN	NaN	0	1	0	0	Median	Median	6.6	3.6	97317000	52481000
A0A126GUP4;Q9VN27	A0A126GUP4;Q9VN27	2;2	2;2	2;2	Putative lipoyltransferase 2, mitochondrial	CG9804	;	2	2	2	2	2	2	2	2	2	2	13.7	13.7	13.7	26.033	234	234;234	0	28.716	By MS/MS	By MS/MS	0.7743	0.98825	4.2738	7	0	Leave out requantified	0.68813	0.80781	0.85406	0.95898	11.772	6.7826	4	3	0	0	Leave out requantified	Plateau	13.7	13.7	528850000	290530000
A0A126GUP6	A0A126GUP6	2	2	2				1	2	2	2	2	1	2	1	2	1	9.5	9.5	9.5	44.938	400	400	0	8.74	By MS/MS	By MS/MS	0.7896	1.0665	6.1294	4	0	Median	NaN	0.77521	NaN	1.0182	NaN	5.4384	1	3	0	0	Median	Median	9.5	6.2	953300000	542760000
A0A126GUQ4;Q0KIA8;Q9VI16	A0A126GUQ4;Q0KIA8;Q9VI16	25;25;25	25;25;25	24;24;24		CRAT	;;	3	25	25	24	24	21	24	21	23	20	44.7	44.7	43.1	72.015	638	638;657;662	0	323.31	By MS/MS	By MS/MS	0.70246	0.93469	13.538	144	0	Leave out requantified	0.72434	0.64561	0.94836	0.90254	20.55	15.203	86	58	0	0	Leave out requantified	Leave out requantified	42.6	33.7	26549000000	15186000000
A0A126GUQ5;Q9Y0Y6	A0A126GUQ5;Q9Y0Y6	7;7	7;7	7;7	Nuclear receptor-binding protein homolog	Madm	;	2	7	7	7	6	5	6	5	6	5	24.6	24.6	24.6	70.507	637	637;637	0	283.25	By MS/MS	By MS/MS	0.87153	1.1694	21.462	10	0	Leave out requantified	1.0345	0.72902	1.3103	0.96031	32.428	16.617	5	5	0	0	Leave out requantified	Leave out requantified	23.1	19.3	1005400000	491730000
A0A126GUR5;E1JIH1	A0A126GUR5;E1JIH1	17;17	1;1	1;1			;	2	17	1	1	16	14	0	1	0	1	35.7	2.5	2.5	82.564	756	756;813	0	4.7568	By matching	By MS/MS	NaN	NaN	NaN	1	0	Median	NaN	NaN	NaN	NaN	NaN	NaN	0	1	0	0	Median	Median	33.2	29.4	52682000	26049000
A0A126GUR6;Q95U38	A0A126GUR6;Q95U38	19;19	1;1	1;1	Succinyl-CoA ligase subunit beta	skap	;	2	19	1	1	19	18	1	1	1	1	60.2	5.5	5.5	49.087	452	452;503	0	52.055	By MS/MS	By MS/MS	0.6908	0.86872	11.849	3	0	Median	NaN	0.71952	NaN	0.9344	NaN	10.307	1	2	0	0	Median	Median	60.2	54.9	228710000	135260000
A0A126GUT1;Q9VGS2	A0A126GUT1;Q9VGS2	9;9	9;9	9;9	Translationally-controlled tumor protein homolog	Tctp	;	2	9	9	9	7	9	7	9	7	9	64	64	64	19.637	172	172;172	0	122.49	By MS/MS	By MS/MS	0.86332	1.2157	16.028	59	0	Leave out requantified	0.98068	0.84505	1.3225	1.1444	8.341	19.089	29	30	0	0	Leave out requantified	Leave out requantified	36.6	64	61056000000	30422000000
A0A126GUT9;Q4LBB9;E1JIJ4	A0A126GUT9;Q4LBB9;E1JIJ4	2;2;1	2;2;1	2;2;1	Octopamine receptor beta-2R	Octbeta2R	;;	3	2	2	2	2	2	2	2	2	2	7.5	7.5	7.5	60.378	536	536;536;630	0	44.978	By MS/MS	By MS/MS	NaN	NaN	NaN	0	0	Median	NaN	NaN	NaN	NaN	NaN	NaN	0	0	0	0	Median	Median	7.5	7.5	0	0
A0A126GUU0;Q9V3G6	A0A126GUU0;Q9V3G6	2;2	2;2	2;2	CCR4-NOT transcription complex subunit 10	Not10	;	2	2	2	2	1	1	1	1	1	1	5.2	5.2	5.2	69.692	635	635;635	0	71.648	By MS/MS	By MS/MS	1.0177	1.2279	18.908	3	0	Median	1.1197	NaN	1.3392	NaN	12.275	NaN	2	1	0	0	Median	Median	1.7	3.5	110470000	54069000
A0A126GUU7;Q9VEX9	A0A126GUU7;Q9VEX9	1;1	1;1	1;1	Histone deacetylase complex subunit SAP18	Bin1	;	2	1	1	1	0	1	0	1	0	1	7.3	7.3	7.3	17.287	150	150;150	0.0052594	1.5225		By MS/MS	NaN	NaN	NaN	0	0	Median	NaN	NaN	NaN	NaN	NaN	NaN	0	0	0	0	Median	Median	0	7.3	26098000	0
Q9VEZ6;A0A126GUV0	Q9VEZ6;A0A126GUV0	11;11	11;11	11;11			;	2	11	11	11	11	11	11	11	11	11	51.4	51.4	51.4	29.545	259	259;263	0	323.31	By MS/MS	By MS/MS	0.4716	0.65285	7.5564	62	0	Leave out requantified	0.4468	0.49845	0.59968	0.68493	11.897	9.4834	28	34	0	0	Leave out requantified	Leave out requantified	51.4	51.4	22664000000	15024000000
A0A126GUW2;Q9VEJ2	A0A126GUW2;Q9VEJ2	3;3	3;3	3;3	Nucleolar protein 14 homolog	l(3)07882	;	2	3	3	3	1	3	1	3	1	3	5.2	5.2	5.2	97.55	852	852;852	0	12.855	By MS/MS	By MS/MS	0.95143	1.2083	34.922	6	0	Leave out requantified	0.74676	0.95977	0.89736	1.2132	1.1424	34.34	2	4	0	0	Median	Leave out requantified	2.7	5.2	74228000	35555000
A0A126GV05	A0A126GV05	1	1	1				1	1	1	1	1	0	1	0	1	0	11.3	11.3	11.3	16.656	142	142	0	4.922	By MS/MS		NaN	NaN	NaN	0	0	Median	NaN	NaN	NaN	NaN	NaN	NaN	0	0	0	0	Median	Median	11.3	0	0	0
Q9VCV9;A0A126GV06	Q9VCV9;A0A126GV06	4;4	4;4	4;4		CG6972-RA	;	2	4	4	4	4	3	4	3	4	3	13.9	13.9	13.9	33.961	295	295;296	0	23.774	By MS/MS	By MS/MS	0.97096	1.3329	3.0761	18	0	Leave out requantified	1.0607	0.94224	1.3944	1.3019	9.6223	4.718	7	11	0	0	Leave out requantified	Leave out requantified	13.9	9.5	7730300000	3605900000
E1JJ00;A0A126GV08;A8JPX0	E1JJ00;A0A126GV08;A8JPX0	2;2;2	2;2;2	2;2;2			;;	3	2	2	2	2	1	2	1	2	1	8.6	8.6	8.6	46.065	431	431;434;550	0	6.9512	By MS/MS	By MS/MS	1.4305	1.6461	25.949	3	0	Median	1.6221	NaN	2.0116	NaN	28.362	NaN	2	1	0	0	Median	Median	8.6	3.5	159900000	64761000
A0A126GV13;A0A126GV10;A0A0B4LHJ5;Q8I0P1	A0A126GV13;A0A126GV10;A0A0B4LHJ5;Q8I0P1	2;2;1;1	2;2;1;1	2;2;1;1	Spastin	spas	;;;	4	2	2	2	2	2	2	2	2	2	6.3	6.3	6.3	53.653	489	489;551;696;758	0	11.892	By MS/MS	By MS/MS	NaN	NaN	NaN	0	0	Median	NaN	NaN	NaN	NaN	NaN	NaN	0	0	0	0	Median	Median	6.3	6.3	0	0
A0A126GV25;P07665	A0A126GV25;P07665	2;2	2;2	2;2	Serendipity locus protein beta	Sry-beta	;	2	2	2	2	1	2	1	2	1	2	6.5	6.5	6.5	41.708	356	356;356	0	3.5523	By MS/MS	By MS/MS	NaN	NaN	NaN	1	0	Median	NaN	NaN	NaN	NaN	NaN	NaN	0	1	0	0	Median	Median	2.2	6.5	47832000	23046000
A0A126GV33;Q9VA29	A0A126GV33;Q9VA29	1;1	1;1	1;1			;	2	1	1	1	1	1	1	1	1	1	4.1	4.1	4.1	37.686	338	338;581	0.0060881	1.4461	By MS/MS	By MS/MS	0.76975	1.0099	53.333	2	0	Median	NaN	NaN	NaN	NaN	NaN	NaN	1	1	0	0	Median	Median	4.1	4.1	149370000	78725000
A0A140SRF8	A0A140SRF8	2	1	1				1	2	1	1	2	1	1	1	1	1	10.9	7.9	7.9	29.576	265	265	0	34.412	By MS/MS	By MS/MS	NaN	NaN	NaN	0	0	Median	NaN	NaN	NaN	NaN	NaN	NaN	0	0	0	0	Median	Median	10.9	7.9	0	0
M9PBU9;A0A1F4	M9PBU9;A0A1F4	11;11	11;11	11;11	Protein eyes shut	eys	;	2	11	11	11	10	9	10	9	10	9	8.8	8.8	8.8	234.1	2176	2176;2176	0	66.647	By MS/MS	By MS/MS	0.70809	0.9098	15.31	32	0	Leave out requantified	0.67589	0.74875	0.85944	0.97955	22.132	16.972	20	12	0	0	Leave out requantified	Leave out requantified	7.4	7	4087900000	2328300000
A0A1W5PW00;P49021	A0A1W5PW00;P49021	1;1	1;1	1;1	Protein timeless	tim	;	2	1	1	1	1	1	1	1	1	1	0.5	0.5	0.5	159.21	1421	1421;1398	0.0077182	1.2747	By MS/MS	By MS/MS	NaN	NaN	NaN	0	0	Median	NaN	NaN	NaN	NaN	NaN	NaN	0	0	0	0	Median	Median	0.5	0.5	0	0
M9PCF6;A0A1W5PXG3;Q9VQI9	M9PCF6;A0A1W5PXG3;Q9VQI9	3;3;3	3;3;3	3;3;3	AF4/FMR2 family member 4	lilli	;;	3	3	3	3	2	3	2	3	2	3	2.7	2.7	2.7	173.03	1614	1614;1626;1673	0	15.904	By MS/MS	By MS/MS	0.57716	0.76403	6.688	4	0	Median	NaN	0.58235	NaN	0.78401	NaN	2.9795	1	3	0	0	Median	Plateau	1.5	2.7	332440000	219260000
A0A1W5Q0S1;Q03043;E1JHR9;P32023	A0A1W5Q0S1;Q03043;E1JHR9;P32023	14;14;9;9	14;14;9;9	13;13;8;8	cGMP-dependent protein kinase, isozyme 2 forms cD4/T1/T3A/T3B;cGMP-dependent protein kinase, isozyme 2 forms cD5/T2	for	;;;	4	14	14	13	12	13	12	13	11	12	29.1	29.1	28	83.348	742	742;1088;894;934	0	226.28	By MS/MS	By MS/MS	0.75041	0.97695	11.488	58	0	Leave out requantified	0.77783	0.72765	0.98932	0.9754	13.793	7.9017	23	35	0	0	Leave out requantified	Leave out requantified	27.2	23.3	7326200000	4001900000
A0A1Z1CGZ3;Q8MSG8	A0A1Z1CGZ3;Q8MSG8	5;5	5;5	5;5	Aprataxin-like protein	CG5316	;	2	5	5	5	4	2	4	2	4	2	17.6	17.6	17.6	51.233	443	443;662	0	39.994	By MS/MS	By MS/MS	0.91315	1.1929	20.935	5	0	Leave out requantified	0.86484	NaN	1.1066	NaN	21.469	NaN	4	1	0	0	Leave out requantified	Median	15.3	6.3	267380000	130740000
A0A1Z1CN86;Q9VHK7	A0A1Z1CN86;Q9VHK7	4;4	4;4	4;4			;	2	4	4	4	4	4	4	4	4	4	73.8	73.8	73.8	9.0122	84	84;94	0	321.87	By MS/MS	By MS/MS	0.54216	0.7881	4.4267	19	0	Leave out requantified	0.56045	0.51815	0.85014	0.77796	5.3095	2.738	10	9	0	0	Leave out requantified	Leave out requantified	73.8	73.8	10435000000	6497800000
A0AQH0	A0AQH0	4	4	4	Proteasome subunit beta type	Prosbeta1		1	4	4	4	4	3	4	3	4	3	40.2	40.2	40.2	24.264	224	224	0	269.03	By MS/MS	By MS/MS	0.90168	1.141	12.808	30	0	Leave out requantified	0.94317	0.79778	1.2082	1.0664	12.85	20.401	18	12	0	0	Leave out requantified	Median	40.2	37.1	3789600000	1928100000
A0T1Z5;Q9VFU8;B7Z0J2;A0T1Z4	A0T1Z5;Q9VFU8;B7Z0J2;A0T1Z4	12;11;8;8	12;11;8;8	12;11;8;8		yrt	;;;	4	12	12	12	10	7	10	7	10	7	26.1	26.1	26.1	86.497	786	786;972;919;932	0	56.046	By MS/MS	By MS/MS	0.98507	1.174	14.237	3	0	Leave out requantified	0.90747	NaN	1.0849	NaN	11.154	NaN	2	1	0	0	Median	Median	19.7	15.4	205620000	119800000
A0ZWY4	A0ZWY4	1	1	1				1	1	1	1	1	1	1	1	1	1	14	14	14	11.494	100	100	0	8.3609	By MS/MS	By MS/MS	1.1269	1.4021	11.482	2	0	Median	NaN	NaN	NaN	NaN	NaN	NaN	1	1	0	0	Median	Median	14	14	609170000	193580000
A1A6P9	A1A6P9	1	1	1		CG34222-RA		1	1	1	1	1	1	1	1	1	1	11.9	11.9	11.9	11.844	101	101	0.004311	1.7286	By MS/MS	By MS/MS	NaN	NaN	NaN	0	0	Median	NaN	NaN	NaN	NaN	NaN	NaN	0	0	0	0	Median	Median	11.9	11.9	0	0
A2VEK7;A1A6Q5	A2VEK7;A1A6Q5	1;1	1;1	1;1	Acylphosphatase		;	2	1	1	1	1	1	1	1	1	1	12.5	12.5	12.5	13.56	120	120;125	0	36.147	By MS/MS	By MS/MS	0.95442	1.1987	4.4632	2	0	Median	NaN	NaN	NaN	NaN	NaN	NaN	1	1	0	0	Median	Median	12.5	12.5	139280000	57304000
A1A6X2	A1A6X2	3	3	3		CG34242-RA		1	3	3	3	1	2	1	2	1	2	29.3	29.3	29.3	6.7259	58	58	0.0017639	2.1582	By MS/MS	By MS/MS	0.6487	0.83307	9.7557	2	0	Median	NaN	NaN	NaN	NaN	NaN	NaN	1	1	0	0	Median	Median	17.2	25.9	212660000	94447000
A1A701	A1A701	1	1	1				1	1	1	1	1	1	1	1	1	1	10.3	10.3	10.3	22.079	195	195	0	16.452	By MS/MS	By MS/MS	NaN	NaN	NaN	0	0	Median	NaN	NaN	NaN	NaN	NaN	NaN	0	0	0	0	Median	Median	10.3	10.3	0	0
A1A708	A1A708	8	8	8	Uncharacterized protein CG4951	CG4951		1	8	8	8	7	7	7	7	7	7	27.6	27.6	27.6	50.753	446	446	0	98.037	By MS/MS	By MS/MS	1.1712	1.5425	2.2679	4	0	Leave out requantified	NaN	1.1712	NaN	1.5425	NaN	12.36	1	3	0	0	Median	Leave out requantified	24.4	22.4	386890000	173640000
A1A714	A1A714	2	2	2				1	2	2	2	1	1	1	1	1	1	6	6	6	53.448	486	486	0	4.4754	By MS/MS	By MS/MS	NaN	NaN	NaN	1	0	Median	NaN	NaN	NaN	NaN	NaN	NaN	1	0	0	0	Median	Median	3.7	2.3	76450000	40190000
A1YK02	A1YK02	4	4	4		Nup75		1	4	4	4	4	4	4	4	4	4	9.3	9.3	9.3	76.871	668	668	0	65.891	By MS/MS	By MS/MS	0.83573	1.1115	4.8118	74	0	Leave out requantified	0.88494	0.82066	1.1298	1.1115	0.099967	5.776	48	26	0	0	Leave out requantified	Leave out requantified	9.3	9.3	19956000000	10581000000
Q8IMP8;A1Z0H7;Q8IG88;P48607	Q8IMP8;A1Z0H7;Q8IG88;P48607	3;3;3;3	3;3;3;3	3;3;3;3	Protein spaetzle;Protein spaetzle C-106	spz	;;;	4	3	3	3	1	3	1	3	1	3	20.5	20.5	20.5	27.997	244	244;270;290;326	0	68.341	By MS/MS	By MS/MS	0.67725	0.85114	28.756	3	0	Median	NaN	0.61806	NaN	0.80675	NaN	40.432	1	2	0	0	Median	Median	10.2	20.5	266000000	185700000
A1Z6E8	A1Z6E8	2	2	2				1	2	2	2	1	2	1	2	1	2	7.8	7.8	7.8	32.216	281	281	0	5.0761	By MS/MS	By MS/MS	NaN	NaN	NaN	0	0	Median	NaN	NaN	NaN	NaN	NaN	NaN	0	0	0	0	Median	Median	4.6	7.8	0	0
A1Z6F6;Q7JQF6;A1Z6F4;B7YZT1;A0A0B4KF30	A1Z6F6;Q7JQF6;A1Z6F4;B7YZT1;A0A0B4KF30	2;2;2;1;1	2;2;2;1;1	2;2;2;1;1		laccase2	;;;;	5	2	2	2	2	2	2	2	2	2	3.7	3.7	3.7	82.68	749	749;784;784;784;784	0	11.937	By MS/MS	By MS/MS	1.5539	2.1872	6.9867	10	0	Leave out requantified	1.4996	1.5221	1.9901	2.2096	21.25	2.8463	6	4	0	0	Leave out requantified	Leave out requantified	3.7	3.7	1212300000	485610000
A1Z6G6	A1Z6G6	2	2	2				1	2	2	2	1	2	1	2	1	2	2.6	2.6	2.6	77.85	683	683	0.00044944	2.5877	By MS/MS	By MS/MS	NaN	NaN	NaN	0	0	Median	NaN	NaN	NaN	NaN	NaN	NaN	0	0	0	0	Median	Median	1.5	2.6	0	0
A1Z6G9	A1Z6G9	5	5	5		CG8245-RA		1	5	5	5	4	4	4	4	4	4	25.4	25.4	25.4	39.143	343	343	0	132.92	By MS/MS	By MS/MS	1.0088	1.2619	32.391	3	0	Median	0.84482	NaN	1.0903	NaN	44.226	NaN	2	1	0	0	Median	Median	23.3	16.3	234780000	123790000
A1Z6H6	A1Z6H6	5	5	5				1	5	5	5	4	4	4	4	4	4	13.2	13.2	13.2	80.235	699	699	0	122.41	By MS/MS	By MS/MS	0.70392	0.91311	13.601	12	0	Leave out requantified	0.66197	0.70392	0.8641	0.9278	18.605	12.117	5	7	0	0	Leave out requantified	Leave out requantified	11.6	10.9	1463600000	897950000
A1Z6H7	A1Z6H7	22	22	22		Gp210		1	22	22	22	17	19	17	19	17	19	15.1	15.1	15.1	209.79	1876	1876	0	166.55	By MS/MS	By MS/MS	0.915	1.1888	11.836	55	0	Leave out requantified	0.85403	0.90438	1.0695	1.1464	18.102	12.979	29	26	0	0	Leave out requantified	Leave out requantified	10.9	13	5742800000	3004000000
A1Z6I7	A1Z6I7	3	3	3		BubR1		1	3	3	3	2	3	2	3	2	3	2.4	2.4	2.4	165.06	1460	1460	0	6.5387	By MS/MS	By MS/MS	0.98073	1.3176	4.1732	2	0	Median	NaN	0.98073	NaN	1.3176	NaN	4.1732	0	2	0	0	Median	Median	1.6	2.4	144740000	70965000
A1Z6J6	A1Z6J6	1	1	1				1	1	1	1	1	1	1	1	1	1	1.9	1.9	1.9	74.808	683	683	0	4.4374	By MS/MS	By MS/MS	NaN	NaN	NaN	0	0	Median	NaN	NaN	NaN	NaN	NaN	NaN	0	0	0	0	Median	Median	1.9	1.9	0	0
A1Z6L1	A1Z6L1	3	3	3	Mitochondrial import receptor subunit TOM40 homolog 2	tomboy40		1	3	3	3	3	2	3	2	3	2	20.6	20.6	20.6	36.983	340	340	0	66.12	By MS/MS	By MS/MS	0.81311	1.2357	29.712	6	0	Leave out requantified	0.72157	0.85442	1.0188	1.3463	25.858	9.9177	3	3	0	0	Median	Median	20.6	11.2	806710000	344240000
A1Z6L9	A1Z6L9	14	14	14		Trap1		1	14	14	14	14	11	14	11	14	11	28.8	28.8	28.8	77.962	691	691	0	300.47	By MS/MS	By MS/MS	0.78549	1.0725	7.2786	66	0	Leave out requantified	0.83149	0.75032	1.0789	1.0666	8.6482	15.341	37	29	0	0	Leave out requantified	Leave out requantified	28.8	22.7	24337000000	12953000000
A1Z6M0	A1Z6M0	2	2	2		Bap170		1	2	2	2	1	2	1	2	1	2	2	2	2	183.03	1688	1688	0	4.3928	By MS/MS	By MS/MS	NaN	NaN	NaN	0	0	Median	NaN	NaN	NaN	NaN	NaN	NaN	0	0	0	0	Median	Median	0.7	2	15941000	15941000
A1Z6M6	A1Z6M6	6	6	6		Dpit47		1	6	6	6	4	3	4	3	4	3	25.5	25.5	25.5	46.906	396	396	0	23.218	By MS/MS	By MS/MS	0.82077	1.025	12.091	5	0	Leave out requantified	1.0087	0.75158	1.1502	0.98102	13.891	7.2656	3	2	0	0	Median	Median	18.2	12.1	251240000	113680000
A1Z6N2	A1Z6N2	1	1	1		Tdc1		1	1	1	1	1	1	1	1	1	1	2.4	2.4	2.4	65.686	587	587	0	8.0228	By MS/MS	By MS/MS	NaN	NaN	NaN	0	0	Median	NaN	NaN	NaN	NaN	NaN	NaN	0	0	0	0	Median	Median	2.4	2.4	0	0
A1Z6N4	A1Z6N4	2	2	2		Tdc2		1	2	2	2	2	0	2	0	2	0	3.8	3.8	3.8	72.026	637	637	0	3.5601	By MS/MS		NaN	NaN	NaN	1	0	Median	NaN	NaN	NaN	NaN	NaN	NaN	1	0	0	0	Median	Median	3.8	0	29959000	16473000
A1Z6N5	A1Z6N5	5	5	5		CG3270-RA		1	5	5	5	5	4	5	4	5	4	25.7	25.7	25.7	47.577	440	440	0	83.204	By MS/MS	By MS/MS	0.42909	0.56285	14.363	22	0	Leave out requantified	0.4295	0.44363	0.561	0.58916	14.646	22.873	13	9	0	0	Leave out requantified	Leave out requantified	25.7	19.8	5161400000	3401800000
A1Z6P2	A1Z6P2	31	1	1		l(2)01289		1	31	1	1	29	30	1	0	1	0	53.2	2	2	97.417	857	857	1	-2	By MS/MS	By matching	NaN	NaN	NaN	1	0	Median	NaN	NaN	NaN	NaN	NaN	NaN	1	0	0	0	Median	Median	47	51.2	57409000	24782000
A1Z6P3	A1Z6P3	11	1	1		Eb1		1	11	1	1	10	10	1	1	1	1	56.9	7.1	7.1	33.293	297	297	0	42.671	By MS/MS	By MS/MS	0.69173	0.95713	3.6563	5	0	Median	0.68312	0.69173	0.969	0.95713	7.1289	0.99162	2	3	0	0	Median	Median	56.9	52.2	2046400000	1177100000
A1Z6P8;A0A0B4KF54;Q7K3Z6	A1Z6P8;A0A0B4KF54;Q7K3Z6	6;5;4	6;5;4	6;5;4		Epac	;;	3	6	6	6	5	4	5	4	5	4	9.8	9.8	9.8	113.84	1006	1006;935;861	0	44.308	By MS/MS	By MS/MS	1.0946	1.403	20.696	4	0	Leave out requantified	NaN	1.0732	NaN	1.4997	NaN	25.335	1	3	0	0	Median	Leave out requantified	8.3	5.8	171060000	73809000
A1Z6Q0;A4UZ58	A1Z6Q0;A4UZ58	11;7	2;2	2;2		koi	;	2	11	2	2	10	10	2	2	2	2	52.8	5.3	5.3	51.754	449	449;365	0	87.541	By MS/MS	By MS/MS	0.96536	1.2334	6.6098	15	0	Leave out requantified	0.97264	0.91188	1.2758	1.2119	11.385	2.5648	6	9	0	0	Leave out requantified	Leave out requantified	48.6	45.9	2054100000	908920000
A1Z6R4	A1Z6R4	3	3	3		Spn42Dc		1	3	3	3	3	2	3	2	3	2	14.1	14.1	14.1	45.362	403	403	0	61.82	By MS/MS	By MS/MS	1.0903	1.4106	17.11	3	0	Median	1.2236	NaN	1.5984	NaN	17.678	NaN	2	1	0	0	Median	Median	14.1	11.7	381270000	199270000
A1Z6R7	A1Z6R7	3	3	3		CG30158-RA		1	3	3	3	3	3	3	3	3	3	10.7	10.7	10.7	30.233	280	280	0	37.313	By MS/MS	By MS/MS	1.2068	1.428	6.2445	3	0	Median	1.2194	NaN	1.444	NaN	1.5782	NaN	2	1	0	0	Median	Median	10.7	10.7	326200000	162150000
A1Z6S6;A1Z6S7	A1Z6S6;A1Z6S7	12;11	12;11	11;10		vimar	;	2	12	12	11	10	9	10	9	9	8	22.7	22.7	21.6	70.253	634	634;635	0	104.69	By MS/MS	By MS/MS	1.1412	1.4634	10.141	29	0	Leave out requantified	1.1458	1.112	1.4645	1.4623	9.0558	9.9237	17	12	0	0	Leave out requantified	Leave out requantified	19.4	16.1	5781500000	2840800000
A1Z6V5	A1Z6V5	12	12	12		Spn43Ab		1	12	12	12	10	12	10	12	10	12	40.7	40.7	40.7	43.378	393	393	0	311.35	By MS/MS	By MS/MS	0.92792	1.3319	11.391	103	0	Leave out requantified	1.0921	0.8712	1.425	1.246	6.1766	9.6746	42	61	0	0	Leave out requantified	Leave out requantified	31.6	40.7	31450000000	15586000000
A1Z6X6	A1Z6X6	5	5	5				1	5	5	5	4	5	4	5	4	5	41.5	41.5	41.5	20.045	176	176	0	323.31	By MS/MS	By MS/MS	0.80068	1.0987	4.1986	22	0	Leave out requantified	0.81184	0.79634	1.1618	1.073	6.7211	6.2346	8	14	0	0	Leave out requantified	Leave out requantified	32.4	41.5	3966400000	2137600000
A1Z6Y1	A1Z6Y1	2	2	2				1	2	2	2	1	1	1	1	1	1	13	13	13	15.967	138	138	0	4.1125	By MS/MS	By MS/MS	NaN	NaN	NaN	0	0	Median	NaN	NaN	NaN	NaN	NaN	NaN	0	0	0	0	Median	Median	6.5	6.5	10339000	10339000
A1Z6Y2	A1Z6Y2	5	5	5				1	5	5	5	5	4	5	4	5	4	41.8	41.8	41.8	15.622	134	134	0	22.646	By MS/MS	By MS/MS	0.39643	0.50793	26.35	12	0	Leave out requantified	0.34152	0.46017	0.4272	0.62889	19.413	6.9436	8	4	0	0	Leave out requantified	Leave out requantified	41.8	32.8	1286900000	942970000
A1Z6Z7;E1JGZ3	A1Z6Z7;E1JGZ3	4;2	4;2	4;2			;	2	4	4	4	4	3	4	3	4	3	13.1	13.1	13.1	63.981	586	586;457	0	50.764	By MS/MS	By MS/MS	NaN	NaN	NaN	1	0	Median	NaN	NaN	NaN	NaN	NaN	NaN	1	0	0	0	Median	Median	13.1	11.4	62911000	29187000
A1Z6Z9;A1Z6Z8;A1Z700	A1Z6Z9;A1Z6Z8;A1Z700	18;18;9	18;18;9	18;18;9		didum	;;	3	18	18	18	14	13	14	13	14	13	16.1	16.1	16.1	207.26	1792	1792;1800;1196	0	150.76	By MS/MS	By MS/MS	0.75365	0.96271	28.777	25	0	Leave out requantified	0.75957	0.71583	0.96271	0.93138	35.435	33.466	9	16	0	0	Leave out requantified	Leave out requantified	13.2	10.9	1711900000	894370000
A1Z705	A1Z705	1	1	1		CG2144-RA		1	1	1	1	1	1	1	1	1	1	2.4	2.4	2.4	104.59	927	927	0.00015466	3.2485	By MS/MS	By matching	0.96439	1.2839	11.073	2	0	Median	NaN	NaN	NaN	NaN	NaN	NaN	1	1	0	0	Median	Median	2.4	2.4	166480000	90680000
A1Z707	A1Z707	3	3	3	Glycerol-3-phosphate dehydrogenase			1	3	3	3	1	2	1	2	1	2	7.2	7.2	7.2	79.752	713	713	0	23.966	By MS/MS	By MS/MS	0.67033	0.92777	13.603	2	0	Median	NaN	NaN	NaN	NaN	NaN	NaN	1	1	0	0	Median	Median	2	5.2	227670000	147800000
A1Z713	A1Z713	68	68	68		Vps13		1	68	68	68	56	55	56	55	56	55	30.2	30.2	30.2	374.54	3321	3321	0	323.31	By MS/MS	By MS/MS	0.9086	1.1976	15.269	146	0	Leave out requantified	0.98168	0.86309	1.2347	1.1465	17.622	16.771	69	77	0	0	Leave out requantified	Leave out requantified	24.1	23.3	17288000000	8503200000
E1JGZ4;A1Z714	E1JGZ4;A1Z714	2;2	2;2	2;2		blow	;	2	2	2	2	1	2	1	2	1	2	3.9	3.9	3.9	68.704	637	637;644	0.00045011	2.6186	By MS/MS	By MS/MS	NaN	NaN	NaN	0	0	Median	NaN	NaN	NaN	NaN	NaN	NaN	0	0	0	0	Median	Median	2.7	3.9	0	0
A1Z720;A1Z718	A1Z720;A1Z718	11;11	1;1	0;0			;	2	11	1	0	8	10	1	1	0	0	25.6	3.8	0	107.27	983	983;1020	0	207.25	By MS/MS	By matching	NaN	NaN	NaN	0	0	Median	NaN	NaN	NaN	NaN	NaN	NaN	0	0	0	0	Median	Median	20.8	23.6	0	0
A1Z729;Q8MZG9	A1Z729	14;1	14;1	11;0				2	14	14	11	11	10	11	10	8	7	59.1	59.1	49.1	36.581	330	330;325	0	198.95	By MS/MS	By MS/MS	0.86208	1.138	11.83	38	0	Leave out requantified	0.84011	0.81525	1.0539	1.1117	13.504	13.978	22	16	0	0	Leave out requantified	Leave out requantified	52.1	39.7	6882300000	3663300000
A1Z783;A1Z782	A1Z783;A1Z782	1;1	1;1	1;1		CG8726-RB	;	2	1	1	1	1	1	1	1	1	1	1.4	1.4	1.4	62.023	563	563;646	1	-2	By MS/MS	By MS/MS	NaN	NaN	NaN	0	0	Median	NaN	NaN	NaN	NaN	NaN	NaN	0	0	0	0	Median	Median	1.4	1.4	0	0
A1Z784;Q7JV23;A8DY67	A1Z784;Q7JV23;A8DY67	58;55;53	58;55;53	58;55;53		ACC	;;	3	58	58	58	56	53	56	53	56	53	38.6	38.6	38.6	278.59	2482	2482;2323;2348	0	323.31	By MS/MS	By MS/MS	0.47843	0.65633	15.915	365	0	Leave out requantified	0.48122	0.47204	0.64755	0.66123	17.776	19.803	193	172	0	0	Leave out requantified	Leave out requantified	37.3	34.7	127680000000	83882000000
A1Z7B8	A1Z7B8	2	2	2				1	2	2	2	2	2	2	2	2	2	19.6	19.6	19.6	17.877	158	158	0	24.984	By MS/MS	By MS/MS	0.69606	0.90556	9.2379	9	0	Leave out requantified	0.71875	0.68092	0.93128	0.88622	11.489	7.1927	6	3	0	0	Leave out requantified	Median	19.6	19.6	1162100000	674720000
A1Z7E4;Q8T8W0	A1Z7E4;Q8T8W0	7;7	7;7	7;7			;	2	7	7	7	7	5	7	5	7	5	33.6	33.6	33.6	32.98	289	289;305	0	148.21	By MS/MS	By MS/MS	0.53142	0.74031	21.642	12	0	Leave out requantified	0.51122	0.56439	0.66708	0.78345	21.612	27.7	9	3	0	0	Leave out requantified	Leave out requantified	33.6	25.6	1803500000	1233000000
A1Z7E8	A1Z7E8	12	12	12		Mal-A4		1	12	12	12	11	10	11	10	11	10	30.9	30.9	30.9	66.475	579	579	0	246.6	By MS/MS	By MS/MS	0.34024	0.45239	17.442	17	0	Leave out requantified	0.37441	0.34254	0.47206	0.46431	17.453	20.656	9	8	0	0	Leave out requantified	Leave out requantified	28.7	28.3	3995700000	2967900000
A1Z7F1	A1Z7F1	8	8	8		Mal-A6		1	8	8	8	8	6	8	6	8	6	23.5	23.5	23.5	67.913	601	601	0	323.31	By MS/MS	By MS/MS	0.41253	0.54251	32.046	37	0	Leave out requantified	0.37261	0.43068	0.51423	0.56947	37.52	9.5691	20	17	0	0	Leave out requantified	Leave out requantified	23.5	15	16454000000	11263000000
A1Z7F2	A1Z7F2	8	8	8		Mal-A7		1	8	8	8	7	7	7	7	7	7	20.4	20.4	20.4	67.2	599	599	0	252.46	By MS/MS	By MS/MS	0.54121	0.7612	37.463	21	0	Leave out requantified	0.41572	0.63421	0.56688	0.90375	30.497	6.9095	10	11	0	0	Leave out requantified	Leave out requantified	18.4	19	6495100000	4219600000
A1Z7F3	A1Z7F3	12	12	12		Mal-A8		1	12	12	12	10	10	10	10	10	10	31.1	31.1	31.1	67.022	588	588	0	224.52	By MS/MS	By MS/MS	0.50241	0.63816	26.859	45	0	Leave out requantified	0.45438	0.63514	0.57139	0.84775	25.388	23.791	23	22	0	0	Leave out requantified	Leave out requantified	26.9	25.9	5785300000	3491500000
A1Z7G2	A1Z7G2	3	3	3		CG14752-RA		1	3	3	3	3	3	3	3	3	3	23.2	23.2	23.2	13.032	112	112	0	7.5284	By MS/MS	By MS/MS	1.8119	2.4177	10.297	33	0	Leave out requantified	1.8759	1.7158	2.3951	2.4177	10.949	8.3357	22	11	0	0	Leave out requantified	Leave out requantified	23.2	23.2	3270500000	1053100000
A1Z7H5	A1Z7H5	2	2	2		CG30355-RA		1	2	2	2	1	2	1	2	1	2	26.9	26.9	26.9	20.637	186	186	0	98.895	By MS/MS	By MS/MS	NaN	NaN	NaN	0	0	Median	NaN	NaN	NaN	NaN	NaN	NaN	0	0	0	0	Median	Median	11.3	26.9	0	0
A1Z7H7	A1Z7H7	8	8	8		CG8586-RA		1	8	8	8	8	8	8	8	8	8	26.4	26.4	26.4	49.632	444	444	0	201.01	By MS/MS	By MS/MS	0.9877	1.3085	6.0807	23	0	Leave out requantified	1.0627	0.90986	1.3441	1.2643	8.5785	9.8513	11	12	0	0	Leave out requantified	Leave out requantified	26.4	26.4	3791700000	1843200000
A1Z7J0	A1Z7J0	2	2	2		CG8746-RA		1	2	2	2	2	1	2	1	2	1	5.8	5.8	5.8	38.054	329	329	0.0043116	1.7327	By MS/MS	By MS/MS	0.87341	1.0716	2.7477	2	0	Median	0.87341	NaN	1.0716	NaN	2.7477	NaN	2	0	0	0	Median	Median	5.8	2.1	94459000	44133000
A1Z7J6	A1Z7J6	15	15	1		Sec31		1	15	15	1	14	13	14	13	1	1	19.2	19.2	2.3	136.14	1241	1241	0	323.31	By MS/MS	By MS/MS	0.85463	1.0711	12.274	41	0	Leave out requantified	0.84003	0.85022	1.0043	1.0711	14.38	15.584	24	17	0	0	Leave out requantified	Leave out requantified	16.9	17.5	9320200000	5168800000
A1Z7J7;A0A0B4LEY1;A0A0B4LEZ1	A1Z7J7;A0A0B4LEY1;A0A0B4LEZ1	15;14;14	1;0;0	1;0;0		Sec31	;;	3	15	1	1	14	13	1	1	1	1	19.1	2.2	2.2	136.01	1240	1240;1259;1260	0	237.49	By MS/MS	By MS/MS	NaN	NaN	NaN	0	0	Median	NaN	NaN	NaN	NaN	NaN	NaN	0	0	0	0	Median	Median	16.9	17.4	0	0
A1Z7K2	A1Z7K2	3	3	3		CG30349-RA		1	3	3	3	3	2	3	2	3	2	5.2	5.2	5.2	68.306	620	620	0	6.4081	By MS/MS	By MS/MS	1.1821	1.4454	22.575	5	0	Leave out requantified	1.093	1.1216	1.2665	1.428	25.302	32.92	3	2	0	0	Leave out requantified	Median	5.2	3.7	267980000	112210000
A1Z7K6	A1Z7K6	8	8	8		CG8243-RA		1	8	8	8	6	6	6	6	6	6	16.6	16.6	16.6	55.031	517	517	0	77.779	By MS/MS	By MS/MS	0.93599	1.219	0.35658	5	0	Leave out requantified	0.8132	0.94427	1.0357	1.2298	22.51	5.2084	2	3	0	0	Median	Median	9.9	13.2	756380000	392330000
A1Z7K8	A1Z7K8	8	8	8				1	8	8	8	8	8	8	8	8	8	46.4	46.4	46.4	34.401	323	323	0	158.56	By MS/MS	By MS/MS	0.89152	1.2071	12.598	29	0	Leave out requantified	0.99939	0.8817	1.273	1.2183	21.855	26.871	15	14	0	0	Leave out requantified	Leave out requantified	46.4	46.4	10443000000	4891000000
A1Z7L2	A1Z7L2	1	1	1				1	1	1	1	1	1	1	1	1	1	13.3	13.3	13.3	12.815	113	113	0	63.982	By MS/MS	By MS/MS	NaN	NaN	NaN	0	0	Median	NaN	NaN	NaN	NaN	NaN	NaN	0	0	0	0	Median	Median	13.3	13.3	51648000	0
Q7YU60;A1Z7L9;A1Z7L8	Q7YU60;A1Z7L9;A1Z7L8	1;1;1	1;1;1	1;1;1	Receptor protein serine/threonine kinase	babo	;;	3	1	1	1	0	1	0	1	0	1	2.5	2.5	2.5	66.004	595	595;601;622	0.0036023	1.7915		By MS/MS	NaN	NaN	NaN	1	0	Median	NaN	NaN	NaN	NaN	NaN	NaN	0	1	0	0	Median	Median	0	2.5	62864000	31629000
A1Z7M8;A0A0B4LEH6	A1Z7M8;A0A0B4LEH6	7;6	7;6	7;6		Ance-4	;	2	7	7	7	5	3	5	3	5	3	20.2	20.2	20.2	70.157	609	609;514	0	39.505	By MS/MS	By MS/MS	2.3375	3.0412	43.593	4	0	Leave out requantified	2.5327	NaN	3.3691	NaN	16.468	NaN	3	1	0	0	Leave out requantified	Median	13	8.7	581140000	162740000
A1Z7P1	A1Z7P1	16	16	16		Pmm45A		1	16	16	16	13	14	13	14	13	14	44.5	44.5	44.5	69.916	623	623	0	323.31	By MS/MS	By MS/MS	0.80516	1.0603	19.667	42	0	Leave out requantified	0.88448	0.80927	1.0487	1.0873	24.977	20.48	18	24	0	0	Leave out requantified	Leave out requantified	38.4	41.9	6391400000	3357200000
Q6NL95;A1Z7P3	Q6NL95;A1Z7P3	2;2	2;2	2;2		Phax	;	2	2	2	2	2	2	2	2	2	2	8.7	8.7	8.7	40.569	357	357;453	0	7.2186	By MS/MS	By MS/MS	NaN	NaN	NaN	0	0	Median	NaN	NaN	NaN	NaN	NaN	NaN	0	0	0	0	Median	Median	8.7	8.7	0	0
E2QCN3;A1Z7Q7	E2QCN3;A1Z7Q7	9;9	9;9	9;9		Hydr1	;	2	9	9	9	6	8	6	8	6	8	27.4	27.4	27.4	49.248	438	438;525	0	114.43	By MS/MS	By MS/MS	0.40576	0.54961	18.663	13	0	Leave out requantified	0.46603	0.39034	0.60461	0.54219	23.951	5.5093	5	8	0	0	Leave out requantified	Leave out requantified	15.8	25.3	1746200000	1240200000
Q95SG9;A1Z7Q8	Q95SG9;A1Z7Q8	7;7	7;7	7;7		alc	;	2	7	7	7	4	6	4	6	4	6	54.1	54.1	54.1	24.771	220	220;341	0	54.385	By MS/MS	By MS/MS	0.81854	1.0558	8.7319	11	0	Leave out requantified	0.90515	0.80901	1.1555	1.0902	9.2714	8.0028	4	7	0	0	Leave out requantified	Leave out requantified	36.8	42.7	1109000000	583490000
A1Z7R9	A1Z7R9	1	1	1		rad201		1	1	1	1	1	1	1	1	1	1	5	5	5	19.781	180	180	0.0023296	2.0038	By MS/MS	By MS/MS	NaN	NaN	NaN	0	0	Median	NaN	NaN	NaN	NaN	NaN	NaN	0	0	0	0	Median	Median	5	5	0	0
A1Z7S3;A1Z7S2;A0A0B4LEY0;A1Z7S1;Q8T0G8	A1Z7S3;A1Z7S2;A0A0B4LEY0;A1Z7S1;Q8T0G8	15;9;8;8;8	15;9;8;8;8	15;9;8;8;8		ltd	;;;;	5	15	15	15	14	13	14	13	14	13	37	37	37	74.7	686	686;389;214;222;388	0	323.31	By MS/MS	By MS/MS	0.76294	1.0109	14.824	78	0	Leave out requantified	0.77325	0.75622	1.0285	1.0023	18.802	10.898	39	39	0	0	Leave out requantified	Leave out requantified	34.3	35.9	13169000000	7165600000
A1Z7T2;E1JH15;A1Z7T0;A0A0B4LEY5;A0A0B4K6U3;A0A0B4K727;A0A0B4LF03;A0A0B4LEI8;A0A0B4JD07;A1Z7T1;A1Z7T3;A0A0B4LFX2;A8DY76;A1Z7T4	A1Z7T2;E1JH15;A1Z7T0;A0A0B4LEY5;A0A0B4K6U3;A0A0B4K727;A0A0B4LF03;A0A0B4LEI8;A0A0B4JD07;A1Z7T1;A1Z7T3;A0A0B4LFX2;A8DY76	16;16;16;15;15;15;15;15;15;15;15;15;15;4	16;16;16;15;15;15;15;15;15;15;15;15;15;4	16;16;16;15;15;15;15;15;15;15;15;15;15;4	Serine/threonine-protein kinase N	Pkn	;;;;;;;;;;;;	14	16	16	16	14	12	14	12	14	12	21.5	21.5	21.5	133.54	1205	1205;1284;1190;1167;1260;1275;1278;1280;1354;1407;1422;1477;1501;590	0	216.43	By MS/MS	By MS/MS	0.89917	1.1456	21.296	29	0	Leave out requantified	0.9098	0.86994	1.1456	1.1853	23.54	3.7346	20	9	0	0	Leave out requantified	Leave out requantified	18.8	16.8	3925700000	2028300000
A1Z7T9	A1Z7T9	3	3	3				1	3	3	3	3	3	3	3	3	3	5.6	5.6	5.6	94.701	875	875	0	21.467	By MS/MS	By MS/MS	NaN	NaN	NaN	0	0	Median	NaN	NaN	NaN	NaN	NaN	NaN	0	0	0	0	Median	Median	5.6	5.6	0	0
A1Z7U1	A1Z7U1	2	2	2				1	2	2	2	2	1	2	1	2	1	4	4	4	85.49	775	775	0	10.234	By MS/MS	By MS/MS	NaN	NaN	NaN	0	0	Median	NaN	NaN	NaN	NaN	NaN	NaN	0	0	0	0	Median	Median	4	2.8	0	0
A1Z7V9;Q7K3S2;A1Z7V8	A1Z7V9;Q7K3S2;A1Z7V8	9;8;8	9;8;8	9;8;8		CG1814-RA;CG1814-RB	;;	3	9	9	9	9	5	9	5	9	5	29	29	29	63.598	548	548;409;462	0	316.8	By MS/MS	By MS/MS	0.60138	0.74067	5.9174	23	0	Leave out requantified	0.5958	0.63359	0.72923	0.85282	4.6153	10.358	14	9	0	0	Leave out requantified	Leave out requantified	29	15.1	3101500000	1920100000
A1Z7X7	A1Z7X7	4	4	4		GstT2		1	4	4	4	4	2	4	2	4	2	32	32	32	26.614	228	228	0	85.171	By MS/MS	By MS/MS	0.77926	1.0206	9.6842	9	0	Leave out requantified	0.77957	0.76813	0.9984	1.0662	10.839	23.011	6	3	0	0	Leave out requantified	Median	32	16.7	1604200000	851960000
A1Z7X8	A1Z7X8	7	7	7				1	7	7	7	7	7	7	7	7	7	37.7	37.7	37.7	35.493	313	313	0	166.16	By MS/MS	By MS/MS	0.86767	1.1429	8.4446	26	0	Leave out requantified	0.93735	0.82128	1.1894	1.1185	8.1517	7.8643	15	11	0	0	Leave out requantified	Leave out requantified	37.7	37.7	3718000000	1921100000
A1Z7Y7;Q95SK9	A1Z7Y7	11;3	11;3	11;3		sqa		2	11	11	11	11	9	11	9	11	9	26.4	26.4	26.4	97.571	888	888;446	0	232.72	By MS/MS	By MS/MS	0.773	0.97919	26.423	21	0	Leave out requantified	0.72623	0.75025	0.95443	0.98652	29.291	34.485	11	10	0	0	Leave out requantified	Leave out requantified	26.4	22.1	2442000000	1371200000
A1Z7Z4	A1Z7Z4	14	14	1				1	14	14	1	14	14	14	14	1	1	75	75	5.2	24.219	232	232	0	323.31	By MS/MS	By MS/MS	0.51972	0.71951	12.436	109	0	Leave out requantified	0.49998	0.54585	0.67045	0.74284	13.433	12.578	52	57	0	0	Leave out requantified	Leave out requantified	75	75	85668000000	52044000000
A1Z7Z6	A1Z7Z6	7	7	7		lectin-46Ca		1	7	7	7	7	5	7	5	7	5	25	25	25	34.781	328	328	0	144.41	By MS/MS	By MS/MS	0.67548	0.85302	10.357	13	0	Leave out requantified	0.62762	0.73036	0.80759	1.0325	8.3489	12.306	9	4	0	0	Leave out requantified	Leave out requantified	25	22.9	3307000000	1966500000
A1Z803	A1Z803	8	8	8		CG1665-RA		1	8	8	8	7	6	7	6	7	6	30	30	30	38.163	340	340	0	116.45	By MS/MS	By MS/MS	0.83816	1.0393	10.415	34	0	Leave out requantified	0.82993	0.77653	1.0383	1.0349	9.9761	7.5961	20	14	0	0	Leave out requantified	Leave out requantified	27.6	22.9	4210300000	2227500000
A1Z814;A0A0B4KEI3;E1JH23	A1Z814;A0A0B4KEI3	14;10;5	14;10;5	14;10;5	Oxysterol-binding protein	CG1513-RA	;	3	14	14	14	11	9	11	9	11	9	27	27	27	87.441	784	784;469;406	0	133.3	By MS/MS	By MS/MS	0.86728	1.1402	11.209	20	0	Leave out requantified	0.81171	0.85342	1.0382	1.1515	13.721	12.504	11	9	0	0	Leave out requantified	Leave out requantified	18.9	18.2	2133400000	1103900000
A1Z840	A1Z840	1	1	1		cdc2rk		1	1	1	1	1	1	1	1	1	1	4.9	4.9	4.9	43.395	387	387	0	5.5974	By matching	By MS/MS	NaN	NaN	NaN	0	0	Median	NaN	NaN	NaN	NaN	NaN	NaN	0	0	0	0	Median	Median	4.9	4.9	0	0
A1Z843	A1Z843	37	37	37				1	37	37	37	33	28	33	28	33	28	54.8	54.8	54.8	130.89	1199	1199	0	323.31	By MS/MS	By MS/MS	0.81018	1.0591	17.325	116	0	Leave out requantified	0.81614	0.80318	1.0586	1.0518	18.194	30.093	56	60	0	0	Leave out requantified	Leave out requantified	48.5	39.9	21429000000	11431000000
A1Z847;Q0E9D9	A1Z847;Q0E9D9	7;6	7;6	7;6			;	2	7	7	7	6	6	6	6	6	6	14	14	14	88.659	783	783;703	0	315.7	By MS/MS	By MS/MS	0.71124	0.9649	13.606	25	0	Leave out requantified	0.72585	0.82044	0.8884	1.1132	33.419	12.324	12	13	0	0	Leave out requantified	Leave out requantified	12.1	9.8	1966900000	1079500000
A1Z850;E1JH26	A1Z850;E1JH26	2;2	2;2	2;2	Superoxide dismutase [Cu-Zn]	Ccs	;	2	2	2	2	2	2	2	2	2	2	14.3	14.3	14.3	27.248	258	258;264	0	16.571	By MS/MS	By MS/MS	0.71152	0.95818	18.28	6	0	Leave out requantified	0.74813	0.6767	1.0023	0.92567	28.049	7.0259	4	2	0	0	Leave out requantified	Median	14.3	14.3	661360000	371510000
Q8SY59;A1Z851;A0A0B4LG06	Q8SY59;A1Z851;A0A0B4LG06	2;2;1	2;2;1	2;2;1		gem	;;	3	2	2	2	2	2	2	2	2	2	5	5	5	101.14	919	919;932;270	0	13.193	By MS/MS	By MS/MS	1.2659	1.7582	8.703	3	0	Median	NaN	1.2027	NaN	1.7442	NaN	1.1311	1	2	0	0	Median	Median	5	5	565460000	248180000
A1Z866	A1Z866	20	1	1		CAP		1	20	1	1	19	18	1	1	1	1	47.4	1.1	1.1	72.031	639	639	0	5.1163	By MS/MS	By MS/MS	NaN	NaN	NaN	0	0	Median	NaN	NaN	NaN	NaN	NaN	NaN	0	0	0	0	Median	Median	45.9	40.8	0	0
A1Z871;Q966V0	A1Z871;Q966V0	36;36	18;18	18;18		CAP	;	2	36	18	18	33	26	16	10	16	10	30.4	14.9	14.9	196.92	1734	1734;1743	0	119.77	By MS/MS	By MS/MS	0.89566	1.147	10.199	53	0	Leave out requantified	0.87461	1.0294	1.0446	1.3366	7.8685	13.879	36	17	0	0	Leave out requantified	Leave out requantified	27.6	21	2507500000	1307600000
A1Z877	A1Z877	10	10	10		Ndg		1	10	10	10	9	10	9	10	9	10	15.9	15.9	15.9	149.08	1350	1350	0	323.31	By MS/MS	By MS/MS	0.89976	1.2498	8.9487	67	0	Leave out requantified	0.91812	0.87233	1.2195	1.2445	15.247	10.563	32	35	0	0	Leave out requantified	Leave out requantified	14.7	15.9	20506000000	9704600000
A1Z892	A1Z892	6	1	0		Prx2540-1		1	6	1	0	6	6	1	1	0	0	41.8	7.3	0	24.784	220	220	0	42.918	By MS/MS	By MS/MS	NaN	NaN	NaN	0	0	Median	NaN	NaN	NaN	NaN	NaN	NaN	0	0	0	0	Median	Median	41.8	41.8	0	0
A1Z893	A1Z893	6	1	1		CG12896-RA		1	6	1	1	6	6	1	1	1	1	41.8	6.4	6.4	24.756	220	220	0	10.401	By MS/MS	By MS/MS	0.5172	0.70377	52.264	10	0	Median	0.77634	0.29605	1.0484	0.39598	6.1746	21.162	5	5	0	0	Median	Median	41.8	41.8	2873800000	1830400000
A1Z898	A1Z898	1	1	1		Caf1-105		1	1	1	1	1	0	1	0	1	0	3.5	3.5	3.5	83.394	747	747	0.0085339	1.2113	By MS/MS		NaN	NaN	NaN	0	0	Median	NaN	NaN	NaN	NaN	NaN	NaN	0	0	0	0	Median	Median	3.5	0	0	0
Q8T972;A1Z8B5	Q8T972;A1Z8B5	2;2	2;2	2;2		CG7220-RB	;	2	2	2	2	2	2	2	2	2	2	12.3	12.3	12.3	17.647	154	154;190	0	4.6316	By MS/MS	By MS/MS	0.89202	1.1954	17.847	6	0	Median	0.92595	0.85934	1.2018	1.1983	21.702	6.8902	3	3	0	0	Plateau	Median	12.3	12.3	480220000	247440000
A1Z8C9	A1Z8C9	1	1	1	5-hydroxyisourate hydrolase			1	1	1	1	1	1	1	1	1	1	10.6	10.6	10.6	12.723	113	113	0	6.2962	By MS/MS	By MS/MS	0.82334	1.0179	19.746	4	0	Median	0.90841	NaN	1.0929	NaN	12.605	NaN	3	1	0	0	Plateau	Median	10.6	10.6	883060000	432940000
A1Z8D0	A1Z8D0	4	4	4		nclb		1	4	4	4	4	2	4	2	4	2	16.6	16.6	16.6	51.391	459	459	0	51.89	By MS/MS	By MS/MS	0.79377	1.0262	7.9938	8	0	Leave out requantified	0.80617	0.70238	0.96741	0.91723	30.552	11.838	3	5	0	0	Median	Leave out requantified	16.6	10.9	562560000	295140000
Q9V5R2;A1Z8D1	Q9V5R2;A1Z8D1	5;5	5;5	5;5		Pex6	;	2	5	5	5	3	4	3	4	3	4	7.2	7.2	7.2	101.12	897	897;899	0	17.554	By MS/MS	By MS/MS	0.9342	1.1838	4.9108	4	0	Leave out requantified	NaN	0.88012	NaN	1.1517	NaN	2.4601	1	3	0	0	Median	Leave out requantified	4	5.4	207640000	100480000
A1Z8D3	A1Z8D3	9	9	9				1	9	9	9	8	8	8	8	8	8	38.8	38.8	38.8	39.724	366	366	0	221.78	By MS/MS	By MS/MS	1.0343	1.387	21.773	53	0	Leave out requantified	1.2105	1.044	1.5601	1.4224	30.502	22.867	23	30	0	0	Leave out requantified	Leave out requantified	33.9	33.6	11528000000	4930000000
Q8T5S9;A1Z8G0	Q8T5S9;A1Z8G0	15;15	15;15	1;1		metro	;	2	15	15	1	14	11	14	11	1	1	49.1	49.1	3.6	62.635	556	556;595	0	323.31	By MS/MS	By MS/MS	0.72349	0.95299	12.94	43	0	Leave out requantified	0.70134	0.70846	0.87253	0.96301	10.8	10.787	23	20	0	0	Leave out requantified	Leave out requantified	45.9	32.4	7352500000	4363900000
A1Z8H1	A1Z8H1	1	1	1		Cpr47Ea		1	1	1	1	1	1	1	1	1	1	22.2	22.2	22.2	14.486	135	135	0	136.15	By MS/MS	By MS/MS	0.60927	0.81089	13.486	5	0	Median	0.60927	0.60411	0.81089	0.8827	7.2916	21.316	3	2	0	0	Median	Median	22.2	22.2	1940900000	1118400000
A1Z8I5	A1Z8I5	1	1	1				1	1	1	1	0	1	0	1	0	1	17	17	17	10.654	94	94	0.006364	1.4118		By MS/MS	NaN	NaN	NaN	1	0	Median	NaN	NaN	NaN	NaN	NaN	NaN	0	1	0	0	Median	Median	0	17	54190000	36430000
A1Z8I8	A1Z8I8	2	2	2				1	2	2	2	2	2	2	2	2	2	32.9	32.9	32.9	15.561	140	140	0	84.548	By MS/MS	By MS/MS	0.71619	0.95134	19.174	4	0	Leave out requantified	NaN	0.71619	NaN	0.95134	NaN	19.174	0	4	0	0	Median	Leave out requantified	32.9	32.9	519640000	335500000
A1Z8J3;A1Z8J4;A0A0B4LF37	A1Z8J3;A1Z8J4;A0A0B4LF37	4;4;3	4;4;3	4;4;3		nompA	;;	3	4	4	4	3	3	3	3	3	3	3.6	3.6	3.6	174.24	1549	1549;1557;1306	0	6.0384	By MS/MS	By MS/MS	1.0046	1.2783	27.605	8	0	Leave out requantified	0.78234	0.79041	1.0062	1.022	36.993	31.648	2	6	0	0	Median	Leave out requantified	3.2	2.3	358870000	158640000
A1Z8L3	A1Z8L3	9	9	9				1	9	9	9	7	7	7	7	7	7	18.5	18.5	18.5	75.421	660	660	0	52.728	By MS/MS	By MS/MS	1.4585	1.9524	16.867	11	0	Leave out requantified	1.6334	1.3744	1.9524	1.9902	17.924	23.298	6	5	0	0	Leave out requantified	Leave out requantified	15.2	13.9	1890300000	638340000
A1Z8L8;J7K3P9;Q95TS2;D3DMU9	A1Z8L8;J7K3P9;Q95TS2;D3DMU9	4;2;2;2	4;2;2;2	4;2;2;2		CG7777-RB	;;;	4	4	4	4	4	4	4	4	4	4	12.5	12.5	12.5	28.443	264	264;259;268;270	0	23.779	By MS/MS	By MS/MS	1.2565	1.7162	2.7216	58	0	Leave out requantified	1.3334	1.2017	1.7162	1.6386	10.196	5.4154	23	35	0	0	Leave out requantified	Leave out requantified	12.5	12.5	12277000000	5234600000
A1Z8N1;Q8MKK4	A1Z8N1	18;1	18;1	18;1	Facilitated trehalose transporter Tret1-1	Tret1-1		2	18	18	18	18	13	18	13	18	13	28.1	28.1	28.1	95.187	857	857;488	0	235.84	By MS/MS	By MS/MS	0.5314	0.72942	13.128	59	0	Leave out requantified	0.48985	0.58062	0.70369	0.8102	14.801	8.7292	35	24	0	0	Leave out requantified	Leave out requantified	28.1	17.9	10502000000	6515100000
A1Z8Q0	A1Z8Q0	2	1	1		TwdlBeta		1	2	1	1	2	2	1	1	1	1	14.6	10.6	10.6	21.597	198	198	0	20.104	By MS/MS	By MS/MS	0.91047	1.1602	14.897	7	0	Median	0.90848	1.0188	1.1163	1.4097	4.2181	14.045	3	4	0	0	Plateau	Median	14.6	14.6	1564400000	773000000
A1Z8Q9	A1Z8Q9	1	1	1				1	1	1	1	1	0	1	0	1	0	6.3	6.3	6.3	48.709	431	431	0	13.159	By MS/MS		NaN	NaN	NaN	0	0	Median	NaN	NaN	NaN	NaN	NaN	NaN	0	0	0	0	Median	Median	6.3	0	0	0
A1Z8R0;A1Z8R1	A1Z8R0;A1Z8R1	3;3	3;3	3;3		exp	;	2	3	3	3	2	1	2	1	2	1	9.2	9.2	9.2	58.087	513	513;1025	0	10.263	By MS/MS	By MS/MS	NaN	NaN	NaN	0	0	Median	NaN	NaN	NaN	NaN	NaN	NaN	0	0	0	0	Median	Median	5.7	3.5	41644000	0
A1Z8R2;Q961B8;A0A0B4LEU5	A1Z8R2	8;3;2	8;3;2	8;3;2		ADD1		3	8	8	8	7	5	7	5	7	5	11.3	11.3	11.3	130.94	1199	1199;1125;979	0	93.34	By MS/MS	By MS/MS	NaN	NaN	NaN	1	0	Median	NaN	NaN	NaN	NaN	NaN	NaN	0	1	0	0	Median	Median	9	7.2	35291000	20717000
A1Z8S6	A1Z8S6	5	5	5		pds5		1	5	5	5	3	3	3	3	3	3	7.7	7.7	7.7	138.89	1218	1218	0	59.906	By MS/MS	By MS/MS	1.1303	1.4173	10.154	2	0	Median	NaN	NaN	NaN	NaN	NaN	NaN	1	1	0	0	Median	Median	3.8	4.5	221580000	116610000
A1Z8T9	A1Z8T9	1	1	1		CG8407-RA		1	1	1	1	1	0	1	0	1	0	8.7	8.7	8.7	11.97	104	104	0.002467	1.926	By MS/MS		NaN	NaN	NaN	0	0	Median	NaN	NaN	NaN	NaN	NaN	NaN	0	0	0	0	Median	Median	8.7	0	16835000	16835000
A1Z8U0	A1Z8U0	24	24	24		Prp8		1	24	24	24	18	17	18	17	18	17	17	17	17	279.57	2396	2396	0	231.12	By MS/MS	By MS/MS	0.96035	1.2544	12.058	49	0	Leave out requantified	0.97102	0.96934	1.2324	1.3236	13.11	13.851	26	23	0	0	Leave out requantified	Leave out requantified	11.7	11.9	5064500000	2508300000
A1Z8U9	A1Z8U9	4	2	2		RpS11		1	4	2	2	4	4	2	2	2	2	39.6	13.6	13.6	18.102	154	154	0	5.254	By MS/MS	By MS/MS	1.3746	1.7508	13.848	34	0	Leave out requantified	1.4853	1.2581	1.9155	1.6846	4.3393	8.7697	19	15	0	0	Leave out requantified	Leave out requantified	39.6	39.6	6368200000	2533700000
A1Z8W3;A1Z8W2;A1Z8W1	A1Z8W3;A1Z8W2;A1Z8W1	19;19;19	19;19;19	19;19;19		SIP2	;;	3	19	19	19	15	16	15	16	15	16	43.5	43.5	43.5	67.668	589	589;681;832	0	170.93	By MS/MS	By MS/MS	0.89462	1.1871	19.416	33	0	Leave out requantified	0.99449	0.85827	1.2617	1.1528	27.264	20.692	15	18	0	0	Leave out requantified	Leave out requantified	35.1	36.8	2995000000	1572200000
A1Z8Y3	A1Z8Y3	4	4	4		Cpr49Ab		1	4	4	4	4	4	4	4	4	4	16.2	16.2	16.2	26.957	259	259	0	96.124	By MS/MS	By MS/MS	0.59232	0.80585	7.0297	57	0	Leave out requantified	0.59017	0.61207	0.75697	0.91564	3.4415	11.042	17	40	0	0	Leave out requantified	Leave out requantified	16.2	16.2	18573000000	10956000000
A1Z8Y4	A1Z8Y4	3	3	3				1	3	3	3	3	2	3	2	3	2	28.8	28.8	28.8	26.923	236	236	0	28.782	By MS/MS	By MS/MS	1.0374	1.3698	21.959	10	0	Leave out requantified	1.0622	0.70684	1.3966	0.94588	19.993	20.21	7	3	0	0	Leave out requantified	Median	28.8	19.5	1833300000	938370000
A1Z8Z3	A1Z8Z3	1	1	1		Cpr49Ag		1	1	1	1	1	0	1	0	1	0	22.4	22.4	22.4	14.542	134	134	0	47.846	By MS/MS		NaN	NaN	NaN	0	0	Median	NaN	NaN	NaN	NaN	NaN	NaN	0	0	0	0	Median	Median	22.4	0	0	0
A1Z8Z7	A1Z8Z7	5	5	5		Cpr49Ah		1	5	5	5	4	5	4	5	4	5	35.3	35.3	35.3	21.868	190	190	0	199.65	By MS/MS	By MS/MS	1.1599	1.5481	7.3324	36	0	Leave out requantified	1.1599	1.0995	1.5829	1.5106	4.368	9.5137	21	15	0	0	Leave out requantified	Leave out requantified	31.1	35.3	15161000000	6536200000
A1Z8Z9	A1Z8Z9	15	15	15				1	15	15	15	15	14	15	14	15	14	33.8	33.8	33.8	58.959	535	535	0	323.31	By MS/MS	By MS/MS	0.66832	0.88554	17.251	58	0	Leave out requantified	0.59819	0.73962	0.78871	1.0079	20.806	10.464	32	26	0	0	Leave out requantified	Leave out requantified	33.8	31.4	17814000000	9911500000
A1Z909	A1Z909	15	15	15		CG8545-RA		1	15	15	15	12	9	12	9	12	9	20.3	20.3	20.3	99.84	891	891	0	113.22	By MS/MS	By MS/MS	0.88243	1.129	11.438	25	0	Leave out requantified	0.92763	0.86252	1.1464	1.1279	9.7745	15.714	14	11	0	0	Leave out requantified	Leave out requantified	17.7	13	2611500000	1279800000
A1Z910	A1Z910	2	2	2				1	2	2	2	2	2	2	2	2	2	4.9	4.9	4.9	73.796	633	633	1	-2	By MS/MS	By MS/MS	0.95685	1.4084	0.99975	5	0	Leave out requantified	0.98505	0.9241	1.4184	1.399	16.425	3.7032	3	2	0	0	Median	Median	4.9	4.9	1644700000	805980000
A1Z933	A1Z933	4	4	4		CG33672-RA		1	4	4	4	3	4	3	4	3	4	64	64	64	9.8019	86	86	0	98.862	By MS/MS	By MS/MS	0.85973	1.0624	10.582	17	0	Leave out requantified	0.8091	0.87053	0.95525	1.1244	16.572	18.368	10	7	0	0	Leave out requantified	Leave out requantified	40.7	64	2067100000	1106500000
A1Z934	A1Z934	9	9	9				1	9	9	9	8	9	8	9	8	9	41.5	41.5	41.5	31.909	299	299	0	284.81	By MS/MS	By MS/MS	0.75995	1.0017	13.275	40	0	Leave out requantified	0.79107	0.69404	1.0331	0.95136	22.233	11.618	22	18	0	0	Leave out requantified	Leave out requantified	36.5	41.5	10740000000	5846400000
A1Z936;A1Z935	A1Z936;A1Z935	6;5	6;5	6;5		ZnT49B	;	2	6	6	6	4	4	4	4	4	4	13.6	13.6	13.6	72.345	655	655;660	0	42.202	By MS/MS	By MS/MS	0.67347	0.87449	24.661	10	0	Leave out requantified	0.67043	0.81295	0.85597	1.0897	25.216	29.147	6	4	0	0	Leave out requantified	Leave out requantified	9.8	8.7	1224100000	654880000
A1Z957;A0A0B4JCT2	A1Z957;A0A0B4JCT2	2;1	2;1	2;1			;	2	2	2	2	2	1	2	1	2	1	9.6	9.6	9.6	32.478	291	291;298	0	20.015	By MS/MS	By MS/MS	0.68046	0.89845	36.285	2	0	Median	NaN	NaN	NaN	NaN	NaN	NaN	1	1	0	0	Median	Median	9.6	3.8	573890000	348390000
A1Z968;Q0E996	A1Z968;Q0E996	27;21	27;21	27;21		NAT1	;	2	27	27	27	23	22	23	22	23	22	23.9	23.9	23.9	162.87	1488	1488;918	0	323.31	By MS/MS	By MS/MS	1.0952	1.446	10.686	52	0	Leave out requantified	1.1859	1.0534	1.5406	1.3977	15.699	9.6066	24	28	0	0	Leave out requantified	Leave out requantified	21.4	19.2	7574900000	3490900000
B3DN53;A1Z987	B3DN53;A1Z987	1;1	1;1	1;1		Cap-G	;	2	1	1	1	0	1	0	1	0	1	1.6	1.6	1.6	148.4	1299	1299;1351	0	9.2149		By MS/MS	NaN	NaN	NaN	1	0	Median	NaN	NaN	NaN	NaN	NaN	NaN	0	1	0	0	Median	Median	0	1.6	12862000	6183900
A1Z991	A1Z991	1	1	1		GLaz		1	1	1	1	0	1	0	1	0	1	6.1	6.1	6.1	24.021	212	212	0.0044457	1.6853		By MS/MS	NaN	NaN	NaN	0	0	Median	NaN	NaN	NaN	NaN	NaN	NaN	0	0	0	0	Median	Median	0	6.1	29203000	29203000
A1Z992	A1Z992	13	13	13		AGBE		1	13	13	13	12	10	12	10	12	10	36.6	36.6	36.6	79.108	685	685	0	323.31	By MS/MS	By MS/MS	0.51445	0.69111	9.959	101	0	Leave out requantified	0.52084	0.51324	0.6995	0.70522	10.881	11.718	54	47	0	0	Leave out requantified	Leave out requantified	35.8	25.5	36566000000	23661000000
A1Z9A8	A1Z9A8	20	20	20	Protein PTCD3 homolog, mitochondrial	CG4679		1	20	20	20	18	18	18	18	18	18	44.5	44.5	44.5	74.206	652	652	0	323.31	By MS/MS	By MS/MS	0.88577	1.1786	10.31	82	0	Leave out requantified	0.94839	0.87282	1.2281	1.1777	22.284	11.304	35	47	0	0	Leave out requantified	Leave out requantified	39.3	40	15384000000	7691300000
A1Z9B5	A1Z9B5	1	1	1		CG10799-RA		1	1	1	1	1	1	1	1	1	1	8.4	8.4	8.4	18.736	166	166	0	10.032	By MS/MS	By MS/MS	NaN	NaN	NaN	0	0	Median	NaN	NaN	NaN	NaN	NaN	NaN	0	0	0	0	Median	Median	8.4	8.4	0	0
A1Z9B8	A1Z9B8	2	2	2				1	2	2	2	0	2	0	2	0	2	8.6	8.6	8.6	35.539	325	325	0	20.849		By MS/MS	NaN	NaN	NaN	0	0	Median	NaN	NaN	NaN	NaN	NaN	NaN	0	0	0	0	Median	Median	0	8.6	61295000	0
A1Z9D9;A0A0B4KFL2;A1Z9E0;A0A0B4K7Y4	A1Z9D9;A0A0B4KFL2;A1Z9E0;A0A0B4K7Y4	4;3;3;3	4;3;3;3	4;3;3;3		bbc	;;;	4	4	4	4	4	2	4	2	4	2	12	12	12	46.379	417	417;373;417;417	0	227.59	By MS/MS	By MS/MS	0.64288	0.85936	6.7209	25	0	Leave out requantified	0.63572	0.64519	0.85363	0.88328	7.667	23.711	15	10	0	0	Leave out requantified	Median	12	7.9	4184200000	2555800000
E1JH59;A1Z9E2	E1JH59;A1Z9E2	17;17	17;17	17;17	Protein lin-54 homolog	mip120	;	2	17	17	17	10	14	10	14	10	14	25.3	25.3	25.3	100.48	952	952;950	0	142.84	By MS/MS	By MS/MS	1.0456	1.4167	18.651	15	0	Leave out requantified	1.1105	1.0223	1.317	1.406	21.414	25.195	8	7	0	0	Leave out requantified	Leave out requantified	15.5	20.7	1080700000	500330000
A1Z9E3	A1Z9E3	17	17	17	Elongation factor Tu	EfTuM		1	17	17	17	16	16	16	16	16	16	46.6	46.6	46.6	53.992	489	489	0	323.31	By MS/MS	By MS/MS	0.70349	0.92779	8.1866	204	0	Leave out requantified	0.71018	0.67846	0.93887	0.9398	12.805	16.645	103	101	0	0	Leave out requantified	Leave out requantified	46.4	46.6	88597000000	49546000000
A1Z9E9	A1Z9E9	2	2	2				1	2	2	2	2	2	2	2	2	2	15.6	15.6	15.6	15.37	141	141	0	11.124	By MS/MS	By MS/MS	NaN	NaN	NaN	0	0	Median	NaN	NaN	NaN	NaN	NaN	NaN	0	0	0	0	Median	Median	15.6	15.6	0	0
A1Z9G2	A1Z9G2	5	5	5		fand		1	5	5	5	3	3	3	3	3	3	12	12	12	103.33	883	883	0	244.92	By MS/MS	By MS/MS	1.0806	1.3855	5.6714	2	0	Median	NaN	NaN	NaN	NaN	NaN	NaN	1	1	0	0	Median	Median	8	5.8	296980000	134690000
A1Z9G3	A1Z9G3	9	8	8		S-Lap5		1	9	8	8	9	8	8	7	8	7	21.5	21.5	21.5	59.629	549	549	0	208.89	By MS/MS	By MS/MS	0.7414	0.98238	7.4667	32	0	Leave out requantified	0.73324	0.74044	0.96068	0.99785	6.8685	7.9619	15	17	0	0	Leave out requantified	Leave out requantified	21.5	21.5	6874100000	3962400000
A1Z9H7	A1Z9H7	1	1	1				1	1	1	1	1	0	1	0	1	0	20.4	20.4	20.4	17.03	152	152	0.0044476	1.6876	By MS/MS		NaN	NaN	NaN	0	0	Median	NaN	NaN	NaN	NaN	NaN	NaN	0	0	0	0	Median	Median	20.4	0	0	0
A1Z9I0	A1Z9I0	14	14	14				1	14	14	14	14	12	14	12	14	12	37.6	37.6	37.6	51.634	439	439	0	155.63	By MS/MS	By MS/MS	0.91113	1.1751	19.513	23	0	Leave out requantified	0.87114	0.91169	1.0821	1.2045	26.469	16.529	11	12	0	0	Leave out requantified	Leave out requantified	37.6	35.1	1758600000	906400000
A1Z9I8;B7YZG2;A1Z9I9;B7YZG3	A1Z9I8;B7YZG2;A1Z9I9;B7YZG3	175;174;174;173	1;1;0;0	0;0;0;0		shot	;;;	4	175	1	0	164	164	0	1	0	0	49.6	0.4	0	615.23	5385	5385;5370;5390;5375	0	5.2525	By matching	By MS/MS	0.7641	1.0135	6.0625	2	0	Median	NaN	0.7641	NaN	1.0135	NaN	6.0625	0	2	0	0	Median	Median	46.3	46.2	68302000	36513000
A1Z9J3	A1Z9J3	266	266	89		shot		1	266	266	89	244	231	244	231	77	65	46.2	46.2	15.4	989.54	8805	8805	0	323.31	By MS/MS	By MS/MS	0.92191	1.2328	15.569	1379	0	Leave out requantified	0.94236	0.90165	1.2205	1.2322	16.449	15.971	715	664	0	0	Leave out requantified	Leave out requantified	42.5	40.5	378630000000	188900000000
A1Z9J4	A1Z9J4	3	3	3		DJ-1alpha		1	3	3	3	2	2	2	2	2	2	21.2	21.2	21.2	23.173	217	217	0	6.7426	By MS/MS	By MS/MS	0.78737	0.98155	14.244	3	0	Median	0.78304	NaN	0.9608	NaN	3.0215	NaN	2	1	0	0	Median	Median	15.7	12.9	157700000	91419000
A1Z9J6	A1Z9J6	6	6	6		mRpL53		1	6	6	6	5	6	5	6	5	6	63.9	63.9	63.9	16.86	155	155	0	173.97	By MS/MS	By MS/MS	0.96132	1.3066	5.9088	27	0	Leave out requantified	1.0051	0.93042	1.339	1.294	13.571	8.9143	11	16	0	0	Leave out requantified	Leave out requantified	52.9	63.9	6080800000	2966100000
A1Z9K0	A1Z9K0	10	10	10				1	10	10	10	7	5	7	5	7	5	13	13	13	151.11	1333	1333	0	38.722	By MS/MS	By MS/MS	0.66612	0.81081	22.127	7	0	Leave out requantified	0.7626	0.48848	0.98852	0.6689	20.277	18.331	4	3	0	0	Leave out requantified	Leave out requantified	9.5	6.2	599710000	383920000
A1Z9L3	A1Z9L3	3	3	3		pea		1	3	3	3	1	2	1	2	1	2	4.4	4.4	4.4	141.93	1242	1242	0	9.1331	By MS/MS	By MS/MS	0.96847	1.3557	24.262	2	0	Median	NaN	0.96847	NaN	1.3557	NaN	24.262	0	2	0	0	Median	Median	1.1	3.3	39957000	20765000
A1Z9M2;A0A0B4JD51;F2FB55;Q9VBM3	A1Z9M2;A0A0B4JD51;F2FB55	5;3;3;1	5;3;3;1	5;3;3;1	Receptor expression-enhancing protein	CG8331-RB	;;	4	5	5	5	5	5	5	5	5	5	21.3	21.3	21.3	20.313	178	178;153;160;174	0	65.644	By MS/MS	By MS/MS	0.69229	0.90492	10.133	26	0	Leave out requantified	0.69604	0.67511	0.89384	0.91783	7.7025	10.125	12	14	0	0	Leave out requantified	Leave out requantified	21.3	21.3	4802100000	2804600000
A1Z9M5	A1Z9M5	60	60	60				1	60	60	60	54	55	54	55	54	55	65.9	65.9	65.9	460.95	4012	4012	0	323.31	By MS/MS	By MS/MS	0.95411	1.2623	14.49	241	0	Leave out requantified	0.98014	0.89078	1.2719	1.2474	16.905	13.614	113	128	0	0	Leave out requantified	Leave out requantified	64.8	64	101440000000	49160000000
A1Z9M6	A1Z9M6	1	1	1		VGAT		1	1	1	1	1	1	1	1	1	1	4	4	4	60.838	549	549	0	5.6775	By MS/MS	By MS/MS	0.6487	0.77888	23.071	10	0	Median	0.60095	0.71373	0.75146	0.9652	21.221	24.796	7	3	0	0	Median	Median	4	4	87258000	45982000
A1Z9N8;B7YZE7;B7YZE8;A1Z9N7;B7YZE9	A1Z9N8;B7YZE7;B7YZE8;A1Z9N7;B7YZE9	8;8;8;8;4	8;8;8;8;4	3;3;3;3;3		Ih	;;;;	5	8	8	3	5	7	5	7	2	3	8.8	8.8	2.7	143.73	1290	1290;1295;1322;1327;917	0	117.77	By MS/MS	By MS/MS	0.68696	0.86584	4.8458	6	0	Leave out requantified	0.65463	0.7116	0.79423	0.91604	7.9284	8.2931	2	4	0	0	Median	Leave out requantified	5.7	7.8	461520000	249300000
A1Z9R1	A1Z9R1	1	1	1		CG17386-RA		1	1	1	1	1	1	1	1	1	1	1	1	1	95.578	867	867	0.0033208	1.8242	By MS/MS	By MS/MS	NaN	NaN	NaN	0	0	Median	NaN	NaN	NaN	NaN	NaN	NaN	0	0	0	0	Median	Median	1	1	0	0
A1Z9S1	A1Z9S1	2	2	2	Biogenesis of lysosome-related organelles complex 1 subunit 1	blos1		1	2	2	2	0	2	0	2	0	2	26.5	26.5	26.5	16.153	147	147	0	28.813		By MS/MS	0.87732	1.0972	2.3602	3	0	Median	NaN	0.87732	NaN	1.0972	NaN	2.3602	0	3	0	0	Median	Median	0	26.5	97021000	45569000
A1Z9S6;A1Z9S5	A1Z9S6	4;1	4;1	4;1		Su(var)2-HP2		2	4	4	4	2	2	2	2	2	2	1.6	1.6	1.6	355.97	3257	3257;1633	0	29.797	By MS/MS	By MS/MS	NaN	NaN	NaN	0	0	Median	NaN	NaN	NaN	NaN	NaN	NaN	0	0	0	0	Median	Median	1	0.6	0	0
A1Z9T6	A1Z9T6	6	6	6				1	6	6	6	6	3	6	3	6	3	32.6	32.6	32.6	36.644	316	316	0	131.51	By MS/MS	By MS/MS	0.56589	0.77022	6.9477	43	0	Leave out requantified	0.58354	0.50818	0.77022	0.69984	8.4541	2.9673	30	13	0	0	Leave out requantified	Leave out requantified	32.6	13	4385400000	2771800000
A1Z9U2	A1Z9U2	2	2	2				1	2	2	2	2	1	2	1	2	1	2.6	2.6	2.6	83.311	762	762	0	6.5486	By MS/MS	By MS/MS	0.83966	1.0786	10.225	4	0	Leave out requantified	0.7632	0.92461	0.92938	1.2737	10.83	13.289	2	2	0	0	Median	Median	2.6	0.9	331530000	161460000
A1Z9V3	A1Z9V3	4	4	4				1	4	4	4	3	3	3	3	3	3	13.5	13.5	13.5	71.307	628	628	0	18.425	By MS/MS	By MS/MS	0.68487	0.96539	18.202	10	0	Leave out requantified	0.62966	0.68487	0.79926	0.96539	17.752	16.556	5	5	0	0	Leave out requantified	Leave out requantified	10.7	8.4	3918300000	2364100000
A1Z9V4	A1Z9V4	2	2	2				1	2	2	2	1	2	1	2	1	2	12.9	12.9	12.9	25.025	224	224	0	47.228	By matching	By MS/MS	NaN	NaN	NaN	1	0	Median	NaN	NaN	NaN	NaN	NaN	NaN	0	1	0	0	Median	Median	8.5	12.9	75348000	42213000
A1Z9W2	A1Z9W2	6	6	6		CG33506-RA		1	6	6	6	5	6	5	6	5	6	32.5	32.5	32.5	36.401	320	320	0	54.9	By MS/MS	By MS/MS	0.75319	0.99499	10.065	22	0	Leave out requantified	0.76935	0.71534	1.0013	0.96519	12.354	10.533	12	10	0	0	Leave out requantified	Leave out requantified	24.1	32.5	3325000000	1855100000
A1Z9W8	A1Z9W8	2	2	2				1	2	2	2	2	2	2	2	2	2	53.7	53.7	53.7	5.319	54	54	0	191.3	By MS/MS	By MS/MS	NaN	NaN	NaN	0	0	Median	NaN	NaN	NaN	NaN	NaN	NaN	0	0	0	0	Median	Median	53.7	53.7	0	0
A1Z9Z6;A1Z9Z7	A1Z9Z6;A1Z9Z7	2;2	2;2	2;2		ND-51L2	;	2	2	2	2	2	1	2	1	2	1	5.6	5.6	5.6	51.915	462	462;481	0.00045126	2.6736	By MS/MS	By MS/MS	0.69206	0.88157	12.177	2	0	Median	NaN	NaN	NaN	NaN	NaN	NaN	1	1	0	0	Median	Median	5.6	2.4	170940000	98888000
A1ZA22	A1ZA22	10	10	10		eIF2B-gamma		1	10	10	10	10	10	10	10	10	10	33.6	33.6	33.6	50.671	455	455	0	282.29	By MS/MS	By MS/MS	0.97374	1.2334	18.05	25	0	Leave out requantified	0.98278	0.90898	1.2266	1.1786	18.991	27.073	15	10	0	0	Leave out requantified	Leave out requantified	33.6	33.6	2663000000	1340000000
A1ZA23	A1ZA23	5	5	5		CG8192-RA		1	5	5	5	5	2	5	2	5	2	23.7	23.7	23.7	50.575	431	431	0	199.99	By MS/MS	By MS/MS	1.781	2.2725	20.8	13	0	Leave out requantified	1.8063	1.981	2.2635	2.8263	17.953	16.515	6	7	0	0	Leave out requantified	Leave out requantified	23.7	8.4	2662700000	829680000
A1ZA47;A0A0B4LGL0;A0A126GUN6;G3JX33;A0A0B4KEW3;A0A0B4KER6;A0A0B4KFR8;G3JX32;G3JX30;G3JX28;G3JX29;G3JX27;C1C3E7	A1ZA47;A0A0B4LGL0;A0A126GUN6;G3JX33;A0A0B4KEW3;A0A0B4KER6	55;53;53;43;34;31;24;24;22;22;21;21;12	55;53;53;43;34;31;24;24;22;22;21;21;12	43;41;41;43;22;19;12;12;10;10;9;9;0	PDZ and LIM domain protein Zasp	Zasp52	;;;;;	13	55	55	43	55	49	55	49	43	39	44.1	44.1	35.4	238.06	2194	2194;2084;2142;1758;1318;1267;897;955;716;787;651;722;449	0	323.31	By MS/MS	By MS/MS	0.56379	0.76118	25.474	324	0	Leave out requantified	0.57502	0.55577	0.78954	0.7554	27.889	28.177	185	139	0	0	Leave out requantified	Leave out requantified	44.1	39.1	190180000000	115000000000
A1ZA52	A1ZA52	3	3	3				1	3	3	3	3	3	3	3	3	3	7.1	7.1	7.1	57.78	521	521	0	78.935	By MS/MS	By MS/MS	0.9268	1.1711	11.636	20	0	Leave out requantified	0.9784	0.9138	1.2162	1.1611	7.1482	16.508	7	13	0	0	Leave out requantified	Leave out requantified	7.1	7.1	1352900000	674290000
A1ZA73	A1ZA73	79	67	67		Strn-Mlck		1	79	67	67	76	74	64	63	64	63	59.4	52.3	52.3	215.06	1918	1918	0	323.31	By MS/MS	By MS/MS	0.54448	0.74461	13.236	903	0	Leave out requantified	0.54067	0.54309	0.72092	0.74655	15.394	11.152	467	436	0	0	Leave out requantified	Leave out requantified	58.7	54.4	537610000000	329960000000
A1ZA83	A1ZA83	4	4	4				1	4	4	4	3	2	3	2	3	2	35.5	35.5	35.5	27.794	245	245	0	141.04	By MS/MS	By MS/MS	0.80621	1.0339	6.4189	12	0	Leave out requantified	0.82552	0.72661	1.0743	1.0033	11.815	1.1827	10	2	0	0	Leave out requantified	Median	31.8	20	1878700000	953680000
A1ZA92	A1ZA92	4	4	4	Polynucleotide 5-hydroxyl-kinase NOL9	CG8414		1	4	4	4	3	2	3	2	3	2	7.2	7.2	7.2	111.21	995	995	0	14.211	By MS/MS	By MS/MS	NaN	NaN	NaN	1	0	Median	NaN	NaN	NaN	NaN	NaN	NaN	0	1	0	0	Median	Median	4.4	4.5	44007000	21812000
A1ZA97	A1ZA97	9	9	9	Carboxylic ester hydrolase	Jhedup		1	9	9	9	8	8	8	8	8	8	19.7	19.7	19.7	62.097	559	559	0	127.33	By MS/MS	By MS/MS	0.71795	0.92476	20.571	17	0	Leave out requantified	0.71546	0.6837	0.89381	0.88969	17.591	33.239	9	8	0	0	Leave out requantified	Leave out requantified	17.9	19.5	1676700000	999260000
A1ZAA9	A1ZAA9	6	6	6				1	6	6	6	5	3	5	3	5	3	37.4	37.4	37.4	22.677	203	203	0	16.271	By MS/MS	By MS/MS	0.66682	0.85506	16.344	10	0	Leave out requantified	0.64226	0.67349	0.78125	0.90764	22.745	11.297	4	6	0	0	Leave out requantified	Leave out requantified	34	16.3	1258500000	759800000
A1ZAB3	A1ZAB3	3	3	3	Protein-tyrosine-phosphatase	Ptp52F		1	3	3	3	1	2	1	2	1	2	4.3	4.3	4.3	160.06	1433	1433	0	36.108	By MS/MS	By MS/MS	NaN	NaN	NaN	0	0	Median	NaN	NaN	NaN	NaN	NaN	NaN	0	0	0	0	Median	Median	0.6	3.6	24392000	14163000
A1ZAB5;A0A0B4KEX0	A1ZAB5;A0A0B4KEX0	32;27	32;27	32;27	Protein clueless	clu	;	2	32	32	32	30	31	30	31	30	31	36.6	36.6	36.6	160.85	1448	1448;1289	0	323.31	By MS/MS	By MS/MS	0.96554	1.2679	13.946	150	0	Leave out requantified	1.0023	0.90138	1.3477	1.2341	11.301	16.068	82	68	0	0	Leave out requantified	Leave out requantified	34.5	36.5	29002000000	14570000000
A1ZAC7	A1ZAC7	3	3	3		fidipidine		1	3	3	3	2	2	2	2	2	2	6.1	6.1	6.1	69.331	595	595	0.00074305	2.3897	By MS/MS	By MS/MS	NaN	NaN	NaN	1	0	Median	NaN	NaN	NaN	NaN	NaN	NaN	1	0	0	0	Median	Median	3.4	4	54479000	22419000
A1ZAD2	A1ZAD2	3	3	3		CG7755-RA		1	3	3	3	2	3	2	3	2	3	7.4	7.4	7.4	41.816	378	378	0	6.6899	By MS/MS	By MS/MS	0.76721	1.0418	13.032	6	0	Leave out requantified	0.83479	0.76721	1.0057	1.0571	0.69271	15.084	2	4	0	0	Median	Leave out requantified	5.6	7.4	639060000	373840000
A1ZAE2	A1ZAE2	1	1	1				1	1	1	1	1	0	1	0	1	0	1.6	1.6	1.6	135.63	1189	1189	1	-2	By MS/MS		NaN	NaN	NaN	0	0	Median	NaN	NaN	NaN	NaN	NaN	NaN	0	0	0	0	Median	Median	1.6	0	0	0
A1ZAE9;A1ZAF2;A1ZAF3	A1ZAE9;A1ZAF2;A1ZAF3	10;9;7	10;9;7	10;9;7	Trehalase		;;	3	10	10	10	6	8	6	8	6	8	14.2	14.2	14.2	115.49	1042	1042;867;466	0	32.537	By MS/MS	By MS/MS	0.76338	1.0293	31.269	2	0	Median	NaN	0.76338	NaN	1.0293	NaN	31.269	0	2	0	0	Median	Median	8	11.1	133030000	67196000
Q8T4C6;A1ZAF6	Q8T4C6;A1ZAF6	1;1	1;1	1;1		Menl-2	;	2	1	1	1	0	1	0	1	0	1	3	3	3	61.794	558	558;600	0	3.6311		By MS/MS	NaN	NaN	NaN	1	0	Median	NaN	NaN	NaN	NaN	NaN	NaN	0	1	0	0	Median	Median	0	3	24292000	17097000
A1ZAG1	A1ZAG1	2	2	2				1	2	2	2	2	1	2	1	2	1	14.2	14.2	14.2	27.167	233	233	0	11.828	By MS/MS	By MS/MS	0.93612	1.1945	12.682	3	0	Plateau	NaN	0.78042	NaN	0.9883	NaN	1.0013	1	2	0	0	Median	Median	14.2	4.3	236190000	133880000
A1ZAH1	A1ZAH1	14	14	14		CG7813-RA		1	14	14	14	11	13	11	13	11	13	33.7	33.7	33.7	82.221	734	734	0	323.31	By MS/MS	By MS/MS	0.78597	1.0501	21.354	37	0	Leave out requantified	0.87452	0.7983	1.1463	1.0726	13.953	21.755	18	19	0	0	Leave out requantified	Leave out requantified	26.6	30.4	3935400000	2101900000
Q8SX22;A1ZAH3;Q0E952	Q8SX22;A1ZAH3;Q0E952	6;6;5	6;6;5	6;6;5		Syn2	;;	3	6	6	6	4	3	4	3	4	3	15.2	15.2	15.2	57.424	514	514;519;459	0	10.886	By MS/MS	By MS/MS	0.8626	1.028	20.668	7	0	Leave out requantified	0.88192	0.84371	0.97873	1.0798	25.165	1.8021	5	2	0	0	Leave out requantified	Median	10.3	7.2	379030000	177000000
E1JH83;A1ZAI5	E1JH83;A1ZAI5	8;8	8;8	8;8	Putative fatty acyl-CoA reductase CG5065	CG5065	;	2	8	8	8	5	7	5	7	5	7	17	17	17	69.682	625	625;625	0	68.938	By MS/MS	By MS/MS	0.71958	0.92711	15.291	19	0	Leave out requantified	0.72474	0.76366	0.86613	1.0305	15.823	13.172	9	10	0	0	Leave out requantified	Leave out requantified	10.1	13	2355200000	1399500000
A1ZAI8	A1ZAI8	6	6	6		CG15617-RA		1	6	6	6	6	4	6	4	6	4	42.3	42.3	42.3	25.828	222	222	0	179.82	By MS/MS	By MS/MS	0.5402	0.73819	7.4842	8	0	Leave out requantified	0.55908	0.58555	0.74279	0.78832	8.364	12.342	5	3	0	0	Leave out requantified	Plateau	42.3	22.1	1986600000	1236700000
A1ZAK4;A1ZAK3;Q8T0D3;Q8IFW6	A1ZAK4;A1ZAK3;Q8T0D3;Q8IFW6	21;21;21;17	21;21;21;17	21;21;21;17		Dek	;;;	4	21	21	21	20	19	20	19	20	19	30.5	30.5	30.5	71.893	663	663;667;669;612	0	323.31	By MS/MS	By MS/MS	0.93749	1.2272	23.126	43	0	Leave out requantified	0.95414	0.93899	1.1977	1.2677	16.247	24.945	27	16	0	0	Leave out requantified	Leave out requantified	28.8	28.2	7492100000	3618200000
A1ZAK7;A1ZAK8;A1ZAK9	A1ZAK7;A1ZAK8;A1ZAK9	13;13;10	13;13;10	13;13;10		Psi	;;	3	13	13	13	12	12	12	12	12	12	25.4	25.4	25.4	81.587	796	796;797;716	0	323.31	By MS/MS	By MS/MS	0.94909	1.2599	8.9589	41	0	Leave out requantified	0.97663	0.9515	1.2361	1.2726	12.578	6.8466	21	20	0	0	Leave out requantified	Leave out requantified	24.2	24.1	6798600000	3482000000
A1ZAL1	A1ZAL1	1	1	1				1	1	1	1	1	0	1	0	1	0	13.7	13.7	13.7	18.014	161	161	0	9.6292	By MS/MS		0.49781	0.66011	10.547	2	0	Median	0.49781	NaN	0.66011	NaN	10.547	NaN	2	0	0	0	Median	Median	13.7	0	12237000	6418500
A1ZAN2;A4UZL2;B7YZI1;A4UZL3	A1ZAN2;A4UZL2;B7YZI1;A4UZL3	21;21;21;18	21;21;21;18	21;21;21;18		Ehbp1	;;;	4	21	21	21	15	15	15	15	15	15	36	36	36	108.81	965	965;987;994;1141	0	233.57	By MS/MS	By MS/MS	0.79303	1.0906	13.992	17	0	Leave out requantified	0.8939	0.75325	1.1091	0.98837	15.127	10.578	11	6	0	0	Leave out requantified	Leave out requantified	24.7	23.7	1417100000	767920000
A1ZAN7;A0A0B4LFF8;A0A0B4K7T7;A1ZAN6	A1ZAN7;A0A0B4LFF8;A0A0B4K7T7;A1ZAN6	15;14;14;14	15;14;14;14	15;14;14;14		RhoGEF2	;;;	4	15	15	15	9	13	9	13	9	13	11.1	11.1	11.1	242.24	2205	2205;2456;2557;2559	0	233.24	By MS/MS	By MS/MS	0.86023	1.1166	22.857	14	0	Leave out requantified	0.85715	0.81924	1.1241	1.1091	26.821	21.733	5	9	0	0	Leave out requantified	Leave out requantified	6.4	9.8	1187000000	610300000
A1ZAP0	A1ZAP0	5	5	5				1	5	5	5	4	3	4	3	4	3	11.8	11.8	11.8	57.268	498	498	0	21.631	By MS/MS	By MS/MS	1.1533	1.5462	19.929	8	0	Leave out requantified	1.4379	1.1318	1.7218	1.4954	17.375	8.2301	3	5	0	0	Leave out requantified	Leave out requantified	9.8	7.4	585430000	269210000
A1ZAP1;A0A0B4LFQ7	A1ZAP1;A0A0B4LFQ7	4;2	4;2	4;2		CG9646-RA	;	2	4	4	4	4	3	4	3	4	3	5.7	5.7	5.7	99.09	889	889;448	0	17.793	By MS/MS	By MS/MS	0.85729	1.1359	0.49547	2	0	Median	NaN	NaN	NaN	NaN	NaN	NaN	1	1	0	0	Median	Median	5.7	3.6	207710000	111080000
B7YZI6;A1ZAP8;A1ZAQ1;B7YZI7;A1ZAQ0;A8DYH3;Q8MRQ9;A0A0B4JD34;Q8MRK6	B7YZI6;A1ZAP8;A1ZAQ1;B7YZI7;A1ZAQ0;A8DYH3;Q8MRQ9	12;12;11;11;11;11;10;4;4	12;12;11;11;11;11;10;4;4	12;12;11;11;11;11;10;4;4		CG30460-RB	;;;;;;	9	12	12	12	11	7	11	7	11	7	13	13	13	198.88	1799	1799;1868;1402;1480;1520;1711;1132;888;1006	0	228.34	By MS/MS	By MS/MS	1.1851	1.4032	57.7	6	0	Leave out requantified	1.1851	NaN	1.4032	NaN	57.7	NaN	6	0	0	0	Leave out requantified	Median	12.5	7.8	636990000	350950000
Q8MKL4;A1ZAQ4	Q8MKL4;A1ZAQ4	2;2	2;2	2;2			;	2	2	2	2	1	1	1	1	1	1	5.8	5.8	5.8	53.507	464	464;508	0	8.6394	By MS/MS	By MS/MS	NaN	NaN	NaN	0	0	Median	NaN	NaN	NaN	NaN	NaN	NaN	0	0	0	0	Median	Median	4.3	1.5	0	0
A1ZAQ9	A1ZAQ9	1	1	1		Gbp		1	1	1	1	1	1	1	1	1	1	6.8	6.8	6.8	13.203	118	118	0.0033237	1.8354	By MS/MS	By MS/MS	NaN	NaN	NaN	1	0	Median	NaN	NaN	NaN	NaN	NaN	NaN	0	1	0	0	Median	Median	6.8	6.8	78353000	62710000
A1ZAS3;Q8MQK4	A1ZAS3;Q8MQK4	4;4	4;4	4;4	Uridine kinase	l(2)k01209	;	2	4	4	4	4	3	4	3	4	3	7.8	7.8	7.8	63.012	561	561;626	0	11.869	By MS/MS	By MS/MS	1.1847	1.3882	8.9156	2	0	Median	NaN	NaN	NaN	NaN	NaN	NaN	1	1	0	0	Median	Median	7.8	5.5	130970000	45444000
Q9NDR1;A1ZAS8	Q9NDR1;A1ZAS8	1;1	1;1	1;1		EDTP	;	2	1	1	1	1	1	1	1	1	1	1.7	1.7	1.7	83.073	747	747;754	0	6.0932	By MS/MS	By MS/MS	NaN	NaN	NaN	0	0	Median	NaN	NaN	NaN	NaN	NaN	NaN	0	0	0	0	Median	Median	1.7	1.7	0	0
A1ZAT5	A1ZAT5	3	3	3		Tes		1	3	3	3	1	3	1	3	1	3	4.7	4.7	4.7	89.848	816	816	0	3.6244	By MS/MS	By MS/MS	1.0007	1.2592	16.464	5	0	Leave out requantified	1.0484	0.98325	1.2329	1.2688	20.769	15.397	3	2	0	0	Plateau	Median	1	4.7	180040000	96820000
Q7K5N8;A1ZAU4	Q7K5N8;A1ZAU4	20;20	20;20	20;20		CG4847-RD	;	2	20	20	20	19	18	19	18	19	18	66.7	66.7	66.7	40.766	390	390;420	0	323.31	By MS/MS	By MS/MS	0.39881	0.54335	9.4059	151	0	Leave out requantified	0.38429	0.43714	0.5144	0.59485	7.0538	12.083	87	64	0	0	Leave out requantified	Leave out requantified	63.1	56.2	66390000000	45790000000
B7YZJ1;A1ZAU8;E1JH90;A0A0B4KFU3	B7YZJ1;A1ZAU8;E1JH90;A0A0B4KFU3	20;20;19;16	20;20;19;16	2;2;1;1	Patronin	Patronin	;;;	4	20	20	2	17	13	17	13	2	2	18.7	18.7	1.9	187.48	1663	1663;1630;1671;1504	0	323.31	By MS/MS	By MS/MS	0.98598	1.3335	30.804	8	0	Leave out requantified	1.0394	0.98598	1.2576	1.3335	42.927	5.5148	3	5	0	0	Leave out requantified	Leave out requantified	17	11.4	987930000	459200000
A1ZAW0;A0A0B4LFK8	A1ZAW0;A0A0B4LFK8	16;15	16;15	16;15		Dcr-2	;	2	16	16	16	12	13	12	13	12	13	12.3	12.3	12.3	197.76	1722	1722;1721	0	121.92	By MS/MS	By MS/MS	0.9974	1.2844	10.948	36	0	Leave out requantified	0.99035	1.0346	1.2117	1.3832	13.037	9.7459	18	18	0	0	Leave out requantified	Leave out requantified	8.9	10.2	3246300000	1526000000
A1ZAW5	A1ZAW5	1	1	1	Methylosome subunit pICln	icln		1	1	1	1	1	1	1	1	1	1	6	6	6	23.742	215	215	0.0033227	1.8315	By MS/MS	By MS/MS	1.0342	1.315	11.742	6	0	Median	1.0542	0.96985	1.315	1.2695	11.836	14.798	4	2	0	0	Median	Median	6	6	589710000	275660000
A1ZAW7	A1ZAW7	4	3	3		ND-51L1		1	4	3	3	4	4	3	3	3	3	7	5.4	5.4	76.808	702	702	0	21.026	By MS/MS	By MS/MS	0.88711	1.1055	5.6136	6	0	Leave out requantified	0.81608	0.90018	1.0152	1.2061	8.4309	8.4362	3	3	0	0	Leave out requantified	Leave out requantified	7	7	550640000	297570000
A1ZAX2	A1ZAX2	1	1	1				1	1	1	1	1	0	1	0	1	0	29.5	29.5	29.5	10.102	88	88	0	18.731	By MS/MS		0.57964	0.73952	13.687	2	0	Median	0.57964	NaN	0.73952	NaN	13.687	NaN	2	0	0	0	Median	Median	29.5	0	121630000	65825000
A1ZAX6;A1ZAX8	A1ZAX6;A1ZAX8	4;4	4;4	4;4		HPS4	;	2	4	4	4	3	3	3	3	3	3	7.7	7.7	7.7	93.756	834	834;858	0	112.29	By MS/MS	By MS/MS	NaN	NaN	NaN	0	0	Median	NaN	NaN	NaN	NaN	NaN	NaN	0	0	0	0	Median	Median	6.2	4.2	30210000	30210000
A1ZAY4;E1JGK3	A1ZAY4;E1JGK3	3;3	3;3	3;3		CG4975-RB;CG4984-RC	;	2	3	3	3	3	3	3	3	3	3	9.5	9.5	9.5	50.653	440	440;447	0	94.13	By MS/MS	By MS/MS	0.72464	0.95369	9.5265	5	0	Leave out requantified	0.7382	0.78838	0.9116	1.002	18.447	9.8342	2	3	0	0	Median	Median	9.5	9.5	559590000	336730000
A1ZAZ2	A1ZAZ2	15	15	15		Sardh		1	15	15	15	11	12	11	12	11	12	25.1	25.1	25.1	99.034	894	894	0	261.96	By MS/MS	By MS/MS	1.3367	1.7155	25.045	22	0	Leave out requantified	1.4385	1.2822	1.8425	1.6757	20.664	23.792	7	15	0	0	Leave out requantified	Leave out requantified	19.7	21.1	2464800000	991610000
A1ZAZ7	A1ZAZ7	1	1	1	XK-related protein			1	1	1	1	0	1	0	1	0	1	3.5	3.5	3.5	74.414	649	649	0.0079888	1.2476		By MS/MS	NaN	NaN	NaN	0	0	Median	NaN	NaN	NaN	NaN	NaN	NaN	0	0	0	0	Median	Median	0	3.5	0	0
A1ZB23	A1ZB23	1	1	1				1	1	1	1	1	0	1	0	1	0	8.9	8.9	8.9	17.909	157	157	0.0055319	1.4804	By MS/MS		NaN	NaN	NaN	1	0	Median	NaN	NaN	NaN	NaN	NaN	NaN	1	0	0	0	Median	Median	8.9	0	58143000	31176000
A1ZB68	A1ZB68	7	7	7		GstE3		1	7	7	7	7	6	7	6	7	6	56.4	56.4	56.4	24.947	220	220	0	306.48	By MS/MS	By MS/MS	0.50896	0.68268	14.659	40	0	Leave out requantified	0.49489	0.5064	0.63858	0.72447	14.537	16.554	21	19	0	0	Leave out requantified	Leave out requantified	56.4	42.3	18119000000	11689000000
A1ZB69	A1ZB69	5	5	5		GstE4		1	5	5	5	2	5	2	5	2	5	35.6	35.6	35.6	25.33	222	222	0	18.233	By MS/MS	By MS/MS	0.5159	0.66656	25.741	7	0	Leave out requantified	0.57826	0.54721	0.80766	0.69829	26.151	25.89	3	4	0	0	Plateau	Leave out requantified	14.4	35.6	559780000	361050000
A1ZB70	A1ZB70	3	3	3		GstE5		1	3	3	3	3	3	3	3	3	3	16.2	16.2	16.2	25.31	222	222	0	32.474	By MS/MS	By MS/MS	0.61082	0.80105	5.22	11	0	Leave out requantified	0.61082	0.5566	0.75992	0.76537	5.7453	11.999	6	5	0	0	Leave out requantified	Leave out requantified	16.2	16.2	1499700000	922430000
A1ZB71	A1ZB71	8	8	7		GstE6		1	8	8	7	7	6	7	6	6	6	46.8	46.8	33.8	25.014	222	222	0	198.58	By MS/MS	By MS/MS	0.56773	0.74611	16.408	39	0	Leave out requantified	0.54862	0.56539	0.72689	0.79197	20.214	11.461	24	15	0	0	Leave out requantified	Leave out requantified	43.7	29.3	13482000000	8485500000
A1ZB72	A1ZB72	7	5	5		GstE7		1	7	5	5	6	5	4	4	4	4	43.5	40.4	40.4	25.51	223	223	0	127.72	By MS/MS	By MS/MS	0.68558	0.90462	10.52	17	0	Leave out requantified	0.66629	0.77297	0.94717	1.0132	10.988	10.168	8	9	0	0	Leave out requantified	Leave out requantified	36.8	30	5877900000	3337500000
A1ZB73	A1ZB73	4	4	4		GstE8		1	4	4	4	4	3	4	3	4	3	20.7	20.7	20.7	24.889	222	222	0	12.978	By MS/MS	By MS/MS	0.4434	0.53441	13.759	4	0	Leave out requantified	0.37891	NaN	0.47562	NaN	9.9117	NaN	3	1	0	0	Leave out requantified	Median	20.7	16.2	427540000	275050000
A1ZB79	A1ZB79	8	1	1				1	8	1	1	8	8	1	1	1	1	66.8	4	4	21.919	202	202	1	-2	By MS/MS	By MS/MS	0.81099	1.06	13.35	2	0	Median	NaN	NaN	NaN	NaN	NaN	NaN	1	1	0	0	Median	Median	66.8	66.8	222510000	129200000
A1ZB84	A1ZB84	3	3	3		CG12263-RA		1	3	3	3	1	3	1	3	1	3	6.1	6.1	6.1	121.33	1077	1077	0	23.56	By MS/MS	By MS/MS	0.84015	1.133	20.144	7	0	Leave out requantified	NaN	0.84015	NaN	1.133	NaN	16.519	1	6	0	0	Median	Leave out requantified	1	6.1	187700000	91661000
A1ZB86	A1ZB86	2	2	2	Kelch domain-containing protein 10 homolog	slim		1	2	2	2	2	1	2	1	2	1	3.4	3.4	3.4	69.675	609	609	0	3.7402	By MS/MS	By MS/MS	NaN	NaN	NaN	1	0	Median	NaN	NaN	NaN	NaN	NaN	NaN	1	0	0	0	Median	Median	3.4	1.8	9852000	4381400
A1ZB91	A1ZB91	1	1	1	Dynein assembly factor 3, axonemal homolog	CG17669		1	1	1	1	1	1	1	1	1	1	3.9	3.9	3.9	62.437	540	540	0	34.436	By MS/MS	By MS/MS	0.8912	1.1686	7.7673	3	0	Plateau	0.90267	NaN	1.1544	NaN	1.7338	NaN	2	1	0	0	Median	Median	3.9	3.9	188100000	88723000
A1ZB92;Q0E930;A1ZB93	A1ZB92;Q0E930;A1ZB93	10;9;9	10;9;9	10;9;9			;;	3	10	10	10	9	7	9	7	9	7	7.5	7.5	7.5	190.91	1701	1701;1698;1922	0	127.03	By MS/MS	By MS/MS	NaN	NaN	NaN	1	0	Median	NaN	NaN	NaN	NaN	NaN	NaN	1	0	0	0	Median	Median	7	3.8	70345000	19318000
A1ZBA1;B3DN64;A0A0B4KFB7	A1ZBA1;B3DN64	3;2;1	3;2;1	3;2;1		GEFmeso;CG30115-RD	;	3	3	3	3	3	3	3	3	3	3	2.4	2.4	2.4	171.71	1549	1549;1237;878	0	14.971	By MS/MS	By MS/MS	NaN	NaN	NaN	0	0	Median	NaN	NaN	NaN	NaN	NaN	NaN	0	0	0	0	Median	Median	2.4	2.4	0	0
A1ZBA5	A1ZBA5	4	4	4		mRpS28		1	4	4	4	4	4	4	4	4	4	40.7	40.7	40.7	21.271	194	194	0	194.43	By MS/MS	By MS/MS	0.8835	1.138	15.026	11	0	Leave out requantified	0.79063	0.93256	1.0018	1.3196	17.975	14.402	6	5	0	0	Leave out requantified	Leave out requantified	40.7	40.7	2059900000	1035300000
A8E6M1;A1ZBB4;E1JGL8	A8E6M1;A1ZBB4;E1JGL8	20;20;20	20;20;20	20;20;20			;;	3	20	20	20	16	18	16	18	16	18	26.3	26.3	26.3	140.44	1271	1271;1271;1272	0	323.31	By MS/MS	By MS/MS	1.01	1.3025	19.35	68	0	Leave out requantified	1.0246	1.004	1.3249	1.3308	6.6142	20.423	32	36	0	0	Leave out requantified	Leave out requantified	21	23.1	13307000000	6303400000
A1ZBC4	A1ZBC4	8	8	1		Sik3		1	8	8	1	7	6	7	6	1	0	8.1	8.1	1.6	158.17	1471	1471	0	27.64	By MS/MS	By MS/MS	0.89003	1.1201	19.566	9	0	Leave out requantified	1.268	0.85859	1.6844	1.1283	31.925	12.881	3	6	0	0	Median	Leave out requantified	7.3	4.9	884630000	474500000
A1ZBD6;Q7JZN2	A1ZBD6	3;1	3;1	3;1		Mctp		2	3	3	3	1	2	1	2	1	2	4.2	4.2	4.2	103.5	912	912;596	0	5.3657	By MS/MS	By MS/MS	NaN	NaN	NaN	1	0	Median	NaN	NaN	NaN	NaN	NaN	NaN	0	1	0	0	Median	Median	0.8	3.4	49402000	14913000
A1ZBD8	A1ZBD8	8	8	8				1	8	8	8	6	7	6	7	6	7	8.9	8.9	8.9	170.67	1541	1541	0	122.96	By MS/MS	By MS/MS	1.6603	2.1252	20.718	16	0	Leave out requantified	2.2091	1.5946	2.8185	2.0374	29.428	19.831	6	10	0	0	Leave out requantified	Leave out requantified	6.2	7.6	1423800000	428110000
A1ZBE9	A1ZBE9	30	30	30				1	30	30	30	28	26	28	26	28	26	38.7	38.7	38.7	112.48	1022	1022	0	323.31	By MS/MS	By MS/MS	0.97703	1.3076	14.923	101	0	Leave out requantified	1.0171	0.93637	1.3112	1.2689	16.22	18.564	59	42	0	0	Leave out requantified	Leave out requantified	37.5	32.9	16545000000	7664900000
A1ZBF1	A1ZBF1	3	2	2		CG18190-RB		1	3	2	2	3	1	2	1	2	1	14.5	8.9	8.9	28.743	248	248	0	3.9387	By MS/MS	By MS/MS	NaN	NaN	NaN	1	0	Median	NaN	NaN	NaN	NaN	NaN	NaN	1	0	0	0	Median	Median	14.5	5.2	47509000	22750000
A1ZBF7	A1ZBF7	1	1	1	V-type proton ATPase subunit a	Vha100-3		1	1	1	1	0	1	0	1	0	1	3.1	3.1	3.1	104.35	904	904	0.0021866	2.034		By MS/MS	NaN	NaN	NaN	1	0	Median	NaN	NaN	NaN	NaN	NaN	NaN	0	1	0	0	Median	Median	0	3.1	26187000	16083000
A1ZBH2;A1ZBH3	A1ZBH2;A1ZBH3	1;1	1;1	1;1		CG15111-RB	;	2	1	1	1	1	1	1	1	1	1	2.5	2.5	2.5	45.575	393	393;411	0.0038871	1.7728	By MS/MS	By MS/MS	NaN	NaN	NaN	0	0	Median	NaN	NaN	NaN	NaN	NaN	NaN	0	0	0	0	Median	Median	2.5	2.5	0	0
A1ZBJ2	A1ZBJ2	17	17	17				1	17	17	17	17	15	17	15	17	15	43.7	43.7	43.7	68.367	627	627	0	323.31	By MS/MS	By MS/MS	0.66032	0.89587	12.422	170	0	Leave out requantified	0.69659	0.64487	0.90653	0.89269	15.605	7.1259	80	90	0	0	Leave out requantified	Leave out requantified	43.7	35.1	80537000000	45521000000
A1ZBJ6;Q6NR39;A0A0B4KFV9	A1ZBJ6;Q6NR39;A0A0B4KFV9	5;3;3	5;3;3	3;1;1		Rgk1	;;	3	5	5	3	4	3	4	3	2	1	2.8	2.8	2	147.99	1379	1379;498;514	0	11.414	By MS/MS	By MS/MS	NaN	NaN	NaN	0	0	Median	NaN	NaN	NaN	NaN	NaN	NaN	0	0	0	0	Median	Median	2.2	1.3	0	0
A1ZBK7	A1ZBK7	3	3	3		cer		1	3	3	3	2	3	2	3	2	3	63.3	63.3	63.3	9.4636	79	79	0	147.72	By MS/MS	By MS/MS	0.91248	1.2075	1.6335	43	0	Leave out requantified	0.98774	0.85663	1.278	1.1779	5.8932	0.034107	22	21	0	0	Leave out requantified	Leave out requantified	48.1	63.3	10314000000	5039200000
A1ZBL7;Q8MQR8	A1ZBL7	23;4	4;4	4;4		par-1		2	23	4	4	20	21	3	4	3	4	30.5	6.5	6.5	107.76	993	993;357	0	24.529	By MS/MS	By MS/MS	NaN	NaN	NaN	0	0	Median	NaN	NaN	NaN	NaN	NaN	NaN	0	0	0	0	Median	Median	25.9	26.9	0	0
A1ZBL9;Q9V8V8;A1ZBL5;Q6NPA6	A1ZBL9;Q9V8V8;A1ZBL5;Q6NPA6	27;25;24;21	4;2;1;2	3;1;0;1		par-1	;;;	4	27	4	3	25	24	4	4	3	3	28.6	4.5	3.3	126.32	1170	1170;938;951;833	0	25.245	By MS/MS	By MS/MS	NaN	NaN	NaN	1	0	Median	NaN	NaN	NaN	NaN	NaN	NaN	0	1	0	0	Median	Median	27.2	24.7	61467000	20511000
A1ZBM2	A1ZBM2	6	6	6		TBCB		1	6	6	6	6	6	6	6	6	6	29.1	29.1	29.1	26.974	244	244	0	80.668	By MS/MS	By MS/MS	1.0163	1.3162	8.2291	13	0	Leave out requantified	1.0281	0.94293	1.2563	1.2968	5.6532	9.2302	6	7	0	0	Leave out requantified	Leave out requantified	29.1	29.1	1710600000	674290000
A1ZBN3;Q8IHH3;D5AEJ9	A1ZBN3;Q8IHH3;D5AEJ9	10;10;10	1;1;1	1;1;1		sm	;;	3	10	1	1	10	10	1	1	1	1	43.8	7.7	7.7	43.986	404	404;420;464	0	122.65	By MS/MS	By MS/MS	0.90268	1.1977	14.957	6	0	Median	0.89595	1.0921	1.1836	1.4636	7.2876	13.098	3	3	0	0	Median	Median	43.8	43.8	1247900000	574720000
A1ZBN5	A1ZBN5	2	2	2				1	2	2	2	2	1	2	1	2	1	2.5	2.5	2.5	101.23	867	867	0	16.701	By MS/MS	By MS/MS	NaN	NaN	NaN	0	0	Median	NaN	NaN	NaN	NaN	NaN	NaN	0	0	0	0	Median	Median	2.5	1.2	0	0
A1ZBN7	A1ZBN7	1	1	1				1	1	1	1	1	1	1	1	1	1	14	14	14	10.522	93	93	0	3.7505	By matching	By MS/MS	0.9409	1.2228	0.58283	2	0	Median	NaN	NaN	NaN	NaN	NaN	NaN	1	1	0	0	Median	Median	14	14	181930000	95457000
A1ZBP5	A1ZBP5	4	4	4		CG15128-RA		1	4	4	4	4	3	4	3	4	3	11.9	11.9	11.9	67.445	580	580	0	61.677	By MS/MS	By MS/MS	0.74091	0.88042	3.2458	2	0	Median	0.74091	NaN	0.88042	NaN	3.2458	NaN	2	0	0	0	Median	Median	11.9	7.9	147080000	94549000
A1ZBQ3;A1ZBQ4	A1ZBQ3;A1ZBQ4	8;8	8;8	8;8		Obp56g	;	2	8	8	8	8	8	8	8	8	8	60.3	60.3	60.3	14.009	131	131;132	0	46.654	By MS/MS	By MS/MS	0.35015	0.4869	8.5991	74	0	Leave out requantified	0.32327	0.3745	0.43491	0.52644	9.8941	8.5011	27	47	0	0	Leave out requantified	Leave out requantified	60.3	60.3	37684000000	26658000000
A1ZBQ7	A1ZBQ7	2	2	2				1	2	2	2	1	1	1	1	1	1	2.6	2.6	2.6	69.069	613	613	0	4.5915	By MS/MS	By MS/MS	NaN	NaN	NaN	0	0	Median	NaN	NaN	NaN	NaN	NaN	NaN	0	0	0	0	Median	Median	1.3	1.3	0	0
A1ZBR1	A1ZBR1	11	11	11				1	11	11	11	9	11	9	11	9	11	32.7	32.7	32.7	47.357	407	407	0	115.52	By MS/MS	By MS/MS	0.49466	0.66066	16.143	31	0	Leave out requantified	0.4519	0.53023	0.57848	0.71279	18.893	14.466	19	12	0	0	Leave out requantified	Leave out requantified	22.1	32.7	4279400000	2764500000
A1ZBR2	A1ZBR2	3	3	3		18w		1	3	3	3	2	1	2	1	2	1	3.7	3.7	3.7	154.82	1385	1385	0	35.059	By MS/MS	By MS/MS	1.1529	1.4942	67.026	2	0	Median	NaN	NaN	NaN	NaN	NaN	NaN	1	1	0	0	Median	Median	2	1.7	63668000	27668000
A1ZBR6	A1ZBR6	2	2	2				1	2	2	2	2	1	2	1	2	1	3.5	3.5	3.5	59.936	511	511	0	14.037	By MS/MS	By MS/MS	NaN	NaN	NaN	0	0	Median	NaN	NaN	NaN	NaN	NaN	NaN	0	0	0	0	Median	Median	3.5	2	0	0
Q7JRQ2;A1ZBT8	Q7JRQ2;A1ZBT8	1;1	1;1	1;1			;	2	1	1	1	1	1	1	1	1	1	1.6	1.6	1.6	64.796	558	558;568	0.00030694	3.1082	By MS/MS	By MS/MS	NaN	NaN	NaN	0	0	Median	NaN	NaN	NaN	NaN	NaN	NaN	0	0	0	0	Median	Median	1.6	1.6	0	0
A1ZBU5	A1ZBU5	1	1	1		GNBP-like3		1	1	1	1	1	1	1	1	1	1	13.2	13.2	13.2	17.131	152	152	0	8.9365	By MS/MS	By MS/MS	0.59992	0.82819	12.37	6	0	Median	0.64737	0.57782	0.86318	0.79133	1.3019	15.539	2	4	0	0	Median	Median	13.2	13.2	1580300000	884820000
A1ZBU6	A1ZBU6	2	2	2				1	2	2	2	2	2	2	2	2	2	15.6	15.6	15.6	27.906	282	282	0.00030492	2.9773	By MS/MS	By MS/MS	NaN	NaN	NaN	0	0	Median	NaN	NaN	NaN	NaN	NaN	NaN	0	0	0	0	Median	Median	15.6	15.6	0	0
A1ZBU8	A1ZBU8	3	3	3				1	3	3	3	3	3	3	3	3	3	21.2	21.2	21.2	26.229	245	245	0	108.89	By MS/MS	By MS/MS	0.40455	0.56055	6.8971	25	0	Leave out requantified	0.39957	0.41837	0.53663	0.59253	10.1	5.0923	15	10	0	0	Leave out requantified	Leave out requantified	21.2	21.2	12174000000	8293500000
A1ZBW1;A1ZBW0;A1ZBW3;E1JGN7;A1ZBW4	A1ZBW1;A1ZBW0;A1ZBW3;E1JGN7	6;6;5;5;1	6;6;5;5;1	6;6;5;5;1		bl	;;;	5	6	6	6	5	5	5	5	5	5	19.4	19.4	19.4	50.235	496	496;502;413;493;315	0	82.222	By MS/MS	By MS/MS	1.0548	1.4169	1.3875	18	0	Leave out requantified	1.039	1.049	1.3894	1.4613	11.698	9.4391	10	8	0	0	Leave out requantified	Leave out requantified	16.5	15.1	5516600000	2481200000
A1ZBW6;A0A0B4LG45	A1ZBW6;A0A0B4LG45	2;1	2;1	2;1			;	2	2	2	2	2	2	2	2	2	2	3.7	3.7	3.7	82.629	726	726;603	0	7.4169	By MS/MS	By MS/MS	NaN	NaN	NaN	0	0	Median	NaN	NaN	NaN	NaN	NaN	NaN	0	0	0	0	Median	Median	3.7	3.7	0	0
A1ZBW7	A1ZBW7	12	12	12	WASH complex subunit FAM21 homolog	CG16742		1	12	12	12	8	9	8	9	8	9	13.1	13.1	13.1	160.9	1469	1469	0	279.62	By MS/MS	By MS/MS	NaN	NaN	NaN	1	0	Median	NaN	NaN	NaN	NaN	NaN	NaN	0	1	0	0	Median	Median	9.7	9	26677000	13718000
A2RVI0;B7YZE5	A2RVI0;B7YZE5	6;5	6;5	4;4		CG17041	;	2	6	6	4	6	4	6	4	4	3	52.2	52.2	35.5	28.141	251	251;452	0	200.13	By MS/MS	By MS/MS	0.49442	0.67081	12.536	19	0	Leave out requantified	0.49442	0.51543	0.65085	0.70532	16.155	3.2712	11	8	0	0	Leave out requantified	Leave out requantified	52.2	27.5	4665700000	2959400000
Q9W061;A2VEF9;Q95RC8	Q9W061;A2VEF9;Q95RC8	2;2;2	2;2;2	2;2;2		mu2	;;	3	2	2	2	1	2	1	2	1	2	2.5	2.5	2.5	138.3	1259	1259;1274;1280	0	9.5118	By MS/MS	By MS/MS	NaN	NaN	NaN	0	0	Median	NaN	NaN	NaN	NaN	NaN	NaN	0	0	0	0	Median	Median	1.4	2.5	0	0
A2VEG3;M9PDX3;M9PDK6;Q9VID5;Q8SZ43;M9PDD2	A2VEG3;M9PDX3;M9PDK6;Q9VID5;Q8SZ43;M9PDD2	2;2;2;2;1;1	2;2;2;2;1;1	2;2;2;2;1;1			;;;;;	6	2	2	2	2	1	2	1	2	1	5.6	5.6	5.6	93.142	851	851;867;878;1039;467;655	0	19.682	By MS/MS	By MS/MS	NaN	NaN	NaN	1	0	Median	NaN	NaN	NaN	NaN	NaN	NaN	1	0	0	0	Median	Median	5.6	3.4	132650000	63820000
A2VEI2	A2VEI2	4	4	4	Calcium uptake protein 1 homolog, mitochondrial	CG4495		1	4	4	4	3	3	3	3	3	3	8.8	8.8	8.8	60.343	525	525	0	8.5679	By MS/MS	By MS/MS	0.93228	1.2246	14.33	3	0	Leave out requantified	NaN	0.9386	NaN	1.2387	NaN	1.6171	1	2	0	0	Median	Median	6.5	7	250160000	118620000
A2VEY9	A2VEY9	1	1	1	Palmitoyltransferase	app		1	1	1	1	1	1	1	1	1	1	1.4	1.4	1.4	75.007	693	693	0	6.185	By MS/MS	By MS/MS	NaN	NaN	NaN	0	0	Median	NaN	NaN	NaN	NaN	NaN	NaN	0	0	0	0	Median	Median	1.4	1.4	0	0
M9NDY6;A4IJ59;A4V2A4	M9NDY6;A4IJ59;A4V2A4	5;5;4	1;1;1	1;1;1		mub	;;	3	5	1	1	5	5	1	1	1	1	13.7	1.9	1.9	54.329	539	539;557;359	0	20.001	By MS/MS	By MS/MS	1.1908	1.7497	0.9909	2	0	Median	NaN	NaN	NaN	NaN	NaN	NaN	1	1	0	0	Median	Median	13.7	13.7	590440000	205740000
A4IJ72	A4IJ72	1	1	1		Zip71B		1	1	1	1	0	1	0	1	0	1	3.3	3.3	3.3	62.82	572	572	0	6.0138		By MS/MS	0.71599	0.95765	12.912	2	0	Median	NaN	0.71599	NaN	0.95765	NaN	12.912	0	2	0	0	Median	Median	0	3.3	51792000	25834000
A4UZ54;Q7KML4;B7YZT5	A4UZ54;Q7KML4;B7YZT5	1;1;1	1;1;1	1;1;1		Pld	;;	3	1	1	1	1	1	1	1	1	1	1.4	1.4	1.4	143.54	1260	1260;1278;1364	0	10.732	By MS/MS	By MS/MS	NaN	NaN	NaN	0	0	Median	NaN	NaN	NaN	NaN	NaN	NaN	0	0	0	0	Median	Median	1.4	1.4	0	0
A4UZL5;P41043;A0A0B4KFT5	A4UZL5;P41043;A0A0B4KFT5	11;11;9	11;11;9	11;11;9	Glutathione S-transferase S1	GstS1	;;	3	11	11	11	11	7	11	7	11	7	83.9	83.9	83.9	27.613	249	249;249;250	0	323.31	By MS/MS	By MS/MS	0.63933	0.86583	7.3799	219	0	Leave out requantified	0.63719	0.6343	0.874	0.87581	8.2251	7.594	132	87	0	0	Leave out requantified	Leave out requantified	83.9	50.2	231200000000	133520000000
A4UZR3;Q9W2M2	A4UZR3;Q9W2M2	18;18	18;18	18;18	Trehalase	Treh	;	2	18	18	18	18	17	18	17	18	17	42.9	42.9	42.9	63.551	560	560;596	0	323.31	By MS/MS	By MS/MS	0.59793	0.81405	15.991	89	0	Leave out requantified	0.57399	0.60037	0.79147	0.83679	15.648	15.791	51	38	0	0	Leave out requantified	Leave out requantified	42.9	40.5	27296000000	16544000000
A4UZW2;P40320;E4NKH6;M9PAY2	A4UZW2;P40320	12;12;5;5	12;12;5;5	12;12;5;5	S-adenosylmethionine synthase	Sam-S	;	4	12	12	12	11	11	11	11	11	11	45.1	45.1	45.1	44.831	408	408;408;115;138	0	323.31	By MS/MS	By MS/MS	0.84406	1.0881	12.947	81	0	Leave out requantified	0.89377	0.75691	1.1561	1.0728	15.251	8.0872	50	31	0	0	Leave out requantified	Leave out requantified	43.4	41.9	21606000000	11390000000
A4UZZ4;Q9XTL9	A4UZZ4;Q9XTL9	41;41	41;41	41;41	Alpha-1,4 glucan phosphorylase;Glycogen phosphorylase	GlyP	;	2	41	41	41	41	37	41	37	41	37	66.9	66.9	66.9	96.996	844	844;844	0	323.31	By MS/MS	By MS/MS	0.51494	0.72562	9.5875	899	0	Leave out requantified	0.52483	0.5122	0.71507	0.73248	11.046	10.156	518	381	0	0	Leave out requantified	Leave out requantified	66.9	56.2	734360000000	459900000000
A4V013;Q9NLA6	A4V013;Q9NLA6	1;1	1;1	1;1	Out at first protein;Out at first short protein	oaf	;	2	1	1	1	1	1	1	1	1	1	7.2	7.2	7.2	37.394	332	332;487	0	39.748	By MS/MS	By MS/MS	NaN	NaN	NaN	0	0	Median	NaN	NaN	NaN	NaN	NaN	NaN	0	0	0	0	Median	Median	7.2	7.2	0	0
A4V0A1;Q9V3U9	A4V0A1;Q9V3U9	1;1	1;1	1;1	Protein slowmo	slmo	;	2	1	1	1	0	1	0	1	0	1	5.1	5.1	5.1	24.304	215	215;215	0.0073023	1.2866		By MS/MS	NaN	NaN	NaN	0	0	Median	NaN	NaN	NaN	NaN	NaN	NaN	0	0	0	0	Median	Median	0	5.1	25271000	0
A4V0B5;Q24048	A4V0B5;Q24048	9;9	1;1	1;1	Sodium/potassium-transporting ATPase subunit beta-2	nrv2	;	2	9	1	1	9	9	1	1	1	1	35	7.1	7.1	37.283	323	323;323	0	94.339	By MS/MS	By MS/MS	NaN	NaN	NaN	0	0	Median	NaN	NaN	NaN	NaN	NaN	NaN	0	0	0	0	Median	Median	35	35	0	0
A4V0N4;Q27331	A4V0N4;Q27331	17;17	17;17	12;12	V-type proton ATPase catalytic subunit A isoform 2	Vha68-2	;	2	17	17	12	17	15	17	15	12	10	40.9	40.9	31.1	68.301	614	614;614	0	323.31	By MS/MS	By MS/MS	0.7161	0.94772	14.834	229	0	Leave out requantified	0.70981	0.6974	0.91766	0.96218	15.637	12.783	133	96	0	0	Leave out requantified	Leave out requantified	40.9	32.9	138780000000	78172000000
A4V0S1;Q24509	A4V0S1;Q24509	8;8	8;8	8;8	Syntaxin-5	Syx5	;	2	8	8	8	7	7	7	7	7	7	26.6	26.6	26.6	51.849	467	467;467	0	122.15	By MS/MS	By MS/MS	0.7251	0.98387	19.646	23	0	Leave out requantified	0.79564	0.7387	0.9785	1.0074	16.024	22.133	12	11	0	0	Leave out requantified	Leave out requantified	20.3	25.1	2610400000	1428200000
A4V0U4	A4V0U4	27	27	1				1	27	27	1	26	23	26	23	1	1	63.6	63.6	4.4	68.489	613	613	0	323.31	By MS/MS	By MS/MS	0.84415	1.0942	10.407	148	0	Leave out requantified	0.86619	0.7914	1.1577	1.0609	11.959	11.064	85	63	0	0	Leave out requantified	Leave out requantified	62.2	51.9	41994000000	21214000000
A4V0X6	A4V0X6	2	2	2		CG10947-RB		1	2	2	2	2	0	2	0	2	0	11.4	11.4	11.4	45.699	404	404	0	14.641	By MS/MS		NaN	NaN	NaN	0	0	Median	NaN	NaN	NaN	NaN	NaN	NaN	0	0	0	0	Median	Median	11.4	0	0	0
A4V110	A4V110	10	1	1		CaMKI		1	10	1	1	9	9	0	1	0	1	41.5	7.9	7.9	43.464	390	390	0	7.9828	By matching	By MS/MS	NaN	NaN	NaN	0	0	Median	NaN	NaN	NaN	NaN	NaN	NaN	0	0	0	0	Median	Median	33.6	39.2	27001000	27001000
A4V133	A4V133	19	1	1		CaMKII		1	19	1	1	19	18	1	1	1	1	50	1.8	1.8	55.481	490	490	1	-2	By MS/MS	By MS/MS	1.2052	1.3377	15.91	13	0	Plateau	1.0002	1.0484	1.208	1.3337	7.3285	21.194	6	7	0	0	Median	Plateau	50	45.1	594550000	274670000
A4V134;L0MNA2	A4V134;L0MNA2	21;17	1;0	1;0		CaMKII	;	2	21	1	1	21	20	1	1	1	1	51.3	2.4	2.4	57.569	509	509;482	0	4.644	By MS/MS	By MS/MS	0.66885	0.8634	20.016	7	0	Median	0.66885	0.68047	0.8634	0.84285	22.371	17.193	5	2	0	0	Median	Median	51.3	46.6	664990000	344720000
A4V166;A4V164;H5V8B9;Q9W0V1	A4V166;A4V164;H5V8B9;Q9W0V1	3;3;3;3	3;3;3;3	3;3;3;3	3-phosphoinositide-dependent protein kinase 1	Pdk1	;;;	4	3	3	3	3	3	3	3	3	3	8.3	8.3	8.3	60.953	539	539;755;836;836	0	91.294	By MS/MS	By MS/MS	NaN	NaN	NaN	0	0	Median	NaN	NaN	NaN	NaN	NaN	NaN	0	0	0	0	Median	Median	8.3	8.3	0	0
A4V1B2;Q9NB04	A4V1B2;Q9NB04	10;10	10;10	10;10	Patj homolog	Patj	;	2	10	10	10	7	7	7	7	7	7	18.5	18.5	18.5	92.851	871	871;871	0	95.183	By MS/MS	By MS/MS	0.7987	1.032	9.2485	11	0	Leave out requantified	0.80046	0.82751	0.94562	1.0999	6.8552	20.876	6	5	0	0	Leave out requantified	Leave out requantified	14.1	10.6	918630000	491720000
A4V1N8;P35415	A4V1N8;P35415	46;46	46;46	30;30	Paramyosin, long form	Prm	;	2	46	46	30	44	45	44	45	29	30	71.1	71.1	46.6	102.34	879	879;879	0	323.31	By MS/MS	By MS/MS	0.65114	0.89769	13.083	1060	0	Leave out requantified	0.67541	0.63289	0.91891	0.86094	13.112	12.874	475	585	0	0	Leave out requantified	Leave out requantified	70.3	71	705280000000	408210000000
A4V1N9;P35416	A4V1N9;P35416	27;27	11;11	1;1	Paramyosin, short form	Prm	;	2	27	11	1	26	25	11	10	1	1	55.3	21.7	3	74.276	640	640;640	0	323.31	By MS/MS	By MS/MS	0.40166	0.56197	11.077	41	0	Leave out requantified	0.39681	0.43475	0.53715	0.62597	10.135	6.0425	25	16	0	0	Leave out requantified	Leave out requantified	55.3	49.8	5494800000	3950200000
A4V1P2;Q9VSR3;M9PEU6;M9PHU7	A4V1P2;Q9VSR3	9;9;3;3	9;9;3;3	9;9;3;3	Probable RNA-binding protein orb2	orb2	;	4	9	9	9	8	8	8	8	8	8	28.3	28.3	28.3	74.503	704	704;704;1221;1248	0	323.31	By MS/MS	By MS/MS	0.94967	1.2263	27.414	22	0	Leave out requantified	0.95064	0.82292	1.2282	1.0968	27.463	31.651	13	9	0	0	Leave out requantified	Leave out requantified	26.3	26.7	2730900000	1340000000
A4V1Q1;A4V1Q0;M9PF25;Q24207;Q6NN06	A4V1Q1;A4V1Q0;M9PF25;Q24207;Q6NN06	5;5;5;5;3	5;5;5;5;3	5;5;5;5;3	Protein boule	bol	;;;;	5	5	5	5	5	4	5	4	5	4	55	55	55	20.235	189	189;228;233;228;95	0	312.7	By MS/MS	By MS/MS	1.0284	1.3675	12.713	35	0	Leave out requantified	1.0284	0.92319	1.3675	1.2697	13.999	14.827	22	13	0	0	Leave out requantified	Leave out requantified	55	37	12401000000	5964300000
A4V1Y7;Q2PDY2;A4V1Y6;Q2PDY1;M9PFM7;Q08605	A4V1Y7;Q2PDY2;A4V1Y6;Q2PDY1;M9PFM7;Q08605	3;3;3;3;3;3	3;3;3;3;3;3	3;3;3;3;3;3	Transcription factor GAGA	Trl	;;;;;	6	3	3	3	3	2	3	2	3	2	12.1	12.1	12.1	54.815	519	519;567;582;608;623;581	0	142.98	By MS/MS	By MS/MS	0.97853	1.285	9.6117	4	0	Leave out requantified	1.1308	NaN	1.4707	NaN	23.921	NaN	3	1	0	0	Plateau	Median	12.1	4.2	434110000	241700000
A4V2B8;P08181	A4V2B8;P08181	7;7	7;7	7;7	Casein kinase II subunit alpha	CkIIalpha	;	2	7	7	7	7	6	7	6	7	6	36.3	36.3	36.3	39.959	336	336;336	0	291.76	By MS/MS	By MS/MS	0.97243	1.2252	11.1	52	0	Leave out requantified	0.98339	0.87329	1.2065	1.2261	12.692	16.089	26	26	0	0	Leave out requantified	Leave out requantified	36.3	31.5	13755000000	6868100000
M9PGA6;A4V2C3;Q5LJP6;Q5LJP5	M9PGA6;A4V2C3;Q5LJP6	13;13;12;3	13;13;12;3	13;13;12;3			;;	4	13	13	13	11	10	11	10	11	10	20.1	20.1	20.1	69.694	616	616;694;676;366	0	80.505	By MS/MS	By MS/MS	1.1237	1.5309	32.037	10	0	Leave out requantified	0.98188	1.3131	1.1541	1.6956	25.737	5.7727	6	4	0	0	Leave out requantified	Leave out requantified	18.2	14.9	685620000	327410000
A4V2F2;Q9VNA1;Q7KNC5;Q8MSQ5;B7Z0T3;Q0KIB9;Q4ABH3;Q8IPN8;A0A0B4KF88;B7Z0T6	A4V2F2;Q9VNA1;Q7KNC5;Q8MSQ5;B7Z0T3;Q0KIB9;Q4ABH3;Q8IPN8;A0A0B4KF88;B7Z0T6	30;30;29;29;29;29;27;23;22;21	1;1;1;1;1;1;1;1;1;1	0;0;0;0;0;0;0;0;0;0		mtd	;;;;;;;;;	10	30	1	0	29	23	0	1	0	0	40.6	2.6	0	136.15	1246	1246;1270;1025;1033;1106;1314;1012;869;871;789	0	40.595	By matching	By MS/MS	NaN	NaN	NaN	1	0	Median	NaN	NaN	NaN	NaN	NaN	NaN	0	1	0	0	Median	Median	38	32	52715000	25772000
A4V2I0;Q7KSX2;P15364	A4V2I0;Q7KSX2;P15364	2;2;2	2;2;2	2;2;2	Protein amalgam	Ama	;;	3	2	2	2	2	1	2	1	2	1	9.6	9.6	9.6	36.387	333	333;341;333	0	14.244	By MS/MS	By MS/MS	1.568	2.1849	2.2607	3	0	Plateau	NaN	1.5651	NaN	2.1412	NaN	2.8748	1	2	0	0	Median	Median	9.6	3.3	415800000	160740000
A4V2K7;P22058	A4V2K7;P22058	15;15	15;15	15;15	Chromosomal protein D1	D1	;	2	15	15	15	12	15	12	15	12	15	51.5	51.5	51.5	37	355	355;355	0	323.31	By MS/MS	By MS/MS	1.1035	1.3673	0.436	10	0	Leave out requantified	1.0768	1.0203	1.3631	1.4299	2.4057	6.1284	3	7	0	0	Median	Leave out requantified	42	51.5	703500000	315340000
A4V2S3;O46036	A4V2S3;O46036	6;4	1;1	1;1	C-terminal-binding protein	CtBP	;	2	6	1	1	6	4	1	0	1	0	34.7	6.5	6.5	42.251	386	386;476	0	89.387	By MS/MS	By matching	NaN	NaN	NaN	1	0	Median	NaN	NaN	NaN	NaN	NaN	NaN	1	0	0	0	Median	Median	34.7	20.5	211380000	130310000
A4V303;P48605	A4V303;P48605	17;17	17;17	17;17	T-complex protein 1 subunit gamma	Cctgamma	;	2	17	17	17	17	15	17	15	17	15	46.5	46.5	46.5	59.394	544	544;544	0	323.31	By MS/MS	By MS/MS	1.088	1.464	8.0622	91	0	Leave out requantified	1.1573	1.0256	1.5161	1.433	6.081	11.772	48	43	0	0	Leave out requantified	Leave out requantified	46.5	39.7	30835000000	13986000000
B7Z0N3;A4V362	B7Z0N3;A4V362	1;1	1;1	1;1			;	2	1	1	1	1	1	1	1	1	1	1.4	1.4	1.4	80.848	733	733;743	0.0037448	1.7866	By MS/MS	By MS/MS	NaN	NaN	NaN	0	0	Median	NaN	NaN	NaN	NaN	NaN	NaN	0	0	0	0	Median	Median	1.4	1.4	0	0
A4V383;P91929	A4V383;P91929	14;14	14;14	14;14	NADH dehydrogenase [ubiquinone] 1 alpha subcomplex subunit 10, mitochondrial	ND-42;ND42	;	2	14	14	14	14	11	14	11	14	11	38.8	38.8	38.8	46.897	407	407;407	0	323.31	By MS/MS	By MS/MS	0.56397	0.77619	10.621	204	0	Leave out requantified	0.56231	0.5609	0.7588	0.78523	12.864	7.3555	99	105	0	0	Leave out requantified	Leave out requantified	38.8	33.9	135270000000	82814000000
A4V391;P12613	A4V391;P12613	22;22	22;22	22;22	T-complex protein 1 subunit alpha	T-cp1	;	2	22	22	22	21	20	21	20	21	20	55.3	55.3	55.3	59.556	557	557;557	0	323.31	By MS/MS	By MS/MS	1.1162	1.5063	13.076	168	0	Leave out requantified	1.1719	1.0459	1.5399	1.4174	12.541	11.969	88	80	0	0	Leave out requantified	Leave out requantified	55.3	51	57508000000	26663000000
A4V392;Q9VCY8	A4V392;Q9VCY8	2;2	2;2	2;2	Adiponectin receptor protein	AdipoR	;	2	2	2	2	2	1	2	1	2	1	7.7	7.7	7.7	49.757	444	444;444	0	94.661	By MS/MS	By MS/MS	0.94515	1.558	20.045	5	0	Linear	NaN	0.8813	NaN	1.3949	NaN	15.405	1	4	0	0	Median	Linear	7.7	6.1	2915000000	1505900000
A4V3G1	A4V3G1	24	1	1	Fructose-bisphosphate aldolase	Ald		1	24	1	1	21	23	0	1	0	1	57	2.8	2.8	39.56	363	363	0.0024666	1.9249	By matching	By MS/MS	NaN	NaN	NaN	0	0	Median	NaN	NaN	NaN	NaN	NaN	NaN	0	0	0	0	Median	Median	54	56.2	0	0
A4V3G8;Q7KRY6	A4V3G8;Q7KRY6	5;5	5;5	5;5	Nucleosomal histone kinase 1	ball	;	2	5	5	5	4	5	4	5	4	5	12	12	12	65.993	599	599;599	0	55.456	By MS/MS	By MS/MS	0.98389	1.279	13.63	2	0	Median	NaN	0.98389	NaN	1.279	NaN	13.63	0	2	0	0	Median	Median	8.7	12	140080000	62727000
Q59DT6;A4V3G9;A4V3H1;Q02926	Q59DT6;A4V3G9;A4V3H1;Q02926	8;8;8;8	8;8;8;8	8;8;8;8	Ribonucleoprotein RB97D	Rb97D	;;;	4	8	8	8	7	8	7	8	7	8	30.6	30.6	30.6	48.094	434	434;465;471;471	0	57.252	By MS/MS	By MS/MS	1.0399	1.347	19.981	43	0	Leave out requantified	1.0991	0.98461	1.356	1.3138	8.3168	20.141	23	20	0	0	Leave out requantified	Leave out requantified	23.3	30.6	6403100000	3105100000
A4V3J6;A4V3J5;P07909	A4V3J6;A4V3J5;P07909	11;11;11	11;11;11	10;10;10	Heterogeneous nuclear ribonucleoprotein A1	Hrb98DE	;;	3	11	11	10	9	10	9	10	8	9	42.1	42.1	39.1	38.55	361	361;365;365	0	290.72	By MS/MS	By MS/MS	1.0997	1.4359	13.495	41	0	Leave out requantified	1.0857	1.0997	1.3978	1.4744	20.176	13.765	23	18	0	0	Leave out requantified	Leave out requantified	37.4	41.8	15426000000	6963200000
B7Z0R6;Q0KI03;A4V3J9	B7Z0R6;Q0KI03;A4V3J9	9;9;9	2;2;2	2;2;2		Doa	;;	3	9	2	2	9	9	2	2	2	2	24.7	3.7	3.7	60.209	511	511;580;580	0	11.051	By MS/MS	By MS/MS	NaN	NaN	NaN	0	0	Median	NaN	NaN	NaN	NaN	NaN	NaN	0	0	0	0	Median	Median	24.7	24.7	0	0
A4V3L3;Q7KRW1	A4V3L3;Q7KRW1	2;2	2;2	2;2	Protein TRC8 homolog	Trc8	;	2	2	2	2	2	0	2	0	2	0	5.6	5.6	5.6	88.748	804	804;809	0	26.585	By MS/MS		NaN	NaN	NaN	1	0	Median	NaN	NaN	NaN	NaN	NaN	NaN	1	0	0	0	Median	Median	5.6	0	75262000	49400000
A4V3L8;Q9VAF0	A4V3L8;Q9VAF0	1;1	1;1	1;1	Zinc transporter ZIP13 homolog	Zip99C	;	2	1	1	1	1	1	1	1	1	1	2.8	2.8	2.8	38.869	355	355;355	0	15.439	By MS/MS	By MS/MS	0.82264	1.0584	12.323	6	0	Median	0.80841	0.83712	1.0379	1.1785	12.828	12.888	3	3	0	0	Median	Plateau	2.8	2.8	987740000	530010000
A4V3N7;Q9VA70	A4V3N7;Q9VA70	5;5	5;5	5;5	Neutral ceramidase	CDase	;	2	5	5	5	4	4	4	4	4	4	9.1	9.1	9.1	78.231	704	704;704	0	105.7	By MS/MS	By MS/MS	0.83752	1.1354	23.518	8	0	Leave out requantified	0.93384	0.73239	1.2283	0.96637	27.863	25.605	3	5	0	0	Leave out requantified	Leave out requantified	7.5	6.8	785640000	442780000
A4V3Q6;P05303	A4V3Q6;P05303	23;23	23;23	13;13	Elongation factor 1-alpha;Elongation factor 1-alpha 2	Ef1alpha100E	;	2	23	23	13	21	22	21	22	13	12	73.2	73.2	48.7	50.662	462	462;462	0	323.31	By MS/MS	By MS/MS	0.93068	1.3419	13.166	351	0	Leave out requantified	0.97944	0.92357	1.3655	1.304	9.5748	14.778	162	189	0	0	Leave out requantified	Leave out requantified	71.6	66.5	270360000000	129200000000
A4V3W2;A4V3W1;P18431;Q7KVY5;C0PUX5	A4V3W2;A4V3W1;P18431	10;10;10;2;2	3;3;3;0;0	3;3;3;0;0	Protein kinase shaggy	sgg	;;	5	10	3	3	10	9	3	2	3	2	20.8	4.9	4.9	53.871	514	514;575;514;416;441	0	42.288	By MS/MS	By MS/MS	NaN	NaN	NaN	0	0	Median	NaN	NaN	NaN	NaN	NaN	NaN	0	0	0	0	Median	Median	20.8	20.8	0	0
A4V3W8;Q9U1M2	A4V3W8;Q9U1M2	10;10	10;10	10;10	Transmembrane protein 120 homolog	CG32795	;	2	10	10	10	9	8	9	8	9	8	30.2	30.2	30.2	45.486	387	387;387	0	273.19	By MS/MS	By MS/MS	0.68883	0.85824	19.484	17	0	Leave out requantified	0.68946	0.6687	0.85286	0.90614	26.335	19.817	8	9	0	0	Leave out requantified	Leave out requantified	28.4	28.4	2964200000	1587700000
A4V402;P49071	A4V402;P49071	11;11	11;11	11;11	MAP kinase-activated protein kinase 2	MAPk-Ak2	;	2	11	11	11	11	8	11	8	11	8	49.6	49.6	49.6	41.401	359	359;359	0	173.5	By MS/MS	By MS/MS	0.84413	1.1277	20.46	56	0	Leave out requantified	0.86777	0.88311	1.0919	1.192	20.776	13.164	40	16	0	0	Leave out requantified	Leave out requantified	49.6	29.2	6308600000	3325800000
A4V408;Q9W429	A4V408;Q9W429	1;1	1;1	1;1	UDP-xylose and UDP-N-acetylglucosamine transporter	Efr	;	2	1	1	1	1	1	1	1	1	1	2.8	2.8	2.8	39.494	352	352;352	0	5.0507	By MS/MS	By MS/MS	0.73139	0.94082	15.63	6	0	Median	0.71759	0.73139	0.92741	0.96721	19.289	10.262	4	2	0	0	Median	Median	2.8	2.8	665000000	372990000
A4V441;Q24524	A4V441;Q24524	7;7	7;7	7;7	Protein singed	sn	;	2	7	7	7	7	7	7	7	7	7	20.7	20.7	20.7	57.278	512	512;512	0	184.99	By MS/MS	By MS/MS	1.3868	1.8002	6.1403	32	0	Leave out requantified	1.5233	1.1763	1.9149	1.633	10.414	11.192	18	14	0	0	Leave out requantified	Leave out requantified	20.7	20.7	4612200000	1833700000
A4V448;Q9W3K5	A4V448;Q9W3K5	10;10	10;10	10;10	Glutamate--cysteine ligase	Gclc	;	2	10	10	10	10	8	10	8	10	8	20.8	20.8	20.8	80.745	717	717;717	0	73.099	By MS/MS	By MS/MS	0.69571	0.88853	17.342	22	0	Leave out requantified	0.64451	0.68234	0.80743	0.94094	25.298	21.491	11	11	0	0	Leave out requantified	Leave out requantified	20.8	15.2	2486800000	1433000000
A4V449;Q94511	A4V449;Q94511	24;24	24;24	24;24	NADH-ubiquinone oxidoreductase 75 kDa subunit, mitochondrial	ND-75;ND75	;	2	24	24	24	24	16	24	16	24	16	53.4	53.4	53.4	78.629	731	731;731	0	323.31	By MS/MS	By MS/MS	0.58496	0.76922	9.3042	274	0	Leave out requantified	0.59315	0.57641	0.7792	0.77312	10.271	6.6453	155	119	0	0	Leave out requantified	Leave out requantified	53.4	33.7	151170000000	92162000000
A4V488;Q07152	A4V488;Q07152	12;12	12;12	12;12	Inosine-5-monophosphate dehydrogenase	ras	;	2	12	12	12	9	11	9	11	9	11	38.5	38.5	38.5	57.829	537	537;537	0	323.31	By MS/MS	By MS/MS	0.92705	1.2218	15.651	39	0	Leave out requantified	1.0134	0.87595	1.3211	1.1717	12.36	13.384	19	20	0	0	Leave out requantified	Leave out requantified	29.4	36.9	7238700000	3436000000
A4V4A1;Q960Z0	A4V4A1;Q960Z0	11;11	11;11	11;11	Kinesin-like protein;Kinesin-like protein Klp10A	Klp10A	;	2	11	11	11	9	9	9	9	9	9	22.2	22.2	22.2	88.671	805	805;805	0	235.48	By MS/MS	By MS/MS	0.96419	1.2361	13.944	21	0	Leave out requantified	1.107	0.88281	1.3817	1.1987	26.825	6.5173	12	9	0	0	Leave out requantified	Leave out requantified	19.6	16.1	2941200000	1305900000
A4V4A5;Q9VZ23	A4V4A5;Q9VZ23	9;9	9;9	9;9	GTP-binding nuclear protein Ran	Ran;ran	;	2	9	9	9	9	8	9	8	9	8	57.9	57.9	57.9	24.708	216	216;216	0	91.056	By MS/MS	By MS/MS	0.93018	1.2324	9.9763	85	0	Leave out requantified	0.9228	0.90181	1.1879	1.2086	13.024	9.3983	37	48	0	0	Leave out requantified	Leave out requantified	57.9	46.8	37509000000	18705000000
A4V4F2;M9PJN2;C9QP31;E1JJL2;M9PHT0;M9PHL7	A4V4F2;M9PJN2;C9QP31;E1JJL2;M9PHT0;M9PHL7	15;15;14;14;14;14	15;15;14;14;14;14	1;1;0;0;0;0		Flo2	;;;;;	6	15	15	1	13	13	13	13	1	1	49.4	49.4	3.5	46.602	425	425;440;281;340;435;448	0	323.31	By MS/MS	By MS/MS	0.95804	1.2271	13.491	60	0	Leave out requantified	0.94105	0.99564	1.2271	1.2974	13.714	15.048	28	32	0	0	Leave out requantified	Leave out requantified	40.9	42.4	11507000000	5460400000
A4V4I0;P26308	A4V4I0;P26308	6;6	6;6	6;6	Guanine nucleotide-binding protein subunit beta-1	Gbeta13F	;	2	6	6	6	6	6	6	6	6	6	26.5	26.5	26.5	37.133	340	340;340	0	323.31	By MS/MS	By MS/MS	0.93748	1.2347	6.9294	46	0	Leave out requantified	0.93342	0.98284	1.1993	1.3665	7.2813	6.8854	24	22	0	0	Leave out requantified	Leave out requantified	26.5	26.5	21085000000	10297000000
A4V4Q7;Q94981	A4V4Q7;Q94981	5;5	5;5	5;5	Protein ariadne-1	ari-1	;	2	5	5	5	3	4	3	4	3	4	15.7	15.7	15.7	58.932	503	503;503	0	169.25	By MS/MS	By MS/MS	0.79136	1.0318	3.8824	12	0	Leave out requantified	0.82291	0.77812	1.0195	1.0446	7.4313	3.5077	6	6	0	0	Leave out requantified	Leave out requantified	8.3	13.3	1491000000	781240000
A4V4S5;Q9Y1I2;M9PF72	A4V4S5;Q9Y1I2;M9PF72	5;5;4	5;5;4	5;5;4	Vacuolar protein sorting-associated protein 33A	car	;;	3	5	5	5	5	4	5	4	5	4	14.9	14.9	14.9	68.765	617	617;617;639	0	65.232	By MS/MS	By MS/MS	0.87612	1.0836	8.4032	12	0	Leave out requantified	0.87105	0.94537	1.0276	1.2782	23.138	9.6454	7	5	0	0	Leave out requantified	Leave out requantified	14.9	12.5	933500000	491180000
E8NH77;X2JLF7;A4V4T4;Q24246;Q9W5W4;X2JCQ7;Q7KWG3;M9NE47;X2JCR4;Q8IRZ3;T2FGB0	E8NH77;X2JLF7;A4V4T4;Q24246;Q9W5W4;X2JCQ7;Q7KWG3;M9NE47;X2JCR4;Q8IRZ3;T2FGB0	9;9;9;9;7;7;7;6;6;6;6	9;9;9;9;7;7;7;6;6;6;6	9;9;9;9;7;7;7;6;6;6;6	Cytoplasmic dynein 1 intermediate chain	sw;Sdic1;Sdic2;Sdic4;Sdic3;Sdic3-RB	;;;;;;;;;;	11	9	9	9	8	7	8	7	8	7	20.8	20.8	20.8	70.249	634	634;643;643;663;517;535;543;480;487;533;544	0	151.57	By MS/MS	By MS/MS	0.93219	1.1756	25.156	19	0	Leave out requantified	0.97877	0.81686	1.2768	1.0673	22.751	9.6083	12	7	0	0	Leave out requantified	Leave out requantified	17.7	18.5	2537700000	1266100000
A4V4U5;M9NHG9	A4V4U5;M9NHG9	20;19	20;19	2;2		slgA	;	2	20	20	2	19	16	19	16	2	1	44.7	44.7	7	75.951	669	669;681	0	323.31	By MS/MS	By MS/MS	0.63484	0.84898	13.763	149	0	Leave out requantified	0.61913	0.64684	0.80856	0.91437	14.654	9.2177	83	66	0	0	Leave out requantified	Leave out requantified	44.7	30	66293000000	38426000000
Q8MRC7;Q9W5S7;Q9U4F5;A4V4V2;Q9TW27;Q9TW12	Q8MRC7;Q9W5S7;Q9U4F5;A4V4V2;Q9TW27;Q9TW12	4;4;4;4;4;3	4;4;4;4;4;3	4;4;4;4;4;3		DIP1	;;;;;	6	4	4	4	4	3	4	3	4	3	17.2	17.2	17.2	41.039	378	378;394;395;409;410;309	0	8.5751	By MS/MS	By MS/MS	1.0845	1.4337	5.1806	4	0	Leave out requantified	NaN	1.13	NaN	1.4991	NaN	10.024	1	3	0	0	Median	Plateau	17.2	14.6	369690000	136250000
A4V4W0;Q24211	A4V4W0;Q24211	18;18	18;18	18;18	Protein stoned-A	stnA	;	2	18	18	18	13	14	13	14	13	14	33.3	33.3	33.3	93.108	850	850;850	0	323.31	By MS/MS	By MS/MS	0.57622	0.81192	30.225	10	0	Leave out requantified	0.59294	0.63497	0.81013	0.8976	32.597	28.079	4	6	0	0	Leave out requantified	Leave out requantified	26	31.2	1400900000	728170000
A4VCL2	A4VCL2	9	9	9				1	9	9	9	9	9	9	9	9	9	14.4	14.4	14.4	109.73	980	980	0	187.57	By MS/MS	By MS/MS	0.86987	1.1429	15.153	20	0	Leave out requantified	0.88265	0.79046	1.1561	1.0711	12.841	18.12	12	8	0	0	Leave out requantified	Leave out requantified	14.4	14.4	2904600000	1528000000
A5XCL5;E1JI91	A5XCL5;E1JI91	23;21	1;1	1;1		UGP	;	2	23	1	1	22	20	1	1	1	1	69.9	2	2	57.824	511	511;518	0	19.585	By MS/MS	By MS/MS	0.56789	0.83163	21.642	22	0	Median	0.54426	0.57859	0.77536	0.94258	24.003	17.985	13	9	0	0	Median	Median	69.7	60.9	19150000000	12102000000
A5YTR9;E1JH39;A1Z8Q7;Q7JUM5	A5YTR9;E1JH39;A1Z8Q7;Q7JUM5	9;9;8;8	9;9;8;8	9;9;8;8		MCPH1	;;;	4	9	9	9	7	8	7	8	7	8	11.8	11.8	11.8	110.28	981	981;1028;779;826	0	142.49	By MS/MS	By MS/MS	0.6877	0.85449	21.869	4	0	Leave out requantified	NaN	0.6877	NaN	0.85449	NaN	21.869	0	4	0	0	Median	Leave out requantified	6.7	10.2	276840000	155930000
B5RJJ9;A6MHQ4	B5RJJ9;A6MHQ4	1;1	1;1	1;1	Sodium/potassium-transporting ATPase subunit beta-1-interacting protein	NKAIN	;	2	1	1	1	1	0	1	0	1	0	2.3	2.3	2.3	73.67	658	658;658	0	6.2749	By MS/MS		NaN	NaN	NaN	0	0	Median	NaN	NaN	NaN	NaN	NaN	NaN	0	0	0	0	Median	Median	2.3	0	0	0
A8DRW0	A8DRW0	2	2	2		Cpr49Aa		1	2	2	2	2	1	2	1	2	1	29.2	29.2	29.2	15.605	144	144	0	112.36	By MS/MS	By MS/MS	0.65904	0.89971	5.8381	3	0	Median	NaN	0.63226	NaN	0.88529	NaN	2.2845	1	2	0	0	Median	Median	29.2	12.5	1491200000	897980000
A8DY43	A8DY43	3	3	3				1	3	3	3	3	1	3	1	3	1	3	3	3	156.7	1420	1420	0	9.0024	By MS/MS	By MS/MS	NaN	NaN	NaN	1	0	Median	NaN	NaN	NaN	NaN	NaN	NaN	1	0	0	0	Median	Median	3	0.8	28911000	14537000
A8DY49	A8DY49	1	1	1				1	1	1	1	1	0	1	0	1	0	9.6	9.6	9.6	11.193	104	104	0.0077139	1.2666	By MS/MS		NaN	NaN	NaN	1	0	Median	NaN	NaN	NaN	NaN	NaN	NaN	1	0	0	0	Median	Median	9.6	0	65328000	39137000
A8DY52	A8DY52	5	5	5				1	5	5	5	5	4	5	4	5	4	30.5	30.5	30.5	22.233	197	197	0	48.967	By MS/MS	By MS/MS	0.44113	0.62035	13.38	13	0	Leave out requantified	0.36285	0.46603	0.47032	0.63625	19.65	6.9468	6	7	0	0	Leave out requantified	Leave out requantified	30.5	26.9	1301400000	913710000
A8DY73	A8DY73	2	2	2				1	2	2	2	2	1	2	1	2	1	18	18	18	15.713	139	139	0	5.079	By MS/MS	By MS/MS	NaN	NaN	NaN	0	0	Median	NaN	NaN	NaN	NaN	NaN	NaN	0	0	0	0	Median	Median	18	7.2	0	0
A8DY89	A8DY89	2	2	2				1	2	2	2	2	1	2	1	2	1	3.2	3.2	3.2	74.805	726	726	0	3.73	By MS/MS	By MS/MS	NaN	NaN	NaN	1	0	Median	NaN	NaN	NaN	NaN	NaN	NaN	0	1	0	0	Median	Median	3.2	1.5	107870000	92899000
Q8T008;A8DY95;A1Z8A7	Q8T008;A8DY95;A1Z8A7	5;5;4	5;5;4	5;5;4			;;	3	5	5	5	3	5	3	5	3	5	15	15	15	78.519	713	713;792;732	0	66.948	By MS/MS	By MS/MS	0.69221	0.9122	11.655	7	0	Leave out requantified	0.66119	0.69221	0.9122	0.89542	12.59	12.111	4	3	0	0	Median	Leave out requantified	7.9	15	3437400000	1945400000
A8DYB0	A8DYB0	1	1	1				1	1	1	1	0	1	0	1	0	1	0.3	0.3	0.3	631.32	5526	5526	0.0063685	1.43		By MS/MS	NaN	NaN	NaN	1	0	Median	NaN	NaN	NaN	NaN	NaN	NaN	0	1	0	0	Median	Median	0	0.3	14843000	6394400
A8DYC5;A8DYC4	A8DYC5;A8DYC4	2;1	2;1	2;1		ND-MWFE	;	2	2	2	2	1	1	1	1	1	1	58.9	58.9	58.9	8.5789	73	73;123	0.00030257	2.816	By MS/MS	By MS/MS	0.6309	0.91627	18.715	3	0	Plateau	NaN	0.6309	NaN	0.91627	NaN	18.715	0	3	0	0	Median	Plateau	43.8	15.1	1164700000	664470000
A8DYE2	A8DYE2	8	8	1	Transient receptor potential cation channel trpm	Trpm		1	8	8	1	6	7	6	7	0	1	5.3	5.3	0.5	225.54	2023	2023	0	35.391	By MS/MS	By MS/MS	0.86838	1.0977	24.356	2	0	Median	NaN	NaN	NaN	NaN	NaN	NaN	1	1	0	0	Median	Median	4.4	4.3	78534000	45823000
A8DYF7;A8WHG9	A8DYF7;A8WHG9	6;3	1;0	1;0		mrj;CG8448	;	2	6	1	1	4	4	1	0	1	0	19.9	4.9	4.9	38.737	346	346;208	0	3.888	By MS/MS	By matching	NaN	NaN	NaN	1	0	Median	NaN	NaN	NaN	NaN	NaN	NaN	1	0	0	0	Median	Median	14.5	13	97159000	52831000
A8DYG6	A8DYG6	1	1	1				1	1	1	1	1	1	1	1	1	1	9	9	9	13.828	122	122	0	4.2739	By MS/MS	By MS/MS	NaN	NaN	NaN	0	0	Median	NaN	NaN	NaN	NaN	NaN	NaN	0	0	0	0	Median	Median	9	9	0	0
A8DYI2	A8DYI2	13	1	1				1	13	1	1	12	8	1	0	1	0	38.3	1.7	1.7	58.184	515	515	1	-2	By MS/MS	By matching	NaN	NaN	NaN	1	0	Median	NaN	NaN	NaN	NaN	NaN	NaN	1	0	0	0	Median	Median	38.3	21.7	31015000	17978000
A8DYI6;Q0E924;A8DYI7	A8DYI6;Q0E924;A8DYI7	15;13;13	15;13;13	15;13;13		Phb2	;;	3	15	15	15	15	14	15	14	15	14	55.3	55.3	55.3	37.28	338	338;299;303	0	323.31	By MS/MS	By MS/MS	0.74195	0.97946	10.229	97	0	Leave out requantified	0.76423	0.76058	0.98789	1.0075	8.7281	11.872	49	48	0	0	Leave out requantified	Leave out requantified	55.3	49.7	45858000000	25181000000
A8DYJ2	A8DYJ2	27	1	1		hts		1	27	1	1	26	24	1	1	1	1	21.8	0.5	0.5	205.2	1833	1833	0.00045038	2.6222	By MS/MS	By MS/MS	NaN	NaN	NaN	0	0	Median	NaN	NaN	NaN	NaN	NaN	NaN	0	0	0	0	Median	Median	21.7	19	0	0
A8DYJ3;Q11002;A0A0B4LG26	A8DYJ3;Q11002;A0A0B4LG26	21;21;20	21;21;20	19;19;18	Calpain-A;Calpain-A catalytic subunit	CalpA	;;	3	21	21	19	21	18	21	18	19	16	39.4	39.4	37.1	93.962	828	828;828;843	0	323.31	By MS/MS	By MS/MS	0.82181	1.0835	18.365	75	0	Leave out requantified	0.81447	0.82181	1.017	1.1144	17.945	15.671	42	33	0	0	Leave out requantified	Leave out requantified	39.4	30.9	14710000000	8021500000
B7YZM1;A8DYJ6;A8DYJ7;Q8MYS2	B7YZM1;A8DYJ6;A8DYJ7;Q8MYS2	6;6;5;4	6;6;5;4	6;6;5;4			;;;	4	6	6	6	4	4	4	4	4	4	10.7	10.7	10.7	128.47	1194	1194;1201;1142;736	0	26.553	By MS/MS	By MS/MS	0.80785	0.99445	41.774	6	0	Leave out requantified	0.80785	0.86069	0.99445	1.1531	44.115	10.803	3	3	0	0	Leave out requantified	Median	7.8	5.6	473530000	263850000
A8DYK6;A0A076NAB7	A8DYK6;A0A076NAB7	5;4	5;4	5;4		Rgk3;RGK3	;	2	5	5	5	5	3	5	3	5	3	20.5	20.5	20.5	49.409	449	449;486	0	19.288	By MS/MS	By MS/MS	0.77065	0.95555	8.0555	7	0	Median	0.81309	0.74925	0.98872	0.99049	5.845	10.086	4	3	0	0	Median	Plateau	20.5	10.5	783300000	440260000
A8DYL2	A8DYL2	9	9	9				1	9	9	9	4	7	4	7	4	7	19.9	19.9	19.9	106.72	952	952	0	183.75	By MS/MS	By MS/MS	0.7536	1.0228	17.706	9	0	Leave out requantified	0.7536	0.79659	0.95189	1.0369	12.541	19.102	4	5	0	0	Leave out requantified	Leave out requantified	7.4	16.8	845830000	424010000
G2J618;Q8MME0;A8DYM8	G2J618;Q8MME0;A8DYM8	3;3;3	3;3;3	3;3;3		CG30271-RD	;;	3	3	3	3	3	2	3	2	3	2	18.5	18.5	18.5	29.645	270	270;487;501	0	16.53	By MS/MS	By MS/MS	0.92162	1.1296	8.7627	5	0	Leave out requantified	0.86858	0.91634	1.0867	1.2289	14.02	6.45	3	2	0	0	Median	Median	18.5	14.8	265600000	128760000
A8DYP0	A8DYP0	176	176	176		Unc-89		1	176	176	176	171	163	171	163	171	163	58.5	58.5	58.5	475.65	4218	4218	0	323.31	By MS/MS	By MS/MS	0.6464	0.88389	12.132	1223	0	Leave out requantified	0.65679	0.63826	0.87128	0.88775	13.458	12.524	632	591	0	0	Leave out requantified	Leave out requantified	57.7	52.7	434030000000	250680000000
M9NE36;Q9VPI4;M9NEJ4;M9NCL3;M9NCX5;A8DYS5;Q9VPI3;Q0E8V4	M9NE36;Q9VPI4;M9NEJ4;M9NCL3;M9NCX5;A8DYS5;Q9VPI3;Q0E8V4	5;5;5;5;5;5;5;4	5;5;5;5;5;5;5;4	5;5;5;5;5;5;5;4		Cda5	;;;;;;;	8	5	5	5	3	5	3	5	3	5	6.5	6.5	6.5	101.04	891	891;1039;1562;1790;1850;1890;1998;1040	0	37.14	By MS/MS	By MS/MS	NaN	NaN	NaN	1	0	Median	NaN	NaN	NaN	NaN	NaN	NaN	1	0	0	0	Median	Median	3.8	6.5	125800000	15441000
A8DYS6	A8DYS6	1	1	1		CG3625-RC		1	1	1	1	1	1	1	1	1	1	6.1	6.1	6.1	28.589	247	247	0	4.3237	By MS/MS	By MS/MS	1.0775	1.3973	23.378	2	0	Median	NaN	NaN	NaN	NaN	NaN	NaN	1	1	0	0	Median	Median	6.1	6.1	228160000	77515000
R9PY34;A8DYU1	R9PY34;A8DYU1	1;1	1;1	1;1			;	2	1	1	1	0	1	0	1	0	1	0.7	0.7	0.7	131.25	1206	1206;1212	0.00030544	3.0021		By MS/MS	NaN	NaN	NaN	0	0	Median	NaN	NaN	NaN	NaN	NaN	NaN	0	0	0	0	Median	Median	0	0.7	0	0
Q9VMS2;M9NES4;A8DYV5	Q9VMS2;M9NES4;A8DYV5	2;2;2	2;2;2	2;2;2		Ncoa6	;;	3	2	2	2	1	2	1	2	1	2	1.7	1.7	1.7	243.58	2265	2265;2266;2467	0	5.587	By MS/MS	By MS/MS	NaN	NaN	NaN	0	0	Median	NaN	NaN	NaN	NaN	NaN	NaN	0	0	0	0	Median	Median	0.7	1.7	0	0
A8DYW1;Q9VMC7	A8DYW1;Q9VMC7	4;4	4;4	4;4		CG9545	;	2	4	4	4	3	3	3	3	3	3	8.8	8.8	8.8	59.383	514	514;704	0.00015598	3.458	By MS/MS	By MS/MS	0.70414	0.91602	42.112	5	0	Leave out requantified	1.0065	0.4926	1.2338	0.68012	20.293	0.024958	3	2	0	0	Median	Median	6.4	6.8	80518000	45366000
A8DYW2;M9PCQ7;M9PCC2;M9PCB8;Q9VMA9;M9PB51;M9PEV6;M9PC63	A8DYW2;M9PCQ7;M9PCC2;M9PCB8;Q9VMA9;M9PB51;M9PEV6;M9PC63	9;9;9;9;6;6;6;6	9;9;9;9;6;6;6;6	9;9;9;9;6;6;6;6			;;;;;;;	8	9	9	9	8	8	8	8	8	8	10.8	10.8	10.8	187.97	1782	1782;1786;1801;1805;1585;1589;1604;1608	0	245.23	By MS/MS	By MS/MS	0.86597	1.0744	32.129	15	0	Leave out requantified	0.99746	0.75612	1.1069	1.0126	19.981	31.3	8	7	0	0	Leave out requantified	Leave out requantified	8.3	10.2	1113400000	629410000
M9MSH2;E2QCS4;X2JDL7;A8DYX9;A8DYY0;X2J7J2;M9MRP7	M9MSH2;E2QCS4;X2JDL7;A8DYX9;A8DYY0;X2J7J2;M9MRP7	8;8;8;8;8;7;7	8;8;8;8;8;7;7	8;8;8;8;8;7;7			;;;;;;	7	8	8	8	6	8	6	8	6	8	9	9	9	178.48	1611	1611;1673;1757;1784;1930;1500;1702	0	53.94	By MS/MS	By MS/MS	0.79274	1.0084	46.743	2	0	Median	NaN	NaN	NaN	NaN	NaN	NaN	1	1	0	0	Median	Median	7.1	9	109190000	60851000
Q9VLG6;M9MRJ5;A8DYY1	Q9VLG6;M9MRJ5;A8DYY1	1;1;1	1;1;1	1;1;1			;;	3	1	1	1	1	1	1	1	1	1	2.9	2.9	2.9	59.777	517	517;531;554	0.0001563	3.5044	By MS/MS	By MS/MS	NaN	NaN	NaN	0	0	Median	NaN	NaN	NaN	NaN	NaN	NaN	0	0	0	0	Median	Median	2.9	2.9	0	0
A8DZ00;Q8IP76;A8DYZ9;E1JHH0;M9ND82;A4V0N7;C3KKC6;C6SUY0	A8DZ00;Q8IP76;A8DYZ9;E1JHH0;M9ND82;A4V0N7;C3KKC6;C6SUY0	10;10;10;10;10;9;9;6	2;2;2;2;2;1;1;2	1;1;1;1;1;1;1;1		CG6043;CG6043-RH;CG6043-RF	;;;;;;;	8	10	2	1	10	9	2	2	1	1	15.1	2.8	2	99.1	902	902;918;942;979;1007;756;833;864	0	16.861	By MS/MS	By MS/MS	NaN	NaN	NaN	0	0	Median	NaN	NaN	NaN	NaN	NaN	NaN	0	0	0	0	Median	Median	15.1	14.3	0	0
A8DZ06;X2J9Z3	A8DZ06;X2J9Z3	12;12	12;12	12;12			;	2	12	12	12	11	7	11	7	11	7	19	19	19	142.49	1260	1260;1271	0	141.68	By MS/MS	By MS/MS	0.94385	1.187	20.669	28	0	Leave out requantified	0.95001	1.0554	1.1664	1.3854	15.261	18.031	15	13	0	0	Leave out requantified	Leave out requantified	16.9	8.7	2923900000	1422300000
Q9VJI6;X2JED0;A8DZ09;M9PG25;M9PBC6	Q9VJI6;X2JED0;A8DZ09;M9PG25;M9PBC6	3;3;3;3;3	3;3;3;3;3	3;3;3;3;3			;;;;	5	3	3	3	2	3	2	3	2	3	11.8	11.8	11.8	38.403	357	357;476;562;568;622	0	54.307	By MS/MS	By MS/MS	0.9583	1.224	5.6605	7	0	Leave out requantified	0.95981	0.93132	1.217	1.1895	6.4674	8.782	4	3	0	0	Leave out requantified	Median	9.8	11.8	941350000	483100000
A8DZ14;Q8INX7	A8DZ14;Q8INX7	4;3	1;0	1;0		Fas3	;	2	4	1	1	4	3	1	0	1	0	17.5	5.4	5.4	63.354	577	577;475	0	3.9686	By MS/MS	By matching	NaN	NaN	NaN	0	0	Median	NaN	NaN	NaN	NaN	NaN	NaN	0	0	0	0	Median	Median	17.5	12.1	0	0
M9NCY3;M9PDF7;M9PDR3;M9PG93;A8DZ18;M9PD76;P16621	M9NCY3;M9PDF7;M9PDR3;M9PG93;A8DZ18;M9PD76;P16621	3;3;3;3;3;3;3	3;3;3;3;3;3;3	3;3;3;3;3;3;3	Protein-tyrosine-phosphatase;Tyrosine-protein phosphatase Lar	Lar	;;;;;;	7	3	3	3	3	2	3	2	3	2	2.7	2.7	2.7	216.35	1912	1912;1927;1935;1941;2011;2032;2029	0	31.892	By MS/MS	By MS/MS	1.1546	1.4563	24.049	4	0	Leave out requantified	0.94889	1.142	1.2465	1.4616	33.521	0.51349	2	2	0	0	Median	Median	2.7	1.3	395600000	170050000
A8DZ19;M9PBE8	A8DZ19;M9PBE8	9;8	9;8	3;2		RtGEF	;	2	9	9	3	7	7	7	7	3	3	12.1	12.1	4.2	144.42	1310	1310;1198	0	60.925	By MS/MS	By MS/MS	1.0207	1.2413	20.622	10	0	Leave out requantified	0.97772	1.092	1.1902	1.4461	9.3647	25.35	6	4	0	0	Leave out requantified	Leave out requantified	8.7	10.5	462190000	235850000
M9PGB1;A8DZ20;C3KGL5;Q9VIN1	M9PGB1;A8DZ20;C3KGL5;Q9VIN1	7;7;6;6	1;1;0;0	1;1;0;0		RtGEF	;;;	4	7	1	1	5	5	1	1	1	1	12.8	1.5	1.5	100.54	923	923;973;635;687	0	6.5387	By MS/MS	By MS/MS	NaN	NaN	NaN	0	0	Median	NaN	NaN	NaN	NaN	NaN	NaN	0	0	0	0	Median	Median	7.9	10.5	0	0
L0MLL1;Q8IMA6;Q7KQN3;A8DZ26;Q8IMA3;Q8IMA5;Q8IMA7;Q8SXV3	L0MLL1;Q8IMA6;Q7KQN3;A8DZ26	4;4;4;4;1;1;1;1	4;4;4;4;1;1;1;1	4;4;4;4;1;1;1;1			;;;	8	4	4	4	4	3	4	3	4	3	4.7	4.7	4.7	146.17	1290	1290;1314;1388;1451;497;521;595;658	0	10.024	By MS/MS	By MS/MS	0.79763	1.0541	14.57	3	0	Median	NaN	0.84985	NaN	1.1284	NaN	9.6381	1	2	0	0	Median	Median	4.7	3.3	92021000	57897000
O61380;A8DZ29	O61380;A8DZ29	52;52	52;52	52;52		eIF4G	;	2	52	52	52	48	43	48	43	48	43	42.7	42.7	42.7	183.94	1666	1666;1919	0	323.31	By MS/MS	By MS/MS	0.88558	1.171	15.642	193	0	Leave out requantified	0.9174	0.85279	1.1784	1.1671	20.781	16.627	101	92	0	0	Leave out requantified	Leave out requantified	41.8	37.9	47077000000	23745000000
A8E6L6;Q9V6X7	A8E6L6;Q9V6X7	3;3	3;3	3;3	GDP-fucose protein O-fucosyltransferase 1	O-fut1	;	2	3	3	3	3	2	3	2	3	2	9.5	9.5	9.5	46.834	402	402;402	0	12.058	By MS/MS	By MS/MS	1.1691	1.3878	20.041	6	0	Leave out requantified	1.186	1.1349	1.4583	1.5083	18.456	18.019	4	2	0	0	Leave out requantified	Median	9.5	5.7	539760000	243190000
Q9VNR7;A8E6R2	Q9VNR7;A8E6R2	6;6	6;6	6;6			;	2	6	6	6	6	5	6	5	6	5	19.7	19.7	19.7	55.845	508	508;518	0	160.86	By MS/MS	By MS/MS	0.48033	0.61711	36.065	15	0	Leave out requantified	0.4414	0.49036	0.58325	0.68319	34.216	20.624	9	6	0	0	Leave out requantified	Leave out requantified	19.7	16.1	2819100000	1945400000
A8E6W0	A8E6W0	5	5	5		CG34039-RA		1	5	5	5	2	4	2	4	2	4	35.4	35.4	35.4	22.053	198	198	0	7.7689	By MS/MS	By MS/MS	1.0337	1.3164	5.9194	4	0	Leave out requantified	NaN	1.0337	NaN	1.3164	NaN	10.136	1	3	0	0	Median	Leave out requantified	11.6	29.3	277850000	145050000
A8E702;Q9VMX0	A8E702;Q9VMX0	10;10	10;10	10;10	39S ribosomal protein L28, mitochondrial	mRpL28	;	2	10	10	10	9	10	9	10	9	10	49.3	49.3	49.3	34.95	302	302;302	0	113.76	By MS/MS	By MS/MS	0.93842	1.2198	15.098	42	0	Leave out requantified	1.0063	0.91203	1.2576	1.2276	18.361	32.166	19	23	0	0	Leave out requantified	Leave out requantified	45.4	49.3	8718700000	4298300000
A8JNI2	A8JNI2	16	2	2				1	16	2	2	15	13	2	2	2	2	11.8	1.1	1.1	185.9	1655	1655	0.00030553	3.0045	By MS/MS	By MS/MS	NaN	NaN	NaN	0	0	Median	NaN	NaN	NaN	NaN	NaN	NaN	0	0	0	0	Median	Median	11.2	8.8	0	0
A8JNI9;M9NFJ6;M9ND32;Q0E8I8;M9MRU9;M9PE38;M9MRZ7;P17970	A8JNI9;M9NFJ6;M9ND32;Q0E8I8;M9MRU9;M9PE38;M9MRZ7;P17970	1;1;1;1;1;1;1;1	1;1;1;1;1;1;1;1	1;1;1;1;1;1;1;1	Potassium voltage-gated channel protein Shab	Shab	;;;;;;;	8	1	1	1	1	1	1	1	1	1	1.8	1.8	1.8	87.335	799	799;972;1010;1011;1537;1602;1607;985	0	4.9618	By MS/MS	By MS/MS	NaN	NaN	NaN	0	0	Median	NaN	NaN	NaN	NaN	NaN	NaN	0	0	0	0	Median	Median	1.8	1.8	0	0
Q9I7T8;A8JNJ2;Q8IRE7;Q9VZV3;Q7KV83;Q95RR8	Q9I7T8;A8JNJ2;Q8IRE7;Q9VZV3;Q7KV83;Q95RR8	2;2;2;2;2;2	2;2;2;2;2;2	2;2;2;2;2;2	PAB-dependent poly(A)-specific ribonuclease subunit PAN3	CG11486-RB;PAN3;CG11486-RK;CG11486	;;;;;	6	2	2	2	1	1	1	1	1	1	3.9	3.9	3.9	80.235	742	742;749;757;780;788;790	0	3.6659	By MS/MS	By MS/MS	NaN	NaN	NaN	1	0	Median	NaN	NaN	NaN	NaN	NaN	NaN	1	0	0	0	Median	Median	1.3	2.6	8729600	3777900
Q7KV70;M9PBL6;A8JNJ6;Q9VZQ3;REV__A1Z6I9	Q7KV70;M9PBL6;A8JNJ6;Q9VZQ3	130;130;130;129;1	1;1;1;0;0	1;1;1;0;0		kst	;;;	5	130	1	1	116	111	1	0	1	0	46.8	0.4	0.4	483.68	4207	4207;4321;4337;4097;1597	0.00015623	3.4931	By MS/MS	By matching	NaN	NaN	NaN	0	0	Median	NaN	NaN	NaN	NaN	NaN	NaN	0	0	0	0	Median	Median	42.5	41	0	0
M9PE70;E0R7R0;A8JNJ8;Q9VZM9;Q7YU16;Q9VZN0;M9MRV3;D4G7A5;Q9VZN2	M9PE70;E0R7R0;A8JNJ8;Q9VZM9;Q7YU16;Q9VZN0;M9MRV3;D4G7A5;Q9VZN2	6;6;6;6;6;6;5;5;5	6;6;6;6;6;6;5;5;5	6;6;6;6;6;6;5;5;5		CG32264-RE;CG10860;CG32264-RB;CG12604	;;;;;;;;	9	6	6	6	5	5	5	5	5	5	14.5	14.5	14.5	83.119	759	759;822;927;937;998;1008;464;509;790	0	21.086	By MS/MS	By MS/MS	0.97593	1.261	7.284	4	0	Leave out requantified	NaN	0.91577	NaN	1.1977	NaN	10.145	1	3	0	0	Median	Median	11.7	12	352550000	174670000
M9PBM2;A8JNJ9;M9PH77;M9PE05;Q8MSX1	M9PBM2;A8JNJ9;M9PH77;M9PE05;Q8MSX1	9;9;9;8;8	9;9;9;8;8	9;9;9;8;8	Protein encore	enc	;;;;	5	9	9	9	7	8	7	8	7	8	9.5	9.5	9.5	187.84	1798	1798;1937;1942;1827;1818	0	153.41	By MS/MS	By MS/MS	NaN	NaN	NaN	1	0	Median	NaN	NaN	NaN	NaN	NaN	NaN	0	1	0	0	Median	Median	8.1	7.8	115120000	75560000
Q8IRB9;M9PHB1;A8JNK1;F2FB68;Q9VZI0;Q9I7T2;M9PEK8;M9PBN6;Q8IRC1	Q8IRB9;M9PHB1;A8JNK1;F2FB68;Q9VZI0;Q9I7T2;M9PEK8;M9PBN6;Q8IRC1	19;19;19;18;18;18;18;18;16	19;19;19;18;18;18;18;18;16	1;1;1;0;0;0;0;0;0		ens	;;;;;;;;	9	19	19	1	15	17	15	17	1	0	31.6	31.6	1.8	108.65	983	983;1100;1241;848;851;887;933;968;833	0	323.31	By MS/MS	By MS/MS	0.76529	1.0002	14.834	79	0	Leave out requantified	0.77684	0.75391	0.98379	1.0002	17.432	10.405	34	45	0	0	Leave out requantified	Leave out requantified	27.5	28.8	8811100000	4733500000
M9PBP3;M9PE52;M9NE16;M9NF07;M9NF10;M9NDH6;Q9VZD7;M9ND42;M9ND44;A8JNK4	M9PBP3;M9PE52;M9NE16;M9NF07;M9NF10;M9NDH6;Q9VZD7;M9ND42;M9ND44;A8JNK4	6;6;6;6;6;6;6;6;6;6	6;6;6;6;6;6;6;6;6;6	6;6;6;6;6;6;6;6;6;6		Cip4	;;;;;;;;;	10	6	6	6	5	3	5	3	5	3	18.6	18.6	18.6	67.252	602	602;611;612;623;624;628;631;644;646;665	0	175.76	By MS/MS	By MS/MS	1.0286	1.3394	21.312	8	0	Leave out requantified	1.1557	1.0241	1.4213	1.3604	24.349	7.1357	4	4	0	0	Leave out requantified	Leave out requantified	17.1	7.3	930200000	445020000
A8JNK7;Q8IRB4;Q9VZC7;M9NFM7	A8JNK7;Q8IRB4;Q9VZC7;M9NFM7	1;1;1;1	1;1;1;1	1;1;1;1		DOR	;;;	4	1	1	1	1	1	1	1	1	1	4.8	4.8	4.8	25.55	229	229;273;387;417	0	16.719	By MS/MS	By MS/MS	0.55996	0.76219	28.509	3	0	Median	NaN	0.54939	NaN	0.73177	NaN	5.7591	1	2	0	0	Median	Median	4.8	4.8	175670000	114460000
A8JNL4;A8JNL6;P91621;X2JC30;M9PE98	A8JNL4;A8JNL6;P91621;X2JC30;M9PE98	27;26;26;25;25	3;3;3;3;3	0;0;0;0;0	Protein still life, isoform SIF type 1	sif	;;;;	5	27	3	0	23	23	3	3	0	0	20.5	1.2	0	232.1	2081	2081;2072;2072;2088;2091	0	28.036	By MS/MS	By MS/MS	0.85814	1.0933	11.444	4	0	Median	0.90008	0.81826	1.0933	1.0703	6.0366	18.759	2	2	0	0	Median	Median	16.1	16.8	517060000	250830000
A8JNL5	A8JNL5	29	8	0		sif		1	29	8	0	24	24	7	6	0	0	18	5.3	0	294.05	2646	2646	0	112.31	By MS/MS	By MS/MS	0.92024	1.2106	5.9858	2	0	Median	NaN	0.92024	NaN	1.2106	NaN	5.9858	0	2	0	0	Median	Median	14.1	14.3	38387000	12410000
Q86C16;A8JNM1	Q86C16;A8JNM1	9;9	9;9	9;9		form3	;	2	9	9	9	5	8	5	8	5	8	10.6	10.6	10.6	181.57	1644	1644;1717	0	40.728	By MS/MS	By MS/MS	0.73735	0.93302	12.788	11	0	Leave out requantified	0.76115	0.71429	0.96378	0.90324	17.742	15.654	6	5	0	0	Leave out requantified	Leave out requantified	5.6	8.6	1746800000	962860000
M9PEM7;A8JNM3;Q7KU93;Q7KU90	M9PEM7;A8JNM3;Q7KU93;Q7KU90	10;10;10;10	10;10;10;10	1;1;1;1		lqf	;;;	4	10	10	1	8	9	8	9	0	1	33.5	33.5	2.1	67.314	630	630;640;784;824	0	323.31	By MS/MS	By MS/MS	0.85336	1.1248	26.581	19	0	Leave out requantified	0.68368	0.86032	0.87072	1.1628	26.002	29.07	8	11	0	0	Leave out requantified	Leave out requantified	29.5	26.3	2772000000	1505700000
A8JNN3;A8JNN2;A8JNN1;M9PHR5;M9NE45;Q6IDD9;M9NFP2	A8JNN3;A8JNN2;A8JNN1;M9PHR5;M9NE45;Q6IDD9;M9NFP2	16;16;16;16;16;16;12	16;16;16;16;16;16;12	16;16;16;16;16;16;12	Sterile alpha and TIR motif-containing protein 1	Ect4	;;;;;;	7	16	16	16	14	11	14	11	14	11	19.8	19.8	19.8	150.79	1386	1386;1562;1637;1704;1730;1360;1059	0	323.31	By MS/MS	By MS/MS	0.77636	0.9441	58.37	22	0	Leave out requantified	0.7957	0.72762	0.97661	0.97006	61.342	17.646	13	9	0	0	Leave out requantified	Leave out requantified	17.8	11.2	1447200000	887850000
A8JNN4	A8JNN4	4	4	4		CG34462-RA		1	4	4	4	3	3	3	3	3	3	20.2	20.2	20.2	35.3	312	312	0	29.2	By MS/MS	By MS/MS	0.83684	1.1191	15.787	7	0	Leave out requantified	0.85669	0.92549	1.1447	1.2177	34.861	11.783	4	3	0	0	Leave out requantified	Leave out requantified	9	18.9	518080000	255710000
A8JNN5;Q9VSI2	A8JNN5	5;2	5;2	5;2		GAPcenA		2	5	5	5	3	4	3	4	3	4	5.9	5.9	5.9	133.39	1194	1194;1005	0	51.08	By MS/MS	By MS/MS	0.7348	0.96557	18.6	4	0	Leave out requantified	NaN	0.61413	NaN	0.87129	NaN	19.899	1	3	0	0	Median	Leave out requantified	3.1	4.8	151520000	77993000
A8JNP1;P48610	A8JNP1;P48610	15;15	15;15	2;2	Arginine kinase	Argk	;	2	15	15	2	14	15	14	15	2	2	51.1	51.1	2.5	39.866	356	356;356	0	323.31	By MS/MS	By MS/MS	0.57555	0.78674	26.514	421	0	Leave out requantified	0.59708	0.56497	0.78568	0.78492	28.457	7.4635	204	217	0	0	Leave out requantified	Leave out requantified	51.1	51.1	530350000000	317420000000
A8JNP2	A8JNP2	14	1	1		Argk		1	14	1	1	13	14	1	1	1	1	49.3	3.2	3.2	42.195	375	375	0	9.9933	By MS/MS	By MS/MS	0.79205	1.1473	26.222	3	0	Median	0.68539	NaN	0.96129	NaN	34.156	NaN	2	1	0	0	Median	Median	49.3	49.3	2530200000	1308900000
B7Z0G0;A8JNQ0;A8JNQ1;Q9VT70	B7Z0G0;A8JNQ0;A8JNQ1;Q9VT70	4;4;4;4	4;4;4;4	4;4;4;4	Nuclear distribution protein nudE homolog	nudE	;;;	4	4	4	4	3	4	3	4	3	4	19.1	19.1	19.1	32.823	283	283;328;377;317	0	20.244	By MS/MS	By MS/MS	0.89101	1.1257	15.203	6	0	Leave out requantified	NaN	0.80367	NaN	1.0438	NaN	13.798	1	5	0	0	Median	Leave out requantified	14.5	19.1	414730000	224870000
Q9VU83;Q9VU82;Q9VU81;M9PCD9;A8JNS4	Q9VU83;Q9VU82;Q9VU81;M9PCD9;A8JNS4	6;6;6;6;6	6;6;6;6;6	6;6;6;6;6		stv	;;;;	5	6	6	6	4	6	4	6	4	6	25.4	25.4	25.4	55.885	516	516;542;609;610;635	0	157.62	By MS/MS	By MS/MS	0.81755	1.0589	6.6519	20	0	Leave out requantified	0.94378	0.75892	1.1555	1.0128	5.0073	4.5728	9	11	0	0	Leave out requantified	Leave out requantified	15.1	25.4	3286600000	1673000000
Q7KUN0;A8JNT1	Q7KUN0;A8JNT1	1;1	1;1	1;1		CG12355-RA	;	2	1	1	1	1	1	1	1	1	1	19.8	19.8	19.8	10.329	91	91;204	0	144.28	By MS/MS	By MS/MS	NaN	NaN	NaN	0	0	Median	NaN	NaN	NaN	NaN	NaN	NaN	0	0	0	0	Median	Median	19.8	19.8	0	0
A8JNT6	A8JNT6	7	3	0		Mbs		1	7	3	0	6	6	3	3	0	0	27.8	14.4	0	39.253	367	367	0	67.144	By MS/MS	By MS/MS	NaN	NaN	NaN	0	0	Median	NaN	NaN	NaN	NaN	NaN	NaN	0	0	0	0	Median	Median	25.6	25.3	0	0
A8JNT7	A8JNT7	4	4	4		Hsc20		1	4	4	4	4	3	4	3	4	3	26.2	26.2	26.2	27.551	240	240	0	115.95	By MS/MS	By MS/MS	0.65735	0.81289	12.991	5	0	Leave out requantified	0.65735	0.60447	0.81289	0.81036	15.711	3.608	3	2	0	0	Leave out requantified	Median	26.2	19.6	839280000	490920000
A8JNU1	A8JNU1	1	1	1				1	1	1	1	1	1	1	1	1	1	0.6	0.6	0.6	203.83	1854	1854	0	11.134	By MS/MS	By MS/MS	NaN	NaN	NaN	0	0	Median	NaN	NaN	NaN	NaN	NaN	NaN	0	0	0	0	Median	Median	0.6	0.6	0	0
X2JGR4;A8JNU2;M9PFI8;M9PCT8;M9PFS1;P00522;M9PCU1;M9PI83;M9PFX0;M9PFI5	X2JGR4;A8JNU2;M9PFI8;M9PCT8;M9PFS1;P00522;M9PCU1;M9PI83;M9PFX0;M9PFI5	7;7;7;7;7;7;6;6;6;6	7;7;7;7;7;7;6;6;6;6	7;7;7;7;7;7;6;6;6;6	Non-specific protein-tyrosine kinase;Tyrosine-protein kinase Abl	Abl	;;;;;;;;;	10	7	7	7	4	5	4	5	4	5	6.9	6.9	6.9	171.59	1620	1620;1638;1666;1705;1723;1620;1504;1522;1589;1607	0	73.594	By MS/MS	By MS/MS	1.1187	1.2816	14.142	7	0	Leave out requantified	0.91524	1.0893	1.072	1.4512	25.25	15.979	2	5	0	0	Median	Leave out requantified	5.1	4.4	270960000	112770000
A8JNU6	A8JNU6	37	37	4		Nc73EF		1	37	37	4	35	34	35	34	4	3	50.4	50.4	6.7	122.89	1105	1105	0	323.31	By MS/MS	By MS/MS	0.55599	0.76795	14.074	443	0	Leave out requantified	0.56833	0.5479	0.77802	0.76831	10.706	16.71	238	205	0	0	Leave out requantified	Leave out requantified	50.4	42.7	255380000000	156050000000
A8JNV2	A8JNV2	3	3	3				1	3	3	3	3	2	3	2	3	2	54.5	54.5	54.5	12.482	112	112	0	70	By MS/MS	By MS/MS	0.87717	1.1126	4.6741	7	0	Leave out requantified	0.89634	0.78708	1.1159	1.0484	4.261	3.6046	5	2	0	0	Leave out requantified	Median	54.5	44.6	942130000	481360000
A8JNV4	A8JNV4	1	1	1	Biogenesis of lysosome-related organelles complex 1 subunit 3	blos3		1	1	1	1	0	1	0	1	0	1	11.8	11.8	11.8	16.07	144	144	0.00015468	3.2513		By MS/MS	NaN	NaN	NaN	0	0	Median	NaN	NaN	NaN	NaN	NaN	NaN	0	0	0	0	Median	Median	0	11.8	24753000	0
O96533;A8JNV5	O96533;A8JNV5	1;1	1;1	1;1		Rad9	;	2	1	1	1	1	1	1	1	1	1	3.1	3.1	3.1	50.987	456	456;456	0.00030628	3.0745	By MS/MS	By MS/MS	NaN	NaN	NaN	0	0	Median	NaN	NaN	NaN	NaN	NaN	NaN	0	0	0	0	Median	Median	3.1	3.1	0	0
M9PD50;A8JNW4;Q7KTX8	M9PD50;A8JNW4;Q7KTX8	2;2;2	2;2;2	2;2;2	Mediator of RNA polymerase II transcription subunit 13	skd	;;	3	2	2	2	2	2	2	2	2	2	1.1	1.1	1.1	278.2	2601	2601;2768;2618	0.00059542	2.4385	By MS/MS	By MS/MS	0.60217	0.82059	17.142	5	0	Median	0.63204	0.5809	0.81121	0.84196	24.053	3.6356	3	2	0	0	Median	Median	1.1	1.1	1528400000	875710000
M9PIL3;Q9VNS2;A8JNX0;M9PGG0;M9PG88	M9PIL3;Q9VNS2;A8JNX0;M9PGG0;M9PG88	12;12;12;11;11	12;12;12;11;11	12;12;12;11;11		ArfGAP3	;;;;	5	12	12	12	12	9	12	9	12	9	36.4	36.4	36.4	58.607	549	549;552;553;513;514	0	323.31	By MS/MS	By MS/MS	0.79711	1.0386	23.743	41	0	Leave out requantified	0.81497	0.74598	1.0271	1.0239	21.944	21.546	22	19	0	0	Leave out requantified	Leave out requantified	36.4	34.6	6254100000	3436700000
Q9VNR2;C1C5A0;Q8IPS6;A8JNX2;Q7KTU2;M9PG15	Q9VNR2;C1C5A0;Q8IPS6;A8JNX2;Q7KTU2;M9PG15	12;12;12;12;12;12	12;12;12;12;12;12	12;12;12;12;12;12	Calcium-transporting ATPase	SPoCk	;;;;;	6	12	12	12	11	10	11	10	11	10	17.9	17.9	17.9	99.545	901	901;917;924;997;1034;1062	0	279.97	By MS/MS	By MS/MS	0.79328	1.0737	11.742	20	0	Leave out requantified	0.86597	0.81089	1.0705	1.0904	16.17	11.714	10	10	0	0	Leave out requantified	Leave out requantified	16.9	15	2826000000	1485500000
A8JQT2	A8JQT2	1	1	1				1	1	1	1	0	1	0	1	0	1	5.1	5.1	5.1	63.076	532	532	0.0019014	2.0955		By MS/MS	NaN	NaN	NaN	0	0	Median	NaN	NaN	NaN	NaN	NaN	NaN	0	0	0	0	Median	Median	0	5.1	19603000	19603000
A8JQT5;Q9VN68	A8JQT5	55;4	55;4	49;0		Cdep		2	55	55	49	50	39	50	39	46	33	20.4	20.4	17.6	473.47	4273	4273;404	0	323.31	By MS/MS	By MS/MS	0.81418	1.0874	17.53	8	0	Leave out requantified	0.73989	0.84457	0.89526	1.1452	12.239	27.919	5	3	0	0	Leave out requantified	Leave out requantified	18.3	13	868490000	441250000
Q4V467;A8JQV1	Q4V467;A8JQV1	1;1	1;1	1;1			;	2	1	1	1	0	1	0	1	0	1	4.2	4.2	4.2	39.539	359	359;409	0	6.8513		By MS/MS	NaN	NaN	NaN	0	0	Median	NaN	NaN	NaN	NaN	NaN	NaN	0	0	0	0	Median	Median	0	4.2	17781000	17781000
A8JQV2;Q86PA0;A0A0B4KFF3;REV__A0A0B4KFF3;REV__Q86PA0;REV__A8JQV2;REV__A8JQV3	A8JQV2;Q86PA0;A0A0B4KFF3	28;26;25;1;1;1;1	28;26;25;1;1;1;1	3;1;1;0;0;0;0			;;	7	28	28	3	26	25	26	25	3	2	45.3	45.3	5.6	93.216	855	855;772;770;770;772;855;882	0	323.31	By MS/MS	By MS/MS	0.74609	0.97167	16.722	42	0	Leave out requantified	0.693	0.84447	0.90377	1.1476	12.439	18.02	21	21	0	0	Leave out requantified	Leave out requantified	43.5	40.5	4634100000	2622300000
A8JQV3	A8JQV3	27	2	0				1	27	2	0	25	25	2	2	0	0	42.4	4	0	96.404	882	882	0	20.326	By MS/MS	By MS/MS	0.9183	1.0675	8.411	5	0	Median	0.93927	0.82463	1.0627	1.1017	0.64299	11.637	2	3	0	0	Median	Median	40.7	39.6	463470000	222750000
Q9VH84;A8JQW3	Q9VH84;A8JQW3	3;3	3;3	3;3		Pnn	;	2	3	3	3	2	1	2	1	2	1	17.8	17.8	17.8	35.907	303	303;307	0	59.775	By MS/MS	By MS/MS	1.3079	1.6314	21.238	3	0	Median	1.3079	NaN	1.6314	NaN	21.238	NaN	3	0	0	0	Median	Median	12.9	5	298870000	150330000
Q8INJ4;Q9VGF8;A8JQY2	Q8INJ4;Q9VGF8;A8JQY2	12;12;12	12;12;12	12;12;12		CG12213-RB	;;	3	12	12	12	6	10	6	10	6	10	35.6	35.6	35.6	56.076	514	514;525;581	0	156.61	By MS/MS	By MS/MS	0.95057	1.2547	5.2578	13	0	Leave out requantified	1.0175	0.95057	1.181	1.2973	4.6742	4.2497	5	8	0	0	Leave out requantified	Leave out requantified	18.5	30.4	845680000	437820000
Q4V5X1;A8JQY8;A8JQY7	Q4V5X1;A8JQY8;A8JQY7	1;1;1	1;1;1	1;1;1		NijC	;;	3	1	1	1	1	1	1	1	1	1	9.6	9.6	9.6	15.168	135	135;136;138	0	24.221	By MS/MS	By MS/MS	NaN	NaN	NaN	1	0	Median	NaN	NaN	NaN	NaN	NaN	NaN	0	1	0	0	Median	Median	9.6	9.6	128150000	72005000
A8JR00;A8JR03;A8JR02;A0A0B4KGM4;A0A0B4KH30	A8JR00;A8JR03;A8JR02;A0A0B4KGM4;A0A0B4KH30	9;8;8;8;8	2;1;1;1;1	2;1;1;1;1			;;;;	5	9	2	2	6	8	2	2	2	2	7.8	2.5	2.5	228.43	2050	2050;1974;2020;2037;2042	0	43.417	By MS/MS	By MS/MS	NaN	NaN	NaN	0	0	Median	NaN	NaN	NaN	NaN	NaN	NaN	0	0	0	0	Median	Median	5	6.7	0	0
A8JR01;A0A0C4DHA9	A8JR01;A0A0C4DHA9	10;5	10;5	3;1			;	2	10	10	3	7	8	7	8	3	2	4.7	4.7	1.2	343.12	3090	3090;1308	0	57.699	By MS/MS	By MS/MS	1.6614	2.0123	32.443	2	0	Median	1.6614	NaN	2.0123	NaN	32.443	NaN	2	0	0	0	Median	Median	2.8	3.6	84554000	32985000
A8JR05	A8JR05	8	8	3		cv-c		1	8	8	3	7	7	7	7	2	3	5.6	5.6	2.7	255.93	2351	2351	0	58.639	By MS/MS	By MS/MS	0.61445	0.77967	11.577	9	0	Leave out requantified	0.63102	0.55049	0.81208	0.73929	8.9859	16.144	4	5	0	0	Leave out requantified	Leave out requantified	3.9	4.8	817630000	511180000
A8JR14	A8JR14	1	1	1	Aprataxin and PNK-like factor	CG6171		1	1	1	1	1	1	1	1	1	1	4.7	4.7	4.7	28.006	255	255	0	4.1854	By MS/MS	By MS/MS	NaN	NaN	NaN	0	0	Median	NaN	NaN	NaN	NaN	NaN	NaN	0	0	0	0	Median	Median	4.7	4.7	0	0
A8JR25;B7Z0L1;B7Z0L0;Q9VES3;A0A0B4KH94;P10674	A8JR25;B7Z0L1;B7Z0L0;Q9VES3;A0A0B4KH94;P10674	23;22;22;22;22;22	1;0;0;0;0;0	1;0;0;0;0;0	Fasciclin-1	Fas1	;;;;;	6	23	1	1	22	21	0	1	0	1	47.3	2	2	73.732	662	662;624;636;649;661;652	0	4.1946	By matching	By MS/MS	NaN	NaN	NaN	1	0	Median	NaN	NaN	NaN	NaN	NaN	NaN	0	1	0	0	Median	Median	45.3	44.6	108670000	35174000
A8JR35;Q9VEJ5;Q7KSE9	A8JR35;Q9VEJ5;Q7KSE9	1;1;1	1;1;1	1;1;1		Dscam3	;;	3	1	1	1	1	1	1	1	1	1	0.9	0.9	0.9	219.69	2007	2007;2077;2087	0	28.363	By MS/MS	By MS/MS	NaN	NaN	NaN	0	0	Median	NaN	NaN	NaN	NaN	NaN	NaN	0	0	0	0	Median	Median	0.9	0.9	0	0
A8JR46	A8JR46	1	1	1		Ire1		1	1	1	1	1	1	1	1	1	1	2.3	2.3	2.3	120.17	1074	1074	0	41.702	By MS/MS	By MS/MS	NaN	NaN	NaN	1	0	Median	NaN	NaN	NaN	NaN	NaN	NaN	1	0	0	0	Median	Median	2.3	2.3	88687000	62920000
Q9VDH1;A8JR57	Q9VDH1;A8JR57	3;3	3;3	3;3			;	2	3	3	3	2	3	2	3	2	3	17.6	17.6	17.6	29.832	255	255;495	0	11.523	By MS/MS	By MS/MS	NaN	NaN	NaN	1	0	Median	NaN	NaN	NaN	NaN	NaN	NaN	0	1	0	0	Median	Median	14.5	17.6	68032000	29934000
A8JR82;E2QD55;A8JR81;E2QD56;E1JIT7	A8JR82;E2QD55;A8JR81;E2QD56;E1JIT7	8;8;8;8;8	8;8;8;8;8	8;8;8;8;8		Efa6	;;;;	5	8	8	8	4	6	4	6	4	6	10.7	10.7	10.7	155.19	1387	1387;1402;1521;1554;1601	0	24.991	By MS/MS	By MS/MS	0.69428	0.87625	8.2147	3	0	Leave out requantified	NaN	0.69568	NaN	0.8923	NaN	2.5674	1	2	0	0	Median	Median	5.8	6.4	164920000	97459000
A8JR89;O77237	A8JR89;O77237	6;6	6;6	6;6	Protein pellino	Pli	;	2	6	6	6	3	5	3	5	3	5	22.2	22.2	22.2	46.77	424	424;424	0	58.553	By MS/MS	By MS/MS	0.72426	1.0064	17.027	2	0	Median	NaN	0.72426	NaN	1.0064	NaN	17.027	0	2	0	0	Median	Median	13	16.5	148770000	102310000
A8JRD6	A8JRD6	3	3	3				1	3	3	3	3	3	3	3	3	3	50.8	50.8	50.8	6.842	61	61	0	94.874	By MS/MS	By MS/MS	1.1421	1.7415	14.615	21	0	Leave out requantified	1.5104	1.0031	1.9826	1.4926	10.725	16.413	11	10	0	0	Leave out requantified	Leave out requantified	50.8	50.8	11377000000	4662200000
A8JRH0	A8JRH0	1	1	1				1	1	1	1	1	0	1	0	1	0	4.9	4.9	4.9	21.342	185	185	0.0047089	1.6017	By MS/MS		NaN	NaN	NaN	0	0	Median	NaN	NaN	NaN	NaN	NaN	NaN	0	0	0	0	Median	Median	4.9	0	0	0
A8JTM7	A8JTM7	35	35	35		mgl		1	35	35	35	32	31	32	31	32	31	11.6	11.6	11.6	530.16	4769	4769	0	323.31	By MS/MS	By MS/MS	0.91414	1.1353	14.408	99	0	Leave out requantified	0.89718	0.8637	1.1439	1.1373	16.508	15.947	58	41	0	0	Leave out requantified	Leave out requantified	11	10.7	11530000000	5930100000
A8JUN6;R9PY21;M9PJG1	A8JUN6;R9PY21;M9PJG1	2;2;2	2;2;2	2;2;2		Sp1	;;	3	2	2	2	2	1	2	1	2	1	2.2	2.2	2.2	72.856	715	715;720;726	0	5.5184	By MS/MS	By matching	NaN	NaN	NaN	0	0	Median	NaN	NaN	NaN	NaN	NaN	NaN	0	0	0	0	Median	Median	2.2	2.2	0	0
A8JUP7	A8JUP7	1	1	1		Hayan		1	1	1	1	1	0	1	0	1	0	2.4	2.4	2.4	70.115	637	637	0	4.5538	By MS/MS		NaN	NaN	NaN	0	0	Median	NaN	NaN	NaN	NaN	NaN	NaN	0	0	0	0	Median	Median	2.4	0	27078000	0
Q9VWN2;A8JUQ2;X2JEB8	Q9VWN2;A8JUQ2;X2JEB8	1;1;1	1;1;1	1;1;1		CG7378-RA	;;	3	1	1	1	1	0	1	0	1	0	5.3	5.3	5.3	23.299	206	206;226;235	0.0038855	1.7639	By MS/MS		0.67722	0.84931	32.148	2	0	Median	0.67722	NaN	0.84931	NaN	32.148	NaN	2	0	0	0	Median	Median	5.3	0	145950000	73591000
M9PHJ6;A8JUQ9;Q9NHV9	M9PHJ6;A8JUQ9;Q9NHV9	7;7;6	7;7;6	7;7;6	Protein vav	Vav	;;	3	7	7	7	5	5	5	5	5	5	10.2	10.2	10.2	109.43	964	964;1001;793	0	56.78	By MS/MS	By MS/MS	0.81785	1.0101	12.534	5	0	Leave out requantified	0.93211	0.79143	1.2203	1.0115	15.804	6.9903	3	2	0	0	Plateau	Median	7.2	6.2	419830000	273790000
Q9VWJ2;A8JUR0	Q9VWJ2;A8JUR0	3;3	3;3	3;3			;	2	3	3	3	3	2	3	2	3	2	9.1	9.1	9.1	54.209	486	486;563	0	50.652	By MS/MS	By MS/MS	0.54745	0.71152	17.958	4	0	Leave out requantified	0.49751	0.63342	0.63344	0.86157	1.5208	9.1044	2	2	0	0	Median	Median	9.1	9.1	577490000	398780000
X2JD88;M9PE96;A8JUR1	X2JD88;M9PE96;A8JUR1	2;2;2	2;2;2	2;2;2			;;	3	2	2	2	2	2	2	2	2	2	1	1	1	237.67	2215	2215;2216;2281	0	9.1679	By MS/MS	By MS/MS	NaN	NaN	NaN	0	0	Median	NaN	NaN	NaN	NaN	NaN	NaN	0	0	0	0	Median	Median	1	1	0	0
B7Z139;A8JUR4;M9PGW1;A8JUR5;Q9VZ07	B7Z139;A8JUR4;M9PGW1;A8JUR5;Q9VZ07	2;2;2;2;2	2;2;2;2;2	2;2;2;2;2		Kap3	;;;;	5	2	2	2	2	1	2	1	2	1	3	3	3	107.74	945	945;945;1034;1037;1038	0	9.095	By MS/MS	By MS/MS	NaN	NaN	NaN	0	0	Median	NaN	NaN	NaN	NaN	NaN	NaN	0	0	0	0	Median	Median	3	1.3	0	0
A8JUS8	A8JUS8	1	1	1				1	1	1	1	1	1	1	1	1	1	9.6	9.6	9.6	20.233	177	177	0	16.201	By MS/MS	By MS/MS	NaN	NaN	NaN	0	0	Median	NaN	NaN	NaN	NaN	NaN	NaN	0	0	0	0	Median	Median	9.6	9.6	0	0
A8JUT4;Q9VRD6;D0Z726;Q9VJ85	A8JUT4;Q9VRD6;D0Z726;Q9VJ85	2;2;1;1	2;2;1;1	2;2;1;1		Ntf-2;Ntf-2r	;;;	4	2	2	2	2	2	2	2	2	2	14.7	14.7	14.7	14.559	129	129;130;89;130	0	5.0213	By MS/MS	By MS/MS	0.81029	1.0139	5.2161	6	0	Median	0.79268	0.81424	0.98071	1.0532	1.3702	4.9449	2	4	0	0	Median	Median	14.7	14.7	545470000	282170000
A8JUV9;Q0KHW6	A8JUV9;Q0KHW6	14;9	14;9	5;0		sgg	;	2	14	14	5	13	13	13	13	4	5	26.4	26.4	11.9	78.129	772	772;597	0	323.31	By MS/MS	By MS/MS	0.88471	1.1424	12.314	54	0	Leave out requantified	0.93422	0.90902	1.2146	1.1973	9.6261	17.614	29	25	0	0	Leave out requantified	Leave out requantified	24.6	24.6	19659000000	9827100000
R9PY25;A8JUW5	R9PY25;A8JUW5	3;3	3;3	3;3		na	;	2	3	3	3	3	0	3	0	3	0	2.1	2.1	2.1	246.07	2224	2224;2233	0	8.7598	By MS/MS		NaN	NaN	NaN	0	0	Median	NaN	NaN	NaN	NaN	NaN	NaN	0	0	0	0	Median	Median	2.1	0	0	0
A8JUY0;Q9W4D2	A8JUY0;Q9W4D2	13;13	13;13	13;13	RNA-binding protein 4F	Rnp4F	;	2	13	13	13	11	9	11	9	11	9	20.1	20.1	20.1	106.74	941	941;941	0	216.05	By MS/MS	By MS/MS	0.83735	1.1092	13.653	17	0	Leave out requantified	0.8562	0.81488	1.0653	1.0862	18.632	16.13	7	10	0	0	Leave out requantified	Leave out requantified	16	14.5	1861300000	947880000
A8JUY3	A8JUY3	1	1	1	DNA-directed RNA polymerase			1	1	1	1	0	1	0	1	0	1	2.2	2.2	2.2	154.63	1383	1383	0	28.85		By MS/MS	NaN	NaN	NaN	1	0	Median	NaN	NaN	NaN	NaN	NaN	NaN	0	1	0	0	Median	Median	0	2.2	39152000	22296000
Q8IR25;X2JFL9;A8JUY5;E1JJ99;A8JUY9;M9PH78;P30052	Q8IR25;X2JFL9;A8JUY5;E1JJ99;A8JUY9;M9PH78;P30052	1;1;1;1;1;1;1	1;1;1;1;1;1;1	1;1;1;1;1;1;1	Protein scalloped	sd	;;;;;;	7	1	1	1	1	1	1	1	1	1	3.2	3.2	3.2	42.456	370	370;375;410;435;440;625;440	0.0017676	2.1887	By matching	By MS/MS	NaN	NaN	NaN	0	0	Median	NaN	NaN	NaN	NaN	NaN	NaN	0	0	0	0	Median	Median	3.2	3.2	0	0
M9NGR9;Q9W433;M9NDQ0;A8JUY8;M9PGH9	M9NGR9;Q9W433;M9NDQ0;A8JUY8;M9PGH9	10;10;10;10;10	10;10;10;10;10	10;10;10;10;10		Ca-alpha1T	;;;;	5	10	10	10	9	7	9	7	9	7	4.5	4.5	4.5	351.34	3180	3180;3188;3200;3205;3218	0	66.232	By MS/MS	By MS/MS	NaN	NaN	NaN	1	0	Median	NaN	NaN	NaN	NaN	NaN	NaN	1	0	0	0	Median	Median	4	3.2	103410000	66560000
A8JUZ7;X2JIM3;X2JCS0;Q9W406	A8JUZ7;X2JIM3;X2JCS0;Q9W406	17;16;16;16	17;16;16;16	17;16;16;16			;;;	4	17	17	17	16	11	16	11	16	11	19.4	19.4	19.4	169.53	1598	1598;1493;1536;1543	0	323.31	By MS/MS	By MS/MS	NaN	NaN	NaN	1	0	Median	NaN	NaN	NaN	NaN	NaN	NaN	0	1	0	0	Median	Median	17.6	10.6	199980000	109580000
A8JV02	A8JV02	18	1	1				1	18	1	1	17	18	1	1	1	1	33.1	3.4	3.4	97.024	862	862	0	3.8529	By MS/MS	By MS/MS	NaN	NaN	NaN	0	0	Median	NaN	NaN	NaN	NaN	NaN	NaN	0	0	0	0	Median	Median	30.7	33.1	0	0
A8JV07	A8JV07	5	5	5				1	5	5	5	4	2	4	2	4	2	9.4	9.4	9.4	90.575	820	820	0	47.484	By MS/MS	By MS/MS	NaN	NaN	NaN	0	0	Median	NaN	NaN	NaN	NaN	NaN	NaN	0	0	0	0	Median	Median	8.2	2.8	40462000	40462000
A8JV18;Q9VXE6	A8JV18;Q9VXE6	9;9	9;9	9;9	Nuclear pore complex protein Nup153	Nup153	;	2	9	9	9	7	4	7	4	7	4	9.5	9.5	9.5	201.23	1929	1929;1883	0	116.77	By MS/MS	By MS/MS	0.94596	1.2095	17.734	7	0	Leave out requantified	0.94474	0.96038	1.1854	1.265	21.51	6.4139	5	2	0	0	Leave out requantified	Median	7.4	3	555430000	259170000
A8JV25;A8JV19;Q9VXA5;Q7KUX2;M9PHT3	A8JV25;A8JV19;Q9VXA5;Q7KUX2;M9PHT3	14;14;14;14;10	14;14;14;14;10	14;14;14;14;10		CG4829-RA	;;;;	5	14	14	14	14	12	14	12	14	12	38	38	38	74.296	687	687;732;777;822;491	0	323.31	By MS/MS	By MS/MS	0.88161	1.1334	16.338	73	0	Leave out requantified	0.87112	0.92918	1.0409	1.2067	16.328	13.986	49	24	0	0	Leave out requantified	Leave out requantified	38	30	8715200000	4545700000
A8JV30	A8JV30	6	6	6		CG34327-RA		1	6	6	6	6	5	6	5	6	5	53.2	53.2	53.2	20.007	220	220	0	323.31	By MS/MS	By MS/MS	0.9587	1.2607	13.323	17	0	Leave out requantified	1.0213	0.90998	1.2974	1.2133	14.413	8.0798	10	7	0	0	Leave out requantified	Leave out requantified	53.2	41.8	2784000000	1377600000
A8MZR4;Q9VVC3	A8MZR4;Q9VVC3	2;2	2;2	2;2		Cpr73D	;	2	2	2	2	2	2	2	2	2	2	8.5	8.5	8.5	51.233	497	497;597	0	36.131	By MS/MS	By MS/MS	0.96174	1.3141	9.028	16	0	Leave out requantified	0.97279	0.98247	1.2727	1.357	3.0319	13.576	9	7	0	0	Leave out requantified	Leave out requantified	8.5	8.5	4980000000	2402600000
A8QI20	A8QI20	2	2	2				1	2	2	2	2	1	2	1	2	1	4.6	4.6	4.6	50.686	439	439	0	23.837	By MS/MS	By MS/MS	NaN	NaN	NaN	0	0	Median	NaN	NaN	NaN	NaN	NaN	NaN	0	0	0	0	Median	Median	4.6	3.2	0	0
A8QI32	A8QI32	1	1	1		CG41562-RA		1	1	1	1	1	1	1	1	1	1	7	7	7	24.405	213	213	0	28.315	By MS/MS	By MS/MS	NaN	NaN	NaN	0	0	Median	NaN	NaN	NaN	NaN	NaN	NaN	0	0	0	0	Median	Median	7	7	0	0
A8QI34	A8QI34	3	2	2		JYalpha		1	3	2	2	3	3	2	2	2	2	4.8	3	3	112.4	1009	1009	0	10.356	By MS/MS	By MS/MS	0.81972	1.0133	5.4981	4	0	Leave out requantified	0.80846	0.83113	0.95673	1.0733	9.6883	1.3078	2	2	0	0	Median	Median	4.8	4.8	251170000	125480000
A8WH76	A8WH76	1	1	1		inaF-B		1	1	1	1	1	1	1	1	1	1	18.5	18.5	18.5	9.0336	81	81	0	19.924	By MS/MS	By MS/MS	NaN	NaN	NaN	0	0	Median	NaN	NaN	NaN	NaN	NaN	NaN	0	0	0	0	Median	Median	18.5	18.5	0	0
A8WHE0;Q8INJ3	A8WHE0;Q8INJ3	2;2	2;2	2;2		GC2	;	2	2	2	2	2	1	2	1	2	1	12.5	12.5	12.5	26.091	240	240;319	0	4.5395	By MS/MS	By matching	0.4577	0.56508	2.9067	2	0	Median	NaN	NaN	NaN	NaN	NaN	NaN	1	1	0	0	Median	Median	12.5	3.8	139250000	105740000
A8Y4V5	A8Y4V5	2	2	2		CG40498-RF		1	2	2	2	2	0	2	0	2	0	14.6	14.6	14.6	29.86	268	268	0	20.032	By MS/MS		NaN	NaN	NaN	0	0	Median	NaN	NaN	NaN	NaN	NaN	NaN	0	0	0	0	Median	Median	14.6	0	0	0
A8Y535	A8Y535	4	4	4	Cytochrome b-c1 complex subunit 6	UQCR-11		1	4	4	4	3	4	3	4	3	4	91.8	91.8	91.8	9.897	85	85	0	256.84	By MS/MS	By MS/MS	0.57611	0.80705	17.205	41	0	Leave out requantified	0.55012	0.57611	0.75121	0.81807	7.3197	14.608	12	29	0	0	Leave out requantified	Leave out requantified	57.6	91.8	22035000000	13268000000
A8Y560;O17445	A8Y560;O17445	5;5	5;5	5;5	Ribosomal protein L15;60S ribosomal protein L15	RpL15	;	2	5	5	5	5	5	5	5	5	5	30.9	30.9	30.9	24.325	204	204;204	0	49.288	By MS/MS	By MS/MS	1.064	1.3323	4.9365	116	0	Leave out requantified	1.1031	0.96313	1.4629	1.2947	8.155	5.0438	59	57	0	0	Leave out requantified	Leave out requantified	30.9	30.9	48529000000	22650000000
Q7PLP4;A8Y582;Q7PLP5	Q7PLP4;A8Y582;Q7PLP5	8;8;8	8;8;8	8;8;8			;;	3	8	8	8	7	5	7	5	7	5	8.9	8.9	8.9	123.1	1111	1111;1122;1124	0	21.549	By MS/MS	By MS/MS	0.95793	1.2599	12.805	9	0	Leave out requantified	0.85309	1.0725	1.0744	1.4224	9.0863	5.4007	5	4	0	0	Leave out requantified	Leave out requantified	7.7	4.9	682260000	299810000
A8Y589	A8Y589	3	3	3		Alg-2		1	3	3	3	3	3	3	3	3	3	28.7	28.7	28.7	20.765	178	178	0	41.24	By MS/MS	By MS/MS	0.95807	1.2242	7.438	8	0	Leave out requantified	1.0276	0.94802	1.3264	1.2585	16.848	6.4479	4	4	0	0	Leave out requantified	Leave out requantified	28.7	28.7	1394800000	666200000
A8Y596;A8Y5A0;Q7PLC7;E8NHS9;A8Y5A1;Q7PLC5	A8Y596;A8Y5A0;Q7PLC7;E8NHS9	12;11;11;9;5;5	1;0;0;0;0;0	1;0;0;0;0;0		Gfat1	;;;	6	12	1	1	11	8	1	0	1	0	29.3	5.4	5.4	76.994	685	685;665;694;643;434;493	0	27.587	By MS/MS	By matching	NaN	NaN	NaN	0	0	Median	NaN	NaN	NaN	NaN	NaN	NaN	0	0	0	0	Median	Median	28.3	18.7	0	0
A8Y599	A8Y599	12	1	1		Gfat1		1	12	1	1	11	8	1	0	1	0	28.6	4.5	4.5	76.654	682	682	0	6.8156	By MS/MS	By matching	NaN	NaN	NaN	0	0	Median	NaN	NaN	NaN	NaN	NaN	NaN	0	0	0	0	Median	Median	27.6	18.8	0	0
A8Y5B7	A8Y5B7	20	20	20		kl-3		1	20	20	20	12	12	12	12	12	12	5.8	5.8	5.8	532.02	4593	4593	0	181.44	By MS/MS	By MS/MS	0.86042	1.135	18.15	18	0	Leave out requantified	0.83375	0.86817	0.97117	1.1382	19.117	20.091	8	10	0	0	Leave out requantified	Leave out requantified	3.3	3.7	905570000	549120000
B3LF78;Q9NFU0	B3LF78;Q9NFU0	15;15	1;1	1;1	Fragile X mental retardation syndrome-related protein 1	Fmr1	;	2	15	1	1	14	11	1	0	1	0	42.4	5.6	5.6	71.993	646	646;684	0	4.3056	By MS/MS	By matching	0.80587	1.0405	40.797	2	0	Median	0.80587	NaN	1.0405	NaN	40.797	NaN	2	0	0	0	Median	Median	41	24.6	217470000	113360000
B4F5C5;Q9VXT7	B4F5C5;Q9VXT7	3;3	3;3	3;3	Probable isoaspartyl peptidase/L-asparaginase CG7860;Probable isoaspartyl peptidase/L-asparaginase CG7860 alpha chain;Probable isoaspartyl peptidase/L-asparaginase CG7860 beta chain	CG7860	;	2	3	3	3	3	2	3	2	3	2	14.8	14.8	14.8	34.861	332	332;332	0	36.02	By MS/MS	By MS/MS	0.98261	1.5241	47.087	10	0	Median	1.0492	0.76856	1.552	1.3099	56.917	37.505	5	5	0	0	Median	Median	14.8	11.7	3237100000	1445500000
B4F5U4;Q9VYY2	B4F5U4;Q9VYY2	6;6	6;6	6;6	Signal peptidase complex subunit 2	Spase25	;	2	6	6	6	6	6	6	6	6	6	31.2	31.2	31.2	22.216	199	199;199	0	62.904	By MS/MS	By MS/MS	0.61282	0.85182	6.0497	59	0	Leave out requantified	0.62855	0.59879	0.83032	0.79962	5.0746	8.0011	28	31	0	0	Leave out requantified	Leave out requantified	31.2	31.2	18181000000	10913000000
B4ZJ89	B4ZJ89	1	1	1		Sfp23F		1	1	1	1	1	1	1	1	1	1	20.5	20.5	20.5	8.7501	78	78	0	60.732	By MS/MS	By MS/MS	NaN	NaN	NaN	0	0	Median	NaN	NaN	NaN	NaN	NaN	NaN	0	0	0	0	Median	Median	20.5	20.5	0	0
B4ZJ93	B4ZJ93	1	1	1		Sfp24F		1	1	1	1	1	0	1	0	1	0	13.1	13.1	13.1	20.075	175	175	0	46.143	By MS/MS		NaN	NaN	NaN	0	0	Median	NaN	NaN	NaN	NaN	NaN	NaN	0	0	0	0	Median	Median	13.1	0	0	0
B4ZJ99	B4ZJ99	4	4	4		Sfp51E		1	4	4	4	4	4	4	4	4	4	30.9	30.9	30.9	15.676	139	139	0	39.105	By MS/MS	By MS/MS	0.40275	0.48479	31.57	13	0	Leave out requantified	0.33662	0.52677	0.40272	0.70874	28.683	6.6552	7	6	0	0	Leave out requantified	Leave out requantified	30.9	30.9	2572900000	1850100000
B4ZJA2	B4ZJA2	3	3	3		Sfp65A		1	3	3	3	3	3	3	3	3	3	35.5	35.5	35.5	15.502	141	141	0	259.24	By MS/MS	By MS/MS	0.4548	0.59371	13.971	8	0	Leave out requantified	0.39418	0.56297	0.54976	0.73116	6.0065	15.527	4	4	0	0	Leave out requantified	Leave out requantified	35.5	35.5	2536600000	1706900000
B4ZJA3	B4ZJA3	2	2	2		Sfp70A4		1	2	2	2	2	1	2	1	2	1	58.2	58.2	58.2	6.5687	55	55	0	19.061	By MS/MS	By MS/MS	NaN	NaN	NaN	0	0	Median	NaN	NaN	NaN	NaN	NaN	NaN	0	0	0	0	Median	Median	58.2	38.2	52516000	52516000
B4ZJA5	B4ZJA5	2	2	2		Sfp79B		1	2	2	2	2	2	2	2	2	2	40	40	40	3.7024	35	35	0	74.501	By MS/MS	By MS/MS	0.3397	0.45748	21.568	7	0	Median	0.28736	0.36305	0.40893	0.52469	11.562	9.9368	3	4	0	0	Plateau	Median	40	40	2270700000	1799500000
B4ZJA7	B4ZJA7	1	1	1		Sfp87B		1	1	1	1	1	1	1	1	1	1	10.3	10.3	10.3	10.157	87	87	0	16.8	By MS/MS	By MS/MS	NaN	NaN	NaN	0	0	Median	NaN	NaN	NaN	NaN	NaN	NaN	0	0	0	0	Median	Median	10.3	10.3	0	0
B5RIM9;P13706	B5RIM9;P13706	23;21	23;21	4;2	Glycerol-3-phosphate dehydrogenase [NAD(+)];Glycerol-3-phosphate dehydrogenase [NAD(+)], cytoplasmic	Gpdh	;	2	23	23	4	23	17	23	17	4	2	75	75	8.9	39.328	360	360;363	0	323.31	By MS/MS	By MS/MS	0.52639	0.7234	16.945	334	0	Leave out requantified	0.52697	0.51167	0.71312	0.72408	16.862	12.973	192	142	0	0	Leave out requantified	Leave out requantified	75	56.7	295330000000	185660000000
B5RIN0;Q9VMD6	B5RIN0;Q9VMD6	13;13	1;1	1;1	Protein real-time	retm	;	2	13	1	1	10	8	1	0	1	0	33.2	3.5	3.5	75.678	659	659;659	0	3.7406	By MS/MS	By matching	NaN	NaN	NaN	0	0	Median	NaN	NaN	NaN	NaN	NaN	NaN	0	0	0	0	Median	Median	24.1	21.2	0	0
B5RIR1;Q24046	B5RIR1;Q24046	15;15	15;15	15;15	Sodium/potassium-transporting ATPase subunit beta-1	nrv1	;	2	15	15	15	15	14	15	14	15	14	54.4	54.4	54.4	35.309	309	309;309	0	323.31	By MS/MS	By MS/MS	0.57031	0.73765	9.3822	111	0	Leave out requantified	0.56783	0.58199	0.74942	0.85331	8.4611	14.462	51	60	0	0	Leave out requantified	Leave out requantified	54.4	54.4	51475000000	31684000000
B5RIU6;Q8T390	B5RIU6;Q8T390	15;15	15;15	15;15	Endophilin-A	EndoA;endoA	;	2	15	15	15	13	14	13	14	13	14	58	58	58	41.408	369	369;369	0	323.31	By MS/MS	By MS/MS	0.88069	1.1976	7.4691	64	0	Leave out requantified	0.85649	0.88415	1.1247	1.2145	10.183	6.8248	32	32	0	0	Leave out requantified	Leave out requantified	54.2	55.8	14441000000	7055900000
B5RIV0;Q9V3S9	B5RIV0;Q9V3S9	23;23	23;23	23;23	Very long-chain-fatty-acid--CoA ligase bubblegum	bgm	;	2	23	23	23	23	17	23	17	23	17	53.3	53.3	53.3	73.61	666	666;666	0	323.31	By MS/MS	By MS/MS	0.53732	0.71206	14.774	70	0	Leave out requantified	0.5052	0.58071	0.6201	0.80611	13.385	9.0261	38	32	0	0	Leave out requantified	Leave out requantified	53.3	39.3	13213000000	8624400000
B5RIV2;Q0KIA2	B5RIV2;Q0KIA2	2;2	2;2	2;2	PP2C-like domain-containing protein CG9801	CG9801-RA;CG9801	;	2	2	2	2	2	2	2	2	2	2	4.2	4.2	4.2	76.764	709	709;709	0	8.0741	By MS/MS	By MS/MS	NaN	NaN	NaN	0	0	Median	NaN	NaN	NaN	NaN	NaN	NaN	0	0	0	0	Median	Median	4.2	4.2	0	0
B5RIZ2;Q9VDS5;A0A0B4LHC1;A0A0B4LHN0;A0A0B4LHC3	B5RIZ2;Q9VDS5;A0A0B4LHC1;A0A0B4LHN0;A0A0B4LHC3	18;18;17;14;9	18;18;17;14;9	18;18;17;14;9	Rho GTPase-activating protein 92B	RhoGAP92B-RA;RhoGAP92B	;;;;	5	18	18	18	14	14	14	14	14	14	39.7	39.7	39.7	83.084	740	740;740;739;648;543	0	314.01	By MS/MS	By MS/MS	0.98986	1.2663	8.442	20	0	Leave out requantified	1.0767	0.96546	1.2353	1.2897	19.904	8.9364	7	13	0	0	Leave out requantified	Leave out requantified	33.1	33.1	2042400000	886230000
B5RJJ4	B5RJJ4	1	1	1				1	1	1	1	0	1	0	1	0	1	6.2	6.2	6.2	44.377	404	404	0	17.748		By MS/MS	NaN	NaN	NaN	0	0	Median	NaN	NaN	NaN	NaN	NaN	NaN	0	0	0	0	Median	Median	0	6.2	0	0
B5RJQ0;Q95028	B5RJQ0;Q95028	8;8	8;8	8;8	L-lactate dehydrogenase	ImpL3	;	2	8	8	8	8	6	8	6	8	6	35.5	35.5	35.5	35.537	332	332;332	0	117.22	By MS/MS	By MS/MS	0.61307	0.86651	12.73	41	0	Leave out requantified	0.62456	0.6019	0.85353	0.86163	8.5231	20.294	25	16	0	0	Leave out requantified	Leave out requantified	35.5	26.2	17772000000	10786000000
B5X0J4;P18459	B5X0J4;P18459	13;13	13;13	13;13	Tyrosine 3-monooxygenase	ple	;	2	13	13	13	13	12	13	12	13	12	34	34	34	65.995	579	579;579	0	160.3	By MS/MS	By MS/MS	1.3528	1.7615	19.86	30	0	Leave out requantified	1.6349	1.181	2.1172	1.5974	17.491	22.036	15	15	0	0	Leave out requantified	Leave out requantified	34	30.4	4642600000	1641500000
B6IDN2;Q9V5E1	B6IDN2;Q9V5E1	5;5	5;5	1;1	Peptidyl-alpha-hydroxyglycine alpha-amidating lyase 1	CG12130-RA;Pal1	;	2	5	5	1	5	2	5	2	1	1	12.4	12.4	2.4	59.641	541	541;541	0	68.269	By MS/MS	By MS/MS	1.157	1.4352	18.977	7	0	Leave out requantified	1.248	NaN	1.5392	NaN	18.227	NaN	6	1	0	0	Leave out requantified	Median	12.4	5.9	433330000	194740000
B6IDQ5;M9PED6;Q9VRJ9	B6IDQ5;M9PED6;Q9VRJ9	9;9;9	9;9;9	9;9;9	Ubiquitin thioesterase OTU1	CG4603-RA;CG4603	;;	3	9	9	9	8	8	8	8	8	8	34.6	34.6	34.6	37.822	347	347;371;347	0	323.31	By MS/MS	By MS/MS	0.76945	1.0159	10.609	30	0	Leave out requantified	0.86929	0.71439	1.0994	0.98093	11.105	13.831	16	14	0	0	Leave out requantified	Leave out requantified	34	28.5	8713700000	4610700000
B6IDV6;E1JHB8;Q7KTI8;Q9VLQ8;Q8IPG1;E1JHB6;E1JHB7;Q7KTI7;M9PCJ1;M9MRE1;M9PCX2	B6IDV6;E1JHB8;Q7KTI8;Q9VLQ8;Q8IPG1;E1JHB6;E1JHB7;Q7KTI7;M9PCJ1;M9MRE1;M9PCX2	17;17;17;17;17;17;17;16;16;16;16	17;17;17;17;17;17;17;16;16;16;16	17;17;17;17;17;17;17;16;16;16;16	Receptor protein-tyrosine kinase	Pvr	;;;;;;;;;;	11	17	17	17	14	15	14	15	14	15	19.4	19.4	19.4	165.61	1468	1468;1474;1503;1509;1509;1528;1577;1499;1499;1500;1568	0	235.05	By MS/MS	By MS/MS	1.0091	1.2767	18.965	30	0	Leave out requantified	1.0565	0.99512	1.2898	1.2507	13.984	21.799	15	15	0	0	Leave out requantified	Leave out requantified	15.7	17.3	2625300000	1277300000
B6IDY5;Q9V674	B6IDY5;Q9V674	17;17	17;17	16;16	Cytochrome P450 6g1	Cyp6g1-RA;Cyp6g1	;	2	17	17	16	17	14	17	14	16	13	45	45	43.3	59.866	524	524;524	0	323.31	By MS/MS	By MS/MS	0.49344	0.64696	16.965	79	0	Leave out requantified	0.49556	0.49154	0.63451	0.68515	16.987	18.498	35	44	0	0	Leave out requantified	Leave out requantified	45	34.9	21843000000	14546000000
B6VQA0;Q8IR50	B6VQA0;Q8IR50	5;3	3;3	2;2	Transcription factor BTF3	betaNACtes3;betaNACtes6	;	2	5	3	2	5	1	3	1	2	1	21.4	14.1	8	28.787	262	262;262	0	8.691	By MS/MS	By MS/MS	NaN	NaN	NaN	0	0	Median	NaN	NaN	NaN	NaN	NaN	NaN	0	0	0	0	Median	Median	21.4	3.8	0	0
B7YZD8	B7YZD8	37	1	1		CAP		1	37	1	1	33	30	1	1	1	1	23.5	0.4	0.4	272.06	2412	2412	0.0014778	2.2511	By MS/MS	By MS/MS	0.65317	0.8567	19.632	9	0	Median	0.85801	0.70383	1.1393	0.90121	29.54	10.71	4	5	0	0	Linear	Median	20.9	19.3	1534000000	894430000
B7YZE0	B7YZE0	19	1	1		CAP		1	19	1	1	16	13	1	0	1	0	15.9	0.7	0.7	211.99	1883	1883	0.0023242	1.9404	By MS/MS	By matching	NaN	NaN	NaN	0	0	Median	NaN	NaN	NaN	NaN	NaN	NaN	0	0	0	0	Median	Median	13	12.1	0	0
Q7JWT7;B7YZF1	Q7JWT7;B7YZF1	1;1	1;1	1;1			;	2	1	1	1	0	1	0	1	0	1	11.6	11.6	11.6	15.672	138	138;162	0	12.984		By MS/MS	NaN	NaN	NaN	0	0	Median	NaN	NaN	NaN	NaN	NaN	NaN	0	0	0	0	Median	Median	0	11.6	14235000	14235000
B7YZI0;Q9V7N5	B7YZI0;Q9V7N5	19;19	19;19	19;19	V-type proton ATPase subunit C	Vha44	;	2	19	19	19	19	16	19	16	19	16	27.6	27.6	27.6	92.389	836	836;836	0	323.31	By MS/MS	By MS/MS	0.72012	0.95236	11.535	122	0	Leave out requantified	0.71001	0.72821	0.89481	1.015	11.864	10.137	66	56	0	0	Leave out requantified	Leave out requantified	27.6	21.4	71899000000	40168000000
B7YZJ3	B7YZJ3	1	1	1				1	1	1	1	1	1	1	1	1	1	13	13	13	7.9211	69	69	0.0044521	1.7124	By MS/MS	By MS/MS	0.90341	1.1648	3.228	2	0	Median	NaN	NaN	NaN	NaN	NaN	NaN	1	1	0	0	Median	Median	13	13	191240000	92651000
Q7YTZ4;B7YZL1;A0A0B4LG19;B7YZL2;B7YZL6;B7YZL5;B7YZL8;Q0E919;B7YZL3;A0A0B4J401;B7YZL7;Q1RKY1;A1ZBH5	Q7YTZ4;B7YZL1;A0A0B4LG19;B7YZL2;B7YZL6;B7YZL5;B7YZL8;Q0E919;B7YZL3;A0A0B4J401;B7YZL7;Q1RKY1;A1ZBH5	14;14;13;12;12;12;12;12;12;11;11;10;10	14;14;13;12;12;12;12;12;12;11;11;10;10	14;14;13;12;12;12;12;12;12;11;11;10;10		CG10737-RC	;;;;;;;;;;;;	13	14	14	14	14	14	14	14	14	14	19.9	19.9	19.9	98.116	903	903;944;837;870;893;924;934;944;955;852;879;812;870	0	323.31	By MS/MS	By MS/MS	0.69513	0.93897	16.103	23	0	Leave out requantified	0.72484	0.6882	0.92752	0.95108	26.441	15.065	12	11	0	0	Leave out requantified	Leave out requantified	19.9	19.9	4317000000	2464400000
E1JGM8;Q0E917;B7YZL9	E1JGM8;Q0E917;B7YZL9	5;5;5	5;5;5	5;5;5		Fak	;;	3	5	5	5	1	5	1	5	1	5	7.8	7.8	7.8	133.74	1198	1198;1200;1500	0	7.5497	By MS/MS	By MS/MS	0.8824	1.1786	24.545	3	0	Leave out requantified	NaN	0.8824	NaN	1.1786	NaN	24.545	0	3	0	0	Median	Leave out requantified	1.1	7.8	136260000	61229000
B7YZN4	B7YZN4	3	3	3		CG9865-RA		1	3	3	3	3	1	3	1	3	1	49.2	49.2	49.2	7.5078	65	65	0.00045059	2.6509	By MS/MS	By MS/MS	0.65944	0.8553	15.338	5	0	Leave out requantified	0.67765	NaN	0.8553	NaN	15.432	NaN	4	1	0	0	Leave out requantified	Median	49.2	12.3	556510000	288160000
B7YZN6	B7YZN6	2	2	2		CG9865-RA		1	2	2	2	2	2	2	2	2	2	29.8	29.8	29.8	9.9665	84	84	0	3.5743	By MS/MS	By MS/MS	0.64242	0.79823	3.7455	28	0	Leave out requantified	0.62103	0.65995	0.73081	0.87742	6.067	12.66	19	9	0	0	Leave out requantified	Leave out requantified	29.8	29.8	1376300000	820200000
B7YZN8	B7YZN8	1	1	1		CG9865-RA		1	1	1	1	0	1	0	1	0	1	15.8	15.8	15.8	8.6659	76	76	0	4.2482		By MS/MS	NaN	NaN	NaN	0	0	Median	NaN	NaN	NaN	NaN	NaN	NaN	0	0	0	0	Median	Median	0	15.8	28418000	28418000
B7YZP9	B7YZP9	14	14	10		Mlp60A		1	14	14	10	10	14	10	14	7	10	54.1	54.1	46.7	52.985	486	486	0	323.31	By MS/MS	By MS/MS	0.54258	0.75233	18.739	58	0	Leave out requantified	0.5476	0.52472	0.73767	0.70583	28.966	21.838	26	32	0	0	Leave out requantified	Leave out requantified	44	54.1	17705000000	10051000000
B7YZQ1;Q9W179;Q8MLP1;Q59E61;A4UZU8	B7YZQ1;Q9W179;Q8MLP1;Q59E61;A4UZU8	30;29;26;26;26	30;29;26;26;26	30;29;26;26;26		slik	;;;;	5	30	30	30	23	28	23	28	23	28	24.3	24.3	24.3	184.59	1635	1635;1703;1300;1342;1365	0	202.62	By MS/MS	By MS/MS	0.99409	1.3182	25.144	64	0	Leave out requantified	0.9547	0.98843	1.1491	1.3412	19.165	28.637	32	32	0	0	Leave out requantified	Leave out requantified	19.1	22.4	5251800000	2570900000
B7YZQ3;A0AVW1;A0A0B4LGM0;Q8MLN9	B7YZQ3;A0AVW1;A0A0B4LGM0;Q8MLN9	6;5;5;4	6;5;5;4	6;5;5;4		prom	;;;	4	6	6	6	5	4	5	4	5	4	5.5	5.5	5.5	138.28	1235	1235;1066;1173;911	0	52.938	By MS/MS	By MS/MS	0.82708	1.1465	19.155	12	0	Leave out requantified	0.82708	0.85998	1.0896	1.1632	18.988	5.3573	7	5	0	0	Leave out requantified	Leave out requantified	4.8	3.2	1139500000	580230000
B7YZQ7;A0A0B4K7G9	B7YZQ7;A0A0B4K7G9	14;13	14;13	1;1		Nurf-38	;	2	14	14	1	14	14	14	14	1	1	80	80	2.8	32.646	290	290;290	0	323.31	By MS/MS	By MS/MS	0.7501	1.0196	5.4868	152	0	Leave out requantified	0.76271	0.73277	1.0113	1.0257	6.8804	9.2066	89	63	0	0	Leave out requantified	Leave out requantified	80	80	117620000000	64578000000
Q0E8W0;B7YZQ9;Q9W0W6	Q0E8W0;B7YZQ9;Q9W0W6	1;1;1	1;1;1	1;1;1	Neuropeptide-like 1;MTYamide peptide;IPNamide peptide;NAP peptide;NPLP1-1;NPLP1-2;NPLP1-3;NPLP1-4;NPLP1-5;NPLP1-6	Nplp1	;;	3	1	1	1	0	1	0	1	0	1	7.1	7.1	7.1	41.734	380	380;487;309	0	29.083		By MS/MS	NaN	NaN	NaN	1	0	Median	NaN	NaN	NaN	NaN	NaN	NaN	0	1	0	0	Median	Median	0	7.1	126570000	90301000
B7YZR7;E1JGK5;Q9V895	B7YZR7;E1JGK5;Q9V895	5;5;5	5;5;5	5;5;5	Acidic leucine-rich nuclear phosphoprotein 32 family member A	Mapmodulin;Anp32a	;;	3	5	5	5	4	5	4	5	4	5	24.5	24.5	24.5	29.176	261	261;363;261	0	242.69	By MS/MS	By MS/MS	1.0651	1.4802	10.905	23	0	Leave out requantified	1.1324	1.0541	1.5185	1.5371	18.243	10.152	13	10	0	0	Leave out requantified	Leave out requantified	24.5	24.5	6332900000	2672600000
B7YZS3;Q9W1A4	B7YZS3;Q9W1A4	1;1	1;1	1;1	Protein tamozhennic	tamo	;	2	1	1	1	1	0	1	0	1	0	2.5	2.5	2.5	87.913	797	797;797	0.0098968	1.1771	By MS/MS		0.79606	0.91379	21.784	6	0	Median	0.79606	NaN	0.91379	NaN	21.784	NaN	6	0	0	0	Median	Median	2.5	0	318730000	170990000
B7YZT2	B7YZT2	2	2	2		Fis1		1	2	2	2	2	1	2	1	2	1	26.6	26.6	26.6	17.771	154	154	0	121.07	By MS/MS	By MS/MS	0.6542	0.82846	4.3648	8	0	Leave out requantified	0.67629	0.60689	0.85808	0.87937	0.60237	11.345	5	3	0	0	Leave out requantified	Plateau	26.6	12.3	2128100000	1192200000
Q7K0G5;B7YZU3	Q7K0G5;B7YZU3	1;1	1;1	1;1			;	2	1	1	1	1	1	1	1	1	1	4.8	4.8	4.8	49.815	439	439;566	0	3.5741	By MS/MS	By MS/MS	NaN	NaN	NaN	1	0	Median	NaN	NaN	NaN	NaN	NaN	NaN	1	0	0	0	Median	Median	4.8	4.8	49508000	36446000
B7YZV0;Q9VKQ0	B7YZV0;Q9VKQ0	6;6	6;6	6;6		CG31869-RB	;	2	6	6	6	4	5	4	5	4	5	17.4	17.4	17.4	63.923	602	602;777	0	167.99	By MS/MS	By MS/MS	0.69366	0.88318	8.3051	5	0	Leave out requantified	NaN	0.69461	NaN	0.96394	NaN	9.5503	1	4	0	0	Median	Leave out requantified	11.3	13.3	362970000	213570000
B7YZV4;X2BZJ7;B7YZV1;M9PDA0;B7YZV2;M9NF02;B7YZV3	B7YZV4;X2BZJ7;B7YZV1;M9PDA0;B7YZV2;M9NF02;B7YZV3	5;5;5;5;5;3;3	5;5;5;5;5;3;3	5;5;5;5;5;3;3		Pde1c	;;;;;;	7	5	5	5	4	2	4	2	4	2	10.1	10.1	10.1	91.454	834	834;855;1137;1158;1173;952;1009	0	122.84	By MS/MS	By MS/MS	0.74413	0.98914	6.1024	7	0	Leave out requantified	0.74165	0.74662	0.96332	1.0157	6.7939	17.943	4	3	0	0	Leave out requantified	Median	7.8	4.1	1238300000	693580000
M9PFS7;B7YZV6;Q9VK33	M9PFS7;B7YZV6;Q9VK33	1;1;1	1;1;1	1;1;1	Polycomb protein Sfmbt	Sfmbt	;;	3	1	1	1	1	1	1	1	1	1	0.6	0.6	0.6	133.67	1220	1220;1243;1220	1	-2	By MS/MS	By MS/MS	NaN	NaN	NaN	0	0	Median	NaN	NaN	NaN	NaN	NaN	NaN	0	0	0	0	Median	Median	0.6	0.6	0	0
Q9VJJ8;Q9VJJ9;M9PD19;B7YZW3	Q9VJJ8;Q9VJJ9;M9PD19;B7YZW3	3;3;3;3	3;3;3;3	3;3;3;3		CG4668;CG42389-RF	;;;	4	3	3	3	3	0	3	0	3	0	3.4	3.4	3.4	153.29	1413	1413;1762;1779;2064	0	8.6934	By MS/MS		0.8587	1.0006	12.778	2	0	Median	0.8587	NaN	1.0006	NaN	12.778	NaN	2	0	0	0	Median	Median	3.4	0	74179000	35120000
Q9VIU9;Q8INW2;B7YZX0;Q058W1	Q9VIU9;Q8INW2;B7YZX0;Q058W1	5;5;5;3	5;5;5;3	5;5;5;3			;;;	4	5	5	5	2	4	2	4	2	4	6.1	6.1	6.1	150.26	1356	1356;1676;1677;314	0	107.71	By MS/MS	By MS/MS	0.88992	1.1768	31.4	7	0	Leave out requantified	0.81061	0.93483	1.0712	1.2476	21.291	12.262	3	4	0	0	Plateau	Leave out requantified	2.8	5	1104700000	582060000
X2JAW9;Q9VJ56;B7YZX2	X2JAW9;Q9VJ56;B7YZX2	4;4;4	4;4;4	4;4;4		Irk3	;;	3	4	4	4	2	3	2	3	2	3	34.1	34.1	34.1	23.267	205	205;442;446	0	60.361	By MS/MS	By MS/MS	NaN	NaN	NaN	1	0	Median	NaN	NaN	NaN	NaN	NaN	NaN	0	1	0	0	Median	Median	14.6	30.2	147160000	61777000
M9PG55;Q9VJ42;B7YZX6	M9PG55;Q9VJ42;B7YZX6	3;3;3	3;3;3	3;3;3			;;	3	3	3	3	0	3	0	3	0	3	4.4	4.4	4.4	150.42	1376	1376;1377;1406	0	6.1396		By MS/MS	0.86887	1.0955	35.622	2	0	Median	NaN	0.86887	NaN	1.0955	NaN	35.622	0	2	0	0	Median	Median	0	4.4	33271000	28620000
B7YZX9;M9PD98;Q9VIM1	B7YZX9;M9PD98;Q9VIM1	2;2;2	2;2;2	2;2;2			;;	3	2	2	2	2	0	2	0	2	0	20.2	20.2	20.2	20.62	193	193;204;714	0	6.0811	By MS/MS		0.68086	0.8612	23.426	2	0	Median	0.68086	NaN	0.8612	NaN	23.426	NaN	2	0	0	0	Median	Median	20.2	0	249080000	117020000
B7YZY0;Q9VIK7	B7YZY0;Q9VIK7	3;3	3;3	3;3			;	2	3	3	3	3	3	3	3	3	3	3.6	3.6	3.6	137.34	1252	1252;1417	0	16.855	By MS/MS	By MS/MS	NaN	NaN	NaN	0	0	Median	NaN	NaN	NaN	NaN	NaN	NaN	0	0	0	0	Median	Median	3.6	3.6	0	0
M9PDJ7;B7YZY3;B7YZY1;M9PGE2	M9PDJ7;B7YZY3;B7YZY1;M9PGE2	7;7;7;4	7;7;7;4	1;1;1;1	Sodium/hydrogen exchanger	Nhe2	;;;	4	7	7	1	7	6	7	6	1	1	9.4	9.4	3.2	129.75	1177	1177;1219;1229;1257	0	100.47	By MS/MS	By MS/MS	0.76044	1.0087	6.8875	2	0	Median	NaN	0.76044	NaN	1.0087	NaN	6.8875	0	2	0	0	Median	Median	9.4	9.4	183610000	125910000
M9NFD1;M9NDU7;Q9VIF9;M9PDW6;B7YZY2	M9NFD1;M9NDU7;Q9VIF9;M9PDW6;B7YZY2	7;7;7;7;7	1;1;1;1;1	1;1;1;1;1	Sodium/hydrogen exchanger	Nhe2	;;;;	5	7	1	1	7	5	1	0	1	0	8.6	2.3	2.3	129.38	1166	1166;1222;1291;1305;1322	0	8.1173	By MS/MS	By matching	NaN	NaN	NaN	0	0	Median	NaN	NaN	NaN	NaN	NaN	NaN	0	0	0	0	Median	Median	8.6	6.3	0	0
B7YZY9;Q9Y0H4	B7YZY9;Q9Y0H4	3;3	3;3	3;3	E3 ubiquitin-protein ligase Su(dx)	Su(dx)	;	2	3	3	3	3	0	3	0	3	0	4.2	4.2	4.2	107.97	949	949;949	0	5.8233	By MS/MS		0.8528	1.0256	31.605	12	0	Leave out requantified	0.8528	NaN	1.0256	NaN	31.605	NaN	12	0	0	0	Leave out requantified	Median	4.2	0	386830000	191080000
B7YZZ0	B7YZZ0	1	1	1		CG42371-RA		1	1	1	1	1	1	1	1	1	1	25.3	25.3	25.3	10.195	87	87	0	59.283	By MS/MS	By MS/MS	0.6374	0.83176	19.127	3	0	Median	0.75392	NaN	0.95053	NaN	24.757	NaN	2	1	0	0	Median	Median	25.3	25.3	608010000	366200000
B7YZZ9;P27864	B7YZZ9;P27864	11;10	11;10	11;10	Recombination repair protein 1	Rrp1	;	2	11	11	11	7	8	7	8	7	8	24.5	24.5	24.5	77.39	706	706;679	0	118.9	By MS/MS	By MS/MS	1.1103	1.4481	28.312	11	0	Leave out requantified	1.1572	1.0908	1.4351	1.4974	26.872	26.742	4	7	0	0	Leave out requantified	Leave out requantified	15.6	19.5	896410000	416530000
Q9VQL7;B7Z001	Q9VQL7;B7Z001	84;84	84;84	83;83			;	2	84	84	83	83	74	83	74	83	73	52.6	52.6	52.3	266.44	2438	2438;2540	0	323.31	By MS/MS	By MS/MS	0.38349	0.52779	17.853	870	0	Leave out requantified	0.38733	0.37468	0.5345	0.53302	21.198	14.804	476	394	0	0	Leave out requantified	Leave out requantified	52.3	46.8	593670000000	424280000000
B7Z006;Q8IA42	B7Z006;Q8IA42	9;9	9;9	8;8	Polypeptide N-acetylgalactosaminyltransferase;N-acetylgalactosaminyltransferase 4	pgant4	;	2	9	9	8	7	8	7	8	6	7	20.3	20.3	18.6	74.039	644	644;644	0	66.692	By MS/MS	By MS/MS	0.5809	0.75509	11.78	11	0	Leave out requantified	0.59703	0.53585	0.75123	0.71225	8.448	23.471	7	4	0	0	Leave out requantified	Leave out requantified	16.9	18.8	1419600000	988560000
Q8MRP5;B7Z012;Q9VQV9;B7Z013;Q8IQ12;B7Z010;B7Z011;Q24120	Q8MRP5;B7Z012;Q9VQV9;B7Z013;Q8IQ12;B7Z010;B7Z011;Q24120	3;3;3;3;2;2;2;2	3;3;3;3;2;2;2;2	3;3;3;3;2;2;2;2	Protein cappuccino	capu	;;;;;;;	8	3	3	3	3	3	3	3	3	3	1.9	1.9	1.9	113.95	1049	1049;1107;1207;1298;1089;1280;1361;1059	0	12.474	By MS/MS	By MS/MS	NaN	NaN	NaN	0	0	Median	NaN	NaN	NaN	NaN	NaN	NaN	0	0	0	0	Median	Median	1.9	1.9	0	0
B7Z016	B7Z016	1	1	1				1	1	1	1	1	1	1	1	1	1	10.7	10.7	10.7	8.2615	75	75	0.0033232	1.8345	By MS/MS	By MS/MS	NaN	NaN	NaN	0	0	Median	NaN	NaN	NaN	NaN	NaN	NaN	0	0	0	0	Median	Median	10.7	10.7	0	0
B7Z026;B7Z025;Q9VMF3	B7Z026;B7Z025;Q9VMF3	9;8;8	9;8;8	9;8;8		PDZ-GEF	;;	3	9	9	9	7	7	7	7	7	7	7.8	7.8	7.8	155	1422	1422;1569;1573	0	50.719	By MS/MS	By MS/MS	NaN	NaN	NaN	1	0	Median	NaN	NaN	NaN	NaN	NaN	NaN	1	0	0	0	Median	Median	6.1	5.1	97748000	44097000
B7Z028	B7Z028	13	13	1	Acyl-coenzyme A oxidase			1	13	13	1	9	12	9	12	0	1	33.3	33.3	4.6	81.331	724	724	0	312.04	By MS/MS	By MS/MS	0.69003	0.93167	14.425	28	0	Leave out requantified	0.73296	0.65647	0.99776	0.87557	14.869	16.889	13	15	0	0	Leave out requantified	Leave out requantified	24.3	29	3883000000	2256200000
B7Z031	B7Z031	2	2	2		pes		1	2	2	2	2	1	2	1	2	1	3.6	3.6	3.6	62.251	555	555	0.00030576	3.0142	By MS/MS	By MS/MS	NaN	NaN	NaN	1	0	Median	NaN	NaN	NaN	NaN	NaN	NaN	0	1	0	0	Median	Median	3.6	1.8	89318000	41936000
Q960S0;M9PH51;M9PE48;B7Z045;Q9VZU5	Q960S0;M9PH51;M9PE48;B7Z045;Q9VZU5	1;1;1;1;1	1;1;1;1;1	1;1;1;1;1		BtbVII	;;;;	5	1	1	1	1	0	1	0	1	0	1.9	1.9	1.9	78.417	743	743;747;748;816;907	0.00758	1.2783	By MS/MS		NaN	NaN	NaN	0	0	Median	NaN	NaN	NaN	NaN	NaN	NaN	0	0	0	0	Median	Median	1.9	0	20688000	20688000
B7Z048;Q9VU98;M9PFJ0;M9PF56	B7Z048;Q9VU98;M9PFJ0;M9PF56	1;1;1;1	1;1;1;1	1;1;1;1		dysc	;;;	4	1	1	1	1	1	1	1	1	1	0.9	0.9	0.9	93.369	866	866;990;1015;1254	0.002611	1.9191	By MS/MS	By MS/MS	NaN	NaN	NaN	0	0	Median	NaN	NaN	NaN	NaN	NaN	NaN	0	0	0	0	Median	Median	0.9	0.9	0	0
B7Z061;Q8IQN8	B7Z061;Q8IQN8	13;13	1;1	1;1		Pdh	;	2	13	1	1	12	13	0	1	0	1	64.2	8.8	8.8	28.173	260	260;277	0	122.95	By matching	By MS/MS	NaN	NaN	NaN	1	0	Median	NaN	NaN	NaN	NaN	NaN	NaN	0	1	0	0	Median	Median	55.4	64.2	21122000	14361000
B7Z066;Q95YI5	B7Z066;Q95YI5	1;1	1;1	1;1	UDP-sugar transporter UST74c	frc	;	2	1	1	1	1	0	1	0	1	0	7.8	7.8	7.8	41.182	373	373;373	0	12.712	By MS/MS		NaN	NaN	NaN	0	0	Median	NaN	NaN	NaN	NaN	NaN	NaN	0	0	0	0	Median	Median	7.8	0	25976000	25976000
Q8IQR5;B7Z067;B7Z068;M9PFY9;M9PFK2;Q9VVI3	Q8IQR5;B7Z067;B7Z068;M9PFY9;M9PFK2;Q9VVI3	3;3;3;3;3;3	3;3;3;3;3;3	3;3;3;3;3;3	E3 ubiquitin-protein ligase Nedd-4	Nedd4	;;;;;	6	3	3	3	3	2	3	2	3	2	5.4	5.4	5.4	106.24	931	931;983;994;999;1005;1007	0	11.797	By MS/MS	By MS/MS	0.73145	0.96939	41.798	22	0	Leave out requantified	0.6709	0.51756	0.89015	0.7308	31.017	25.376	11	11	0	0	Leave out requantified	Median	5.4	3.8	4941500000	2948900000
G4LTX2;B7Z073	G4LTX2;B7Z073	1;1	1;1	1;1	SOSS complex subunit C homolog	CG42374-RA;CG42374	;	2	1	1	1	1	1	1	1	1	1	11.6	11.6	11.6	13.572	129	129;129	0	9.0825	By MS/MS	By MS/MS	NaN	NaN	NaN	1	0	Median	NaN	NaN	NaN	NaN	NaN	NaN	1	0	0	0	Median	Median	11.6	11.6	67217000	45223000
B7Z086;B7Z087;B7Z088;Q9VW85;M9PG56	B7Z086;B7Z087;B7Z088;Q9VW85;M9PG56	5;5;5;5;4	1;1;1;1;0	1;1;1;1;0			;;;;	5	5	1	1	3	4	1	1	1	1	7.4	1.5	1.5	155.51	1445	1445;1480;1626;1661;848	1	-2	By MS/MS	By MS/MS	0.883	1.3575	15.346	21	0	Median	0.89949	0.7907	1.3748	1.1278	7.1659	17.915	11	10	0	0	Median	Median	4.4	5.3	6340400000	3161900000
B7Z098;Q9VNX8;M9MS45	B7Z098;Q9VNX8;M9MS45	10;10;8	10;10;8	10;10;8	Eukaryotic translation initiation factor 2A	CG7414	;;	3	10	10	10	8	8	8	8	8	8	23.2	23.2	23.2	70.07	638	638;638;555	0	127.54	By MS/MS	By MS/MS	0.97414	1.2009	7.6497	19	0	Leave out requantified	0.97431	0.91392	1.2105	1.2769	11.574	7.2782	12	7	0	0	Leave out requantified	Leave out requantified	16	19.1	1799500000	876830000
Q960W9;B7Z0B0;B7Z0A9;B7Z0B1	Q960W9;B7Z0B0;B7Z0A9;B7Z0B1	5;5;4;4	5;5;4;4	5;5;4;4		sowah	;;;	4	5	5	5	5	4	5	4	5	4	13.1	13.1	13.1	69.797	635	635;780;527;548	0	43.477	By MS/MS	By MS/MS	0.92285	1.1844	18.716	8	0	Median	0.8324	0.92285	1.0112	1.2113	22.068	14.258	4	4	0	0	Median	Median	13.1	9.9	510300000	254250000
B7Z0B3;B7Z0B2	B7Z0B3;B7Z0B2	4;4	4;4	4;4			;	2	4	4	4	4	4	4	4	4	4	13.3	13.3	13.3	51.07	459	459;485	0	74.45	By MS/MS	By MS/MS	0.8215	1.0888	41.746	14	0	Leave out requantified	0.84263	0.84474	1.113	1.1064	43.255	2.8526	8	6	0	0	Leave out requantified	Leave out requantified	13.3	13.3	2480800000	1290300000
B7Z0B7;B7Z0B8;B7Z0B9;A8JNL3;Q8T018;Q86NR7;Q9VRM2	B7Z0B7;B7Z0B8;B7Z0B9	4;4;4;1;1;1;1	4;4;4;1;1;1;1	4;4;4;1;1;1;1			;;	7	4	4	4	3	4	3	4	3	4	7.3	7.3	7.3	78.574	752	752;766;1180;53;268;652;682	0	9.3397	By MS/MS	By MS/MS	1.177	1.4759	22.28	5	0	Leave out requantified	1.4567	1.085	1.731	1.3653	0.27018	18.883	2	3	0	0	Median	Median	5.2	7.3	421490000	164430000
B7Z0C9	B7Z0C9	2	2	2		mus312-RD		1	2	2	2	2	2	2	2	2	2	35.8	35.8	35.8	10.998	95	95	0	14.758	By MS/MS	By MS/MS	0.61903	0.80866	8.963	13	0	Leave out requantified	0.64004	0.62809	0.82441	0.82443	5.3003	11.695	6	7	0	0	Leave out requantified	Leave out requantified	35.8	35.8	1506800000	876800000
Q9VS83;M9PHN9;M9PBU3;B7Z0D4;M9ND57;Q9VS82;M9PEE7;B7Z0D3	Q9VS83;M9PHN9;M9PBU3;B7Z0D4;M9ND57;Q9VS82;M9PEE7;B7Z0D3	2;2;2;2;2;2;2;2	2;2;2;2;2;2;2;2	2;2;2;2;2;2;2;2			;;;;;;;	8	2	2	2	2	0	2	0	2	0	3.6	3.6	3.6	124.34	1166	1166;1167;1179;1199;1298;1332;1332;1346	0	16.064	By MS/MS		NaN	NaN	NaN	1	0	Median	NaN	NaN	NaN	NaN	NaN	NaN	1	0	0	0	Median	Median	3.6	0	177800000	117980000
B7Z0D7;Q9VSE1	B7Z0D7;Q9VSE1	2;1	2;1	2;1			;	2	2	2	2	0	2	0	2	0	2	1.5	1.5	1.5	190.99	1676	1676;1417	0	5.4685		By MS/MS	0.45694	0.6415	46.11	2	0	Median	NaN	0.45694	NaN	0.6415	NaN	46.11	0	2	0	0	Median	Median	0	1.5	374920000	238590000
B7Z0E0;Q7KUB0;Q8IQA7;Q9VSI6	B7Z0E0;Q7KUB0;Q8IQA7;Q9VSI6	25;24;24;24	1;0;0;0	1;0;0;0	Isocitrate dehydrogenase [NADP]	Idh	;;;	4	25	1	1	25	23	1	0	1	0	75.6	5.6	5.6	53.643	479	479;416;437;450	0	4.8468	By MS/MS	By matching	NaN	NaN	NaN	1	0	Median	NaN	NaN	NaN	NaN	NaN	NaN	1	0	0	0	Median	Median	75.6	64.9	93338000	49893000
B7Z0E2;M9ND61;Q9VSK3	B7Z0E2;M9ND61;Q9VSK3	7;6;6	7;6;6	7;6;6		Unr	;;	3	7	7	7	6	4	6	4	6	4	11.7	11.7	11.7	118.43	1057	1057;1032;1039	0	37.398	By MS/MS	By MS/MS	1.0483	1.3443	30.306	9	0	Leave out requantified	0.91869	1.0371	1.1054	1.3078	40.017	23.213	5	4	0	0	Leave out requantified	Leave out requantified	9.4	8.8	963410000	530570000
M9NDP2;B7Z0G3;Q9VTJ8	M9NDP2;B7Z0G3;Q9VTJ8	2;2;2	2;2;2	2;2;2	Mitochondrial import inner membrane translocase subunit TIM14	Tim14	;;	3	2	2	2	2	2	2	2	2	2	28	28	28	12.868	118	118;128;118	0	35.149	By MS/MS	By MS/MS	0.71414	0.93267	0.01399	17	0	Leave out requantified	0.71211	0.85441	0.94577	1.1288	3.5332	29.069	12	5	0	0	Leave out requantified	Leave out requantified	28	28	3506100000	1988600000
B7Z0G4;Q7KUF9	B7Z0G4;Q7KUF9	1;1	1;1	1;1		Sug	;	2	1	1	1	1	1	1	1	1	1	3.4	3.4	3.4	65.776	588	588;590	0	25.159	By MS/MS	By MS/MS	NaN	NaN	NaN	0	0	Median	NaN	NaN	NaN	NaN	NaN	NaN	0	0	0	0	Median	Median	3.4	3.4	0	0
M9PFR5;B7Z0G7;Q9VW97	M9PFR5;B7Z0G7;Q9VW97	2;2;2	2;2;2	2;2;2	Possible lysine-specific histone demethylase 1	Su(var)3-3	;;	3	2	2	2	2	2	2	2	2	2	4.7	4.7	4.7	95.946	870	870;890;890	0	6.5147	By MS/MS	By MS/MS	NaN	NaN	NaN	0	0	Median	NaN	NaN	NaN	NaN	NaN	NaN	0	0	0	0	Median	Median	4.7	4.7	0	0
B7Z0I8	B7Z0I8	17	17	17				1	17	17	17	17	10	17	10	17	10	8.9	8.9	8.9	378.59	3441	3441	0	323.31	By MS/MS	By MS/MS	NaN	NaN	NaN	0	0	Median	NaN	NaN	NaN	NaN	NaN	NaN	0	0	0	0	Median	Median	8.9	5.1	0	0
B7Z0J4	B7Z0J4	4	4	4		CG42375-RA		1	4	4	4	4	4	4	4	4	4	70	70	70	9.0362	80	80	0	114.65	By MS/MS	By MS/MS	0.83342	1.084	12.002	54	0	Leave out requantified	0.76485	0.81056	0.98082	1.1115	10.499	22.225	29	25	0	0	Leave out requantified	Leave out requantified	70	70	4423900000	2261400000
B7Z0L2;A4V310	B7Z0L2;A4V310	45;42	4;1	4;1		cher	;	2	45	4	4	42	41	4	4	4	4	80.4	9.4	9.4	99.956	919	919;857	0	80.354	By MS/MS	By MS/MS	0.65474	0.85954	6.4125	9	0	Leave out requantified	0.66771	0.63213	0.85688	0.84603	0.91381	14.478	4	5	0	0	Leave out requantified	Leave out requantified	73.7	75.3	1174400000	652050000
B7Z0L3	B7Z0L3	1	1	1				1	1	1	1	1	0	1	0	1	0	12.4	12.4	12.4	31.019	282	282	0	29.729	By MS/MS		NaN	NaN	NaN	0	0	Median	NaN	NaN	NaN	NaN	NaN	NaN	0	0	0	0	Median	Median	12.4	0	44860000	44860000
B7Z0N0	B7Z0N0	1	1	1				1	1	1	1	1	1	1	1	1	1	3.9	3.9	3.9	39.79	355	355	0.00030774	3.1605	By MS/MS	By MS/MS	1.0276	1.2612	11.826	2	0	Median	NaN	NaN	NaN	NaN	NaN	NaN	1	1	0	0	Median	Median	3.9	3.9	107710000	47044000
H1UUH6;B7Z0P8;Q9VC99	H1UUH6;B7Z0P8;Q9VC99	7;7;7	7;7;7	7;7;7	Probable uridine-cytidine kinase	CG6364-RA;CG6364	;;	3	7	7	7	6	4	6	4	6	4	60	60	60	29.213	260	260;305;260	0	153.14	By MS/MS	By MS/MS	0.85532	1.1074	20.958	11	0	Leave out requantified	0.95795	0.83438	1.2614	1.1339	23.627	20.144	7	4	0	0	Leave out requantified	Leave out requantified	54.2	32.7	1754000000	854980000
B7Z0Q1;B7Z0Q2;Q8IMU3	B7Z0Q1;B7Z0Q2;Q8IMU3	9;8;7	9;8;7	9;8;7		5PtaseI	;;	3	9	9	9	6	6	6	6	6	6	18.1	18.1	18.1	88.582	786	786;699;400	0	65.02	By MS/MS	By MS/MS	0.88201	1.121	12.942	15	0	Leave out requantified	0.84839	0.90723	1.1417	1.1933	14.331	12.651	5	10	0	0	Leave out requantified	Leave out requantified	9.8	13.1	958430000	463650000
B7Z0Q5;Q9VBK2;B7Z0Q4	B7Z0Q5	3;1;1	2;0;0	2;0;0				3	3	2	2	3	3	2	2	2	2	6.8	2.9	2.9	74.68	695	695;689;695	0	65.635	By MS/MS	By MS/MS	NaN	NaN	NaN	0	0	Median	NaN	NaN	NaN	NaN	NaN	NaN	0	0	0	0	Median	Median	6.8	6.8	0	0
Q7KRT5;B7Z0S4;O18400	Q7KRT5;B7Z0S4;O18400	1;1;1	1;1;1	1;1;1	Pituitary homeobox homolog Ptx1	Ptx1	;;	3	1	1	1	1	1	1	1	1	1	1.6	1.6	1.6	53.784	514	514;610;509	1	-2	By matching	By MS/MS	NaN	NaN	NaN	0	0	Median	NaN	NaN	NaN	NaN	NaN	NaN	0	0	0	0	Median	Median	1.6	1.6	0	0
Q9VI13;B7Z0W0	Q9VI13;B7Z0W0	6;6	6;6	6;6	Non-specific serine/threonine protein kinase	Pak	;	2	6	6	6	3	6	3	6	3	6	11.5	11.5	11.5	76.186	704	704;840	0	19.702	By MS/MS	By MS/MS	1.0753	1.3568	17.604	10	0	Leave out requantified	1.097	1.0699	1.4941	1.3922	6.4775	25.241	5	5	0	0	Leave out requantified	Leave out requantified	4.4	11.5	1115400000	497470000
B7Z0W3;Q9VI21;E1JJ71	B7Z0W3;Q9VI21;E1JJ71	6;6;6	6;6;6	6;6;6		Dmtn	;;	3	6	6	6	6	4	6	4	6	4	21.2	21.2	21.2	54.59	500	500;638;679	0	171.79	By MS/MS	By MS/MS	0.81385	1.0578	20.517	8	0	Leave out requantified	0.82269	0.81222	1.0474	1.1076	17.342	25.234	5	3	0	0	Leave out requantified	Leave out requantified	21.2	14.2	919490000	568850000
B7Z0W9	B7Z0W9	6	6	6				1	6	6	6	5	5	5	5	5	5	7.7	7.7	7.7	169.64	1576	1576	0	118.81	By MS/MS	By MS/MS	NaN	NaN	NaN	1	0	Median	NaN	NaN	NaN	NaN	NaN	NaN	0	1	0	0	Median	Median	5.5	5.8	100690000	63662000
B7Z0X1;Q9W457	B7Z0X1;Q9W457	16;16	16;16	16;16	Serine hydroxymethyltransferase		;	2	16	16	16	15	14	15	14	15	14	57.8	57.8	57.8	50.984	467	467;537	0	323.31	By MS/MS	By MS/MS	0.8596	1.1439	7.6803	130	0	Leave out requantified	0.84366	0.8852	1.1398	1.2026	11.999	9.2501	66	64	0	0	Leave out requantified	Leave out requantified	56.1	42.6	95829000000	51093000000
B7Z0X7	B7Z0X7	2	2	2		CG42308-RA		1	2	2	2	1	2	1	2	1	2	63.9	63.9	63.9	6.7406	61	61	0	102.72	By MS/MS	By MS/MS	0.55351	0.74151	24.451	3	0	Median	0.57008	NaN	0.74369	NaN	0.41465	NaN	2	1	0	0	Median	Median	45.9	63.9	498950000	296220000
M9NDY9;M9NH46;M9PH86;B7Z0Y2;M9PER2;Q9VXL1;X2JE21;Q7KUY7	M9NDY9;M9NH46;M9PH86;B7Z0Y2;M9PER2;Q9VXL1;X2JE21	6;6;6;6;6;6;6;2	6;6;6;6;6;6;6;2	6;6;6;6;6;6;6;2		mmd	;;;;;;	8	6	6	6	5	6	5	6	5	6	8.2	8.2	8.2	128.75	1173	1173;1192;1276;1463;1464;1482;1484;837	0	107.13	By MS/MS	By MS/MS	0.70585	0.91542	33.822	2	0	Median	NaN	NaN	NaN	NaN	NaN	NaN	1	1	0	0	Median	Median	7.3	8.2	129440000	72132000
[truncated: 6,272 more rows]
[truncated: 21 more columns]

## Sheet: Holidic Proteome_Stats
UNIPROT IDs	ENTREZ	SYMBOL	log2(Holidic/Yeast, Rep1)	log2(Holidic/Yeast, Rep2)	log2(Holidic/Yeast, mean)	adj.P.Val
[truncated: 4,243 more rows]

[truncated: 4 more sheets: Holdic Proteome_GSEA, Holidic Phosphosites_Input, Holidic Phosphoproteo_collapsed, Holidic Phosphoproteome_GSEA]
