# Supplementary material for: Stable Isotope Labeling of Amino Acids in Flies (SILAF) Reveals Differential Phosphorylation of Mitochondrial Proteins Upon Loss of OXPHOS Subunits
Source: Mol Cell Proteomics. 2021 Feb 25;20:100065. doi: 10.1016/j.mcpro.2021.100065 (PMC8050774; doi:10.1016/j.mcpro.2021.100065)
Supplement: Supplemental Table S5 [file mmc6.xlsx]

## Sheet: meta
Mapped data to Schober et al.
Direct proteome labelling in fruit flies with SILAF reveals differential phosphorylation of mitochondrial proteins upon loss of OXPHOS subunits
Supplemental Table S5
This supplemental table contains data related to supplementary Fig. 3, Fig. 4, supplementary Fig. S4 and S5, comparing proteome and phosphoproteome of larvae after knockdown of bsf/DmLRPPRC1 in an enriched mitochondrial fraction.
Sheets	Content
LRPPRC proteome_input	MaxQuant proteinGroups.txt file
LRPPRC proteome_stats	Data underlying Fig. 3
LRPPRC proteome_category stats	Statistical analysis underlying Fig. 3A
LRPPRC proteome_GSEA	Gene Set Enrichment Analysis results from Webgestalt (ref. 21) against KEGG gene sets, using mitochondrial proteins only. Categories plotted in Fig. 2C are highlighted in blue.
LRPPRC Phosphosites_input	MaxQuant `Phospho (STY)Sites.txt file
LRPPRC Phosphoproteome	Statistical analysis of phosphoproteomics data depicted in Fig. 4C and supplementary Fig. S5B
LRPPRC Phosphosites_OXPHOS	Simplified table with manual annotations of phosphorylated sites and proteins in the oxidative phosphorylation system (OXPHOS), underlying Fig. 4B and supplementary Fig. S5A.
ABBREVIATIONS
AA	Amino acid
adj.p.val.	adjusted P value
Ctrl	Control
Hs	Homo sapiens
KD	siRNA induced knock-down
Mitochondrial Process	Functional process a mitochondrial protein is involved in, imported from MitoXplorer (ref. 20)
Pos_in_prot	Position in protein

## Sheet: LRPPRC proteome_input
Protein IDs	Majority protein IDs	Peptide counts (all)	Peptide counts (razor+unique)	Peptide counts (unique)	Protein names	Gene names	Fasta headers	Number of proteins	Peptides	Razor + unique peptides	Unique peptides	Peptides Exp_01	Peptides Exp_02	Peptides Exp_03	Peptides Exp_04	Razor + unique peptides Exp_01	Razor + unique peptides Exp_02	Razor + unique peptides Exp_03	Razor + unique peptides Exp_04	Unique peptides Exp_01	Unique peptides Exp_02	Unique peptides Exp_03	Unique peptides Exp_04	Sequence coverage [%]	Unique + razor sequence coverage [%]	Unique sequence coverage [%]	Mol. weight [kDa]	Sequence length	Sequence lengths	Fraction average	Fraction 1	Fraction 2	Fraction 3	Fraction 4	Fraction 5	Fraction 6	Fraction 7	Fraction 8	Fraction 11	Fraction 12	Fraction 13	Fraction 14	Fraction 15	Fraction 16	Fraction 17	Fraction 18	Q-value	Score	Identification type Exp_01
A0A021WW37;A0A021WWX0;Q5LJY0;Q7PLW4	A0A021WW37;A0A021WWX0;Q5LJY0;Q7PLW4	2;2;2;2	2;2;2;2	2;2;2;2		CG17167-RA;CG17167-RD	;;;	4	2	2	2	2	2	2	1	2	2	2	1	2	2	2	1	7.6	7.6	7.6	45.485	409	409;500;521;522	17															11		0	88.405	By MS/MS
Q8SYH8;A0A021WW64	Q8SYH8;A0A021WW64	1;1	1;1	1;1		CG17159	;	2	1	1	1	1	0	0	0	1	0	0	0	1	0	0	0	2.9	2.9	2.9	30.351	273	273;274	4				2													1	-2	By MS/MS
A0A023GPV6;A8JV04;Q7YU03	A0A023GPV6;A8JV04;Q7YU03	4;4;4	4;4;4	4;4;4			;;	3	4	4	4	2	4	4	3	2	4	4	3	2	4	4	3	6.3	6.3	6.3	124.36	1119	1119;1241;1250	7				7	7							5					0	10.485	By MS/MS
A0A023GQA5;P24156	A0A023GQA5;P24156	7;7	7;7	7;7	Protein l(2)37Cc	l(2)37Cc	;	2	7	7	7	6	6	7	7	6	6	7	7	6	6	7	7	50	50	50	30.383	276	276;276	13.3			9	15			7	2	32	12	161	21	21	17	19	52	0	308.38	By MS/MS
A8DYK6;A0A076NAB7	A8DYK6;A0A076NAB7	1;1	1;1	1;1		Rgk3;RGK3	;	2	1	1	1	0	0	1	1	0	0	1	1	0	0	1	1	3.3	3.3	3.3	49.409	449	449;486	13											2						0.0080099	1.7055
A0A0B4J3Z9;A0A0B4KGW0;Q8IMX7	A0A0B4J3Z9;A0A0B4KGW0;Q8IMX7	15;15;15	15;15;15	15;15;15	Mitochondrial Rho GTPase	Miro	;;	3	15	15	15	13	13	13	13	13	13	13	13	13	13	13	13	40.5	40.5	40.5	75.424	665	665;673;652	14.2									14	12	11	5		13	15	6	0	188.8	By MS/MS
A0A0B4KEE8;A0A0B4JCQ4;A1Z6S0;A0A0B4JCZ8	A0A0B4KEE8;A0A0B4JCQ4;A1Z6S0;A0A0B4JCZ8	1;1;1;1	1;1;1;1	1;1;1;1		mim	;;;	4	1	1	1	1	1	1	1	1	1	1	1	1	1	1	1	0.6	0.6	0.6	194.38	1802	1802;2009;2027;2028	4.58				5	7												0.0048077	1.9305	By MS/MS
Q9XYM5;Q5BIG7;A0A0B4JD03;A0A0B4JCQ7;Q7KNF5;A1Z7P9;A1Z7P7;A0A0B4K6T9;A0A0B4LEH9;A0A0B4JD33;A1Z7Q1;Q8IGK3;A1Z7P8;A1Z7P5	Q9XYM5;Q5BIG7;A0A0B4JD03;A0A0B4JCQ7;Q7KNF5;A1Z7P9;A1Z7P7;A0A0B4K6T9;A0A0B4LEH9;A0A0B4JD33;A1Z7Q1;Q8IGK3;A1Z7P8;A1Z7P5	1;1;1;1;1;1;1;1;1;1;1;1;1;1	1;1;1;1;1;1;1;1;1;1;1;1;1;1	1;1;1;1;1;1;1;1;1;1;1;1;1;1		Su(var)2-10	;;;;;;;;;;;;;	14	1	1	1	1	1	1	1	1	1	1	1	1	1	1	1	2.3	2.3	2.3	57.941	522	522;533;537;537;554;565;569;570;577;584;593;601;604;640	13											4						0.00023524	3.9045	By MS/MS
Q7KMM8;A0A0B4JCT6;A1Z9W5;A8DYE0;E1JH70;A0A0B4KF63;A1Z9W7;A0A0B4JD54;A0A0B4JD77	Q7KMM8;A0A0B4JCT6;A1Z9W5;A8DYE0;E1JH70;A0A0B4KF63;A1Z9W7;A0A0B4JD54	20;20;20;20;19;19;19;19;7	20;20;20;20;19;19;19;19;7	20;20;20;20;19;19;19;19;7		Kank	;;;;;;;	9	20	20	20	13	12	15	10	13	12	15	10	13	12	15	10	23.9	23.9	23.9	133.64	1224	1224;1294;1301;1339;934;1039;1042;1063;446	11.5				8	16				6	13	12	11		1	4	13	0	225.55	By MS/MS
Q7K1Q6;B7YZK6;A0A0B4KFV2;A0A0B4KG78;B7YZK4;A0A0B4JCT7;B7YZK5	Q7K1Q6;B7YZK6;A0A0B4KFV2;A0A0B4KG78;B7YZK4;A0A0B4JCT7;B7YZK5	4;4;4;4;4;4;4	4;4;4;4;4;4;4	4;4;4;4;4;4;4		Jabba	;;;;;;	7	4	4	4	4	4	3	2	4	4	3	2	4	4	3	2	15.9	15.9	15.9	35.961	320	320;367;388;406;438;537;560	14.1									4	3	2			3	1	3	0	97.182	By MS/MS
A0A0B4JCT8;Q9V780	A0A0B4JCT8;Q9V780	2;2	2;2	2;2	Protein lap1	Lap1	;	2	2	2	2	0	0	0	2	0	0	0	2	0	0	0	2	4.2	4.2	4.2	96.147	849	849;849	13						1								1	1		0.0047997	1.9144
A0A0B4JCT9;A1ZBJ8	A0A0B4JCT9;A1ZBJ8	1;1	1;1	1;1		CG9975-RA	;	2	1	1	1	1	1	1	1	1	1	1	1	1	1	1	1	2	2	2	55.104	511	511;513	7.67							2	4									0.00046083	3.4047	By MS/MS
A0A0B4K7H5;A0A0B4JD53;Q8MLN6;A0A0B4JCU7;A0A0B4JDA7;Q9W122	A0A0B4K7H5;A0A0B4JD53;Q8MLN6;A0A0B4JCU7;A0A0B4JDA7;Q9W122	11;11;11;11;11;11	11;11;11;11;11;11	11;11;11;11;11;11		Mmp1	;;;;;	6	11	11	11	10	11	11	11	10	11	11	11	10	11	11	11	33.2	33.2	33.2	57.363	512	512;528;541;542;554;584	13.8									19	13	17				4	19	0	234.07	By MS/MS
A0A0B4JCU8;Q9V8M5	A0A0B4JCU8;Q9V8M5	22;22	22;22	22;22	3-hydroxyisobutyrate dehydrogenase;Probable 3-hydroxyisobutyrate dehydrogenase, mitochondrial	CG15093	;	2	22	22	22	19	21	22	20	19	21	22	20	19	21	22	20	63.6	63.6	63.6	33.883	324	324;324	13	23	30	33	33	12	8	17	24	195	203	277	119	76	101	134	208	0	323.31	By MS/MS
A0A0B4JCW4;Q9VHJ8	A0A0B4JCW4;Q9VHJ8	23;23	23;23	2;2	Succinyl-CoA ligase subunit beta	skap	;	2	23	23	2	22	22	22	23	22	22	22	23	2	2	2	2	67.6	67.6	5.5	48.983	451	451;502	12.9	9	9	7	42	13	8	22	12	112	88	54	67	90	71	80	87	0	323.31	By MS/MS
Q86BS0;Q86BP0;Q9VF66;A0A0B4KGQ6;A0A126GUV2;E1JIL7;A0A0B4KG12;A0A0B4JCX2;A0A0B4JDC9	Q86BS0;Q86BP0;Q9VF66;A0A0B4KGQ6;A0A126GUV2;E1JIL7;A0A0B4KG12;A0A0B4JCX2;A0A0B4JDC9	1;1;1;1;1;1;1;1;1	1;1;1;1;1;1;1;1;1	1;1;1;1;1;1;1;1;1		Rbp	;;;;;;;;	9	1	1	1	0	0	1	1	0	0	1	1	0	0	1	1	1.3	1.3	1.3	154.9	1473	1473;1487;1748;1763;1765;1791;1799;1817;1844	5					3												0	4.5462
Q9VDV4;A0A0B4JCY1;Q8IN71;A0A0B4KGH4	Q9VDV4;A0A0B4JCY1;Q8IN71;A0A0B4KGH4	7;7;6;6	7;7;6;6	7;7;6;6	Anoctamin	subdued	;;;	4	7	7	7	6	5	3	6	6	5	3	6	6	5	3	6	11	11	11	123.93	1075	1075;1099;926;950	12.5		2		2						3		6	4	1		3	0	29.333	By MS/MS
Q9I7I8;A0A0B4JDD8;A0A0B4JDG2;B7Z0M9;Q7KSB3;A0A0B4JCZ0;Q8IN56;Q8IN55	Q9I7I8;A0A0B4JDD8;A0A0B4JDG2;B7Z0M9;Q7KSB3;A0A0B4JCZ0;Q8IN56;Q8IN55	14;14;14;14;14;14;12;11	14;14;14;14;14;14;12;11	14;14;14;14;14;14;12;11	Oxysterol-binding protein		;;;;;;;	8	14	14	14	11	9	8	7	11	9	8	7	11	9	8	7	27.9	27.9	27.9	91.648	816	816;817;956;957;958;990;798;625	12.8				1					10	4	18	1		3		3	0	78.108	By MS/MS
E1JIU2;Q9VCQ0;A0A0B4JCZ2;A8JR87;A0A0B4KH86	E1JIU2;Q9VCQ0;A0A0B4JCZ2;A8JR87;A0A0B4KH86	2;2;2;2;2	2;2;2;2;2	2;2;2;2;2		Irk1	;;;;	5	2	2	2	2	2	2	1	2	2	2	1	2	2	2	1	8.2	8.2	8.2	58.305	526	526;532;540;555;652	11					4								6				0	8.9513	By MS/MS
A0A126GV04;A0A0B4JCZ4;Q24547	A0A126GV04;A0A0B4JCZ4;Q24547	9;9;9	9;9;9	9;9;9	Syntaxin-1A	Syx1A	;;	3	9	9	9	9	8	9	8	9	8	9	8	9	8	9	8	43.6	43.6	43.6	33.648	291	291;296;291	12.1				22	5		9		9	13		14	15	13	27	4	0	323.31	By MS/MS
E5DK16;A0A0B4JD31;A0A0B4JD00;A8DY69	E5DK16;A0A0B4JD31;A0A0B4JD00;A8DY69	4;4;4;4	4;4;4;4	1;1;1;1		Lpin	;;;	4	4	4	1	2	0	1	3	2	0	1	3	1	0	0	0	5.2	5.2	1.2	106.62	962	962;992;1034;1035	13.5									1	2		2				1	0.00024108	4.418	By MS/MS
A0A0B4KH09;A0A0B4K6L6;A0A0B4LHP1;A0A0B4JD02;A0A0B4JDF1;P16371	A0A0B4KH09;A0A0B4K6L6;A0A0B4LHP1;A0A0B4JD02;A0A0B4JDF1;P16371	3;3;3;3;3;3	3;3;3;3;3;3	3;3;3;3;3;3	Protein groucho	gro	;;;;;	6	3	3	3	3	2	2	2	3	2	2	2	3	2	2	2	6.2	6.2	6.2	76.559	698	698;709;717;719;728;730	9.56	3				1	1										4	0	9.4638	By MS/MS
A1Z7T2;A0A0B4K6U3;A0A0B4K727;A0A0B4LF03;A0A0B4LEI8;E1JH15;A0A0B4JD07;A1Z7T1;A1Z7T3;A0A0B4LFX2;A8DY76;A1Z7T0;A0A0B4LEY5;A1Z7T4	A1Z7T2;A0A0B4K6U3;A0A0B4K727;A0A0B4LF03;A0A0B4LEI8;E1JH15;A0A0B4JD07;A1Z7T1;A1Z7T3;A0A0B4LFX2;A8DY76;A1Z7T0;A0A0B4LEY5	15;15;15;15;15;15;15;15;15;15;15;15;14;5	15;15;15;15;15;15;15;15;15;15;15;15;14;5	15;15;15;15;15;15;15;15;15;15;15;15;14;5	Serine/threonine-protein kinase N	Pkn	;;;;;;;;;;;;	14	15	15	15	8	6	6	6	8	6	6	6	8	6	6	6	19	19	19	133.54	1205	1205;1260;1275;1278;1280;1284;1354;1407;1422;1477;1501;1190;1167;590	13.3					3	2			4		4	1	5	2	3	5	0	28.521	By MS/MS
A0A0B4JD11;Q9NJH0	A0A0B4JD11;Q9NJH0	20;20	20;20	20;20	Elongation factor 1-gamma	Ef1gamma	;	2	20	20	20	19	17	19	19	19	17	19	19	19	17	19	19	47.8	47.8	47.8	48.967	431	431;431	11.5	3	11	14	16	8	6	3	4	38	31	24	42	26	13	17	18	0	323.31	By MS/MS
A0A0B4JD16;B7YZF9;B7YZF7;A0A0B4K7Y0;Q8T0I4;A1Z9C8;Q6AWM7;B7YZG0;B7YZF6;Q0E990;B7YZF5;B7YZF8	A0A0B4JD16;B7YZF9;B7YZF7;A0A0B4K7Y0;Q8T0I4;A1Z9C8;Q6AWM7;B7YZG0;B7YZF6;Q0E990;B7YZF5;B7YZF8	6;6;6;6;6;6;6;6;6;6;6;6	6;6;6;6;6;6;6;6;6;6;6;6	6;6;6;6;6;6;6;6;6;6;6;6	Phospholipid-transporting ATPase		;;;;;;;;;;;	12	6	6	6	5	5	6	6	5	5	6	6	5	5	6	6	6.9	6.9	6.9	123.34	1082	1082;1091;1095;1127;1150;1176;1216;1265;1275;1301;1324;1350	13.3									3	10	1	7	6	2			0	43.688	By MS/MS
Q7KQC4;A0A0B4JD18;Q95RE0;A0A0B4KEQ5;A1Z9K4	Q7KQC4;A0A0B4JD18;Q95RE0;A0A0B4KEQ5;A1Z9K4	2;2;2;2;2	2;2;2;2;2	2;2;2;2;2		RN-tre	;;;;	5	2	2	2	1	2	2	2	1	2	2	2	1	2	2	2	10.3	10.3	10.3	53.73	457	457;468;485;546;571	15									3							4	0	8.206	By MS/MS
A0A0B4JD39;P17789	A0A0B4JD39;P17789	3;3	3;3	2;2	Protein tramtrack, beta isoform	ttk	;	2	3	3	2	3	2	2	1	3	2	2	1	2	2	2	1	8.7	8.7	5.6	68.77	643	643;643	9.53	1						3	9		1			5				0	27.434	By MS/MS
A0A0B4JD46;Q8T8R1	A0A0B4JD46;Q8T8R1	4;4	4;4	4;4	CCHC-type zinc finger protein CG3800	CG3800	;	2	4	4	4	4	4	4	4	4	4	4	4	4	4	4	4	35.2	35.2	35.2	17.615	165	165;165	13.7					7	4								20	3	8	0	175.15	By MS/MS
A0A0B4KFQ6;A0A0B4KEQ8;A0A0B4KEV2;A0A0B4JD78;A0A0B4KG15;A1Z9X0;A0A0B4JD26	A0A0B4KFQ6;A0A0B4KEQ8;A0A0B4KEV2;A0A0B4JD78;A0A0B4KG15;A1Z9X0;A0A0B4JD26	6;6;6;6;6;6;5	6;6;6;6;6;6;5	6;6;6;6;6;6;5	Protein kinase C;Atypical protein kinase C	aPKC	;;;;;;	7	6	6	6	4	4	6	4	4	4	6	4	4	4	6	4	15.8	15.8	15.8	59.562	519	519;620;634;951;958;606;511	14.8									6				3	4	2	4	0	25.356	By MS/MS
A0A0B4JD82;A1ZA72;A0A0B4KF84;A0A0B4KG35;A1ZA73;Q8MYR8	A0A0B4JD82;A1ZA72;A0A0B4KF84;A0A0B4KG35	50;50;50;50;3;1	50;50;50;50;3;1	50;50;50;50;3;1		Strn-Mlck	;;;	6	50	50	50	42	27	24	16	42	27	24	16	42	27	24	16	12.8	12.8	12.8	886.48	7905	7905;7944;8216;8255;1918;576	11.8		6	2	12	3	2	5	6	4	18	22	13	9	19	11	5	0	157.64	By MS/MS
Q86BB5;Q95TU9;A0A0B4KFK1;A0A0B4JD97;A0A0B4JCV4;A0A0B4K6I7;Q8IPN1;Q9VN51;Q86BB4	Q86BB5;Q95TU9;A0A0B4KFK1;A0A0B4JD97;A0A0B4JCV4;A0A0B4K6I7;Q8IPN1;Q9VN51;Q86BB4	8;8;8;8;7;7;7;7;4	8;8;8;8;7;7;7;7;4	8;8;8;8;7;7;7;7;4		tacc	;;;;;;;;	9	8	8	8	5	3	3	1	5	3	3	1	5	3	3	1	9.7	9.7	9.7	143.96	1293	1293;1308;1320;1322;1213;1225;1226;1227;245	9.73		3			3			1				4	3	1			0	9.0698	By MS/MS
A0A0B4JDA0	A0A0B4JDA0	20	1	1		mor		1	20	1	1	16	15	18	16	0	0	1	1	0	0	1	1	26.8	1.4	1.4	124.84	1145	1145	15													2				0.00046468	3.5743	By matching
A0A0B4JDC3;Q9VGU5	A0A0B4JDC3;Q9VGU5	1;1	1;1	1;1	Tetratricopeptide repeat protein 14 homolog	CG6621	;	2	1	1	1	1	1	1	1	1	1	1	1	1	1	1	1	1.3	1.3	1.3	99.383	868	868;872	5					5												0.0019422	2.3687	By MS/MS
A0A0B4JDF4;Q9VAL5;P35832	A0A0B4JDF4;Q9VAL5;P35832	5;5;5	5;5;5	5;5;5	Protein-tyrosine-phosphatase;Tyrosine-protein phosphatase 99A	Ptp99A	;;	3	5	5	5	0	2	2	4	0	2	2	4	0	2	2	4	7.5	7.5	7.5	103.85	922	922;1397;1301	16.1											1	3		2		5	0	30.419
A0A0B4JDG1;P42282	A0A0B4JDG1;P42282	2;2	1;1	1;1	Protein tramtrack, alpha isoform	ttk	;	2	2	1	1	1	1	0	0	0	1	0	0	0	1	0	0	3.6	1.1	1.1	88.382	813	813;813	5					1												1	-2	By matching
E1JJ72;A0A0B4LGU9;A0A0B4K602;P51123	E1JJ72;A0A0B4LGU9;A0A0B4K602;P51123	5;5;5;5	5;5;5;5	5;5;5;5	Transcription initiation factor TFIID subunit 1	Taf1	;;;	4	5	5	5	2	4	3	3	2	4	3	3	2	4	3	3	3.5	3.5	3.5	235.56	2096	2096;2097;2172;2129	13.5				3									4	6	1	1	0	20.457	By matching
A0A0B4K604;Q9I7L5;A0A0B4K6L1	A0A0B4K604;Q9I7L5;A0A0B4K6L1	15;15;15	15;15;15	15;15;15	Carboxylic ester hydrolase	alpha-Est10	;;	3	15	15	15	11	10	11	11	11	10	11	11	11	10	11	11	38	38	38	62.036	550	550;567;581	13.6									9	9	22	5		1		11	0	90.944	By MS/MS
B7Z0T2;A0A0B4K6R6;B7Z0T1;A0A0B4K615;A0A0B4K5Z4;Q86BB6;Q9VN49	B7Z0T2;A0A0B4K6R6;B7Z0T1;A0A0B4K615;A0A0B4K5Z4	6;6;6;6;5;1;1	1;1;1;1;0;1;1	1;1;1;1;0;1;1			;;;;	7	6	1	1	3	4	2	4	1	1	0	1	1	1	0	1	4.5	0.7	0.7	164.51	1493	1493;1501;1533;1541;648;849;889	4				5													1	-2	By MS/MS
A0A126GUS7;A0A0B4K618;A0A0B4KFN9;B3LF78;Q9NFU0;A0A0B4KGP6	A0A126GUS7;A0A0B4K618;A0A0B4KFN9;B3LF78;Q9NFU0;A0A0B4KGP6	10;10;9;9;9;7	10;10;9;9;9;7	10;10;9;9;9;7	Fragile X mental retardation syndrome-related protein 1	Fmr1	;;;;;	6	10	10	10	6	9	7	7	6	9	7	7	6	9	7	7	26.3	26.3	26.3	75.818	681	681;729;639;646;684;577	16.1									1	4	8				2	23	0	102.64	By MS/MS
A4V2F2;Q9VNA1;Q0KIB9;A0A0B4K620;Q7KNC5;Q8MSQ5;Q8IPN9;B7Z0T3;Q9VNA2;A0A0B4K6S8;Q4ABH3;A0A0B4K699;Q8IPN8;B7Z0T6;A0A0B4KF88;Q8IPN6;Q7KTR7;Q8IPN7	A4V2F2;Q9VNA1;Q0KIB9;A0A0B4K620;Q7KNC5;Q8MSQ5;Q8IPN9;B7Z0T3;Q9VNA2;A0A0B4K6S8;Q4ABH3;A0A0B4K699;Q8IPN8;B7Z0T6;A0A0B4KF88	14;14;14;14;13;13;13;13;13;13;12;10;8;7;7;1;1;1	14;14;14;14;13;13;13;13;13;13;12;10;8;7;7;1;1;1	13;13;13;13;12;12;12;12;12;12;11;9;7;6;6;0;0;0		mtd	;;;;;;;;;;;;;;	18	14	14	13	11	6	12	11	11	6	12	11	10	6	11	10	15.2	15.2	13.5	136.15	1246	1246;1270;1314;1344;1025;1033;1055;1106;1127;1180;1012;1158;869;789;871;192;210;213	6.76	3		3	31	16		2	4	3	3	7		1	5	1		0	160.81	By MS/MS
A0A0B4K6Q6;A0A0B4K630;P29617	A0A0B4K6Q6;A0A0B4K630;P29617	2;2;1	2;2;1	2;2;1	Homeobox protein prospero	pros	;;	3	2	2	2	2	1	1	1	2	1	1	1	2	1	1	1	3.6	3.6	3.6	181.54	1674	1674;1835;1703	15.6				1											8		0.0011067	2.7189	By MS/MS
A0A0B4K6V2;A0A0B4K631;A0A0B4K603;Q9VI75	A0A0B4K6V2;A0A0B4K631;A0A0B4K603;Q9VI75	15;15;12;12	1;1;1;1	1;1;1;1	Phosphatidylinositol-binding clathrin assembly protein LAP	lap	;;;	4	15	1	1	12	12	12	14	1	1	1	1	1	1	1	1	33.4	3.4	3.4	71.77	673	673;685;572;468	5					10												0	17.216	By MS/MS
E2QD61;A0A0B4K6W3;A0A0B4LHW4;A0A0B4K634;A0A0B4K6B6;A8JQ65	E2QD61;A0A0B4K6W3;A0A0B4LHW4;A0A0B4K634;A0A0B4K6B6;A8JQ65	2;2;2;2;2;2	2;2;2;2;2;2	2;2;2;2;2;2	Diacylglycerol kinase;Diacylglycerol kinase eta	CG34384	;;;;;	6	2	2	2	1	2	2	1	1	2	2	1	1	2	2	1	1.5	1.5	1.5	193.03	1733	1733;1871;1894;1918;1936;1895	9						5						3					1	-2	By matching
A0A0B4K650	A0A0B4K650	3	3	3				1	3	3	3	2	2	1	1	2	2	1	1	2	2	1	1	27	27	27	17.854	152	152	15.8										1			1		4		0	4.8716	By MS/MS
Q9V3J6;A0A0B4KGQ2;B7Z0U6;A0A0B4K651	Q9V3J6;A0A0B4KGQ2;B7Z0U6;A0A0B4K651	6;6;6;6	6;6;6;6	6;6;6;6		Best1	;;;	4	6	6	6	5	6	4	5	5	6	4	5	5	6	4	5	12.5	12.5	12.5	79.642	721	721;736;769;784	11.8				2	6						3	4	3	6	2		0	16.677	By MS/MS
A0A0B4K657;Q6XK20;B7Z0K1;Q59DW9;Q59DX2;Q6XK19	A0A0B4K657;Q6XK20;B7Z0K1;Q59DW9;Q59DX2;Q6XK19	3;2;2;2;2;2	2;1;1;1;1;1	2;1;1;1;1;1		btsz	;;;;;	6	3	2	2	2	3	1	1	1	2	0	0	1	2	0	0	0.9	0.7	0.7	405.12	3734	3734;1102;1137;1517;1567;2645	5.25					3	1											0	5.2513	By MS/MS
A0A0B4K661	A0A0B4K661	15	2	0		Tm1		1	15	2	0	13	13	12	14	2	1	1	2	0	0	0	0	66	10	0	29.208	250	250	12.5									4			4					0	9.8702	By MS/MS
E1JIM1;A0A0B4K6Z4;A0A0B4K6I8;Q0KI68;E1JIM0;A4V2Z1;A0A0B4K690;A0A0B4K663;E2QD16	E1JIM1;A0A0B4K6Z4;A0A0B4K6I8;Q0KI68;E1JIM0;A4V2Z1;A0A0B4K690;A0A0B4K663;E2QD16	6;6;6;6;6;6;6;6;6	6;6;6;6;6;6;6;6;6	6;6;6;6;6;6;6;6;6		nsl1	;;;;;;;;	9	6	6	6	5	4	6	4	5	4	6	4	5	4	6	4	13.4	13.4	13.4	99.089	936	936;981;982;1548;1549;1550;1551;1569;1570	6.9		13	5						2	4		1		4		1	0	78.072	By MS/MS
Q9VEZ3;E1JIM4;A0A0B4K664;A0A0B4K700	Q9VEZ3;E1JIM4;A0A0B4K664;A0A0B4K700	34;34;34;34	34;34;34;34	34;34;34;34		msps	;;;	4	34	34	34	31	25	23	24	31	25	23	24	31	25	23	24	22.1	22.1	22.1	225.98	2042	2042;2050;2074;2082	13.4					16				9	24	10	12	16	15	13	17	0	117.19	By MS/MS
A0A0B4K686;A0A0B4K6C8;Q9VE20;A0A0B4K760	A0A0B4K686;A0A0B4K6C8;Q9VE20;A0A0B4K760	1;1;1;1	1;1;1;1	1;1;1;1			;;;	4	1	1	1	0	0	0	1	0	0	0	1	0	0	0	1	2.1	2.1	2.1	93.378	845	845;1051;1155;1188	13											1						0	4.7115
A0A0B4K692	A0A0B4K692	12	12	12		Nep2		1	12	12	12	10	11	12	11	10	11	12	11	10	11	12	11	24.8	24.8	24.8	88.124	774	774	14.6							3		6	4	8	14	8	9	17	6	0	134.09	By MS/MS
A0A0B4K698;A0A0B4KGD7	A0A0B4K698;A0A0B4KGD7	1;1	1;1	1;1		cic	;	2	1	1	1	0	1	0	1	0	1	0	1	0	1	0	1	0.9	0.9	0.9	230.58	2141	2141;2150	5					3												0.0002377	4.1377
A0A0B4K6C3;Q9VHS2	A0A0B4K6C3;Q9VHS2	8;8	8;8	8;8	Probable cytochrome c oxidase subunit 7A, mitochondrial	CG9603	;	2	8	8	8	7	7	7	6	7	7	7	6	7	7	7	6	63.3	63.3	63.3	10.832	98	98;89	14.3	6	2					24	9	21	19	13	17	8	10	122	29	0	35.445	By MS/MS
A0A0B4K6D2;Q9VH95	A0A0B4K6D2;Q9VH95	5;5	5;5	5;5	Uncharacterized protein CG16817	CG16817	;	2	5	5	5	5	5	5	5	5	5	5	5	5	5	5	5	37.5	37.5	37.5	20.752	184	184;184	14.8									5	1	4		4	8		6	0	73.396	By MS/MS
A0A126GUS4;A0A0B4K703;A0A0B4K6D5;Q86BA1;A0A126GUS6;A0A0B4K6N6	A0A126GUS4;A0A0B4K703;A0A0B4K6D5;Q86BA1;A0A126GUS6	9;9;9;9;7;3	9;9;9;9;7;3	9;9;9;9;7;3	Protein-methionine sulfoxide oxidase Mical	Mical	;;;;	6	9	9	9	3	6	7	8	3	6	7	8	3	6	7	8	2.2	2.2	2.2	521.23	4689	4689;4732;4743;4723;2991;3029	7.18				17	7							9	1				0	22.092	By MS/MS
A0A0B4K6D6;A0A0B4K778	A0A0B4K6D6;A0A0B4K778	1;1	1;1	1;1		cic	;	2	1	1	1	0	0	1	1	0	0	1	1	0	0	1	1	0.8	0.8	0.8	136.61	1275	1275;1427	18																2	1	-2
Q9VG78;A0A0B4K6G3	Q9VG78;A0A0B4K6G3	5;5	5;5	5;5		pps	;	2	5	5	5	1	5	2	2	1	5	2	2	1	5	2	2	6.6	6.6	6.6	222	2016	2016;2018	13.8					2	1						1			4	3	0	6.1773	By MS/MS
A0A0B4K6G5	A0A0B4K6G5	6	1	1		Nha2		1	6	1	1	6	5	6	5	1	0	1	0	1	0	1	0	12.3	4.3	4.3	77.093	714	714	18																2	0	19.983	By MS/MS
A0A0B4K6I1;A0A0B4KI37	A0A0B4K6I1;A0A0B4KI37	32;29	4;4	4;4		scrib	;	2	32	4	4	27	27	26	28	4	4	3	4	4	4	3	4	25.1	3	3	277.34	2554	2554;2444	6.14				9	3	13				3	1						0	83.044	By MS/MS
A0A126GV20;A0A0B4K6J9	A0A126GV20;A0A0B4K6J9	1;1	1;1	1;1			;	2	1	1	1	1	1	1	0	1	1	1	0	1	1	1	0	13.7	13.7	13.7	12.589	102	102;137	18																3	0.0006812	3.1029	By MS/MS
A0A0B4K6K7;Q9VI55	A0A0B4K6K7;Q9VI55	20;20	20;20	20;20	E3 UFM1-protein ligase 1 homolog	CG1104	;	2	20	20	20	17	16	19	18	17	16	19	18	17	16	19	18	39.8	39.8	39.8	87.481	782	782;782	11.3			1	27	9				9	6		6	14	15	10	9	0	323.31	By MS/MS
Q9VEF7;A0A0B4KHP1;A0A0B4K6L3;A0A0B4LIC0;A0A0B4K728;Q9VEF9	Q9VEF7;A0A0B4KHP1;A0A0B4K6L3;A0A0B4LIC0;A0A0B4K728	4;4;4;3;2;1	4;4;4;3;2;1	4;4;4;3;2;1			;;;;	6	4	4	4	2	3	2	3	2	3	2	3	2	3	2	3	2.2	2.2	2.2	268.84	2448	2448;2468;2519;1875;1542;1101	8.67	4					5							3		3		0	6.562	By MS/MS
A0A0B4K6M4;A0A0B4K7W1;E1JIZ2;A0A0B4K784;A0A0B4KHY2;A0A0B4KHN3	A0A0B4K6M4;A0A0B4K7W1;E1JIZ2;A0A0B4K784;A0A0B4KHY2;A0A0B4KHN3	36;36;35;31;28;22	1;1;0;0;0;0	0;0;0;0;0;0		scrib	;;;;;	6	36	1	0	30	29	30	29	0	0	0	1	0	0	0	0	25.3	0.5	0	273.7	2515	2515;2577;2490;1951;1766;1859	4				1													1	-2	By matching
A0A0B4K6M7;Q9VHA0	A0A0B4K6M7;Q9VHA0	3;3	3;3	3;3	Polycomb protein Scm	Scm	;	2	3	3	3	3	3	1	2	3	3	1	2	3	3	1	2	4.2	4.2	4.2	93.55	877	877;877	6.55					3	13	2			2							0	20.539	By matching
A0A0B4K6N1;Q8MLY8	A0A0B4K6N1;Q8MLY8	7;7	7;7	7;7	40S ribosomal protein S8	RpS8	;	2	7	7	7	7	7	7	7	7	7	7	7	7	7	7	7	62	62	62	23.759	208	208;208	14.5				7		1	4				9	4		33	20	8	0	302.42	By MS/MS
A0A0B4KHF2;Q9VA59;A0A0B4K7R6;A0A0B4KHW6;A8JRH3;A0A0B4K6N4;O46231;E1JJ21;Q9VA56;Q9VA58;C7LAH8	A0A0B4KHF2;Q9VA59;A0A0B4K7R6;A0A0B4KHW6;A8JRH3;A0A0B4K6N4;O46231;E1JJ21;Q9VA56;Q9VA58;C7LAH8	15;15;15;15;15;15;13;13;13;13;13	15;15;15;15;15;15;13;13;13;13;13	15;15;15;15;15;15;13;13;13;13;13		tmod;tmod-RC	;;;;;;;;;;	11	15	15	15	13	15	12	10	13	15	12	10	13	15	12	10	57.1	57.1	57.1	49.051	438	438;439;449;454;526;567;367;372;403;409;424	13				5	5				8	8	7	2	10	12	1	9	0	136.75	By MS/MS
A0A0B4K6N7;Q9VE34	A0A0B4K6N7;Q9VE34	3;3	3;3	3;3	Ectopic P granules protein 5 homolog	CG14299	;	2	3	3	3	3	0	2	2	3	0	2	2	3	0	2	2	1.5	1.5	1.5	280.56	2454	2454;2455	13.1										6	1		2	1			0	5.4749	By MS/MS
A0A0B4LHY1;Q8WR53;Q7KRS7;A8JRI1;Q95UI6;A0A0B4K6P4;A0A0B4K6W9;E1JJ45;Q7KES3;Q8IMF8	A0A0B4LHY1;Q8WR53;Q7KRS7;A8JRI1;Q95UI6;A0A0B4K6P4;A0A0B4K6W9;E1JJ45;Q7KES3;Q8IMF8	6;6;6;6;6;6;6;5;5;5	6;6;6;6;6;6;6;5;5;5	6;6;6;6;6;6;6;5;5;5		heph	;;;;;;;;;	10	6	6	6	6	3	3	1	6	3	3	1	6	3	3	1	15.2	15.2	15.2	65.098	604	604;608;615;622;789;799;898;493;568;581	14.6										6	1			1	1	4	0	27.538	By MS/MS
A0A0B4K6P5;Q9VGY6;Q9GPJ1	A0A0B4K6P5;Q9VGY6;Q9GPJ1	4;4;4	4;4;4	4;4;4	Protein Skeletor, isoforms B/C;Protein Skeletor, isoforms D/E	Skeletor	;;	3	4	4	4	3	3	2	4	3	3	2	4	3	3	2	4	6.1	6.1	6.1	165.04	1503	1503;784;1503	10.8			1	3						7	2	5					0	74.976	By MS/MS
A0A0B4K6R7;A0A0B4LHD7;A0A0B4K6A6;A0A0B4K790;A0A0B4K6E2;A0A0B4LHD9	A0A0B4K6R7;A0A0B4LHD7;A0A0B4K6A6;A0A0B4K790;A0A0B4K6E2;A0A0B4LHD9	12;11;11;11;11;8	1;0;0;0;0;0	1;0;0;0;0;0		Calx	;;;;;	6	12	1	1	11	10	12	11	1	1	1	1	1	1	1	1	23.3	1.8	1.8	106.23	950	950;955;960;963;973;657	18																13	0.0017339	2.4168	By MS/MS
A0A0B4K6S3	A0A0B4K6S3	1	1	1				1	1	1	1	1	1	0	0	1	1	0	0	1	1	0	0	7.4	7.4	7.4	13.287	121	121	17															2		0.0056121	1.8469	By MS/MS
A0A0B4K6S9;Q8MS66	A0A0B4K6S9;Q8MS66	1;1	1;1	1;1		MFS12	;	2	1	1	1	1	1	1	1	1	1	1	1	1	1	1	1	1.8	1.8	1.8	48.686	449	449;477	4.67				2	4												0.0099472	1.5787	By MS/MS
A0A126GUM8;A0A0B4K6T1;A0A0B4K7U5;E1JH02;A0A0B4KFC5;Q86S05;D0Z768	A0A126GUM8;A0A0B4K6T1;A0A0B4K7U5;E1JH02;A0A0B4KFC5;Q86S05;D0Z768	3;3;3;3;3;3;2	3;3;3;3;3;3;2	3;3;3;3;3;3;2	Protein lingerer	lig;lig-RA	;;;;;;	7	3	3	3	3	3	3	3	3	3	3	3	3	3	3	3	3.4	3.4	3.4	127.51	1261	1261;1300;1330;1332;1417;1375;1079	14.2										6	4			1	2	3	0	47.512	By MS/MS
A0A0B4K6U6;Q08473	A0A0B4K6U6;Q08473	8;8	8;8	8;8	RNA-binding protein squid	sqd	;	2	8	8	8	7	8	7	8	7	8	7	8	7	8	7	8	40.3	40.3	40.3	33.054	308	308;344	14.4									8	16	2		5	13	11	4	0	296.63	By MS/MS
A0A0B4K6V0	A0A0B4K6V0	58	58	0		brp		1	58	58	0	41	40	47	50	41	40	47	50	0	0	0	0	48.2	48.2	0	206.17	1781	1781	14.5			1	2					17	27	41	33	59	38	26	28	0	323.31	By MS/MS
A0A0B4K6V1;Q9VA73	A0A0B4K6V1;Q9VA73	27;27	1;1	1;1	Calcium-binding mitochondrial carrier protein Aralar1	aralar1	;	2	27	1	1	22	24	25	26	0	1	1	1	0	1	1	1	69.7	3.3	3.3	78.332	707	707;695	15.3													2	1			0.0017342	2.4206	By matching
Q95U30;A0A0B4K6V8	Q95U30;A0A0B4K6V8	5;5	4;4	4;4		alpha-Est5	;	2	5	4	4	5	4	4	2	4	3	3	1	4	3	3	1	13.1	11.8	11.8	61.4	542	542;543	14.6											5	1	5			2	0	17.279	By MS/MS
A0A0B4K6W1;P08970	A0A0B4K6W1;P08970	11;11	11;11	11;11	Protein suppressor of hairy wing	su(Hw)	;	2	11	11	11	8	6	6	5	8	6	6	5	8	6	6	5	12.9	12.9	12.9	105.78	941	941;941	10				10	12	2				11	1		4		4	7	0	90.434	By MS/MS
A0A0B4K6W2;A0A0B4K7S0;P55824	A0A0B4K6W2;A0A0B4K7S0;P55824	9;9;9	9;9;9	9;9;9	Ubiquitin carboxyl-terminal hydrolase;Probable ubiquitin carboxyl-terminal hydrolase FAF	faf	;;	3	9	9	9	7	5	4	5	7	5	4	5	7	5	4	5	4.4	4.4	4.4	309.93	2761	2761;2773;2778	14.9									4	2	2	2	1	11	2	3	0	22.751	By MS/MS
A0A0B4LJ24;A0A0B4K7G3;A0A0B4K6W5;Q9V9S7;A0A0B4K813;A0A0B4K7S3	A0A0B4LJ24;A0A0B4K7G3;A0A0B4K6W5;Q9V9S7;A0A0B4K813;A0A0B4K7S3	4;4;4;4;2;2	4;4;4;4;2;2	4;4;4;4;2;2	Rho GTPase-activating protein 100F	RhoGAP100F	;;;;;	6	4	4	4	2	2	3	4	2	2	3	4	2	2	3	4	4.1	4.1	4.1	193.88	1825	1825;1853;1856;1866;1200;1297	8.69				1			6	1	1	4							0	25.831	By MS/MS
Q0E9B2;A1Z904;A1Z906;E2QCB7;A1Z907;A0A0B4K6Z2;A8DYB7	Q0E9B2;A1Z904;A1Z906;E2QCB7;A1Z907;A0A0B4K6Z2;A8DYB7	4;4;4;4;4;4;4	4;4;4;4;4;4;4	4;4;4;4;4;4;4	Dystrobrevin	Dyb	;;;;;;	7	4	4	4	2	3	4	2	2	3	4	2	2	3	4	2	11.2	11.2	11.2	68.237	614	614;623;646;655;702;735;816	12									9	2			3				0	26.794	By MS/MS
A0A0B4K6Z6	A0A0B4K6Z6	16	1	1		Dscam1		1	16	1	1	6	8	12	14	1	1	1	1	1	1	1	1	16.6	1.5	1.5	224.75	2037	2037	12										5							1	-2	By matching
A0A0B4K707;A0A0B4KGR1;Q7KSS0;A0A0B4K6D8;Q0KI87	A0A0B4K707;A0A0B4KGR1;Q7KSS0;A0A0B4K6D8;Q0KI87	14;14;13;13;13	1;1;0;0;0	1;1;0;0;0		CG11870-RD	;;;;	5	14	1	1	13	13	11	11	1	1	0	0	1	1	0	0	12.6	1.4	1.4	163.88	1532	1532;1551;1180;1199;1427	6						3											0	7.5888	By matching
A0A126GV09;Q9VCG8;A0A0B4K709	A0A126GV09;Q9VCG8;A0A0B4K709	2;2;2	2;2;2	2;2;2			;;	3	2	2	2	0	0	0	2	0	0	0	2	0	0	0	2	3.3	3.3	3.3	83.634	747	747;748;755	14.5									1							1	0	4.9637
Q7KS34;Q7KS35;A0A0B4K716;A8JR94;Q9VCF2;A0A0B4KHZ4;Q86PB4	Q7KS34;Q7KS35;A0A0B4K716;A8JR94;Q9VCF2;A0A0B4KHZ4	3;3;3;3;3;3;1	3;3;3;3;3;3;1	3;3;3;3;3;3;1	Diacylglycerol kinase	CG31140-RB	;;;;;	7	3	3	3	2	1	1	2	2	1	1	2	2	1	1	2	2.6	2.6	2.6	113.96	1026	1026;1055;1498;1555;1564;1571;254	14.9											2	1	2	1		1	0	4.783	By MS/MS
A0A0B4K719;A0A0B4K715;A0A0B4K6T5	A0A0B4K719;A0A0B4K715;A0A0B4K6T5	67;66;66	1;0;0	1;0;0		RyR	;;	3	67	1	1	55	46	45	46	0	0	0	1	0	0	0	1	20.7	0.4	0.4	581.41	5134	5134;5115;5130	16														1			0	10.094	By matching
A0A0B4LHK4;A0A0B4KHZ8;A0A0B4KHR8;A0A0B4K725;Q9VCA8	A0A0B4LHK4;A0A0B4KHZ8;A0A0B4KHR8;A0A0B4K725;Q9VCA8	9;9;9;9;9	9;9;9;9;9	9;9;9;9;9	Ankyrin repeat and KH domain-containing protein mask	mask	;;;;	5	9	9	9	6	3	5	7	6	3	5	7	6	3	5	7	4.4	4.4	4.4	386.81	3623	3623;3636;4000;4010;4001	8.48	2	6			8	2						2		5		4	0	78.86	By MS/MS
A0A0B4K730;E2QC90;E0R983;Q7JUY7	A0A0B4K730;E2QC90;E0R983;Q7JUY7	5;5;5;5	5;5;5;5	5;5;5;5	PTB domain-containing adapter protein ced-6	ced-6;ced-6-RC	;;;	4	5	5	5	5	3	4	1	5	3	4	1	5	3	4	1	10.9	10.9	10.9	55.769	514	514;517;533;517	12.9									6	1		4			2		0	13.546	By MS/MS
A4V2P5;A0A0B4K741;Q8INK6	A4V2P5;A0A0B4K741;Q8INK6	4;4;4	4;4;4	4;4;4	Peptidoglycan-recognition protein;Peptidoglycan-recognition protein LB	PGRP-LB	;;	3	4	4	4	3	3	3	3	3	3	3	3	3	3	3	3	30.2	30.2	30.2	23.602	215	215;255;232	15.1									1		4			8	3		0	46.317	By MS/MS
A0A0B4LET5;A0A0B4K755	A0A0B4LET5;A0A0B4K755	1;1	1;1	1;1			;	2	1	1	1	1	1	1	1	1	1	1	1	1	1	1	1	14.5	14.5	14.5	6.729	62	62;64	11.5									3	3							0.00023283	3.6477	By MS/MS
A0A0B4K7D0;Q6NPB2;A0A0B4K762	A0A0B4K7D0;Q6NPB2;A0A0B4K762	1;1;1	1;1;1	1;1;1			;;	3	1	1	1	1	0	0	0	1	0	0	0	1	0	0	0	13.3	13.3	13.3	14.282	120	120;139;152	12										1							0.0017598	2.6351	By MS/MS
A0A0B4LF93;A1Z928;A1Z927;A0A126GUN9;A0A0B4LF82;Q5U0Y0;A0A0B4K765	A0A0B4LF93;A1Z928;A1Z927;A0A126GUN9;A0A0B4LF82;Q5U0Y0;A0A0B4K765	11;11;11;11;11;11;11	11;11;11;11;11;11;11	11;11;11;11;11;11;11		Sin3A	;;;;;;	7	11	11	11	8	8	5	6	8	8	5	6	8	8	5	6	12.2	12.2	12.2	186.4	1747	1747;1751;1776;1786;2060;2062;2066	14.3						5		1	1		3		3	8		11	0	130.27	By MS/MS
A0A126GUN3;A0A0B4KF91;A0A0B4K767;A0A0B4K7D4;A1ZAJ2	A0A126GUN3;A0A0B4KF91;A0A0B4K767;A0A0B4K7D4;A1ZAJ2	1;1;1;1;1	1;1;1;1;1	1;1;1;1;1	Kinesin-like protein;Kinesin-like protein unc-104	unc-104	;;;;	5	1	1	1	0	0	0	1	0	0	0	1	0	0	0	1	1.1	1.1	1.1	188.16	1661	1661;1673;1675;1681;1670	16														1			0	9.9744
A0A0B4KH51;Q9Y0S9;A0A0B4K774	A0A0B4KH51;Q9Y0S9;A0A0B4K774	8;8;8	8;8;8	8;8;8		Abi	;;	3	8	8	8	5	7	7	7	5	7	7	7	5	7	7	7	17.4	17.4	17.4	51.854	472	472;473;477	12					7	7			6	5			8	2	2	9	0	58.111	By MS/MS
A0A0B4K849;A0A0B4K7A5;Q02645	A0A0B4K849;A0A0B4K7A5;Q02645	26;26;25	1;1;0	1;1;0	Protein hu-li tai shao	hts	;;	3	26	1	1	24	25	26	25	1	1	1	1	1	1	1	1	64.8	1.3	1.3	79.063	716	716;739;1156	3.61	8	20										4	1				0	12.209	By MS/MS
A0A0B4KEV0;A1ZBN3;Q8IHH3;A0A0C4DHD5;D5AEJ9;Q7JMZ7;Q6NND8;A0A0B4K7I6;A0A0B4K7W3;A0A0B4K7B0;A0A0B4K852;A0A0B4K8A2;A0A0B4KF04;A0A0B4K8A1;A0A0B4K7H8;A0A0B4K7W7;A0A0B4K7I2;Q0E914	A0A0B4KEV0;A1ZBN3;Q8IHH3;A0A0C4DHD5;D5AEJ9;Q7JMZ7;Q6NND8;A0A0B4K7I6;A0A0B4K7W3;A0A0B4K7B0;A0A0B4K852;A0A0B4K8A2;A0A0B4KF04;A0A0B4K8A1;A0A0B4K7H8;A0A0B4K7W7;A0A0B4K7I2;Q0E914	10;10;10;10;10;10;10;10;10;10;10;10;10;10;10;10;10;9	10;10;10;10;10;10;10;10;10;10;10;10;10;10;10;10;10;9	10;10;10;10;10;10;10;10;10;10;10;10;10;10;10;10;10;9		sm	;;;;;;;;;;;;;;;;;	18	10	10	10	7	9	7	5	7	9	7	5	7	9	7	5	62.5	62.5	62.5	32.763	301	301;404;420;434;464;475;480;491;492;494;497;508;509;515;535;540;552;260	14.4									4	5	3	3	3	1	4	5	0	118.95	By MS/MS
A0A0B4KHS4;A0A0B4K7B3;B9EQW2;Q8IMM1;Q9VAU1;A0A0B4JD13	A0A0B4KHS4;A0A0B4K7B3;B9EQW2;Q8IMM1;Q9VAU1;A0A0B4JD13	5;5;5;5;5;4	5;5;5;5;5;4	5;5;5;5;5;4		CG9990-RA	;;;;;	6	5	5	5	4	3	4	1	4	3	4	1	4	3	4	1	10.3	10.3	10.3	84.324	764	764;766;775;777;808;763	15.3												8				4	0	24.283	By MS/MS
A0A0B4K7D8;Q7K161	A0A0B4K7D8;Q7K161	8;8	8;8	8;8			;	2	8	8	8	6	8	7	4	6	8	7	4	6	8	7	4	26.7	26.7	26.7	39.668	348	348;357	15.5									6		3	1	2		4	12	0	60.674	By MS/MS
Q9W1Y3;A0A0B4K7E3;Q0E8Y1;Q9W1Y2;A0A0B4K7M0	Q9W1Y3;A0A0B4K7E3;Q0E8Y1;Q9W1Y2;A0A0B4K7M0	5;5;5;4;4	5;5;5;4;4	5;5;5;4;4		PIP5K59B	;;;;	5	5	5	5	2	3	3	4	2	3	3	4	2	3	3	4	14	14	14	82.695	750	750;777;781;729;756	11.7					4					13	1				4		0	16.427	By MS/MS
A0A0B4K7F6;A0A0B4LFT7;P13002	A0A0B4K7F6;A0A0B4LFT7;P13002	5;4;4	5;4;4	5;4;4	Protein grainyhead	grh	;;	3	5	5	5	3	5	3	4	3	5	3	4	3	5	3	4	11.6	11.6	11.6	77.375	698	698;1063;1333	6.39		6	6		12					1			1	4	1		0	20.536	By MS/MS
A1ZB80;A0A0B4K7G1;A1ZB77;E1JGL5;A1ZB83;A0A0B4LGX1;A0A0B4K897	A1ZB80;A0A0B4K7G1;A1ZB77;E1JGL5;A1ZB83;A0A0B4LGX1;A0A0B4K897	8;8;7;7;7;7;7	8;8;7;7;7;7;7	1;1;1;1;1;1;1		CG5174-RA	;;;;;;	7	8	8	1	7	7	7	8	7	7	7	8	0	0	0	1	80.3	80.3	8.2	22.557	208	208;222;186;209;355;365;369	13.4	3			1					4	10			4	4		12	0	139.08	By MS/MS
A0A0B4K7G4;P13469	A0A0B4K7G4;P13469	17;17	17;17	17;17	DNA-binding protein modulo	mod	;	2	17	17	17	16	15	14	13	16	15	14	13	16	15	14	13	41.1	41.1	41.1	60.309	542	542;542	12.3				19	5				12	8	12	19	11	4	5	18	0	323.31	By MS/MS
A0A0B4K7G9	A0A0B4K7G9	16	16	2		Nurf-38		1	16	16	2	16	16	16	16	16	16	16	16	2	2	2	2	87.9	87.9	9.3	32.536	290	290	12.2	2	15	3	4			4	3	18	48	17	9	11	21	20	10	0	323.31	By MS/MS
A0A0B4K7H0;Q7KN74	A0A0B4K7H0;Q7KN74	14;14	14;14	14;14		l(2)k14710	;	2	14	14	14	12	11	12	11	12	11	12	11	12	11	12	11	24.9	24.9	24.9	94.532	851	851;861	13.5									12	5	16	8	6	1		7	0	100.61	By MS/MS
A0A0B4K7J2	A0A0B4K7J2	40	40	40		Nup358		1	40	40	40	34	31	34	27	34	31	34	27	34	31	34	27	23.3	23.3	23.3	298.93	2718	2718	13.2				9	10		1	4	11	20	15	19	17	9	27	16	0	323.31	By MS/MS
Q95U21;Q7JQ36;A0A0B4K7J3	Q95U21;Q7JQ36;A0A0B4K7J3	1;1;1	1;1;1	1;1;1	Receptor protein serine/threonine kinase	sax	;;	3	1	1	1	1	1	1	1	1	1	1	1	1	1	1	1	3.4	3.4	3.4	60.091	535	535;570;582	15													4				0.00023496	3.8821	By MS/MS
A0A0B4K837;A0A0B4K7K0;A0A0B4K7U9;Q24498	A0A0B4K837;A0A0B4K7K0;A0A0B4K7U9;Q24498	67;67;67;67	67;67;67;67	1;1;1;1	Ryanodine receptor 44F	RyR;Rya-r44F	;;;	4	67	67	1	56	47	46	45	56	47	46	45	1	1	1	0	20.6	20.6	0.3	579.95	5117	5117;5119;5123;5127	13.5				14	8				20	33	43	48	25	35	11	28	0	323.31	By MS/MS
A0A0B4K7K7;Q9V576	A0A0B4K7K7;Q9V576	4;4	4;4	4;4	Putative phosphatidate phosphatase	wun	;	2	4	4	4	4	4	4	4	4	4	4	4	4	4	4	4	19.2	19.2	19.2	41.276	364	364;379	15											9	4	4		8	2	0	50.223	By MS/MS
A1Z7V1;A8DY79;A0A0B4K7K9;A0A0B4KF38	A1Z7V1;A8DY79;A0A0B4K7K9;A0A0B4KF38	58;58;58;43	2;2;2;1	2;2;2;1		brp	;;;	4	58	2	2	41	40	47	50	2	2	2	2	2	2	2	2	49.8	2.8	2.8	201.68	1740	1740;1786;2238;1498	14.1										1	9				4		0	13.294	By MS/MS
A0A0B4K7L0;Q9W252	A0A0B4K7L0;Q9W252	6;6	6;6	6;6	DNA repair protein RAD50	rad50	;	2	6	6	6	5	6	4	4	5	6	4	4	5	6	4	4	5.8	5.8	5.8	152.13	1318	1318;1318	16.1											2		2	11	6	2	0	22.419	By MS/MS
A0A0B4K7L3;A0A0B4K6W0;B7YZD9;A1Z867;A0A0B4KEH7;A0A0B4KEJ6;Q86P80;A0A0B4K7W2;A1Z869;D3DMM3;A1Z870;A1Z866;Q7K1M7;A1Z872;Q966U7	A0A0B4K7L3;A0A0B4K6W0;B7YZD9;A1Z867;A0A0B4KEH7;A0A0B4KEJ6	44;43;42;42;42;38;18;18;18;17;17;17;16;7;6	44;43;42;42;42;38;18;18;18;17;17;17;16;7;6	1;0;0;0;0;0;0;0;0;0;0;0;0;0;0		CAP	;;;;;	15	44	44	1	37	36	34	35	37	36	34	35	0	0	0	1	29.4	29.4	0.3	282.56	2505	2505;2458;2365;2376;2409;1586;630;674;811;554;565;639;500;527;313	11.8	9	13		4	29	5	13	8	53	17	9	7	33	11	39	36	0	323.31	By MS/MS
A4V370;A0A0B4K7L4;A0A0B4KGL5;P49283	A4V370;A0A0B4K7L4;A0A0B4KGL5;P49283	2;2;2;2	2;2;2;2	2;2;2;2	Protein Malvolio	Mvl	;;;	4	2	2	2	2	2	2	1	2	2	2	1	2	2	2	1	4.2	4.2	4.2	65.466	596	596;607;639;596	15.5									2					3		3	0	5.8188	By MS/MS
Q9VBA3;A0A0B4K7L8;A8JRD7;A0A0B4KH77	Q9VBA3;A0A0B4K7L8;A8JRD7;A0A0B4KH77	13;13;13;13	13;13;13;13	13;13;13;13		sda	;;;	4	13	13	13	10	9	10	6	10	9	10	6	10	9	10	6	17.3	17.3	17.3	121.7	1071	1071;1083;1182;1194	15.3										6	4	6		10	9	6	0	74.928	By MS/MS
A0A0B4K7M1;Q9V5L3	A0A0B4K7M1;Q9V5L3	5;5	5;5	5;5	Probable cytochrome P450 49a1	Cyp49a1	;	2	5	5	5	3	4	5	3	3	4	5	3	3	4	5	3	13.4	13.4	13.4	65.901	589	589;589	13.7									3	3		3	4		2		0	38.184	By MS/MS
A0A0B4K7M8;A0A0B4K7X4	A0A0B4K7M8;A0A0B4K7X4	2;1	2;1	2;1			;	2	2	2	2	0	0	1	1	0	0	1	1	0	0	1	1	53.3	53.3	53.3	13.161	120	120;102	18																2	0.0099452	1.5742
A0A0B4K7M9;D3DN23	A0A0B4K7M9;D3DN23	13;10	1;0	1;0		l(2)tid;l(2)tid-RA	;	2	13	1	1	12	12	12	12	0	1	1	1	0	1	1	1	37	1.6	1.6	55.649	514	514;445	4				4													0.00023332	3.6947	By matching
A1Z8W9;A0A0B4K7N0;A1Z8W8	A1Z8W9;A0A0B4K7N0;A1Z8W8	3;3;3	3;3;3	3;3;3		garz	;;	3	3	3	3	2	1	0	2	2	1	0	2	2	1	0	2	3.8	3.8	3.8	194.87	1740	1740;1741;1983	7.2				3			1								1		0	23.723	By MS/MS
Q9VCH4;A0A0B4K7Q6	Q9VCH4;A0A0B4K7Q6	12;12	12;12	12;12		mbc	;	2	12	12	12	9	6	6	5	9	6	6	5	9	6	6	5	6.9	6.9	6.9	226.46	1970	1970;2008	14.5										5	5	4	7	3	4	1	0	19.726	By MS/MS
A0A0B4K7R1;Q9VCA9	A0A0B4K7R1;Q9VCA9	4;4	4;4	4;4	Signal peptidase complex subunit 3	Spase22-23	;	2	4	4	4	3	4	4	4	3	4	4	4	3	4	4	4	25.1	25.1	25.1	20.304	179	179;179	15.6									5			3	1			12	0	26.364	By MS/MS
A0A0B4K7R2;Q9VAI0	A0A0B4K7R2;Q9VAI0	9;9	9;9	1;1	Probable glucosamine 6-phosphate N-acetyltransferase	CG1969	;	2	9	9	1	8	8	7	9	8	8	7	9	1	1	1	1	69.3	69.3	7.6	25.418	225	225;219	14.8									4	11		9	3	5		15	0	212.85	By MS/MS
A0A0B4KHS1;A0A0B4K7R8;P10040	A0A0B4KHS1;A0A0B4K7R8;P10040	6;6;6	6;6;6	6;6;6	Protein crumbs	crb	;;	3	6	6	6	5	6	5	6	5	6	5	6	5	6	5	6	3.9	3.9	3.9	240.46	2203	2203;2253;2146	14									4	4	4		4		4	2	0	20.365	By MS/MS
A1ZAJ8;A0A0B4K7T3	A1ZAJ8;A0A0B4K7T3	5;5	5;5	5;5		CG5550-RA	;	2	5	5	5	5	4	4	3	5	4	4	3	5	4	4	3	27.2	27.2	27.2	27.764	246	246;250	13.8									3	13	6		3	6	6		0	64.696	By MS/MS
A1ZAN7;A0A0B4LFF8;A0A0B4K7T7;A1ZAN6	A1ZAN7;A0A0B4LFF8;A0A0B4K7T7;A1ZAN6	11;11;11;11	11;11;11;11	11;11;11;11		RhoGEF2	;;;	4	11	11	11	9	7	9	8	9	7	9	8	9	7	9	8	6.4	6.4	6.4	242.24	2205	2205;2456;2557;2559	11				1	14		9		3	3	1		9	3	4	7	0	66.613	By MS/MS
A0A0B4K7V5;P91622;A0A0B4KFG2;A8DY78	A0A0B4K7V5;P91622;A0A0B4KFG2;A8DY78	12;12;11;11	12;12;11;11	12;12;11;11	[Pyruvate dehydrogenase (acetyl-transferring)] kinase, mitochondrial	Pdk	;;;	4	12	12	12	12	12	12	12	12	12	12	12	12	12	12	12	45.8	45.8	45.8	46.626	413	413;413;415;422	13	2	3		6	4		14		58	28	1	6	26	14	12	46	0	323.31	By MS/MS
A0A0B4K7V8	A0A0B4K7V8	52	1	0		brp		1	52	1	0	36	34	41	46	0	0	1	1	0	0	0	0	44.9	0.9	0	197.38	1707	1707	13											2						0.00023697	4.0841	By matching
Q9W2J6;A0A0B4LG72;A0A0B4LG29;A0A0B4K7X5;A0A0B4LFW5;E1JGQ3	Q9W2J6;A0A0B4LG72;A0A0B4LG29;A0A0B4K7X5;A0A0B4LFW5;E1JGQ3	7;7;7;7;7;5	7;7;7;7;7;5	7;7;7;7;7;5		Glycogenin	;;;;;	6	7	7	7	7	5	6	4	7	5	6	4	7	5	6	4	43.2	43.2	43.2	37.775	333	333;334;356;545;699;287	14.6										10	2			13	5		0	163.91	By MS/MS
A0A0B4K7X6	A0A0B4K7X6	1	1	1				1	1	1	1	0	0	0	1	0	0	0	1	0	0	0	1	18	18	18	6.8212	61	61	11									1								0	7.4221
A0A0B4KFL2;A1Z9E0;A1Z9D9;A0A0B4K7Y4	A0A0B4KFL2;A1Z9E0;A1Z9D9;A0A0B4K7Y4	3;3;3;3	3;3;3;3	3;3;3;3		bbc	;;;	4	3	3	3	3	2	2	2	3	2	2	2	3	2	2	2	11	11	11	41.613	373	373;417;417;417	12.1									10	3					1	1	0	178.69	By MS/MS
A0A0B4K7Y7;Q9VAW5;A0A0B4K6K9	A0A0B4K7Y7;Q9VAW5;A0A0B4K6K9	19;19;16	19;19;16	19;19;16	La-related protein 1	larp	;;	3	19	19	19	15	13	15	18	15	13	15	18	15	13	15	18	21.4	21.4	21.4	178.14	1673	1673;1673;1409	10.4	3		4	33	6				4	7	3	11	11	5	7	15	0	323.31	By MS/MS
A0A0B4LF25;A0A0B4LFA9;A0A0B4K7Z0;A1Z9K8	A0A0B4LF25;A0A0B4LFA9;A0A0B4K7Z0;A1Z9K8	2;2;2;2	2;2;2;2	2;2;2;2		Prosap	;;;	4	2	2	2	2	1	2	1	2	1	2	1	2	1	2	1	2	2	2	176.56	1660	1660;1725;1806;1871	10							4					3					0	8.1855	By matching
A0A0B4K7Z3;Q86B72;A8JRF7;B7Z0R6;Q0KI03;A4V3J9;A0A0B4K6R9;Q8IML9;P49762	A0A0B4K7Z3;Q86B72;A8JRF7;B7Z0R6;Q0KI03;A4V3J9;A0A0B4K6R9;Q8IML9;P49762	4;4;2;2;2;2;2;2;2	4;4;2;2;2;2;2;2;2	2;2;0;0;0;0;0;0;0	Serine/threonine-protein kinase Doa	Doa	;;;;;;;;	9	4	4	2	4	3	3	4	4	3	3	4	2	2	2	2	6.4	6.4	2.7	110.97	975	975;1229;398;511;580;580;889;983;832	6.19		12				8				5					1	1	0	24.958	By MS/MS
A0A0B4K7Z5;Q7KLV9	A0A0B4K7Z5;Q7KLV9	13;13	13;13	13;13	26S proteasome non-ATPase regulatory subunit 11	Rpn6	;	2	13	13	13	12	11	11	9	12	11	11	9	12	11	11	9	43.8	43.8	43.8	47.263	422	422;422	15.8										4		8	10	14	23	4	0	100.54	By MS/MS
A0A0B4K812;Q7KNS3	A0A0B4K812;Q7KNS3	9;9	9;9	9;9	Lissencephaly-1 homolog	Lis-1	;	2	9	9	9	8	9	6	3	8	9	6	3	8	9	6	3	29	29	29	46.459	411	411;411	14.1									1	10	6	4		4	3	4	0	35.404	By MS/MS
A0A0B4K833;Q24214	A0A0B4K833;Q24214	4;4	1;1	1;1	Calcineurin subunit B type 2	CanB2	;	2	4	1	1	4	2	2	3	1	0	0	1	1	0	0	1	27.6	7.1	7.1	19.267	170	170;170	14												2					0.0017463	2.5419	By MS/MS
A0A0B4KFL0;A0A0B4K851;A0A126GUM4;Q4Z8K6	A0A0B4KFL0;A0A0B4K851;A0A126GUM4;Q4Z8K6	3;3;3;3	3;3;3;3	3;3;3;3	Ran-binding proteins 9/10 homolog	RanBPM	;;;	4	3	3	3	1	1	1	2	1	1	1	2	1	1	1	2	6.1	6.1	6.1	84.152	770	770;961;1127;962	7.86				4							3						0	9.1055	By MS/MS
A1Z945;A0A0B4K859	A1Z945;A0A0B4K859	4;4	4;4	4;4			;	2	4	4	4	3	3	4	3	3	3	4	3	3	3	4	3	2.9	2.9	2.9	210.31	1839	1839;1866	14.7							3					3	1		5	4	0	11.653	By MS/MS
A0A0B4K869	A0A0B4K869	172	1	1		shot		1	172	1	1	156	163	162	151	1	1	1	1	1	1	1	1	51.8	0.3	0.3	619.32	5434	5434	7.08			3	4						5							0.00024096	4.41	By MS/MS
A0A0B4K885;Q9GYV5	A0A0B4K885;Q9GYV5	1;1	1;1	1;1	NF-kappa-B essential modulator	key	;	2	1	1	1	0	1	0	1	0	1	0	1	0	1	0	1	3.3	3.3	3.3	44.133	389	389;387	16.5														1	1		0.00089626	2.8942
A0A0B4K891;Q7K581	A0A0B4K891;Q7K581	4;4	4;4	4;4			;	2	4	4	4	3	2	2	3	3	2	2	3	3	2	2	3	9.8	9.8	9.8	58.357	520	520;559	15.1									6			1	4			9	0	19.792	By MS/MS
Q9W218;A0A0B4K8A8	Q9W218;A0A0B4K8A8	1;1	1;1	1;1			;	2	1	1	1	1	0	0	1	1	0	0	1	1	0	0	1	11.6	11.6	11.6	13.109	121	121;134	15													2				0	64.314	By MS/MS
A0A0B4KED0;Q9W5N2	A0A0B4KED0;Q9W5N2	2;2	2;2	2;2	60S ribosomal protein L38	RpL38	;	2	2	2	2	1	2	1	1	1	2	1	1	1	2	1	1	35.7	35.7	35.7	8.1996	70	70;70	13.1										4	5	3	1				0.00089505	2.8902	By MS/MS
A0A0B4KEE4;A1Z6Q1	A0A0B4KEE4;A1Z6Q1	21;18	21;18	12;12		koi	;	2	21	21	12	18	16	18	13	18	16	18	13	10	8	11	6	41.8	41.8	20.2	109.72	965	965;881	13.4					6				9	17	35	6	5	14	4	11	0	323.31	By MS/MS
A0A0B4KEE7;Q6NND6	A0A0B4KEE7	22;7	1;0	1;0				2	22	1	1	18	17	16	14	1	1	1	1	1	1	1	1	22.5	0.5	0.5	161.6	1486	1486;492	6						6											0.00046147	3.4359	By MS/MS
A0A0B4KEF3;P07188	A0A0B4KEF3;P07188	5;5	5;5	5;5	Larval cuticle protein 3	Lcp3	;	2	5	5	5	5	5	5	5	5	5	5	5	5	5	5	5	79.5	79.5	79.5	11.857	112	112;112	12.4	4	8	2	22	19	10	12	3	18	17	14	24	29	65	42	18	0	229.48	By MS/MS
A0A0B4KEG2;P91660	A0A0B4KEG2;P91660	14;14	13;13	13;13	Probable multidrug resistance-associated protein lethal(2)03659	l(2)03659	;	2	14	13	13	8	6	10	8	7	5	9	7	7	5	9	7	13.5	12.7	12.7	153.17	1374	1374;1374	13				3					3	4	11	4	3	2		4	0	92.438	By MS/MS
A0A0B4KEH0;P29310	A0A0B4KEH0;P29310	8;8	8;8	8;8	14-3-3 protein zeta	14-3-3zeta	;	2	8	8	8	8	8	8	8	8	8	8	8	8	8	8	8	66.1	66.1	66.1	28.227	248	248;248	12.6				12					12	25	11	22	6	14	8	1	0	323.31	By MS/MS
B7YZR3;A0A0B4KF62;Q5PXF9;A0A0B4KEI9;A0A0B4KEP9;A0A0B4KEH2;A1Z856;B7YZR4;A0A0B4KFJ4	B7YZR3;A0A0B4KF62;Q5PXF9;A0A0B4KEI9;A0A0B4KEP9;A0A0B4KEH2;A1Z856;B7YZR4;A0A0B4KFJ4	5;5;5;5;5;5;5;4;4	5;5;5;5;5;5;5;4;4	5;5;5;5;5;5;5;4;4		KCNQ	;;;;;;;;	9	5	5	5	4	3	3	4	4	3	3	4	4	3	3	4	9.2	9.2	9.2	87.107	774	774;805;808;823;827;839;993;683;781	15.2												8	4	2		3	0	27.903	By MS/MS
A0A0B4KEH8;Q9W5H8;A0A0B4KEC2;Q5LJQ4	A0A0B4KEH8;Q9W5H8;A0A0B4KEC2	5;5;4;2	5;5;4;2	5;5;4;2			;;	4	5	5	5	3	3	3	4	3	3	3	4	3	3	3	4	12.7	12.7	12.7	43.107	371	371;378;376;282	15.4									2	1		3	1		9	1	0	13.562	By MS/MS
A0A0B4KEI5;Q9V9K7;A0A0B4KF41	A0A0B4KEI5;Q9V9K7	13;13;2	13;13;2	13;13;2	Serrate RNA effector molecule homolog	Ars2	;	3	13	13	13	10	6	7	3	10	6	7	3	10	6	7	3	18	18	18	106.29	935	935;943;208	8.73		2		9	2	6			3		3	2		3		3	0	54.378	By MS/MS
A0A0B4KEI6;P18289	A0A0B4KEI6;P18289	4;4	4;4	4;4	Transcription factor AP-1	Jra	;	2	4	4	4	4	3	3	4	4	3	3	4	4	3	3	4	15.3	15.3	15.3	39.869	372	372;289	6.18			1	11	16						5					1	0	15.523	By MS/MS
A0A0B4KEI8;Q7JQY8	A0A0B4KEI8;Q7JQY8	2;2	2;2	2;2			;	2	2	2	2	1	2	1	0	1	2	1	0	1	2	1	0	2.9	2.9	2.9	141.58	1270	1270;1309	10.5						1				3							0.0091799	1.6327	By MS/MS
A0A0B4KEJ7	A0A0B4KEJ7	17	17	1	Coronin	coro		1	17	17	1	16	15	17	16	16	15	17	16	1	1	1	1	53.8	53.8	3.2	58.066	535	535	12.6	3	10	9		4	11	8		16	8	32	18	16	27	34	17	0	323.31	By MS/MS
A0A0B4KEK1;Q0E9C2;A0A0B4KET9;A0A0B4KFP2	A0A0B4KEK1;Q0E9C2;A0A0B4KET9;A0A0B4KFP2	2;2;2;2	2;2;2;2	2;2;2;2	Enhancer of polycomb-like protein	E(Pc)	;;;	4	2	2	2	1	0	1	0	1	0	1	0	1	0	1	0	1.2	1.2	1.2	216.37	1974	1974;2023;2033;2097	2.67		2		1													0.0017331	2.4133	By MS/MS
A1Z6Z3;A0A0B4KEL0;A0A0B4KF99;A1Z6Z4;A0A0C4DHC8;A0A0B4KEE1;Q7JR61;A4UZ69;A0A0C4FEI5	A1Z6Z3;A0A0B4KEL0;A0A0B4KF99;A1Z6Z4;A0A0C4DHC8;A0A0B4KEE1;Q7JR61;A4UZ69;A0A0C4FEI5	23;23;23;22;22;21;21;20;20	23;23;23;22;22;21;21;20;20	23;23;23;22;22;21;21;20;20	Aldehyde dehydrogenase	Aldh-III	;;;;;;;;	9	23	23	23	19	21	20	22	19	21	20	22	19	21	20	22	75.7	75.7	75.7	55.735	497	497;498;501;563;564;497;498;563;563	12.6			8	16	12	1	4	7	50	55	32	25	33	19	29	30	0	323.31	By MS/MS
A0A0B4LF35;A1Z8F5;A0A0B4KEL2	A0A0B4LF35;A1Z8F5;A0A0B4KEL2	4;4;4	4;4;4	4;4;4			;;	3	4	4	4	2	3	2	1	2	3	2	1	2	3	2	1	33.1	33.1	33.1	16.433	145	145;275;281	12.5										8	4		1				0	13.43	By MS/MS
A1Z8Y0;A0A0B4KEL4	A1Z8Y0;A0A0B4KEL4	2;2	2;2	2;2			;	2	2	2	2	1	2	2	1	1	2	2	1	1	2	2	1	4.6	4.6	4.6	98.2	874	874;875	13.3										4			3				0	23.203	By MS/MS
A1Z8M2;A0A0B4KEM1;A8DYA3;A0A0B4KFE3	A1Z8M2;A0A0B4KEM1;A8DYA3;A0A0B4KFE3	3;3;3;2	3;3;3;2	3;3;3;2		tou	;;;	4	3	3	3	3	1	1	2	3	1	1	2	3	1	1	2	2	2	2	322.21	2999	2999;3094;3131;3058	6.8				7						1	1		1				0	5.8349	By MS/MS
E1JH51;A0A0B4KEM5;P25172	E1JH51;A0A0B4KEM5;P25172	3;3;3	3;3;3	3;3;3	Protein suppressor 2 of zeste	Su(z)2	;;	3	3	3	3	1	0	2	2	1	0	2	2	1	0	2	2	4.8	4.8	4.8	146.39	1368	1368;1396;1368	9.38							4	2				1			1		0.0017327	2.4119	By MS/MS
A0A0B4KEM6;P07189	A0A0B4KEM6;P07189	4;4	4;4	4;4	Larval cuticle protein 4	Lcp4	;	2	4	4	4	4	4	4	4	4	4	4	4	4	4	4	4	57.1	57.1	57.1	11.979	112	112;112	11.9	4	3	24	28	23	8		3	26	105	58	43	36	30	33	29	0	323.31	By MS/MS
A0A0B4KEN7;Q9V579	A0A0B4KEN7;Q9V579	3;3	3;3	3;3	Protein preli-like	prel	;	2	3	3	3	2	2	2	3	2	2	2	3	2	2	2	3	11	11	11	26.273	236	236;236	14.3											5			4			0.00023753	4.1113	By MS/MS
A1Z9G1;A0A0B4KEN8;A0A0B4KF19	A1Z9G1;A0A0B4KEN8;A0A0B4KF19	6;6;6	6;6;6	6;6;6		CG6191-RA	;;	3	6	6	6	5	5	5	5	5	5	5	5	5	5	5	5	10.3	10.3	10.3	79.325	717	717;728;746	12.8					1		3	2		4	2	4		9	1		0	67.358	By MS/MS
A1Z9L2;A1Z9L0;A0A0B4KFX4;Q8T076;A0A0B4KEP1;A0A0B4LFC1;A0A0B4KFM5;A0A0B4KF25	A1Z9L2;A1Z9L0;A0A0B4KFX4;Q8T076;A0A0B4KEP1;A0A0B4LFC1;A0A0B4KFM5;A0A0B4KF25	9;9;9;9;9;9;9;9	9;9;9;9;9;9;9;9	9;9;9;9;9;9;9;9		Rcd1	;;;;;;;	8	9	9	9	6	6	2	6	6	6	2	6	6	6	2	6	11.1	11.1	11.1	100.8	934	934;1001;1046;1066;1066;1108;1111;1131	11					5		3	5	1		1	6	1	4		2	0	18.948	By MS/MS
A0A0B4KEQ0;Q24318	A0A0B4KEQ0;Q24318	2;2	2;2	2;2	Transcription factor Dp	Dp	;	2	2	2	2	2	1	1	1	2	1	1	1	2	1	1	1	4.1	4.1	4.1	46.658	417	417;445	14											4					1	0.00045966	3.354	By MS/MS
Q5U156;A0A0B4KER0;Q95RL2	Q5U156;A0A0B4KER0;Q95RL2	24;24;15	24;24;15	24;24;15		row	;;	3	24	24	24	20	20	17	17	20	20	17	17	20	20	17	17	24.8	24.8	24.8	143.68	1281	1281;1301;602	12.5				10	15				11	2	16	32	18	6	2	16	0	323.31	By MS/MS
A0A0B4KET0;Q1LZ08	A0A0B4KET0;Q1LZ08	4;4	4;4	4;4	WD repeat-containing protein 48 homolog	CG9062	;	2	4	4	4	3	2	2	1	3	2	2	1	3	2	2	1	11.3	11.3	11.3	76.642	680	680;668	14.1											6		1		2		0.00024062	4.3834	By MS/MS
A0A0B4LG55;A0A0B4KFN8;A0A0B4KET4;F3YDC9;A0A0B4KFD6;Q9V5Z7	A0A0B4LG55;A0A0B4KFN8;A0A0B4KET4;F3YDC9;A0A0B4KFD6;Q9V5Z7	3;3;3;3;3;3	3;3;3;3;3;3	3;3;3;3;3;3	Aquaporin	Drip;Drip-RB	;;;;;	6	3	3	3	3	3	3	3	3	3	3	3	3	3	3	3	13.7	13.7	13.7	24.145	233	233;239;242;243;278;245	13.6							3	1			8	7			3	4	0	31.235	By MS/MS
B7YZJ1;E1JH90;A0A0B4KET5;E1JH91;A0A0B4KEY4;A1ZAU8;A0A0B4KFU3;A0A0B4KG58;A0A0B4KFA4;A0A0B4KEY6	B7YZJ1;E1JH90;A0A0B4KET5;E1JH91;A0A0B4KEY4;A1ZAU8;A0A0B4KFU3;A0A0B4KG58;A0A0B4KFA4;A0A0B4KEY6	5;5;5;5;5;5;4;4;4;3	5;5;5;5;5;5;4;4;4;3	1;1;1;1;1;1;0;0;0;0	Patronin	Patronin	;;;;;;;;;	10	5	5	1	5	4	4	4	5	4	4	4	1	1	1	1	3.8	3.8	1.1	187.48	1663	1663;1671;1674;1683;1689;1630;1504;1538;1680;1439	6.6				8	6		11		3		2						0	34.858	By MS/MS
Q9N693;E1JGL0;A0A0B4KEU2	Q9N693;E1JGL0;A0A0B4KEU2	2;2;2	2;2;2	2;2;2		sbb	;;	3	2	2	2	1	2	2	1	1	2	2	1	1	2	2	1	1.1	1.1	1.1	230.01	2302	2302;2312;2330	13.2					2				6				5	2		3	0.00089087	2.825	By MS/MS
A1ZBK3;A0A0B4KEU8;E1JGM3	A1ZBK3;A0A0B4KEU8;E1JGM3	2;2;1	2;2;1	2;2;1			;;	3	2	2	2	2	2	1	1	2	2	1	1	2	2	1	1	5.1	5.1	5.1	97.499	862	862;868;819	15.2												3	1		2		0	18.512	By MS/MS
Q0E901;A0A0B4KFE6;A0A0B4KEW2	Q0E901;A0A0B4KFE6;A0A0B4KEW2	2;2;2	2;2;2	2;2;2			;;	3	2	2	2	2	1	0	1	2	1	0	1	2	1	0	1	2	2	2	107.14	980	980;1009;1037	15										2						2	0.0021473	2.2857	By MS/MS
A0A0B4KEW6;Q7KLE5;A0A0B4KFR7	A0A0B4KEW6;Q7KLE5;A0A0B4KFR7	13;13;11	13;13;11	13;13;11		Amph	;;	3	13	13	13	12	13	11	10	12	13	11	10	12	13	11	10	44.4	44.4	44.4	55.161	502	502;602;373	11	1		7	7	16	18	5	1	4	4		13	17	14	15	7	0	320.45	By MS/MS
A0A0B4KEX0;A1ZAB5	A0A0B4KEX0;A1ZAB5	3;3	3;3	3;3	Protein clueless	clu	;	2	3	3	3	3	2	3	2	3	2	3	2	3	2	3	2	2.6	2.6	2.6	144.74	1289	1289;1448	15.8												4		3		3	0	7.8047	By MS/MS
A0A0B4KEX9;A1ZAQ3;B7YZI8	A0A0B4KEX9;A1ZAQ3;B7YZI8	7;7;4	7;7;4	7;7;4			;;	3	7	7	7	4	3	4	5	4	3	4	5	4	3	4	5	15.7	15.7	15.7	69.503	592	592;682;443	11.2					4	6					4	3	4		2	2	0	32.162	By MS/MS
A0A0B4KEY5;P82147	A0A0B4KEY5;P82147	7;7	7;7	7;7	Protein lethal(2)essential for life	l(2)efl	;	2	7	7	7	7	7	7	6	7	7	7	6	7	7	7	6	72.2	72.2	72.2	21.309	187	187;187	7.82	1	2		110	21	4	4		6	17	10		20	3	6	14	0	323.31	By MS/MS
A0A0B4KEY9;A0A0B4KFU0;Q9I7F7	A0A0B4KEY9;A0A0B4KFU0;Q9I7F7	2;2;2	2;2;2	2;2;2	Tyrosine-protein kinase PR2	Ack-like;PR2	;;	3	2	2	2	1	1	1	2	1	1	1	2	1	1	1	2	1.6	1.6	1.6	162.54	1475	1475;1495;1337	5.89					8						1						0	11.074	By MS/MS
A0A0B4KF05;Q9V359	A0A0B4KF05;Q9V359	1;1	1;1	1;1	Vacuolar protein sorting-associated protein 28 homolog	Vps28	;	2	1	1	1	1	1	1	1	1	1	1	1	1	1	1	1	9	9	9	24.512	210	210;210	18																8	0.00046328	3.5257	By MS/MS
Q0E993;A0A0B4KF06	Q0E993;A0A0B4KF06	15;15	15;15	15;15		Aats-val	;	2	15	15	15	13	11	12	8	13	11	12	8	13	11	12	8	20.4	20.4	20.4	118.25	1049	1049;1055	15.3									8	2		4	11	21	8	8	0	121.24	By MS/MS
D0Z748;A0A0B4KF24;A0A0B4KFX8;Q9W294	D0Z748;A0A0B4KF24;A0A0B4KFX8;Q9W294	1;1;1;1	1;1;1;1	1;1;1;1		CG11073-RA	;;;	4	1	1	1	1	1	0	1	1	1	0	1	1	1	0	1	2.9	2.9	2.9	47.388	454	454;808;896;1056	18																3	0.00046275	3.5105	By MS/MS
A1Z6F6;Q7JQF6;B7YZT1;A1Z6F4;A0A0B4KF30	A1Z6F6;Q7JQF6;B7YZT1;A1Z6F4;A0A0B4KF30	1;1;1;1;1	1;1;1;1;1	1;1;1;1;1		laccase2	;;;;	5	1	1	1	1	1	1	1	1	1	1	1	1	1	1	1	1.5	1.5	1.5	82.68	749	749;784;784;784;784	12										4							0.00068012	3.064	By MS/MS
A0A0B4KF31;Q9W1X9	A0A0B4KF31;Q9W1X9	6;6	6;6	6;6	OCIA domain-containing protein 1	asrij	;	2	6	6	6	5	6	5	5	5	6	5	5	5	6	5	5	48.1	48.1	48.1	28.692	258	258;257	16.1					2				2		3	2	6	10	28	16	0	203.09	By MS/MS
A0A0B4KF46;Q8T0L3	A0A0B4KF46;Q8T0L3	23;23	23;23	23;23		Uba1	;	2	23	23	23	19	21	20	19	19	21	20	19	19	21	20	19	36.3	36.3	36.3	111.77	1008	1008;1191	14.3									13	19	8	8	19	20	8	8	0	323.31	By MS/MS
A0A0B4KF96;A1Z897	A0A0B4KF96;A1Z897	4;4	4;4	4;4	Succinate dehydrogenase assembly factor 2, mitochondrial;Succinate dehydrogenase assembly factor 2-B, mitochondrial	CG12895	;	2	4	4	4	3	4	3	4	3	4	3	4	3	4	3	4	48.1	48.1	48.1	18.38	156	156;156	14.2									12		1			3	8	3	0	48.542	By MS/MS
Q0E9C6;A0A0B4KFA3;A8DY97;A8DY98;Q8T0M2	Q0E9C6;A0A0B4KFA3;A8DY97;A8DY98;Q8T0M2	9;9;9;8;8	9;9;9;8;8	9;9;9;8;8		CG30015-RB;CG7701	;;;;	5	9	9	9	8	6	6	7	8	6	6	7	8	6	6	7	10.7	10.7	10.7	157.56	1462	1462;1475;1510;1170;1263	8.67		8		3	4		10	6		3			1	5	6		0	19.649	By MS/MS
A0A0B4KFA6	A0A0B4KFA6	23	1	1		CD98hc		1	23	1	1	22	21	20	22	0	0	1	1	0	0	1	1	58	4.6	4.6	62.961	567	567	13											3						0	5.4452	By matching
B7Z0V2;A0A0B4KFG1;A0A0B4KFB0;Q9VHX5;A0A0B4KGF1;A0A0B4K6B9;D6W4L3	B7Z0V2;A0A0B4KFG1;A0A0B4KFB0;Q9VHX5;A0A0B4KGF1;A0A0B4K6B9;D6W4L3	7;7;7;6;6;6;4	7;7;7;6;6;6;4	7;7;7;6;6;6;4		CG2698-RA	;;;;;;	7	7	7	7	5	3	2	7	5	3	2	7	5	3	2	7	12.9	12.9	12.9	90.554	806	806;813;865;817;821;869;595	14.4									1		8	2		5	3		0	28.508	By MS/MS
A1Z726;A0A0B4KFB3	A1Z726;A0A0B4KFB3	2;2	2;2	2;2			;	2	2	2	2	1	1	2	0	1	1	2	0	1	1	2	0	7.6	7.6	7.6	36.513	327	327;331	9			2								3						0.0070248	1.7723	By matching
Q7K3G2;A0A0B4KFB5	Q7K3G2;A0A0B4KFB5	1;1	1;1	1;1			;	2	1	1	1	1	1	1	1	1	1	1	1	1	1	1	1	1.7	1.7	1.7	61.698	543	543;585	5.25					6	2											1	-2	By MS/MS
A0A0B4KFB8;A0A0B4LGR1;Q9VI14;Q6NN86	A0A0B4KFB8;A0A0B4LGR1;Q9VI14;Q6NN86	6;5;5;4	6;5;5;4	6;5;5;4		CG15187	;;;	4	6	6	6	4	4	3	4	4	4	3	4	4	4	3	4	7.9	7.9	7.9	129.75	1123	1123;761;763;669	15.9												8	4			9	0	18.55	By MS/MS
A0A0B4KFC9;A1ZBK4	A0A0B4KFC9;A1ZBK4	7;6	7;6	7;6		CG10073-RA	;	2	7	7	7	5	5	5	6	5	5	5	6	5	5	5	6	12.6	12.6	12.6	98.661	881	881;873	13.8										12	4			2	5	1	0	23.115	By MS/MS
A1Z7C4;A0A0B4KFD1	A1Z7C4;A0A0B4KFD1	6;6	6;6	6;6		LRP1	;	2	6	6	6	4	4	1	2	4	4	1	2	4	4	1	2	1.6	1.6	1.6	528.32	4730	4730;4752	14.4										4	1	2		1	1	2	0	26.44	By MS/MS
B7Z0U7;A0A0B4KFE2;E1JJ78;A0A0B4KF90;A0A0B4KGC6	B7Z0U7;A0A0B4KFE2;E1JJ78;A0A0B4KF90;A0A0B4KGC6	15;15;15;14;14	15;15;15;14;14	1;1;1;1;1		lap	;;;;	5	15	15	1	12	12	12	14	12	12	12	14	1	1	1	1	29.4	29.4	2.8	80.897	758	758;776;788;678;704	13.6			2						15	7	11	8	7	4	5	9	0	160.51	By MS/MS
A0A0B4KFE4;A1Z7H3;A1Z7H2	A0A0B4KFE4;A1Z7H3;A1Z7H2	33;31;30	33;31;30	3;1;0		Acsl	;;	3	33	33	3	32	32	32	32	32	32	32	32	3	3	3	3	58.1	58.1	4.1	81.814	728	728;707;717	13.2	1	6		20	4	6	3	1	101	51	26	13	23	29	40	73	0	323.31	By MS/MS
A0A0B4KFE5;Q04448	A0A0B4KFE5;Q04448	14;14	14;14	14;14	Bifunctional methylenetetrahydrofolate dehydrogenase/cyclohydrolase, mitochondrial;NAD-dependent methylenetetrahydrofolate dehydrogenase;Methenyltetrahydrofolate cyclohydrolase	Nmdmc	;	2	14	14	14	11	12	12	12	11	12	12	12	11	12	12	12	81.5	81.5	81.5	32.814	303	303;309	14.4					3				11	11	15	10	4		3	30	0	237.87	By MS/MS
A0A0B4KFE9;A1Z8P9	A0A0B4KFE9;A1Z8P9	29;29	29;29	29;29	Nucleoprotein TPR	Mtor	;	2	29	29	29	25	16	17	14	25	16	17	14	25	16	17	14	18.2	18.2	18.2	262.35	2346	2346;2346	14.7									2	11	9	14	12	17	12	3	0	152.84	By MS/MS
A0A0B4KFF0;P25822;A0A0B4KFX7;A0A0B4K612	A0A0B4KFF0;P25822;A0A0B4KFX7;A0A0B4K612	3;3;2;2	3;3;2;2	3;3;2;2	Maternal protein pumilio	pum	;;;	4	3	3	3	2	1	0	1	2	1	0	1	2	1	0	1	2	2	2	157.53	1533	1533;1533;921;925	6.5	2								1		1						0.00089166	2.838	By MS/MS
Q7K304;A0A0B4KFF6;A8DY77	Q7K304;A0A0B4KFF6;A8DY77	3;3;3	3;3;3	3;3;3		Drep2;Drep-2	;;	3	3	3	3	1	2	2	2	1	2	2	2	1	2	2	2	7.9	7.9	7.9	51.852	482	482;497;549	8.69				1	8				1	4						2	0	34.935	By MS/MS
A0A0B4KGE6;A0A0B4KFH4;P26270	A0A0B4KGE6;A0A0B4KFH4;P26270	10;10;10	10;10;10	10;10;10	26S proteasome non-ATPase regulatory subunit 7	Rpn8	;;	3	10	10	10	7	7	8	9	7	7	8	9	7	7	8	9	45.6	45.6	45.6	38.089	338	338;358;338	14									6	13	3	3	5	8	9		0	81.525	By MS/MS
A0A0B4KFH5;Q8MKL1	A0A0B4KFH5;Q8MKL1	2;2	2;2	2;2	UPF0598 protein CG30010	CG30010	;	2	2	2	2	2	2	2	2	2	2	2	2	2	2	2	2	35.3	35.3	35.3	19.664	167	167;167	14.2										4	2			6			0	49.842	By MS/MS
A0A0B4KFJ7;Q9VHH9	A0A0B4KFJ7;Q9VHH9	1;1	1;1	1;1	JmjC domain-containing histone demethylation protein 1	Kdm2	;	2	1	1	1	1	1	1	1	1	1	1	1	1	1	1	1	0.9	0.9	0.9	146.18	1345	1345;1345	4				8													0	12.213	By MS/MS
A0A0B4KFM8;P04357	A0A0B4KFM8;P04357	1;1	1;1	1;1	Metallothionein-1	MtnA	;	2	1	1	1	1	1	1	1	1	1	1	1	1	1	1	1	25	25	25	3.8534	40	40;40	15									3							4	0.00023663	4.0653	By MS/MS
A0A0B4KFP1;Q0KI92;Q9VH17;A0A0B4KFK4	A0A0B4KFP1;Q0KI92;Q9VH17;A0A0B4KFK4	8;8;7;7	8;8;7;7	8;8;7;7			;;;	4	8	8	8	8	7	6	6	8	7	6	6	8	7	6	6	26.6	26.6	26.6	44.577	403	403;408;436;441	12.9				1	1				8	9	11	5	13	2			0	60.083	By MS/MS
Q9VH03;A0A0B4KFP5	Q9VH03;A0A0B4KFP5	15;15	15;15	2;2			;	2	15	15	2	14	13	12	12	14	13	12	12	2	1	1	1	7.9	7.9	1.1	274.93	2537	2537;2556	6.73		6	10	23	27	21	2			1	8		10		5		0	98.865	By MS/MS
A0A0B4KFQ8;A0A0B4KGP7;Q04164	A0A0B4KFQ8;A0A0B4KGP7;Q04164	14;14;14	14;14;14	14;14;14	Putative epidermal cell surface receptor	sas	;;	3	14	14	14	14	14	14	14	14	14	14	14	14	14	14	14	14.2	14.2	14.2	147.28	1348	1348;1693;1693	14.1		1		4	3	2			3	5	28	11	10	13	9	22	0	323.31	By MS/MS
A0A0B4KFR1;Q9VGR7	A0A0B4KFR1;Q9VGR7	5;5	5;5	5;5	J domain-containing protein CG6693	CG6693	;	2	5	5	5	3	2	3	2	3	2	3	2	3	2	3	2	19.1	19.1	19.1	34.889	299	299;299	14.7										3			4	1	1	1	0	11.839	By MS/MS
A4UZI0;A0A0B4KG24;A0A0B4LGK5;A1ZA18;A0A0B4KFR5	A4UZI0;A0A0B4KG24;A0A0B4LGK5;A1ZA18;A0A0B4KFR5	2;2;2;2;2	2;2;2;2;2	2;2;2;2;2	Kinesin-like protein	Khc-73	;;;;	5	2	2	2	2	2	1	1	2	2	1	1	2	2	1	1	1.6	1.6	1.6	212.39	1899	1899;1908;1913;1921;1957	13.5											3	3					0.00023563	3.9235	By MS/MS
A0A0B4KFR8;G3JX32;A1ZA47;G3JX29;G3JX30;G3JX27;G3JX28;A0A0B4KER6;A0A0B4KEW3;A0A0B4LGL0;A0A126GUN6;C1C3E7;G3JX31;G3JX33;G3JX25	A0A0B4KFR8;G3JX32;A1ZA47;G3JX29;G3JX30;G3JX27;G3JX28;A0A0B4KER6;A0A0B4KEW3;A0A0B4LGL0;A0A126GUN6;C1C3E7;G3JX31	22;22;22;21;21;21;21;21;21;21;21;13;13;9;8	22;22;22;21;21;21;21;21;21;21;21;13;13;9;8	22;22;22;21;21;21;21;21;21;21;21;13;13;9;8	PDZ and LIM domain protein Zasp	Zasp52	;;;;;;;;;;;;	15	22	22	22	22	21	21	20	22	21	21	20	22	21	21	20	33.6	33.6	33.6	96.268	897	897;955;2194;651;716;722;787;1267;1318;2084;2142;449;515;1758;233	12.7	4	8		3	14	6	6	4	26	21	15	4	22	46	16	25	0	323.31	By MS/MS
Q8MSQ3;A0A0B4KFS1;Q9VG15	Q8MSQ3;A0A0B4KFS1;Q9VG15	8;8;8	8;8;8	8;8;8		CG7381-RA	;;	3	8	8	8	7	7	7	7	7	7	7	7	7	7	7	7	18.9	18.9	18.9	69.064	625	625;711;712	15.5												6	11	15	4		0	106.12	By MS/MS
A0A0B4KFT0;Q94514	A0A0B4KFT0;Q94514	8;8	8;8	8;8	Cytochrome c oxidase subunit 5A, mitochondrial	CoVa	;	2	8	8	8	6	7	7	8	6	7	7	8	6	7	7	8	67.1	67.1	67.1	16.622	149	149;149	14.8			2	11	2	4	4		31	19	29	67	92	108	60	63	0	318.79	By MS/MS
A0A0B4KFT3;D3DMK5;A8DYG9;P05130	A0A0B4KFT3;D3DMK5;A8DYG9;P05130	4;3;3;3	4;3;3;3	2;2;2;2	Protein kinase C;Protein kinase C, brain isozyme	Pkc53E;Pkc53E-RC	;;;	4	4	4	2	2	2	2	1	2	2	2	1	1	1	1	0	7.3	7.3	4.9	76.733	670	670;525;678;679	7.2	2	4											3		1		0	13.522	By MS/MS
A0A0B4KFX5;A0A0B4KGG9;A4V2S3;A0A0B4KHB2;A0A0B4KFT4;A0A0B4KGZ7;O46036	A0A0B4KFX5;A0A0B4KGG9;A4V2S3;A0A0B4KHB2;A0A0B4KFT4;A0A0B4KGZ7;O46036	2;2;2;2;2;2;2	2;2;2;2;2;2;2	2;2;2;2;2;2;2	C-terminal-binding protein	CtBP	;;;;;;	7	2	2	2	1	1	2	2	1	1	2	2	1	1	2	2	12.9	12.9	12.9	41.344	379	379;383;386;473;476;481;476	14.7										2				4			0	64.482	By MS/MS
A0A126GUN5;A0A0B4KFU8;Q6AWG9	A0A126GUN5;A0A0B4KFU8;Q6AWG9	6;6;5	6;6;5	6;6;5	Uncharacterized protein CG5098	CG5098	;;	3	6	6	6	5	4	2	3	5	4	2	3	5	4	2	3	8.5	8.5	8.5	143.43	1324	1324;1339;1238	6				11	10					2			1		1		0	27.21	By MS/MS
Q6NR39;A0A0B4KFV9;A1ZBJ6;Q6NN22;A0A0B4LFV4	Q6NR39;A0A0B4KFV9;A1ZBJ6;Q6NN22;A0A0B4LFV4	3;3;3;2;2	3;3;3;2;2	3;3;3;2;2		Rgk1;Rgk2	;;;;	5	3	3	3	2	2	1	3	2	2	1	3	2	2	1	3	4	4	4	55.457	498	498;514;1379;740;742	5.85					10		2			1							0.0002368	4.0688	By MS/MS
A0A0B4KFX0	A0A0B4KFX0	5	5	5				1	5	5	5	4	5	4	4	4	5	4	4	4	5	4	4	75.4	75.4	75.4	7.5977	65	65	16.8										2				5	8	9	0	25.118	By MS/MS
Q9W1Y0;A0A0B4KFY4;F3YDF1	Q9W1Y0;A0A0B4KFY4;F3YDF1	22;22;22	22;22;22	22;22;22		CG3499-RC	;;	3	22	22	22	21	20	22	19	21	20	22	19	21	20	22	19	42.3	42.3	42.3	80.65	736	736;739;740	12.6		3	9	8	5		3		36	55	30	10	14	33	12	21	0	323.31	By MS/MS
A0A0B4KFY9;Q03427	A0A0B4KFY9;Q03427	20;20	19;19	19;19	Lamin-C	LamC	;	2	20	19	19	20	19	19	19	19	18	18	18	19	18	18	18	51.2	49.4	49.4	72.101	640	640;621	13.9				9		5			11	63	68	60	66	51	12	32	0	323.31	By MS/MS
A0A0B4KFZ0;P81928	A0A0B4KFZ0;P81928	8;8	8;8	8;8	RPII140-upstream gene protein	140up	;	2	8	8	8	7	8	8	8	7	8	8	8	7	8	8	8	31	31	31	29.182	261	261;261	12.3				11		6			2	13	6	29	6			12	0	323.31	By MS/MS
Q9VHC4;A0A0B4KFZ2;Q6AWD5	Q9VHC4;A0A0B4KFZ2;Q6AWD5	10;10;10	10;10;10	10;10;10			;;	3	10	10	10	9	8	8	7	9	8	8	7	9	8	8	7	13.1	13.1	13.1	121.02	1133	1133;1161;1220	14									10	2	5	1	4	11		3	0	51.302	By MS/MS
O76137;A0A0B4KFZ4	O76137;A0A0B4KFZ4	1;1	1;1	1;1	Tetraspanin	TM4SF	;	2	1	1	1	1	1	1	1	1	1	1	1	1	1	1	1	4.2	4.2	4.2	32.22	286	286;292	15.4											1			4			0	5.0382	By MS/MS
A0A0B4KFZ9;P84040	A0A0B4KFZ9;P84040	5;5	5;5	5;5	Histone H4	His4r;His4	;	2	5	5	5	5	5	5	5	5	5	5	5	5	5	5	5	65	65	65	11.381	103	103;103	14					11	1	2		59	50	37	29	76	42	32	47	0	159.33	By MS/MS
A0A0B4KG16;Q9VF36	A0A0B4KG16;Q9VF36	3;3	3;3	3;3	Acylphosphatase-2	Acyp2	;	2	3	3	3	2	1	2	3	2	1	2	3	2	1	2	3	32.4	32.4	32.4	11.765	102	102;102	16.8										1					4	3	0	14.235	By MS/MS
A0A0B4KG41;Q9VES1	A0A0B4KG41;Q9VES1	2;2	2;2	2;2	ARL-6-interacting protein 1 homolog	CG10326	;	2	2	2	2	1	1	2	2	1	1	2	2	1	1	2	2	10.2	10.2	10.2	22.233	197	197;197	9.27				3	5							3	4				0	6.2234	By MS/MS
A0A0B4KG43;Q9VN82;A0A0B4KFK9;Q8IPP4;A0A0B4KGI6;Q8IPP3;A0A0B4KF82	A0A0B4KG43;Q9VN82;A0A0B4KFK9;Q8IPP4;A0A0B4KGI6;Q8IPP3;A0A0B4KF82	6;6;5;5;5;3;3	6;6;5;5;5;3;3	6;6;5;5;5;3;3		cno	;;;;;;	7	6	6	6	2	3	4	3	2	3	4	3	2	3	4	3	5.8	5.8	5.8	218.11	1968	1968;2051;1721;1882;1951;1817;1818	12.9				3					1		1	3		1	3	2	0	9.9221	By MS/MS
A0A0B4KG52;Q9VFJ3	A0A0B4KG52;Q9VFJ3	8;8	8;8	8;8	Serine protease HTRA2, mitochondrial;Serine protease HTRA2, mitochondrial, long;Serine protease HTRA2, mitochondrial, short	HtrA2	;	2	8	8	8	8	7	7	8	8	7	7	8	8	7	7	8	28.4	28.4	28.4	45.999	422	422;422	13.1								4	14	12	8		8		4	7	0	135.32	By MS/MS
A0A0B4LFH0;A0A0B4KG54;Q9V813	A0A0B4LFH0;A0A0B4KG54;Q9V813	4;4;4	4;4;4	4;4;4	S-methyl-5-thioadenosine phosphorylase	Mtap	;;	3	4	4	4	4	4	4	4	4	4	4	4	4	4	4	4	13.5	13.5	13.5	32.017	289	289;360;289	17									1				4			14	0	15.744	By MS/MS
A0A0B4KG56;A0A0B4KGJ5;Q9NIV1	A0A0B4KG56;A0A0B4KGJ5;Q9NIV1	3;3;3	3;3;3	3;3;3	Eukaryotic translation initiation factor 2-alpha kinase	PEK	;;	3	3	3	3	3	2	3	2	3	2	3	2	3	2	3	2	4.5	4.5	4.5	124.1	1099	1099;1110;1162	16.6														7	4	2	0	11.299	By MS/MS
Q24468;A0A0B4KG59	Q24468;A0A0B4KG59	7;7	7;7	7;7	Serine/threonine-protein kinase receptor	put	;	2	7	7	7	7	6	3	6	7	6	3	6	7	6	3	6	13.8	13.8	13.8	58.648	516	516;520	13.8							4	3	1		6	2		4	4	7	0	21.396	By MS/MS
Q9VF92;A0A0B4KG69	Q9VF92;A0A0B4KG69	2;2	2;2	2;2		ear	;	2	2	2	2	1	2	2	1	1	2	2	1	1	2	2	1	3.4	3.4	3.4	100.23	931	931;945	5.7				6		3							1				0	11.637	By MS/MS
Q9VNF7;Q9VNF6;A0A0B4KG70;B7Z0T5	Q9VNF7;Q9VNF6;A0A0B4KG70;B7Z0T5	6;6;6;5	6;6;6;5	6;6;6;5		MTA1-like	;;;	4	6	6	6	4	3	3	5	4	3	3	5	4	3	3	5	12.8	12.8	12.8	92.773	844	844;880;922;853	9.48				2	8		3					6		3	1		0	37.499	By MS/MS
A0A0B4KG76;Q9VNG9;Q8IPP5;A0A0B4KGK7;E1JJ52	A0A0B4KG76;Q9VNG9;Q8IPP5;A0A0B4KGK7;E1JJ52	1;1;1;1;1	1;1;1;1;1	1;1;1;1;1		plx	;;;;	5	1	1	1	0	0	0	1	0	0	0	1	0	0	0	1	1	1	1	151.87	1352	1352;1379;1406;1518;1572	8								1									1	-2
A0A0B4KG81;A1ZBE8	A0A0B4KG81;A1ZBE8	11;11	11;11	11;11	Protein dopey-1 homolog	CG15099	;	2	11	11	11	10	6	6	4	10	6	6	4	10	6	6	4	5.6	5.6	5.6	300.17	2683	2683;2599	9.05				6	14		5						7		7		0	39.862	By MS/MS
A0A0B4KG85	A0A0B4KG85	3	1	1		Jupiter		1	3	1	1	1	3	2	2	0	1	0	0	0	1	0	0	56.2	23.8	23.8	11.222	105	105	16														1			0.0033898	2.1152	By matching
A0A0B4KG94;Q9VGJ6	A0A0B4KG94;Q9VGJ6	2;2	2;2	2;2			;	2	2	2	2	2	1	2	2	2	1	2	2	2	1	2	2	11.6	11.6	11.6	47.937	415	415;449	16.1													3		4		0	8.5685	By MS/MS
A0A0B4KG97;E1JIP5;Q8IN81	A0A0B4KG97;E1JIP5;Q8IN81	2;2;2	2;2;2	2;2;2	Sex determination protein fruitless	fru	;;	3	2	2	2	1	1	0	1	1	1	0	1	1	1	0	1	3.5	3.5	3.5	97.628	882	882;960;955	12.7									2					1			0	4.6844	By MS/MS
E1JIQ4;A0A0B4KGC9;A0A0B4KGH7;A0A0B4KHF1;Q8IN65;Q9VDT8	E1JIQ4;A0A0B4KGC9;A0A0B4KGH7;A0A0B4KHF1;Q8IN65;Q9VDT8	12;12;11;11;10;9	12;12;11;11;10;9	12;12;11;11;10;9			;;;;;	6	12	12	12	9	9	9	10	9	9	9	10	9	9	9	10	35.9	35.9	35.9	54.525	476	476;505;494;524;479;497	14.4			5	1					5	2	3	2	4	5	22	7	0	138.05	By MS/MS
Q8MLR4;O61602;Q9W1M6;A0A0B4KGD0	Q8MLR4;O61602;Q9W1M6;A0A0B4KGD0	2;2;2;2	2;2;2;2	2;2;2;2		apt	;;;	4	2	2	2	1	1	1	2	1	1	1	2	1	1	1	2	5.5	5.5	5.5	52.948	469	469;483;489;499	15.4											1			4			0	8.7446	By matching
A0A0B4KHB1;Q7KSE8;A0A0B4KGD1;E1JIN6;Q8IN94	A0A0B4KHB1;Q7KSE8;A0A0B4KGD1;E1JIN6;Q8IN94	6;6;6;6;6	6;6;6;6;6	6;6;6;6;6	Trithorax group protein osa	osa	;;;;	5	6	6	6	5	5	3	2	5	5	3	2	5	5	3	2	4.4	4.4	4.4	268.84	2555	2555;2556;2559;2716;2716	15.2					1						3	1			10		0	63.997	By MS/MS
A0A0B4KGD5;Q86B91	A0A0B4KGD5;Q86B91	1;1	1;1	1;1	Protein tincar	tinc	;	2	1	1	1	0	0	1	1	0	0	1	1	0	0	1	1	0.5	0.5	0.5	163.38	1513	1513;1513	6						3											1	-2
A0A0B4KHS6;A0A0B4KH10;A0A0B4KHS7;A0A0B4KGE1;Q24151	A0A0B4KHS6;A0A0B4KH10;A0A0B4KHS7;A0A0B4KGE1;Q24151	1;1;1;1;1	1;1;1;1;1	1;1;1;1;1	Signal transducer and activator of transcription;Signal transducer and transcription activator	Stat92E	;;;;	5	1	1	1	1	1	0	0	1	1	0	0	1	1	0	0	2.7	2.7	2.7	71.975	635	635;679;761;818;761	14												2					0.0013251	2.6943	By MS/MS
A8WHL4;Q9VDK5;A0A0B4KGE5;A0A0B4KH12;A0A0B4KHG7;A0A0B4KHT0	A8WHL4;Q9VDK5;A0A0B4KGE5;A0A0B4KH12;A0A0B4KHG7;A0A0B4KHT0	5;5;5;4;4;4	5;5;5;4;4;4	5;5;5;4;4;4		bon	;;;;;	6	5	5	5	4	4	3	3	4	4	3	3	4	4	3	3	6.5	6.5	6.5	121.14	1125	1125;1133;1207;1119;1122;1125	7.43					11	4		3			4			1			0	13.682	By MS/MS
Q0KIE6;A0A0B4KGF7;Q9VMY5	Q0KIE6;A0A0B4KGF7;Q9VMY5	8;8;8	8;8;8	8;8;8		beta-Man	;;	3	8	8	8	5	4	5	4	5	4	5	4	5	4	5	4	19.7	19.7	19.7	89.054	778	778;906;908	15.8									1		7					11	0	62.476	By MS/MS
A4V364;A8JR54;Q8IN47;A0A0B4KGK8;Q8IN48;A0A0B4KH21;A0A0B4KH24;A0A0B4KGF9;Q9VDI8;Q7KSA0;A0A0B4KHH8;A0A0B4KHI4;Q95TW4;A0A0B4KGK5;A0A0B4KHT5	A4V364;A8JR54;Q8IN47;A0A0B4KGK8;Q8IN48;A0A0B4KH21;A0A0B4KH24;A0A0B4KGF9;Q9VDI8;Q7KSA0;A0A0B4KHH8;A0A0B4KHI4;Q95TW4;A0A0B4KGK5;A0A0B4KHT5	11;11;11;11;11;11;11;11;11;11;11;11;10;10;10	11;11;11;11;11;11;11;11;11;11;11;11;10;10;10	11;11;11;11;11;11;11;11;11;11;11;11;10;10;10		Syp	;;;;;;;;;;;;;;	15	11	11	11	6	10	6	6	6	10	6	6	6	10	6	6	27.6	27.6	27.6	59.402	529	529;534;563;569;571;603;611;665;707;711;753;761;529;699;761	16.2									5	2		1	5	4	5	21	0	88.955	By MS/MS
A0A0B4KGG6;Q9VN12	A0A0B4KGG6;Q9VN12	2;2	2;2	2;2	Probable sodium/potassium/calcium exchanger CG1090	CG1090	;	2	2	2	2	0	0	0	2	0	0	0	2	0	0	0	2	6.2	6.2	6.2	69.569	633	633;633	8					1				1								0	51.523
A0A0B4LIF3;A0A0B4KGH5;Q86NP2	A0A0B4LIF3;A0A0B4KGH5;Q86NP2	3;3;3	3;3;3	3;3;3	Negative elongation factor A	Nelf-A	;;	3	3	3	3	2	2	2	3	2	2	2	3	2	2	2	3	3.8	3.8	3.8	134.82	1250	1250;1264;1251	15									1			4			4		0.00046382	3.5416	By MS/MS
Q9VDT3;A0A0B4KGI0;Q5BI72	Q9VDT3;A0A0B4KGI0;Q5BI72	29;29;20	28;28;20	27;27;19			;;	3	29	28	27	24	26	25	21	23	25	24	20	22	24	23	19	30.3	29.5	28.4	152.79	1362	1362;1408;948	11.5	5	1		4	48		2	1	23	20	13	11	8	7	7	42	0	323.31	By MS/MS
A0A0B4KGI5;E1JIJ8;P07140	A0A0B4KGI5;E1JIJ8;P07140	8;8;8	8;8;8	8;8;8	Carboxylic ester hydrolase;Acetylcholinesterase;Acetylcholinesterase 16 kDa subunit;Acetylcholinesterase 55 kDa subunit	Ace	;;	3	8	8	8	6	7	7	5	6	7	7	5	6	7	7	5	21.4	21.4	21.4	70.793	636	636;649;649	12.3					4				4	12	1		7			3	0	127.28	By MS/MS
A0A0B4KGI7	A0A0B4KGI7	1	1	1	Signal transducer and activator of transcription	Stat92E		1	1	1	1	1	1	1	1	1	1	1	1	1	1	1	1	1.2	1.2	1.2	91.794	811	811	5					8												0.0070393	1.7873	By MS/MS
A0A0B4KGK3;Q95RA8	A0A0B4KGK3;Q95RA8	2;2	2;2	2;2	MOB kinase activator-like 1	mats	;	2	2	2	2	2	1	2	2	2	1	2	2	2	1	2	2	8.2	8.2	8.2	25.229	219	219;219	13											7						0.00089606	2.893	By MS/MS
A0A0B4KH61;A0A0B4KGQ3;Q9VCZ9;Q3KN41;A0A0B4KGL0	A0A0B4KH61;A0A0B4KGQ3;Q9VCZ9;Q3KN41;A0A0B4KGL0	2;2;2;2;2	2;2;2;2;2	2;2;2;2;2		Nrx-1	;;;;	5	2	2	2	1	0	1	1	1	0	1	1	1	0	1	1	1.8	1.8	1.8	167.39	1525	1525;1825;1837;1840;1847	12.3									2				1				0	5.0695	By matching
A0A0B4KGL6;Q9VHB6	A0A0B4KGL6;Q9VHB6	11;11	11;11	11;11	Metaxin-1 homolog	CG9393	;	2	11	11	11	10	9	9	11	10	9	9	11	10	9	9	11	44	44	44	36.199	316	316;327	10.2		2		5	41	1			16	20	11	6	4	3	10	8	0	323.31	By MS/MS
Q86BA6;A0A0B4KGM0;Q9VHA6	Q86BA6;A0A0B4KGM0;Q9VHA6	1;1;1	1;1;1	1;1;1		CG8312-RA	;;	3	1	1	1	1	1	1	1	1	1	1	1	1	1	1	1	3.8	3.8	3.8	48.394	447	447;865;866	3			5														0.007827	1.7419	By MS/MS
A8JR03;A8JR02;A0A0B4KGM4;A0A0B4KH30;A8JR00;A8JR01;A0A0C4DHA9	A8JR03;A8JR02;A0A0B4KGM4;A0A0B4KH30;A8JR00;A8JR01;A0A0C4DHA9	3;3;3;3;3;3;2	3;3;3;3;3;3;2	3;3;3;3;3;3;2			;;;;;;	7	3	3	3	3	1	2	2	3	1	2	2	3	1	2	2	2.7	2.7	2.7	219.68	1974	1974;2020;2037;2042;2050;3090;1308	11.8			4		3							9	1	1	2	3	0.0025532	2.1652	By MS/MS
A0A126GUT4;A0A0B4KGN1;Q95V55	A0A126GUT4;A0A0B4KGN1;Q95V55	1;1;1	1;1;1	1;1;1	Forkhead box protein O	foxo	;;	3	1	1	1	1	1	1	1	1	1	1	1	1	1	1	1	3.6	3.6	3.6	68.149	619	619;622;613	2.62		3	5														0	11.173	By MS/MS
A0A0B4KHL7;A0A0B4KGN2;P91928	A0A0B4KHL7;A0A0B4KGN2;P91928	43;43;43	43;43;43	43;43;43	MICOS complex subunit Mic60	CG6455	;;	3	43	43	43	40	41	40	42	40	41	40	42	40	41	40	42	67.3	67.3	67.3	82.013	739	739;746;739	12.7	10	18	20	54	37	18	69	14	158	90	83	88	90	82	134	186	0	323.31	By MS/MS
Q9VI58;A0A0B4KGN4;Q86BP3	Q9VI58;A0A0B4KGN4;Q86BP3	5;5;3	5;5;3	5;5;3			;;	3	5	5	5	2	1	3	3	2	1	3	3	2	1	3	3	13.2	13.2	13.2	63.944	560	560;563;505	6.6			8	2						2	1	1		1			0	18.865	By MS/MS
A0A0B4KGP8;Q24208;P45975	A0A0B4KGP8;Q24208	17;17;5	17;17;5	17;17;5	Eukaryotic translation initiation factor 2 subunit 3	eIF-2gamma	;	3	17	17	17	15	17	14	15	15	17	14	15	15	17	14	15	53.9	53.9	53.9	51.484	475	475;475;635	14.4									22	14	7	8	4	18	20	12	0	276.33	By MS/MS
A0A0B4KGQ0;Q9VCI7	A0A0B4KGQ0;Q9VCI7	1;1	1;1	1;1		RanBP3	;	2	1	1	1	1	0	0	0	1	0	0	0	1	0	0	0	3.1	3.1	3.1	47.373	448	448;449	18																1	0.0076273	1.7504	By MS/MS
Q8IH49;A0A0B4KGR6;Q8INC1;Q0KI66;Q9VEZ0;Q0KI67;Q8INC3;A0A0B4JCY5	Q8IH49;A0A0B4KGR6;Q8INC1;Q0KI66;Q9VEZ0;Q0KI67;Q8INC3;A0A0B4JCY5	5;5;5;5;5;5;5;4	5;5;5;5;5;5;5;4	5;5;5;5;5;5;5;4		Mhcl	;;;;;;;	8	5	5	5	4	3	2	4	4	3	2	4	4	3	2	4	7.3	7.3	7.3	106.66	920	920;1113;1134;1923;2148;2160;2194;533	14.5									5					3	4	1	0	37.767	By MS/MS
Q9VEV1;A0A0B4KGS4	Q9VEV1;A0A0B4KGS4	7;7	7;7	7;7	Non-specific serine/threonine protein kinase	Pak3	;	2	7	7	7	6	6	5	5	6	6	5	5	6	6	5	5	15.1	15.1	15.1	64.146	569	569;583	11.3				1	5	11			14	1					6	10	0	112.3	By MS/MS
A0A0B4KGT7;P61849	A0A0B4KGT7;P61849	2;2	2;2	2;2	Dromyosuppressin	Ms;Dms	;	2	2	2	2	2	2	2	2	2	2	2	2	2	2	2	2	35	35	35	11.07	100	100;100	17.6															5	7	0	145.83	By MS/MS
A0A0B4KGU4;Q9VHP0	A0A0B4KGU4;Q9VHP0	11;11	11;11	11;11	ATP-dependent RNA helicase bel	bel	;	2	11	11	11	10	9	9	8	10	9	9	8	10	9	9	8	28	28	28	85.413	801	801;798	14.2									20	5		4	3	8	7	10	0	149.33	By MS/MS
A0A0B4KGU5;Q07892	A0A0B4KGU5;Q07892	1;1	1;1	1;1	Eclosion hormone	Eh	;	2	1	1	1	0	0	0	1	0	0	0	1	0	0	0	1	19.6	19.6	19.6	10.609	97	97;97	18																1	0.0035956	2.0958
A0A0B4KGV7;Q9VCG3	A0A0B4KGV7;Q9VCG3	10;10	10;10	10;10	Putative OPA3-like protein CG13603	CG13601	;	2	10	10	10	10	10	9	9	10	10	9	9	10	10	9	9	53.1	53.1	53.1	31.118	277	277;255	13.4									17	20	34	9	11	1	8	6	0	163.79	By MS/MS
Q9VHI9;A0A0B4KGW3	Q9VHI9;A0A0B4KGW3	1;1	1;1	1;1			;	2	1	1	1	0	0	0	1	0	0	0	1	0	0	0	1	5	5	5	79.016	716	716;716	14												1					0	13.945
A0A0B4KH76;A0A0B4KGW7;Q9VGC3	A0A0B4KH76;A0A0B4KGW7;Q9VGC3	1;1;1	1;1;1	1;1;1	Conserved oligomeric Golgi complex subunit 1	CG4848	;;	3	1	1	1	1	1	1	1	1	1	1	1	1	1	1	1	1.1	1.1	1.1	96.539	854	854;886;886	4.11				8	1												0	4.9339	By MS/MS
E1JIG3;A0A0B4KGX5;Q9VHH2	E1JIG3;A0A0B4KGX5;Q9VHH2	3;3;3	3;3;3	3;3;3		ird1	;;	3	3	3	3	1	0	2	1	1	0	2	1	1	0	2	1	6.9	6.9	6.9	95.947	851	851;861;1342	14.6				1										1	1	2	0.0092119	1.6697	By MS/MS
Q9VC89;A0A0B4KGY2;Q8IMW9	Q9VC89;A0A0B4KGY2;Q8IMW9	13;13;13	13;13;13	13;13;13			;;	3	13	13	13	10	10	9	11	10	10	9	11	10	10	9	11	13	13	13	123	1127	1127;1135;1569	10.5				17	3	2			2	9	8	3	4		9	2	0	161.75	By MS/MS
Q9V3X2;A0A0B4KH03	Q9V3X2;A0A0B4KH03	5;5	5;5	5;5	Tetraspanin	Tsp96F	;	2	5	5	5	5	4	4	5	5	4	4	5	5	4	4	5	17.5	17.5	17.5	29.849	268	268;284	14.2									1	10		12	1		10		0	55.843	By MS/MS
Q9VBF0;A0A0B4KH14	Q9VBF0;A0A0B4KH14	3;3	3;3	3;3			;	2	3	3	3	3	3	3	3	3	3	3	3	3	3	3	3	35.8	35.8	35.8	16.748	151	151;164	7.75		1		10	8				7	10							0	65.257	By MS/MS
A0A0B4KH25;P08985	A0A0B4KH25;P08985	5;5	5;5	5;5	Histone H2A;Histone H2A.v	His2Av	;	2	5	5	5	3	5	5	5	3	5	5	5	3	5	5	5	66	66	66	14.981	141	141;141	13.8					6		1	3			5	14	17	4	1	11	0	229.09	By MS/MS
A0A0B4KH28	A0A0B4KH28	20	20	1		Synd		1	20	20	1	19	20	20	20	19	20	20	20	1	1	1	1	60.8	60.8	6.3	56.038	495	495	12.3		7		17	10	2			17	16	5	13	15	37	21	3	0	323.31	By MS/MS
A0A0B4KH34;P22464	A0A0B4KH34;P22464	11;9	11;9	11;9	Annexin;Annexin B9	AnxB9	;	2	11	11	11	10	10	11	11	10	10	11	11	10	10	11	11	35.2	35.2	35.2	35.944	324	324;324	12.9				4	6		3		3	9	9	17	20	3	8	2	0	39.577	By MS/MS
E1JIS7;A0A0B4KH39;Q24210;A8JR72;A8JR71	E1JIS7;A0A0B4KH39;Q24210;A8JR72;A8JR71	7;7;7;5;5	7;7;7;5;5	7;7;7;5;5	Peripheral plasma membrane protein CASK	CASK	;;;;	5	7	7	7	5	6	5	6	5	6	5	6	5	6	5	6	12	12	12	102.45	916	916;929;898;469;591	14.5									4	1	9	4	4	2		8	0	47.213	By MS/MS
A0A0B4KH43;C0PPK5;Q3ZAP4;Q8MTZ6;A0A0C4DHA6;A8JQX3	A0A0B4KH43;C0PPK5;Q3ZAP4;Q8MTZ6;A0A0C4DHA6;A8JQX3	2;2;2;2;2;2	2;2;2;2;2;2	2;2;2;2;2;2		cu;nocturnin-RD	;;;;;	6	2	2	2	2	1	1	1	2	1	1	1	2	1	1	1	6.9	6.9	6.9	46.821	419	419;441;446;449;481;642	14.8										1	2					2	0	5.1637	By MS/MS
A0A0B4KH50;O97176	A0A0B4KH50;O97176	2;2	2;2	2;2	Enhancer of split M1 protein	Kaz-m1	;	2	2	2	2	1	0	1	1	1	0	1	1	1	0	1	1	30.1	30.1	30.1	17.339	156	156;156	11.8									1	3							0	16.005	By MS/MS
A0A0B4KH54;Q9VFL5	A0A0B4KH54;Q9VFL5	4;4	4;4	4;4	Methionine--tRNA ligase, mitochondrial	Aats-met	;	2	4	4	4	4	4	4	4	4	4	4	4	4	4	4	4	15.3	15.3	15.3	65.998	582	582;582	14.3									1	14	8				9	6	0	127.55	By MS/MS
A0A0B4KHA4;A0A0B4KH56;A0A0B4KI46;A0A0B4KHR1;Q9VB11	A0A0B4KHA4;A0A0B4KH56;A0A0B4KI46;A0A0B4KHR1;Q9VB11	1;1;1;1;1	1;1;1;1;1	1;1;1;1;1	Protein unc-80 homolog	unc80;CG18437	;;;;	5	1	1	1	0	0	1	0	0	0	1	0	0	0	1	0	0.3	0.3	0.3	365.87	3284	3284;3309;3315;3332;3303	3			2														1	-2
Q9VB04;Q7KRX5;A0A0B4KH64	Q9VB04;Q7KRX5;A0A0B4KH64	2;2;2	2;2;2	2;2;2		btz	;;	3	2	2	2	2	0	1	0	2	0	1	0	2	0	1	0	3.5	3.5	3.5	83.669	761	761;782;806	14												3					0.00046136	3.429	By MS/MS
Q8IMR0;Q8IMR1;B7Z0Q8;A0A0B4KH68	Q8IMR0;Q8IMR1;B7Z0Q8;A0A0B4KH68	3;3;3;3	3;3;3;3	3;3;3;3		Lerp	;;;	4	3	3	3	2	2	3	1	2	2	3	1	2	2	3	1	6.1	6.1	6.1	97.154	886	886;887;917;918	15.5										2	2				8		0	17.237	By MS/MS
A0A0B4KH69;Q8MYX4	A0A0B4KH69;Q8MYX4	1;1	1;1	1;1			;	2	1	1	1	1	0	0	1	1	0	0	1	1	0	0	1	5.5	5.5	5.5	20.496	182	182;231	15													2				0.0011111	2.7899	By MS/MS
A0A0B4KH88;Q9VEV4	A0A0B4KH88;Q9VEV4	2;2	2;2	2;2		ema	;	2	2	2	2	1	1	1	1	1	1	1	1	1	1	1	1	2.2	2.2	2.2	114.95	1028	1028;1067	13.4											4		1				0	6.423	By matching
B7Z0L6;A0A0B4KHB9;Q8IN90;Q5BIJ2;Q0KI58;A0A0B4KHP7;Q8IN89;B7Z0L7;Q9VEC6	B7Z0L6;A0A0B4KHB9;Q8IN90;Q5BIJ2;Q0KI58;A0A0B4KHP7;Q8IN89	5;5;4;4;4;4;3;2;2	5;5;4;4;4;4;3;2;2	5;5;4;4;4;4;3;2;2		PP2A-B	;;;;;;	9	5	5	5	4	5	4	5	4	5	4	5	4	5	4	5	8.8	8.8	8.8	79.069	703	703;716;554;656;670;683;984;438;951	11.9				8					2						8	4	0	22.149	By MS/MS
E1JJ07;A0A126GV17;A0A0B4KHC0;P14734	E1JJ07;A0A126GV17;A0A0B4KHC0;P14734	2;2;2;2	2;2;2;2	2;2;2;2	Protein fork head	fkh	;;;	4	2	2	2	2	1	1	1	2	1	1	1	2	1	1	1	2.9	2.9	2.9	54.285	510	510;518;692;510	5.14					6	1											0.00046243	3.4981	By MS/MS
Q9VE91;A0A0B4KHC3	Q9VE91;A0A0B4KHC3	2;2	2;2	2;2	Serine/threonine-protein kinase	PKD	;	2	2	2	2	2	0	0	0	2	0	0	0	2	0	0	0	3.5	3.5	3.5	93.595	836	836;906	14										1				1			0	4.845	By MS/MS
B7Z0R2;A0A0B4KHD2;Q9VAS8	B7Z0R2;A0A0B4KHD2;Q9VAS8	3;3;3	3;3;3	3;3;3		spg	;;	3	3	3	3	3	3	2	1	3	3	2	1	3	3	2	1	3.1	3.1	3.1	227.05	2002	2002;2008;2187	15.7													7			2	0	6.9353	By MS/MS
A0A0B4KHD3;Q7KSC4	A0A0B4KHD3;Q7KSC4	1;1	1;1	1;1	Mitochondrial pyruvate carrier 1	Mpc1	;	2	1	1	1	1	1	1	1	1	1	1	1	1	1	1	1	28	28	28	12.261	107	107;107	12										18							0	67.124	By MS/MS
A0A0B4KHD4;Q95R48	A0A0B4KHD4;Q95R48	5;5	3;3	3;3	Organic cation transporter-like protein	Orct2	;	2	5	3	3	4	4	3	5	3	3	2	3	3	3	2	3	12.3	8.8	8.8	63.166	567	567;567	15.6				1	1								7		5	8	0	39.756	By MS/MS
A0A0B4KHE9;A0A0B4KI10;Q9V3P6	A0A0B4KHE9;A0A0B4KI10;Q9V3P6	15;15;15	15;15;15	15;15;15	26S proteasome non-ATPase regulatory subunit 1	Rpn2	;;	3	15	15	15	11	12	9	9	11	12	9	9	11	12	9	9	28.1	28.1	28.1	113.2	1020	1020;1029;1020	13.2									6	11	19	7	1	1	1	3	0	150.32	By MS/MS
Q9VA83;A0A0B4KHF0	Q9VA83;A0A0B4KHF0	7;7	7;7	7;7	Ferritin	Fer2LCH	;	2	7	7	7	7	7	7	7	7	7	7	7	7	7	7	7	62.1	62.1	62.1	25.242	227	227;236	15.3									12	5	3	15	13	10	28	15	0	323.31	By MS/MS
A0A0B4KHJ3;A0A0B4KHF5;Q8IMI0;Q9VA53;A0A0B4KHW7;Q961V3;A0A0B4JD23;Q7KRU0;A0A0B4JDE3	A0A0B4KHJ3;A0A0B4KHF5;Q8IMI0;Q9VA53;A0A0B4KHW7;Q961V3;A0A0B4JD23;Q7KRU0;A0A0B4JDE3	6;6;6;6;5;5;5;5;5	6;6;6;6;5;5;5;5;5	6;6;6;6;5;5;5;5;5		CG2246-RB;CG2246-RA	;;;;;;;;	9	6	6	6	5	6	6	4	5	6	6	4	5	6	6	4	27.4	27.4	27.4	41.694	376	376;377;387;406;356;367;385;386;404	16.5													4	8	10	3	0	45.847	By MS/MS
Q7KS07;E1JIV8;A0A0B4KHG2;Q9VC27	Q7KS07;E1JIV8;A0A0B4KHG2;Q9VC27	5;5;5;5	5;5;5;5	5;5;5;5	Nicastrin	nct	;;;	4	5	5	5	3	4	4	5	3	4	4	5	3	4	4	5	16.5	16.5	16.5	77.675	692	692;695;699;695	12.2									15							3	0	33.765	By MS/MS
A0A0B4KHH7;Q9VC03	A0A0B4KHH7;Q9VC03	3;2	3;2	1;0	Nicotinamide-nucleotide adenylyltransferase	Nmnat	;	2	3	3	1	2	3	2	2	2	3	2	2	0	1	0	1	8.4	8.4	2.2	40.053	358	358;389	16.1													5	1		3	0	4.5573	By MS/MS
A0A0B4KHJ1;P25867	A0A0B4KHJ1;P25867	2;2	2;2	2;2	Ubiquitin-conjugating enzyme E2-17 kDa	eff	;	2	2	2	2	2	2	1	1	2	2	1	1	2	2	1	1	25.9	25.9	25.9	16.678	147	147;147	11.9									2	12							0	15.3	By MS/MS
A0A0B4KHJ5;Q9VFC8	A0A0B4KHJ5;Q9VFC8	12;12	12;12	12;12	Glycogen [starch] synthase	GlyS	;	2	12	12	12	9	7	10	10	9	7	10	10	9	7	10	10	30.8	30.8	30.8	79.233	689	689;709	12.7		1			4				5	15	3	8	20	1			0	84.762	By MS/MS
A0A0B4KHJ7;Q9Y0I1	A0A0B4KHJ7;Q9Y0I1	9;9	9;9	9;9	NuA4 complex subunit EAF3 homolog	MRG15	;	2	9	9	9	7	8	5	6	7	8	5	6	7	8	5	6	32.4	32.4	32.4	47.723	429	429;424	9				10	9	6				4	2	6	1		6		0	79.756	By MS/MS
A0A0B4KHJ9;P09491	A0A0B4KHJ9;P09491	19;17	18;16	18;16	Tropomyosin-2	Tm2	;	2	19	18	18	19	19	18	18	18	18	17	17	18	18	17	17	77.1	74.3	74.3	32.806	284	284;284	11.4	7	20	2	27	37		15	8	52	32	32	22	53	28	12	50	0	323.31	By MS/MS
Q9VBQ6;A0A0B4KHK0	Q9VBQ6;A0A0B4KHK0	10;10	10;10	10;10		Dhap-at	;	2	10	10	10	6	9	7	8	6	9	7	8	6	9	7	8	19.9	19.9	19.9	82.524	724	724;807	13.4									15	8			16	3	1	2	0	39.107	By MS/MS
A0A0B4KHL2;Q8I0G5	A0A0B4KHL2;Q8I0G5	9;8	9;8	9;8	Coatomer subunit gamma	gammaCOP;gammaCop	;	2	9	9	9	6	5	6	6	6	5	6	6	6	5	6	6	19.8	19.8	19.8	99.332	897	897;883	13.2				7					3	1	1	6	2		14	2	0	67.054	By MS/MS
Q86BR9;Q86NK8;A0A0B4KHL4;Q8INB6;Q59DW8;Q4AB31;Q8IHB0;Q9VEX2;A0A0B4K7C4;A0A0B4K697	Q86BR9;Q86NK8;A0A0B4KHL4;Q8INB6;Q59DW8;Q4AB31;Q8IHB0;Q9VEX2;A0A0B4K7C4;A0A0B4K697	11;11;11;10;10;10;9;9;9;9	11;11;11;10;10;10;9;9;9;9	11;11;11;10;10;10;9;9;9;9		gish	;;;;;;;;;	10	11	11	11	10	10	10	11	10	10	10	11	10	10	10	11	32.7	32.7	32.7	52.626	468	468;474;537;427;463;476;358;422;496;521	15						2	3	6		1	19	2	15	21	15	24	0	270.67	By MS/MS
A0A0B4KHR6;Q8MT36	A0A0B4KHR6;Q8MT36	2;2	2;2	2;2	Histone-lysine N-methyltransferase;Probable histone-lysine N-methyltransferase Mes-4	Mes-4	;	2	2	2	2	2	1	2	1	2	1	2	1	2	1	2	1	1.3	1.3	1.3	158.54	1423	1423;1427	6.83					10									2			0.0006829	3.1429	By MS/MS
E1JIQ1;A0A0B4LHB7;A0A0B4LHB9;A0A0B4KHS0;A0A0B4LID6;Q94900	E1JIQ1;A0A0B4LHB7;A0A0B4LHB9;A0A0B4KHS0;A0A0B4LID6;Q94900	1;1;1;1;1;1	1;1;1;1;1;1	1;1;1;1;1;1	Glutamate-gated chloride channel	GluClalpha	;;;;;	6	1	1	1	1	0	0	1	1	0	0	1	1	0	0	1	2.7	2.7	2.7	51.402	447	447;455;456;457;463;456	17															2		0.004199	1.9916	By matching
A0A0B4KHS9;P48461	A0A0B4KHS9;P48461	6;6	2;2	2;2	Serine/threonine-protein phosphatase;Serine/threonine-protein phosphatase alpha-1 isoform	Pp1alpha-96A	;	2	6	2	2	4	6	5	4	2	2	2	2	2	2	2	2	33.6	11.6	11.6	37.37	327	327;327	15.4											7				7	2	0	23.83	By MS/MS
A0A0B4KHU1;Q9VDG2	A0A0B4KHU1;Q9VDG2	4;4	4;4	4;4	RalA-binding protein 1	Rlip	;	2	4	4	4	2	2	2	2	2	2	2	2	2	2	2	2	11.9	11.9	11.9	71.794	624	624;625	11.3						3			2		1		4				0	9.6314	By MS/MS
A0A0B4KI15;A0A0B4KHV0;P30430;P26016	A0A0B4KI15;A0A0B4KHV0;P30430;P26016	3;3;3;3	3;3;3;3	3;3;3;3	Furin-like protease 1, isoform 1-CRR;Furin-like protease 1, isoforms 1/1-X/2	Fur1	;;;	4	3	3	3	2	3	0	1	2	3	0	1	2	3	0	1	7.1	7.1	7.1	94.492	864	864;1478;1101;1269	14.3										3			1	2	1		0	11.232	By MS/MS
E1JIT0;B3DNL7;A0A0B4KHV5;O01367	E1JIT0;B3DNL7;A0A0B4KHV5;O01367	1;1;1;1	1;1;1;1	1;1;1;1	Protein held out wings	how	;;;	4	1	1	1	1	1	1	1	1	1	1	1	1	1	1	1	2.5	2.5	2.5	44.226	404	404;405;418;405	11.8									1	3							0.0037999	2.0481	By MS/MS
E1JJ17;A0A0B4KHV8;P30975	E1JJ17;A0A0B4KHV8;P30975	1;1;1	1;1;1	1;1;1	Tachykinin-like peptides receptor 99D	TkR99D	;;	3	1	1	1	1	0	1	1	1	0	1	1	1	0	1	1	2.1	2.1	2.1	58.237	517	517;564;519	1.5	2	2															0.0090127	1.6769	By MS/MS
A0A0B4KHW3	A0A0B4KHW3	27	27	1		aralar1		1	27	27	1	23	24	25	26	23	24	25	26	1	1	1	1	69.2	69.2	1.4	76.51	694	694	13.5		16					1	3	95	100	83	70	33	32	32	80	0	323.31	By MS/MS
A0A0B4KHW4;Q8MZC4	A0A0B4KHW4;Q8MZC4	1;1	1;1	1;1	Probable cardiolipin synthase (CMP-forming)	CLS	;	2	1	1	1	1	1	1	1	1	1	1	1	1	1	1	1	4	4	4	36.455	322	322;322	12										4							0.00068353	3.1511	By matching
A0A0B4KHX3;O76324	A0A0B4KHX3;O76324	3;3	3;3	3;3	Discs overgrown protein kinase	dco	;	2	3	3	3	2	2	2	1	2	2	2	1	2	2	2	1	14.8	14.8	14.8	47.957	440	440;440	13.2										3	4					1	0	30.269	By MS/MS
A0A0B4KHY4;P08953	A0A0B4KHY4;P08953	4;4	4;4	4;4	Protein toll	Tl	;	2	4	4	4	2	4	2	1	2	4	2	1	2	4	2	1	4.5	4.5	4.5	127.05	1117	1117;1097	12.3						3					3	1		1		2	0	11.962	By MS/MS
A0A0B4KHY8;Q9XZ32	A0A0B4KHY8;Q9XZ32	1;1	1;1	1;1			;	2	1	1	1	0	1	0	0	0	1	0	0	0	1	0	0	0.9	0.9	0.9	154.37	1379	1379;1398	5					1												1	-2
A0A0B4KHZ0;A8JRE3;A0A0B4KI43;Q9VB55;A0A0B4K7W6	A0A0B4KHZ0;A8JRE3;A0A0B4KI43;Q9VB55;A0A0B4K7W6	16;16;15;15;8	16;16;15;15;8	16;16;15;15;8		woc	;;;;	5	16	16	16	10	11	12	9	10	11	12	9	10	11	12	9	16.9	16.9	16.9	188.66	1702	1702;1703;1687;1688;712	14.9	1			1				1	1	3	4	8	6	3	11	11	0	182.71	By MS/MS
A0A0B4KHZ1;Q9VCI3	A0A0B4KHZ1;Q9VCI3	10;9	10;9	10;9	Lipid storage droplets surface-binding protein 1	Lsd-1	;	2	10	10	10	10	9	10	7	10	9	10	7	10	9	10	7	49.9	49.9	49.9	45.778	405	405;431	14.1						1			2	20	9		12	4	14	2	0	323.31	By MS/MS
Q9VAY4;Q8IMM6;A0A0B4KHZ9	Q9VAY4;Q8IMM6;A0A0B4KHZ9	3;3;3	3;3;3	3;3;3		CG5514-RA	;;	3	3	3	3	1	1	1	3	1	1	1	3	1	1	1	3	4	4	4	120.45	1109	1109;1150;1151	7.5				2		1	4									1	0	7.0146	By MS/MS
A0A0B4KI00;Q9VCA2	A0A0B4KI00;Q9VCA2	7;7	7;7	5;5	Organic cation transporter protein	Orct	;	2	7	7	5	6	6	6	6	6	6	6	6	5	5	5	4	16.1	16.1	12.4	61.002	548	548;548	14.5					3							9	14	8	5		0	250.74	By MS/MS
A0A0B4KI23	A0A0B4KI23	4	4	4				1	4	4	4	3	3	3	4	3	3	3	4	3	3	3	4	51.2	51.2	51.2	13.492	123	123	14.1						13							2	5	7	19	0	114.18	By MS/MS
A0A0B4KI24;Q27415	A0A0B4KI24;Q27415	5;5	5;5	5;5	Nucleoplasmin-like protein	Nlp	;	2	5	5	5	4	5	5	4	4	5	5	4	4	5	5	4	41.4	41.4	41.4	16.996	152	152;152	12.3				6					3	7	2	6			8	1	0	95.991	By MS/MS
A0A0B4KI30;Q9VA55	A0A0B4KI30;Q9VA55	1;1	1;1	1;1			;	2	1	1	1	1	1	1	1	1	1	1	1	1	1	1	1	1.3	1.3	1.3	73.411	672	672;676	4				7													0.0011126	2.8167	By MS/MS
A0A0B4KI38;Q9V9X4	A0A0B4KI38;Q9V9X4	9;9	9;9	9;9	Methylthioribose-1-phosphate isomerase	CG11334	;	2	9	9	9	8	9	6	6	8	9	6	6	8	9	6	6	36.3	36.3	36.3	39.108	364	364;364	14.2									2	5	9	12	3	7	6		0	57.866	By MS/MS
Q8IMK5;C6TP98;A0A0B4KI57	Q8IMK5;C6TP98;A0A0B4KI57	9;9;9	1;1;1	1;1;1		CG1969-RB	;;	3	9	1	1	8	8	7	9	1	1	1	1	1	1	1	1	71.2	6.5	6.5	24.05	215	215;221;228	14.8												2	6				0.0017429	2.5056	By MS/MS
A0A0B4KI69;P32866	A0A0B4KI69;P32866	11;11	11;11	11;11	G protein-coupled receptor kinase 2	Gprk2	;	2	11	11	11	8	8	7	10	8	8	7	10	8	8	7	10	17.5	17.5	17.5	80.685	714	714;714	13.4	2							2	6		5	3	7	2	4	4	0	59.204	By MS/MS
A0A0B4KI71	A0A0B4KI71	18	1	1		Map205		1	18	1	1	14	15	14	16	1	0	1	1	1	0	1	1	21.4	1.1	1.1	118.15	1109	1109	6.78						2	7										0	19.161	By MS/MS
A0A0B4LEK8;A1Z813	A0A0B4LEK8;A1Z813	2;2	2;2	2;2		Sec24AB	;	2	2	2	2	0	1	1	1	0	1	1	1	0	1	1	1	2.1	2.1	2.1	127.06	1162	1162;1184	14.7											2					1	0	5.7749
A0A0B4LES3;Q9V9E3	A0A0B4LES3;Q9V9E3	35;35	35;35	35;35	Presequence protease, mitochondrial	CG3107	;	2	35	35	35	35	34	34	31	35	34	34	31	35	34	34	31	53.1	53.1	53.1	119.32	1034	1034;1034	13.3	3	2		12	13	5	6		34	66	52	51	67	60	33	23	0	323.31	By MS/MS
Q7K4C2;A0A0B4LET0	Q7K4C2;A0A0B4LET0	1;1	1;1	1;1			;	2	1	1	1	0	1	1	1	0	1	1	1	0	1	1	1	5.5	5.5	5.5	58.043	509	509;543	11									3								0.00067889	3.0276
A0A0B4LET2;Q9V979	A0A0B4LET2;Q9V979	7;7	7;7	7;7	Probable cytochrome P450 6u1	Cyp6u1	;	2	7	7	7	4	6	5	6	4	6	5	6	4	6	5	6	16	16	16	55.508	488	488;488	14.9											3	12	4			5	0	18.431	By MS/MS
A0A0B4LEU2;Q9V9L1	A0A0B4LEU2;Q9V9L1	6;6	6;6	6;6	Probable cytochrome P450 6w1	Cyp6w1	;	2	6	6	6	3	4	4	3	3	4	4	3	3	4	4	3	17.1	17.1	17.1	59.32	514	514;514	15.6										3			4	6	1	4	0	10.529	By MS/MS
A0A0B4LEV3;Q7JWR9	A0A0B4LEV3;Q7JWR9	11;11	11;11	11;11	Zinc finger CCCH domain-containing protein 15 homolog	CG8635	;	2	11	11	11	9	6	8	7	9	6	8	7	9	6	8	7	29.7	29.7	29.7	45.291	404	404;404	14.8					1					2	3	7	11	6	2	4	0	72.577	By MS/MS
A0A0B4LEV8;A1Z7A8	A0A0B4LEV8;A1Z7A8	3;3	3;3	3;3		coil	;	2	3	3	3	2	3	0	2	2	3	0	2	2	3	0	2	6.2	6.2	6.2	70.458	633	633;634	3.5	3	2		3				2									0	6.3324	By MS/MS
Q0E9F3;A0A0B4LEW1;B7YZT7	Q0E9F3;A0A0B4LEW1;B7YZT7	6;6;6	6;6;6	6;6;6		CG8740-RB	;;	3	6	6	6	4	5	3	4	4	5	3	4	4	5	3	4	7.8	7.8	7.8	112.89	985	985;1257;1269	7.4				11	6	15	2							5	1	2	0	56.555	By MS/MS
A0A0B4LEW9;Q9V4U7	A0A0B4LEW9;Q9V4U7	15;14	15;14	14;13	Probable cytochrome P450 6a14	Cyp6a14	;	2	15	15	14	14	14	14	15	14	14	14	15	13	13	13	14	45.8	45.8	44	58.232	509	509;509	13		2		2					15	25	9	11	14			12	0	101.16	By MS/MS
A0A0B4LEX6;A1Z920;A1Z921	A0A0B4LEX6;A1Z920;A1Z921	6;6;4	6;6;4	6;6;4		fra	;;	3	6	6	6	4	2	5	1	4	2	5	1	4	2	5	1	5.5	5.5	5.5	167.66	1517	1517;1526;1375	11.2							7		1		4	1	2		2		0	13.782	By MS/MS
A1Z7J7;A1Z7J6;A0A0B4LEY1;A0A0B4LEZ1	A1Z7J7;A1Z7J6;A0A0B4LEY1;A0A0B4LEZ1	12;12;12;12	12;12;12;12	12;12;12;12		Sec31	;;;	4	12	12	12	9	8	8	10	9	8	8	10	9	8	8	10	13.4	13.4	13.4	136.01	1240	1240;1241;1259;1260	14.7									4	1	10	3	1	11	10		0	57.205	By MS/MS
A0A0B4LEY6;Q94518	A0A0B4LEY6;Q94518	8;8	8;8	8;8	Nascent polypeptide-associated complex subunit alpha	Nacalpha	;	2	8	8	8	7	5	7	7	7	5	7	7	7	5	7	7	59	59	59	23.021	217	217;217	12.8	1	2							10	13	5	9	2	3	5	3	0	244.02	By MS/MS
A0A0B4LEY9;Q9V411	A0A0B4LEY9;Q9V411	14;14	14;14	14;14	Nucleolar GTP-binding protein 1;Probable nucleolar GTP-binding protein 1	Non1;CG8801	;	2	14	14	14	9	8	7	9	9	8	7	9	9	8	7	9	28.8	28.8	28.8	75.351	652	652;652	14.9											7	12	7	5	2	4	0	26.113	By MS/MS
A8DY82;A8DY80;A8DY81;A0A0B4LEZ3;E2QCN4	A8DY82;A8DY80;A8DY81;A0A0B4LEZ3;E2QCN4	6;6;6;6;5	6;6;6;6;5	6;6;6;6;5		Not1	;;;;	5	6	6	6	6	3	1	1	6	3	1	1	6	3	1	1	4.3	4.3	4.3	249.76	2220	2220;2503;2505;2511;2492	14									1	4			3	1	2		0	7.0591	By MS/MS
A0A0B4LF14;B6IDN2;Q9V5E1	A0A0B4LF14;B6IDN2;Q9V5E1	7;6;6	7;6;6	7;6;6	Peptidyl-alpha-hydroxyglycine alpha-amidating lyase 1	Pal1;CG12130-RA	;;	3	7	7	7	5	6	3	2	5	6	3	2	5	6	3	2	22.5	22.5	22.5	56.052	511	511;541;541	12.9						3				4		3	3		1	2	0	32.706	By MS/MS
A0A0B4LF26;Q7K550	A0A0B4LF26;Q7K550	8;8	8;8	8;8	Eukaryotic translation initiation factor 3 subunit J	Adam	;	2	8	8	8	8	8	7	7	8	8	7	7	8	8	7	7	45.8	45.8	45.8	26.567	236	236;236	13.4										17	6	5	7	1	3		0	57.17	By MS/MS
A0A0B4LF45;P82712;Q7KR10	A0A0B4LF45;P82712;Q7KR10	19;19;16	19;19;16	19;19;16	Probable cytochrome P450 12d1 proximal, mitochondrial;Probable cytochrome P450 12d1 distal, mitochondrial	Cyp12d1-p;Cyp12d1-d	;;	3	19	19	19	19	19	18	19	19	19	18	19	19	19	18	19	49.3	49.3	49.3	60.21	521	521;521;521	14		2			2	11			3	34	54	29	29	37	22	22	0	246.31	By MS/MS
E1JH68;A0A0B4LFF9;A0A0B4LF47;A0A0B4LFE6;A1Z9W4	E1JH68;A0A0B4LFF9;A0A0B4LF47;A0A0B4LFE6;A1Z9W4	1;1;1;1;1	1;1;1;1;1	1;1;1;1;1		Inr-a	;;;;	5	1	1	1	1	0	1	1	1	0	1	1	1	0	1	1	4.2	4.2	4.2	63.292	573	573;1839;1850;1945;1953	7							4										0	6.2761	By matching
A0A0B4LF49;Q8T5S9;B7YZF0;A1Z8G0	A0A0B4LF49;Q8T5S9;B7YZF0;A1Z8G0	7;7;7;7	7;7;7;7	7;7;7;7		metro	;;;	4	7	7	7	4	5	4	4	4	5	4	4	4	5	4	4	24	24	24	61.651	546	546;556;585;595	14.4									6	1		7	3	5	1	4	0	108.23	By MS/MS
A0A0B4LF54;Q9V770	A0A0B4LF54;Q9V770	3;3	1;1	1;1	Probable cytochrome P450 6a17	Cyp6a17	;	2	3	1	1	3	3	3	3	1	1	1	1	1	1	1	1	10.2	6	6	58.208	501	501;501	16.1														7	1		0	133.86	By MS/MS
A0A0B4LF57;P62152	A0A0B4LF57;P62152	6;6	6;6	6;6	Calmodulin	Cam	;	2	6	6	6	6	6	6	6	6	6	6	6	6	6	6	6	67.8	67.8	67.8	16.81	149	149;149	12.2	6	3	5	19	3	3			10	2	11	22	35	25	16	5	0	323.31	By MS/MS
A0A0B4LF60;A0A0B4LFD7;Q7JQG5	A0A0B4LF60;A0A0B4LFD7;Q7JQG5	1;1;1	1;1;1	1;1;1		ckn	;;	3	1	1	1	1	1	1	1	1	1	1	1	1	1	1	1	1.4	1.4	1.4	69.227	642	642;845;924	6						6											0.0041946	1.9695	By MS/MS
A0A0B4LF64;P47948	A0A0B4LF64;P47948	5;5	3;3	3;3	Troponin C, isoform 2	TpnC47D	;	2	5	3	3	5	5	5	5	3	3	3	3	3	3	3	3	41.9	29	29	17.883	155	155;155	14.4					1					3	2		4	9	1		0	70.487	By MS/MS
A0A0B4LF73;B7YZH3;B7YZH4;A0A0B4LFE7;A0A0B4LGJ2;A8DYE2	A0A0B4LF73;B7YZH3;B7YZH4;A0A0B4LFE7;A0A0B4LGJ2;A8DYE2	12;12;12;12;12;12	12;12;12;12;12;12	12;12;12;12;12;12	Transient receptor potential cation channel trpm	Trpm	;;;;;	6	12	12	12	8	8	7	8	8	8	7	8	8	8	7	8	9.3	9.3	9.3	207.45	1856	1856;1928;1939;1953;1968;2023	11.7	1	1		2	3		7	1		4	3			6	7	4	0	70.142	By MS/MS
A0A0B4LGC0;A0A0B4LF88;Q9V6K1	A0A0B4LGC0;A0A0B4LF88;Q9V6K1	37;37;36	37;37;36	37;37;36	Tripeptidyl-peptidase 2	TppII	;;	3	37	37	37	30	30	29	31	30	30	29	31	30	30	29	31	44.5	44.5	44.5	148.91	1354	1354;1375;1441	14.3									36	12	21	29	20	20	12	27	0	323.31	By MS/MS
A0A0B4LF89;A0A0B4LG91;Q8WSF3	A0A0B4LF89;A0A0B4LG91;Q8WSF3	6;6;6	6;6;6	6;6;6	Beta-hexosaminidase;Probable beta-hexosaminidase fdl	fdl	;;	3	6	6	6	6	6	4	5	6	6	4	5	6	6	4	5	14.7	14.7	14.7	75.485	660	660;672;660	14.5									7	2		3	5		2	7	0	37.54	By MS/MS
A0A0B4LF92;A1Z9A2	A0A0B4LF92;A1Z9A2	1;1	1;1	1;1	UPF0587 protein CG4646	CG4646	;	2	1	1	1	1	1	1	0	1	1	1	0	1	1	1	0	8	8	8	18.605	163	163;163	17															3		0.0076336	1.753	By MS/MS
A0A0B4LFA6;Q7K2G1	A0A0B4LFA6;Q7K2G1	7;6	7;6	7;6	Proteasomal ubiquitin receptor ADRM1 homolog	Rpn13	;	2	7	7	7	5	3	4	5	5	3	4	5	5	3	4	5	36.8	36.8	36.8	45.555	424	424;389	15.8										2		5		3	6	4	0	78.901	By MS/MS
A0A0B4LFB3;Q7JVI3	A0A0B4LFB3;Q7JVI3	14;14	14;14	14;14	Eukaryotic translation initiation factor 3 subunit M	Tango7	;	2	14	14	14	13	12	13	10	13	12	13	10	13	12	13	10	57.1	57.1	57.1	44.086	387	387;387	13.7							6		8	20	4	2	6	9	12	7	0	323.31	By MS/MS
A8DYD3;A1Z9M3;B7YZE6;A0A0B4LFC7;A8DYD2;A8DYD1;A1Z9M4;A0A0B4LF29;Q7KHK4;A0A126GUP1	A8DYD3;A1Z9M3;B7YZE6;A0A0B4LFC7;A8DYD2;A8DYD1;A1Z9M4;A0A0B4LF29;Q7KHK4;A0A126GUP1	6;6;6;6;6;6;5;5;5;5	6;6;6;6;6;6;5;5;5;5	6;6;6;6;6;6;5;5;5;5		cg	;;;;;;;;;	10	6	6	6	5	4	4	5	5	4	4	5	5	4	4	5	11.2	11.2	11.2	83.644	770	770;772;773;780;825;837;629;665;671;686	6.96	1	19			16	1					1			14			0	311.2	By MS/MS
A0A0B4LFD2;P29845	A0A0B4LFD2;P29845	41;41	41;41	41;41	Heat shock 70 kDa protein cognate 5	Hsc70-5	;	2	41	41	41	40	39	40	41	40	39	40	41	40	39	40	41	69.5	69.5	69.5	74.065	686	686;686	11.8	22	60	58	141	86	41	57	33	167	123	152	248	186	141	190	140	0	323.31	By MS/MS
A0A0B4LFD9;Q8T3U2	A0A0B4LFD9;Q8T3U2	6;6	6;6	6;6	40S ribosomal protein S23	RpS23	;	2	6	6	6	6	6	6	6	6	6	6	6	6	6	6	6	50.3	50.3	50.3	16.016	143	143;143	13.2	4	2							7	13	5	10	2	4	17	3	0	223.68	By MS/MS
A0A0B4LFE1;Q7K5M2	A0A0B4LFE1;Q7K5M2	3;3	3;3	3;3			;	2	3	3	3	3	3	3	2	3	3	3	2	3	3	3	2	29.5	29.5	29.5	23.681	210	210;224	15.1											4		6	4	3		0	51.602	By MS/MS
A0A0B4LFF3	A0A0B4LFF3	1	1	1				1	1	1	1	0	0	0	1	0	0	0	1	0	0	0	1	1.6	1.6	1.6	105.31	936	936	4				1													1	-2
A0A0B4LFI7;A8DWJ8	A0A0B4LFI7;A8DWJ8	4;4	4;4	4;4		Nox	;	2	4	4	4	1	3	3	3	1	3	3	3	1	3	3	3	4	4	4	145.78	1282	1282;1340	6		7			3				3			2					0	13.504	By MS/MS
A0A0B4LFJ1;Q23997	A0A0B4LFJ1;Q23997	23;23	23;23	22;22	Chitinase-like protein CG5210	CG5210	;	2	23	23	22	21	21	22	23	21	21	22	23	20	20	21	22	67	67	65.3	50.354	452	452;452	13	1	18	17	2	8	4	10	2	38	82	79	56	38	40	49	52	0	323.31	By MS/MS
A0A0B4LFJ4;Q9V7H4	A0A0B4LFJ4;Q9V7H4	1;1	1;1	1;1	Transmembrane protein 131 homolog	CG8370	;	2	1	1	1	0	0	0	1	0	0	0	1	0	0	0	1	2.1	2.1	2.1	173.32	1567	1567;1567	18																1	0.0084068	1.693
A0A0B4LFK0;Q9V7S5	A0A0B4LFK0;Q9V7S5	5;5	5;5	5;5	Putative inorganic phosphate cotransporter	Picot	;	2	5	5	5	4	4	4	4	4	4	4	4	4	4	4	4	10.9	10.9	10.9	56.277	516	516;529	16.8									1					4	7	7	0	25.198	By MS/MS
A0A0B4LFK8;A1ZAW0	A0A0B4LFK8;A1ZAW0	5;5	5;5	5;5		Dcr-2	;	2	5	5	5	1	4	2	1	1	4	2	1	1	4	2	1	4.8	4.8	4.8	197.71	1721	1721;1722	14.1										2		3	2		1		0	5.8104	By matching
A0A0B4LFL2;A1ZAX1	A0A0B4LFL2;A1ZAX1	20;20	20;20	20;20	Eukaryotic translation initiation factor 3 subunit C	eIF3-S8	;	2	20	20	20	19	20	18	19	19	20	18	19	19	20	18	19	31.1	31.1	31.1	105.65	910	910;910	10.3			1	63	6				27	11	8	16	8	8	18	14	0	313.56	By MS/MS
A0A0B4LFL3;O96827	A0A0B4LFL3;O96827	13;13	13;13	13;13	Probable elongation factor 1-beta	Ef1beta	;	2	13	13	13	13	12	12	12	13	12	12	12	13	12	12	12	64.9	64.9	64.9	24.247	222	222;222	13.4	2	5			1	7	1	2	19	21	5	12	19	14	23	16	0	323.31	By MS/MS
A0A0B4LFL6;Q8T017	A0A0B4LFL6;Q8T017	3;3	3;3	3;3		Dhit	;	2	3	3	3	1	2	2	3	1	2	2	3	1	2	2	3	17.7	17.7	17.7	29.465	271	271;274	8.58		3					3	1			2	3					0	8.8091	By MS/MS
A0A0B4LFM0;P41044	A0A0B4LFM0;P41044	13;13	13;13	13;13	Calbindin-32	Cbp53E	;	2	13	13	13	12	12	12	12	12	12	12	12	12	12	12	12	58.4	58.4	58.4	35.717	310	310;310	14.3									10	15	8		9	14	1	13	0	146.57	By MS/MS
A0A0B4LFP2;Q9W5T4	A0A0B4LFP2;Q9W5T4	2;2	2;2	2;2			;	2	2	2	2	1	1	1	1	1	1	1	1	1	1	1	1	6.9	6.9	6.9	68.935	622	622;717	13.2											3	1					0	7.2024	By matching
A0A0B4LFP4;A8DYH2	A0A0B4LFP4;A8DYH2	3;3	3;3	3;3	Ubiquitin-fold modifier 1	CG34191	;	2	3	3	3	3	2	3	3	3	2	3	3	3	2	3	3	49.4	49.4	49.4	9.4378	87	87;87	16												3	1	4	1	3	0	61.298	By MS/MS
A0A0B4LFP7;A0A0B4LFW8;Q7JUV6;B7YZK8	A0A0B4LFP7;A0A0B4LFW8;Q7JUV6;B7YZK8	1;1;1;1	1;1;1;1	1;1;1;1		tn	;;;	4	1	1	1	1	1	1	0	1	1	1	0	1	1	1	0	1	1	1	134.23	1248	1248;1277;1353;1517	15													3				0.0017498	2.5623	By MS/MS
A0A0B4LFQ2;Q7JRJ9	A0A0B4LFQ2;Q7JRJ9	4;3	4;3	4;3		Incenp	;	2	4	4	4	1	4	3	2	1	4	3	2	1	4	3	2	6.1	6.1	6.1	83.408	754	754;755	8.79		6			6					12	1		1	2			0	5.266	By MS/MS
A0A0B4LFQ3;A1ZBH8;A0A0B4LGY8;A0A0B4LFV0;A1ZBH7	A0A0B4LFQ3;A1ZBH8;A0A0B4LGY8;A0A0B4LFV0;A1ZBH7	3;3;3;3;3	3;3;3;3;3	3;3;3;3;3	Mitogen-activated protein kinase kinase kinase kinase	hppy	;;;;	5	3	3	3	3	1	1	1	3	1	1	1	3	1	1	1	6.6	6.6	6.6	103.64	934	934;947;968;1205;1218	8.43				4						1			1	1			0	36.953	By MS/MS
A0A0B4LFQ7;A1ZAP1	A0A0B4LFQ7;A1ZAP1	1;1	1;1	1;1		CG9646-RA	;	2	1	1	1	1	1	1	1	1	1	1	1	1	1	1	1	2.5	2.5	2.5	51.045	448	448;889	13											4						0.00067628	2.9824	By MS/MS
A0A0B4LFR4;Q7K110	A0A0B4LFR4;Q7K110	23;23	23;23	23;23		OstDelta	;	2	23	23	23	22	21	22	18	22	21	22	18	22	21	22	18	53.6	53.6	53.6	69.1	633	633;634	10.9	7	6	9	14	8	7	5		50	20	15	15	12	19	8	12	0	323.31	By MS/MS
A0A0B4LFS2;Q9V818;Q9V817	A0A0B4LFS2;Q9V818;Q9V817	6;6;4	6;6;4	6;6;4	Probable G-protein coupled receptor Mth-like 3;Probable G-protein coupled receptor Mth-like 4	mthl3;mthl4	;;	3	6	6	6	5	6	5	6	5	6	5	6	5	6	5	6	13.7	13.7	13.7	58.756	511	511;511;517	7.01	1	5	4	79	22	3			13			5	3	10		12	0	212.97	By MS/MS
A0A0B4LFT2;Q27606;Q9V4T5	A0A0B4LFT2;Q27606	20;20;4	20;20;4	18;18;4	Cytochrome P450 4e2	Cyp4e2	;	3	20	20	18	18	20	17	18	18	20	17	18	16	18	15	16	58.6	58.6	54.9	60.692	526	526;526;531	14							1	1	31	31	3	4	1		25	23	0	282.27	By MS/MS
A0A0B4LFU5;Q8IGJ0	A0A0B4LFU5;Q8IGJ0	16;16	16;16	16;16	Protein EFR3 homolog cmp44E	stmA	;	2	16	16	16	13	12	14	16	13	12	14	16	13	12	14	16	28.5	28.5	28.5	90.909	808	808;834	14.4									14	5	7	10	4	28	10	1	0	82.368	By MS/MS
A0A0B4LFU6;A0A0B4LGY4;Q7K173;A1ZBH0;A1ZBG9	A0A0B4LFU6;A0A0B4LGY4;Q7K173;A1ZBH0;A1ZBG9	7;7;7;7;7	7;7;7;7;7	7;7;7;7;7	Beta-glucuronidase	CG15117-RB	;;;;	5	7	7	7	3	5	6	5	3	5	6	5	3	5	6	5	16.2	16.2	16.2	71.553	623	623;648;656;656;670	14.8									4		4	1	3	9	1	3	0	72.001	By MS/MS
A0A0B4LGV3;A0A0B4LFV9;A1ZAV3	A0A0B4LGV3;A0A0B4LFV9;A1ZAV3	2;2;2	2;2;2	2;2;2		MESR4	;;	3	2	2	2	1	2	1	1	1	2	1	1	1	2	1	1	1.1	1.1	1.1	238.91	2151	2151;2169;2171	4				7													0	5.0503	By MS/MS
A0A0B4LFW6;A1Z7S0	A0A0B4LFW6;A1Z7S0	33;33	33;33	33;33		Rme-8	;	2	33	33	33	24	22	21	21	24	22	21	21	24	22	21	21	21.7	21.7	21.7	272.47	2407	2407;2408	14.3					1				10	11	21	11	19	7	5	15	0	186.12	By MS/MS
A0A0B4LFX0;Q8T4F7	A0A0B4LFX0;Q8T4F7	5;5	5;5	5;5	Protein enabled	ena	;	2	5	5	5	4	3	3	3	4	3	3	3	4	3	3	3	9.3	9.3	9.3	69.615	664	664;980	6.96			8	8					1	1	3	4					0	34.321	By MS/MS
A0A0B4LFX4	A0A0B4LFX4	77	1	1		cora		1	77	1	1	74	75	71	72	1	1	1	0	1	1	1	0	70.9	0.9	0.9	173.91	1600	1600	10.6					4											3	0.00023998	4.3426	By MS/MS
A0A0B4LFX8;Q9NDJ2;Q8MLW2	A0A0B4LFX8;Q9NDJ2;Q8MLW2	5;5;4	5;5;4	5;5;4	Helicase domino	dom	;;	3	5	5	5	4	2	0	0	4	2	0	0	4	2	0	0	1.8	1.8	1.8	353.67	3233	3233;3198;3183	9.17				3							2				1		0	8.3655	By MS/MS
A0A0B4LFY2;Q7JW12	A0A0B4LFY2;Q7JW12	4;4	4;4	4;4	Thioredoxin-related transmembrane protein 2 homolog	CG11007	;	2	4	4	4	3	2	3	3	3	2	3	3	3	2	3	3	23.6	23.6	23.6	31.322	271	271;271	15												2	12	2			0	33.721	By MS/MS
A0A0B4LFY4;P28465	A0A0B4LFY4;P28465	1;1	1;1	1;1	Protein Wnt;Protein Wnt-2	Wnt2	;	2	1	1	1	1	1	1	0	1	1	1	0	1	1	1	0	2.5	2.5	2.5	36.446	325	325;352	1.6	2	3															1	-2	By MS/MS
A0A0B4LFY9	A0A0B4LFY9	3	3	3				1	3	3	3	2	2	1	2	2	2	1	2	2	2	1	2	12.5	12.5	12.5	40.183	343	343	15.2												6			1	2	0	17.053	By MS/MS
A0A0B4LG01;Q6NN55	A0A0B4LG01;Q6NN55	6;6	6;6	6;6		oys	;	2	6	6	6	4	5	4	2	4	5	4	2	4	5	4	2	12.4	12.4	12.4	78.742	702	702;722	13.2										8	8	1		2	1		0	19.845	By MS/MS
A0A0B4LG05;P25823	A0A0B4LG05;P25823	17;17	17;17	17;17	Maternal protein tudor	tud	;	2	17	17	17	14	11	11	11	14	11	11	11	14	11	11	11	9.4	9.4	9.4	284.87	2512	2512;2515	12.2					7	7	1		6	3	8	5	12	4	2	6	0	87.14	By MS/MS
A0A0B4LG06;Q8SY59;A1Z851	A0A0B4LG06;Q8SY59;A1Z851	1;1;1	1;1;1	1;1;1		gem	;;	3	1	1	1	1	1	1	0	1	1	1	0	1	1	1	0	5.2	5.2	5.2	29.177	270	270;919;932	4.43				4	3												0.0013222	2.6582	By MS/MS
A0A0B4LG21;Q9W283	A0A0B4LG21;Q9W283	1;1	1;1	1;1		a	;	2	1	1	1	1	0	1	1	1	0	1	1	1	0	1	1	0.7	0.7	0.7	117.02	1087	1087;1329	5					4												1	-2	By matching
A0A0B4LG23;Q9V8R9	A0A0B4LG23;Q9V8R9	78;78	78;78	2;2	Protein 4.1 homolog	cora	;	2	78	78	2	75	76	72	74	75	76	72	74	2	2	2	2	68.6	68.6	2.5	183.87	1696	1696;1698	11.2	12	18	31	109	112	89	27	8	70	71	57	136	88	109	127	76	0	323.31	By MS/MS
A0A0B4LG36;Q06943	A0A0B4LG36;Q06943	4;4	4;4	4;4	High mobility group protein Z	HmgZ	;	2	4	4	4	2	3	3	4	2	3	3	4	2	3	3	4	44.1	44.1	44.1	12.656	111	111;111	13.1									7	18		2	4		4	2	0	50.806	By MS/MS
A0A0B4LG52;Q9W237	A0A0B4LG52;Q9W237	6;6	6;6	6;6	40S ribosomal protein S16	RpS16	;	2	6	6	6	5	6	6	5	5	6	6	5	5	6	6	5	45.9	45.9	45.9	16.774	148	148;148	13.8		1						3	15	6	3			16	4	9	0	33.098	By MS/MS
A0A0B4LG85;Q7JR69;A0A0B4LF74;Q960H8	A0A0B4LG85;Q7JR69;A0A0B4LF74;Q960H8	9;9;7;7	9;9;7;7	9;9;7;7		Cpr49Ac	;;;	4	9	9	9	8	9	7	8	8	9	7	8	8	9	7	8	47.9	47.9	47.9	36.212	315	315;324;285;294	12.4		4						4	15	9	6	8	10	3		5	0	214.14	By MS/MS
A0A0B4LGB9;A0A0B4LG88;Q9W255	A0A0B4LGB9;A0A0B4LG88;Q9W255	7;7;7	7;7;7	7;7;7		qkr58E-1	;;	3	7	7	7	5	6	4	3	5	6	4	3	5	6	4	3	34.5	34.5	34.5	41.226	357	357;379;396	14.5									4		3		10			4	0	22.851	By MS/MS
A0A0B4LGA1;Q9W1K0	A0A0B4LGA1;Q9W1K0	3;3	3;3	3;3	Transmembrane protein 14 homolog	CG5532	;	2	3	3	3	3	3	3	3	3	3	3	3	3	3	3	3	49.1	49.1	49.1	11.582	112	112;112	14.8											11	18	41			7	0	92.665	By MS/MS
A0A0B4LGA7;P27091	A0A0B4LGA7;P27091	3;3	3;3	3;3	Protein 60A	gbb	;	2	3	3	3	0	2	2	1	0	2	2	1	0	2	2	1	9.7	9.7	9.7	51.687	455	455;455	13										2	1	2					0	10.066
A0A0B4LGB0;Q24007;Q8MLT4	A0A0B4LGB0;Q24007;Q8MLT4	24;24;24	24;24;24	24;24;24		Gp150	;;	3	24	24	24	20	21	16	15	20	21	16	15	20	21	16	15	30.6	30.6	30.6	117.36	1044	1044;1051;1076	12.6	4			13		2	2		5	5	25	11	7	8	10	15	0	252.86	By MS/MS
A0A0B4LGB7;P22700	A0A0B4LGB7;P22700	36;35	36;35	36;35	Calcium-transporting ATPase;Calcium-transporting ATPase sarcoplasmic/endoplasmic reticulum type	Ca-P60A	;	2	36	36	36	35	35	36	36	35	35	36	36	35	35	36	36	55	55	55	109.35	999	999;1020	13.5		6		39	23	15	27	9	85	62	60	107	114	123	95	107	0	323.31	By MS/MS
A0A0B4LGC6;Q8MLS7;A0A0B4LG95;Q7K274	A0A0B4LGC6;Q8MLS7;A0A0B4LG95;Q7K274	6;5;5;5	6;5;5;5	6;5;5;5		l(2)k09913	;;;	4	6	6	6	5	6	6	6	5	6	6	6	5	6	6	6	36.5	36.5	36.5	33.302	288	288;316;388;389	15.6				1					4	5		1	18	22	17	12	0	254.01	By MS/MS
A0A0B4LGD3;Q8MKK5	A0A0B4LGD3;Q8MKK5	25;22	3;1	2;0		kcc	;	2	25	3	2	24	23	24	23	3	3	3	2	2	2	2	2	35.4	3	2.3	119.7	1077	1077;1028	14.9											9	2			3	4	0	14.884	By MS/MS
A0A0B4LGF5;A0A0B4LFB8;A0A0B4LF33	A0A0B4LGF5;A0A0B4LFB8;A0A0B4LF33	44;42;23	1;1;0	1;1;0		Opa1	;;	3	44	1	1	41	42	42	41	1	1	1	1	1	1	1	1	64.6	2.7	2.7	111.52	969	969;930;622	16.4														5	3		0	35.825	By MS/MS
A0A0B4LGF8;P53777;B7YZP9	A0A0B4LGF8;P53777;B7YZP9	3;3;2	3;3;2	3;3;2	Muscle LIM protein 1	Mlp60A	;;	3	3	3	3	3	3	3	3	3	3	3	3	3	3	3	3	48.9	48.9	48.9	9.9583	92	92;92;486	13.3					7	2	2		6			3	7	5	9	8	0	284.52	By MS/MS
A0A0B4LGG4;Q9W1K5	A0A0B4LGG4;Q9W1K5	1;1	1;1	1;1	Sestrin homolog	Sesn	;	2	1	1	1	0	0	1	1	0	0	1	1	0	0	1	1	1.7	1.7	1.7	52.522	467	467;497	6						3											0.0092006	1.6528
A0A0B4LGH1;P08841	A0A0B4LGH1;P08841	5;5	3;3	3;3	Tubulin beta-3 chain	betaTub60D	;	2	5	3	3	2	5	4	3	0	3	2	1	0	3	2	1	18.1	10.6	10.6	50.778	453	453;454	11.8									1	5							0	41.475	By matching
A0A0B4LGI1	A0A0B4LGI1	17	17	1		Galphas		1	17	17	1	17	17	16	14	17	17	16	14	1	1	1	1	74.1	74.1	5.5	44.699	382	382	13.2				8	11				28	23	13	9	7	13	28	21	0	323.31	By MS/MS
A0A0B4LGI9;H0RNI8;Q8MMC4	A0A0B4LGI9;H0RNI8;Q8MMC4	4;4;4	4;4;4	4;4;4	Protein CDV3 homolog	CG3760-RB;CG3760	;;	3	4	4	4	3	4	3	3	3	4	3	3	3	4	3	3	18.6	18.6	18.6	28.862	264	264;265;271	15.9												1		13			0	16.724	By MS/MS
A0A0B4LHH1;Q960R0;Q9W1B5;A0A0B4LGJ9	A0A0B4LHH1;Q960R0;Q9W1B5;A0A0B4LGJ9	11;11;11;11	11;11;11;11	11;11;11;11		CG3209-RA	;;;	4	11	11	11	10	9	9	10	10	9	9	10	10	9	9	10	42.6	42.6	42.6	43.551	380	380;458;459;537	14.4	1					2		2	8	1		8	16	17	12	2	0	121.26	By MS/MS
Q8MLP3;A0A0B4LGL2;Q9W188;D6W4U0	Q8MLP3;A0A0B4LGL2;Q9W188;D6W4U0	3;3;3;3	3;3;3;3	3;3;3;3	Sphingomyelin phosphodiesterase	CG3376-RA	;;;	4	3	3	3	3	3	3	2	3	3	3	2	3	3	3	2	6.8	6.8	6.8	81.394	708	708;726;735;764	16.6									1			3			3	9	0	16.94	By MS/MS
A0A0B4LGL5;Q8MSU3	A0A0B4LGL5;Q8MSU3	3;3	3;3	3;3	Putative ferric-chelate reductase 1 homolog	CG8399	;	2	3	3	3	3	3	3	3	3	3	3	3	3	3	3	3	6.2	6.2	6.2	71.349	656	656;647	14.3									1		5	10	10	1		1	0	34.81	By MS/MS
A0A0B4LGL6;P10379	A0A0B4LGL6;P10379	12;12	12;12	12;12	Protein unzipped	uzip	;	2	12	12	12	9	9	11	11	9	9	11	11	9	9	11	11	43.6	43.6	43.6	54.307	488	488;488	13.2				2	7		5	2	9	5	11	4	23	8	3	14	0	298.45	By MS/MS
A0A0B4LGM4;Q9W145	A0A0B4LGM4;Q9W145	6;6	6;6	6;6		Start1	;	2	6	6	6	3	4	3	4	3	4	3	4	3	4	3	4	22.7	22.7	22.7	37.903	343	343;583	8.23			7	9		3						4		4	2	1	0	22.513	By MS/MS
A0A0B4LGN1;P29993	A0A0B4LGN1;P29993	20;18	20;18	20;18	Inositol 1,4,5-trisphosphate receptor	Itp-r83A	;	2	20	20	20	11	12	13	11	11	12	13	11	11	12	13	11	8.5	8.5	8.5	318.16	2828	2828;2838	12.3				2	12				4	10	1	3	6	9	8	3	0	27.679	By MS/MS
A0A0B4LGP3;Q7KVF1;Q9W0X0	A0A0B4LGP3;Q7KVF1;Q9W0X0	8;8;8	8;8;8	8;8;8		emp	;;	3	8	8	8	6	7	7	6	6	7	7	6	6	7	7	6	29.7	29.7	29.7	57.19	508	508;520;551	13.8									4	12		1	15	7			0	60.913	By MS/MS
A0A0B4LGQ1;Q00637	A0A0B4LGQ1;Q00637	9;8	9;8	9;8	Superoxide dismutase;Superoxide dismutase [Mn], mitochondrial	Sod2	;	2	9	9	9	9	8	9	8	9	8	9	8	9	8	9	8	74.2	74.2	74.2	24.659	217	217;217	13.7			1	26	4		2		14	20	23	30	29	59	35	22	0	323.31	By MS/MS
A0A0B4LGQ8;Q9VN19	A0A0B4LGQ8;Q9VN19	1;1	1;1	1;1	Golgi to ER traffic protein 4 homolog	CG9853	;	2	1	1	1	1	1	0	0	1	1	0	0	1	1	0	0	8	8	8	38.489	339	339;339	13.5											1	1					0	4.7813	By MS/MS
A0A0B4LGS0;P81641;P08144	A0A0B4LGS0;P81641;P08144	9;9;9	9;9;9	9;9;9	Alpha-amylase;Alpha-amylase B;Alpha-amylase A	Amy-p;Amy-d	;;	3	9	9	9	7	7	8	8	7	7	8	8	7	7	8	8	37.7	37.7	37.7	53.82	494	494;494;494	13.4									4	21	2	11	17	3			0	299.01	By MS/MS
A0A0B4LGS4;P54611	A0A0B4LGS4;P54611	14;14	14;14	14;14	V-type proton ATPase subunit E	Vha26	;	2	14	14	14	12	13	14	14	12	13	14	14	12	13	14	14	66.4	66.4	66.4	26.082	226	226;226	12.4	2	6	3	24	18	5	11		47	80	57	40	43	37	26	30	0	323.31	By MS/MS
A0A0B4LGT4;Q9VHV5	A0A0B4LGT4;Q9VHV5	5;5	5;5	5;5	ADP-ribosylation factor-like protein 8	Gie	;	2	5	5	5	5	5	5	4	5	5	5	4	5	5	5	4	55.4	55.4	55.4	21.253	186	186;186	15.4										4	4		9	5	6	5	0	121.74	By MS/MS
A0A0B4LGV1;Q9VHY6	A0A0B4LGV1;Q9VHY6	19;19	19;19	19;19			;	2	19	19	19	15	15	14	13	15	15	14	13	15	15	14	13	31.7	31.7	31.7	100.03	908	908;915	14.1					1				11	20	14	15	1	13	9	13	0	203.21	By MS/MS
A0A0B4LGV6;Q9VHG5	A0A0B4LGV6;Q9VHG5	8;8	8;8	8;8		Ibf1	;	2	8	8	8	7	6	7	7	7	6	7	7	7	6	7	7	43	43	43	27.062	237	237;242	13.4				6					5			5	18	3		6	0	189.87	By MS/MS
A0A0B4LGW2;A1ZB14	A0A0B4LGW2;A1ZB14	2;2	2;2	2;2		Elk	;	2	2	2	2	0	1	0	2	0	1	0	2	0	1	0	2	1.9	1.9	1.9	141.34	1283	1283;1284	6.8				4												1	1	-2
A0A0B4LGX0;Q9VHP9	A0A0B4LGX0;Q9VHP9	1;1	1;1	1;1		Cenp-C	;	2	1	1	1	1	1	1	1	1	1	1	1	1	1	1	1	1.1	1.1	1.1	156.38	1399	1399;1411	4				8													0.0017335	2.4144	By MS/MS
Q8INN5;Q8INN7;Q9VH92;Q8INN6;A0A0B4LGZ0;Q9VH91;A0A0B4LI11;A0A0B4LGY1;E1JIH2;E1JIH3;A0A126GUR5;A0A0B4LGY0;E1JIH1	Q8INN5;Q8INN7;Q9VH92;Q8INN6;A0A0B4LGZ0;Q9VH91;A0A0B4LI11;A0A0B4LGY1;E1JIH2;E1JIH3;A0A126GUR5;A0A0B4LGY0;E1JIH1	25;25;25;25;25;25;25;25;25;25;22;22;22	25;25;25;25;25;25;25;25;25;25;22;22;22	25;25;25;25;25;25;25;25;25;25;22;22;22		Unc-115b;Unc-115a	;;;;;;;;;;;;	13	25	25	25	20	20	23	24	20	20	23	24	20	20	23	24	54.1	54.1	54.1	82.142	749	749;760;768;784;787;806;825;828;839;844;756;772;813	11.7	6	4	7	7	16	33	31	3	13	35	33	13	15	24	26	47	0	323.31	By MS/MS
A0A0B4LGZ1;O44342	A0A0B4LGZ1;O44342	11;11	11;11	11;11	Protein windbeutel	wbl	;	2	11	11	11	9	8	10	9	9	8	10	9	9	8	10	9	51.8	51.8	51.8	29.444	257	257;257	15.3									1		4	14	7	10	2	8	0	68.236	By MS/MS
A0A0B4LGZ3;P36872	A0A0B4LGZ3;P36872	4;4	4;4	4;4	Serine/threonine-protein phosphatase 2A 55 kDa regulatory subunit B;Protein phosphatase PP2A 55 kDa regulatory subunit	tws	;	2	4	4	4	2	2	2	2	2	2	2	2	2	2	2	2	11.4	11.4	11.4	56.966	499	499;499	12.8									2	3		1	2				0	57.884	By MS/MS
A0A0B4LGZ5;P46222	A0A0B4LGZ5;P46222	9;9	9;9	9;9	60S ribosomal protein L11	RpL11	;	2	9	9	9	8	9	9	9	8	9	9	9	8	9	9	9	77.2	77.2	77.2	21.112	184	184;184	13.9			8					3	18	9	15	11	4		2	43	0	293.21	By MS/MS
A0A0B4LGZ6;P51592	A0A0B4LGZ6;P51592	2;2	2;2	2;2	E3 ubiquitin-protein ligase hyd	hyd	;	2	2	2	2	2	0	0	0	2	0	0	0	2	0	0	0	1.9	1.9	1.9	319.13	2887	2887;2885	5		2							1								1	-2	By MS/MS
C0HK92;A0A0B4LGZ7	C0HK92;A0A0B4LGZ7	15;15	15;15	15;15			;	2	15	15	15	14	14	15	15	14	14	15	15	14	14	15	15	45.1	45.1	45.1	68.641	619	619;619	11.4			4	15	49	13			21	25	23	28	56	28	9	4	0	323.31	By MS/MS
A0A0B4LGZ8;Q8SY61	A0A0B4LGZ8;Q8SY61	2;2	2;2	2;2	General odorant-binding protein 56d	Obp56d	;	2	2	2	2	2	2	2	2	2	2	2	2	2	2	2	2	21.4	21.4	21.4	14.119	131	131;131	14.2												8	2				0	10.937	By MS/MS
A0A0B4LH38;A0A0B4LH08;A0A0B4KG40;Q9VH10;A0A0B4JCW7;A0A0B4LGZ2	A0A0B4LH38;A0A0B4LH08;A0A0B4KG40;Q9VH10;A0A0B4JCW7;A0A0B4LGZ2	4;4;3;3;3;3	4;4;3;3;3;3	4;4;3;3;3;3			;;;;;	6	4	4	4	1	3	2	4	1	3	2	4	1	3	2	4	1.3	1.3	1.3	331.2	2928	2928;3213;2904;3068;3189;3190	7.47		3			7	1							2		1	1	0	5.642	By MS/MS
A0A0B4LH27	A0A0B4LH27	2	2	2				1	2	2	2	2	2	1	0	2	2	1	0	2	2	1	0	14.8	14.8	14.8	19.524	162	162	13.8											5		3				0	4.7607	By MS/MS
A0A0B4LH48;Q0E8Y8;Q7KVL6;A8DYL3;Q8SX98;E1JGR9;E1JGR7	A0A0B4LH48;Q0E8Y8;Q7KVL6;A8DYL3	3;2;2;2;1;1;1	3;2;2;2;1;1;1	3;2;2;2;1;1;1		Vrp1	;;;	7	3	3	3	2	1	2	3	2	1	2	3	2	1	2	3	5.1	5.1	5.1	78.288	767	767;751;761;852;708;718;809	15										2				6			0.0080131	1.7082	By MS/MS
A0A0B4LH50;P10981;P83967	A0A0B4LH50;P10981;P83967	13;13;12	2;2;2	0;0;0	Actin-87E;Actin, indirect flight muscle	Act87E;Act88F	;;	3	13	2	0	13	13	13	13	2	2	2	2	0	0	0	0	54.8	6.6	0	41.801	376	376;376;376	10.2	2	7		2		2		3	15	14	4	4	3			3	0	243.98	By MS/MS
A0A0B4LH53;P54351	A0A0B4LH53;P54351	26;26	26;26	22;22	Vesicle-fusing ATPase 2	Nsf2	;	2	26	26	22	24	24	22	24	24	24	22	24	20	20	18	20	55.6	55.6	48.8	83.433	752	752;752	14				1	1	6			25	23	8	35	16	20	11	26	0	323.31	By MS/MS
A0A0B4LH64;Q8SWR8	A0A0B4LH64;Q8SWR8	2;2	2;2	2;2	Ataxin-2 homolog	Atx2	;	2	2	2	2	1	1	2	1	1	1	2	1	1	1	2	1	2.3	2.3	2.3	111.41	1023	1023;1084	5.29				6							1						0.00023787	4.1465	By MS/MS
A0A0B4LH68;Q9VGG8	A0A0B4LH68;Q9VGG8	1;1	1;1	1;1	Probable G-protein coupled receptor Mth-like 5	mthl5	;	2	1	1	1	0	0	1	1	0	0	1	1	0	0	1	1	4	4	4	56.437	497	497;496	15													2				0.00024155	4.4992
A0A0B4LIA2;A0A0B4LHA1;A0A0B4LH69;Q6NR11;Q9VF12;A0A0B4LHH2;Q9VF13	A0A0B4LIA2;A0A0B4LHA1;A0A0B4LH69;Q6NR11;Q9VF12;A0A0B4LHH2;Q9VF13	1;1;1;1;1;1;1	1;1;1;1;1;1;1	1;1;1;1;1;1;1			;;;;;;	7	1	1	1	1	0	0	0	1	0	0	0	1	0	0	0	1.9	1.9	1.9	64.598	568	568;721;973;990;1052;1093;1138	4				1													0.0092062	1.6643	By MS/MS
A0A0B4LH71	A0A0B4LH71	7	1	1		Sap47		1	7	1	1	6	6	6	6	0	1	1	1	0	1	1	1	40.1	9.8	9.8	35.059	347	347	5					3												0.00023952	4.2874	By matching
A0A0B4LH72;Q9VF08	A0A0B4LH72;Q9VF08	8;8	8;8	8;8	Mitochondrial import inner membrane translocase subunit Tim16	blp	;	2	8	8	8	6	7	8	8	6	7	8	8	6	7	8	8	71.6	71.6	71.6	15.73	141	141;141	12.9	3	2		6		5	2	4	13	6		17	12	27	8	9	0	150.54	By MS/MS
A0A0B4LH99;Q9VED0	A0A0B4LH99;Q9VED0	2;2	2;2	2;2	Protein TAPT1 homolog	CG7218	;	2	2	2	2	2	1	2	2	2	1	2	2	2	1	2	2	5	5	5	75.565	676	676;676	5.9					17				3								0	5.9813	By MS/MS
A0A0B4LHB4;A0A0B4LID2;Q9VDY5;E1JIP9	A0A0B4LHB4;A0A0B4LID2;Q9VDY5;E1JIP9	2;2;2;1	2;2;2;1	2;2;2;1		unc79	;;;	4	2	2	2	2	0	1	1	2	0	1	1	2	0	1	1	0.8	0.8	0.8	308.55	2781	2781;2783;3028;2776	4.86				1	6												0.0017532	2.5788	By MS/MS
A0A0B4LHC1;B5RIZ2;Q9VDS5;A0A0B4LHN0;A0A0B4LHC3	A0A0B4LHC1;B5RIZ2;Q9VDS5;A0A0B4LHN0	9;9;9;8;4	9;9;9;8;4	9;9;9;8;4	Rho GTPase-activating protein 92B	RhoGAP92B;RhoGAP92B-RA	;;;	5	9	9	9	6	7	7	5	6	7	7	5	6	7	7	5	17.1	17.1	17.1	82.955	739	739;740;740;648;543	11.7				1		7			5	9	3			10			0	34.911	By MS/MS
Q9W1I7;A0A0B4LHC9	Q9W1I7;A0A0B4LHC9	7;7	7;7	7;7			;	2	7	7	7	6	6	6	7	6	6	6	7	6	6	6	7	30	30	30	36.344	323	323;330	13.3					7	4			1	9	11	4	16	7	3	10	0	199.24	By MS/MS
A0A0B4LHE0	A0A0B4LHE0	26	1	1		kcc		1	26	1	1	25	24	24	24	1	1	0	0	1	1	0	0	38.6	2.2	2.2	118.39	1066	1066	13											3						0	23.366	By MS/MS
A0A0B4LHE7;Q9XZH6	A0A0B4LHE7;Q9XZH6	7;7	7;7	7;7	V-type proton ATPase subunit G	Vha13	;	2	7	7	7	6	6	7	7	6	6	7	7	6	6	7	7	72.6	72.6	72.6	13.625	117	117;117	12.4			5	12	17	4	2		7	10	12	16	30	21	16	11	0	105.15	By MS/MS
A0A0B4LHF7;Q9VD51	A0A0B4LHF7;Q9VD51	7;7	7;7	7;7	Probable ATP-dependent RNA helicase pitchoune	pit	;	2	7	7	7	5	5	5	5	5	5	5	5	5	5	5	5	15	15	15	76.927	680	680;680	14											6	8	5	1			0	47.651	By MS/MS
A0A0B4LHF9;Q9I7I7	A0A0B4LHF9;Q9I7I7	1;1	1;1	1;1	NAD-dependent protein deacetylase Sirt2	Sirt2	;	2	1	1	1	0	1	1	0	0	1	1	0	0	1	1	0	4.8	4.8	4.8	40.112	355	355;355	14												2					0.00068823	3.3142
A0A0B4LIF6;A0A0B4LHQ0;A0A0B4LHH8;Q9VDB7	A0A0B4LIF6;A0A0B4LHQ0;A0A0B4LHH8;Q9VDB7	2;2;2;2	2;2;2;2	2;2;2;2			;;;	4	2	2	2	2	2	1	2	2	2	1	2	2	2	1	2	4.4	4.4	4.4	114.3	1046	1046;1049;1105;1108	16.1														6	1		0	10.227	By MS/MS
A0A0B4LHL1;Q9VC50;Q8IMV7	A0A0B4LHL1;Q9VC50;Q8IMV7	2;2;2	2;2;2	2;2;2		CG13627-RB	;;	3	2	2	2	2	1	1	1	2	1	1	1	2	1	1	1	3.9	3.9	3.9	67.413	611	611;697;697	16.6													1		4		0.00214	2.2356	By MS/MS
A0A0B4LHL7;Q24251	A0A0B4LHL7;Q24251	17;17	17;17	17;17	ATP synthase subunit d, mitochondrial	ATPsyn-d	;	2	17	17	17	16	16	16	16	16	16	16	16	16	16	16	16	97.2	97.2	97.2	20.2	178	178;178	11.4	2	27	18	75	52	14	22	17	47	78	45	68	46	54	40	100	0	323.31	By MS/MS
A0A0B4LHQ5	A0A0B4LHQ5	1	1	1		pre-mod(mdg4)-I		1	1	1	1	1	1	0	1	1	1	0	1	1	1	0	1	7.2	7.2	7.2	15.618	138	138	3			3														1	-2	By MS/MS
Q8IMP1;A0A0B4LHR2;Q8IMP0	Q8IMP1;A0A0B4LHR2;Q8IMP0	1;1;1	1;1;1	1;1;1			;;	3	1	1	1	1	1	1	1	1	1	1	1	1	1	1	1	2.5	2.5	2.5	73.397	667	667;815;862	5					8												0	5.215	By MS/MS
Q8IN24;Q9Y133;A0A0B4LHR4	Q8IN24;Q9Y133;A0A0B4LHR4	2;2;2	2;2;2	2;2;2		GABA-B-R2	;;	3	2	2	2	2	1	2	2	2	1	2	2	2	1	2	2	3.8	3.8	3.8	137.99	1220	1220;1221;1224	8					5						3						0	19.032	By MS/MS
A0A0B4LHS0;A0A0B4LHY5;A0A0B4LIP5;Q7K137	A0A0B4LHS0;A0A0B4LHY5;A0A0B4LIP5;Q7K137	3;3;2;2	3;3;2;2	3;3;2;2		Lnk	;;;	4	3	3	3	1	2	2	3	1	2	2	3	1	2	2	3	6.5	6.5	6.5	65.54	613	613;728;608;723	8.88				9									6	1			0	10.292	By MS/MS
A0A0B4LHS1;P06742	A0A0B4LHS1;P06742	3;3	3;3	3;3	Myosin light chain alkali	Mlc1	;	2	3	3	3	3	3	3	3	3	3	3	3	3	3	3	3	17.4	17.4	17.4	17.524	155	155;155	12		2		16	6	1			1	10	2	17	25	12	5	3	0	50.097	By MS/MS
A0A0B4LHS8	A0A0B4LHS8	1	1	1		Ets98B		1	1	1	1	1	0	0	0	1	0	0	0	1	0	0	0	1.6	1.6	1.6	56.038	504	504	4				1													1	-2	By MS/MS
A0A0B4LHT3;Q9VAS7	A0A0B4LHT3;Q9VAS7	5;5	5;5	5;5	Innexin;Innexin inx3	Inx3	;	2	5	5	5	4	5	5	5	4	5	5	5	4	5	5	5	18.5	18.5	18.5	45.356	395	395;395	14.1										8	8	10		1	3	4	0	26.005	By MS/MS
A0A0B4LHU5;Q9VB31	A0A0B4LHU5;Q9VB31	4;4	3;3	3;3	Probable cytochrome P450 6a18	Cyp6a18	;	2	4	3	3	2	2	3	1	1	1	2	0	1	1	2	0	8.7	6.9	6.9	57.955	507	507;507	14.5											2	1				1	0	5.4171	By MS/MS
A0A0B4LHU8;A8MPH9;P21525	A0A0B4LHU8;A8MPH9;P21525	1;1;1	1;1;1	1;1;1	Transcription factor kayak, isoforms D/sro;Transcription factor kayak, isoforms A/B/F	kay	;;	3	1	1	1	0	1	0	0	0	1	0	0	0	1	0	0	2.5	2.5	2.5	68.592	646	646;722;755	16														1			0	7.3025
A0A0B4LHV8;Q9VC57	A0A0B4LHV8;Q9VC57	10;10	10;10	10;10	Atlastin	atl	;	2	10	10	10	10	10	10	9	10	10	10	9	10	10	10	9	31.8	31.8	31.8	60.911	541	541;541	14.1										16	14	14	9	18	3		0	302.29	By MS/MS
A0A0B4LHX1;O76206	A0A0B4LHX1;O76206	5;5	5;5	5;5	Putative riboflavin kinase	anon-84Ea	;	2	5	5	5	4	4	2	3	4	4	2	3	4	4	2	3	42.5	42.5	42.5	16.985	153	153;153	15.3										1	2	3			7		0	30.714	By MS/MS
A0A0B4LJ12;A0A0B4LHX6;P08879	A0A0B4LJ12;A0A0B4LHX6;P08879	8;8;8	8;8;8	8;8;8	Nucleoside diphosphate kinase	awd	;;	3	8	8	8	8	8	7	7	8	8	7	7	8	8	7	7	81	81	81	17.17	153	153;168;153	12.9			2	8	17				36	29	20	15	25	21	9	27	0	308.2	By MS/MS
A0A0B4LI13;P13678;Q4QQA3	A0A0B4LI13;P13678;Q4QQA3	6;6;4	6;6;4	6;6;4	Protein kinase C	Pkc98E	;;	3	6	6	6	4	3	5	5	4	3	5	5	4	3	5	5	12.3	12.3	12.3	82.978	738	738;739;554	15.4									5				6	3	6	5	0	79.959	By MS/MS
A0A0B4LI86;P08266	A0A0B4LI86;P08266	6;6	6;6	6;6	DNA-directed RNA polymerase;DNA-directed RNA polymerase II subunit RPB2	RpII140	;	2	6	6	6	3	5	3	4	3	5	3	4	3	5	3	4	6.3	6.3	6.3	134.04	1176	1176;1176	13.8									4			9	5			1	0	16.962	By MS/MS
A0A0B4LIA3;Q8INB9	A0A0B4LIA3;Q8INB9	4;4	4;4	4;4	RAC serine/threonine-protein kinase	Akt1	;	2	4	4	4	2	1	1	3	2	1	1	3	2	1	1	3	8.9	8.9	8.9	59.91	530	530;611	14										1	3	1	1	2			0	12.541	By MS/MS
Q9VDS7;A0A0B4LID7	Q9VDS7;A0A0B4LID7	13;13	13;13	13;13		CG4538-RA	;	2	13	13	13	12	13	13	13	12	13	13	13	12	13	13	13	34.5	34.5	34.5	71.278	673	673;679	12.6		5	1	7	13		4		29	32	15	18	42	2		31	0	323.31	By MS/MS
A0A0B4LIE8;Q9VDL7;Q8IN53	A0A0B4LIE8;Q9VDL7;Q8IN53	6;6;4	6;6;4	6;6;4		att-ORFA	;;	3	6	6	6	6	6	6	6	6	6	6	6	6	6	6	6	20.6	20.6	20.6	40.239	364	364;365;290	12.9						3			8	19	11	8	6	8	1		0	37.57	By MS/MS
A0A0B4LIJ0;P48601	A0A0B4LIJ0;P48601	9;9	9;9	9;9	26S protease regulatory subunit 4	Rpt2	;	2	9	9	9	6	6	7	6	6	6	7	6	6	6	7	6	37.1	37.1	37.1	49.323	439	439;439	13.2									8	6	3	4	1			4	0	152.26	By MS/MS
A0A0B4LIM4;Q9VBW1	A0A0B4LIM4;Q9VBW1	3;3	3;3	3;3			;	2	3	3	3	3	3	2	2	3	3	2	2	3	3	2	2	3.4	3.4	3.4	109.04	967	967;993	14.9											4		6	2	2		0	50.66	By MS/MS
Q9VB13;A0A0B4LIT4;A0A0B4LHV0;A0A0B4KHQ8;A0A126GV16;A0A0B4LIS6;Q9VB15;A0A0B4KI45;A0A0B4LHS3;A0A0B4LHR7	Q9VB13;A0A0B4LIT4;A0A0B4LHV0;A0A0B4KHQ8;A0A126GV16;A0A0B4LIS6;Q9VB15;A0A0B4KI45;A0A0B4LHS3;A0A0B4LHR7	8;8;7;7;7;7;7;6;6;5	8;8;7;7;7;7;7;6;6;5	8;8;7;7;7;7;7;6;6;5	Microtubule-associated protein	tau	;;;;;;;;;	10	8	8	8	6	6	5	6	6	6	5	6	6	6	5	6	31.3	31.3	31.3	38.538	361	361;367;278;349;375;403;717;308;350;288	11.5			1		16							3	9		13		0	19.622	By MS/MS
A0A0B7P9G0	A0A0B7P9G0	23	23	23		uex		1	23	23	23	19	19	20	22	19	19	20	22	19	19	20	22	47.5	47.5	47.5	93.282	834	834	12.8	2	3		6	5		6		32	26	49	20	20	17	10	16	0	323.31	By MS/MS
Q9W1T6;A0A0C4DH96	Q9W1T6;A0A0C4DH96	1;1	1;1	1;1		CG34371-RA	;	2	1	1	1	0	1	0	1	0	1	0	1	0	1	0	1	1.8	1.8	1.8	122.62	1140	1140;1174	4				4													0	7.0509
Q0KHZ4;A0A0C4DHB8;Q8IMK1	Q0KHZ4;A0A0C4DHB8;Q8IMK1	6;6;6	6;6;6	6;6;6			;;	3	6	6	6	3	2	4	3	3	2	4	3	3	2	4	3	8.9	8.9	8.9	117.66	1078	1078;1090;1108	8.12				1	8		4				1				1	2	0	13.676	By MS/MS
A0A0C4DHE7;Q8IMY1	A0A0C4DHE7;Q8IMY1	24;23	1;0	1;0	Glutamate dehydrogenase	Gdh	;	2	24	1	1	19	18	21	23	1	1	1	1	1	1	1	1	67.5	9.7	9.7	43.064	391	391;404	11.5									17	5						1	0	68.024	By MS/MS
A0A0C4DHE8;Q9VH69	A0A0C4DHE8;Q9VH69	2;2	2;2	2;2	40S ribosomal protein S29	RpS29	;	2	2	2	2	2	2	2	2	2	2	2	2	2	2	2	2	57.1	57.1	57.1	6.5906	56	56;56	16.3												10		2	11	10	0	69.586	By MS/MS
A1ZA89;Q8STB9;Q8WR08;A0A0C4DHF6	A1ZA89;Q8STB9;Q8WR08;A0A0C4DHF6	12;12;12;12	12;12;12;12	12;12;12;12		Dg	;;;	4	12	12	12	12	11	11	9	12	11	11	9	12	11	11	9	20	20	20	102.63	914	914;997;1179;1262	12.9		1		2					15	22	8	13	7		1	9	0	220.51	By MS/MS
A0A0C4DHF9;Q9W1M3	A0A0C4DHF9;Q9W1M3	2;1	2;1	2;1		CG17664-RA	;	2	2	2	2	2	2	2	2	2	2	2	2	2	2	2	2	7.9	7.9	7.9	31.654	290	290;265	3.55		32	8												4		0	10.939	By MS/MS
A0A0C4DHG2;Q07171;A0A0C4DHG6	A0A0C4DHG2;Q07171;A0A0C4DHG6	15;15;14	15;15;14	15;15;14	Gelsolin	Gel	;;	3	15	15	15	11	12	12	13	11	12	12	13	11	12	12	13	36	36	36	88.373	798	798;798;740	14.5	4	1			2				19	13	11	3	11	20	22	31	0	323.31	By MS/MS
A0A0C4DHG5;P26686	A0A0C4DHG5;P26686	5;5	5;5	5;5	Serine-arginine protein 55	B52	;	2	5	5	5	5	4	4	4	5	4	4	4	5	4	4	4	25.9	25.9	25.9	40.381	355	355;376	14.3			1						1		22	7	4	13	4	3	0	58.005	By MS/MS
A0A0C4DHG9;Q86B73	A0A0C4DHG9;Q86B73	3;3	1;1	1;1		Doa	;	2	3	1	1	3	2	1	3	1	1	0	1	1	1	0	1	3.7	1.4	1.4	170.53	1535	1535;2045	5					4												0.00023635	4.0357	By MS/MS
Q9V3D8;A0A0C4FEI8	Q9V3D8;A0A0C4FEI8	9;9	9;9	9;9		grsm	;	2	9	9	9	9	7	8	9	9	7	8	9	9	7	8	9	28.7	28.7	28.7	60.169	558	558;655	13.8							5		11	10	4	3	4		14	9	0	153.64	By MS/MS
Q9W0B2;A0A0S0WGR0	Q9W0B2;A0A0S0WGR0	3;3	3;3	3;3			;	2	3	3	3	3	3	3	3	3	3	3	3	3	3	3	3	26.2	26.2	26.2	22.053	191	191;255	16.3												5	1	11	14	4	0	177.26	By MS/MS
A0A0S0WGT1;Q27591	A0A0S0WGT1;Q27591	9;9	9;9	9;9	Integrin beta-nu	Itgbetanu	;	2	9	9	9	8	6	7	6	8	6	7	6	8	6	7	6	19.6	19.6	19.6	90.841	799	799;799	13.8									5	2	17	3	3	4	1	4	0	119.86	By MS/MS
A8E6G8;E1JI48;A0A0S0WNN1;A0A0S0WGV5;P16241	A8E6G8;E1JI48;A0A0S0WNN1;A0A0S0WGV5;P16241	1;1;1;1;1	1;1;1;1;1	1;1;1;1;1	POU domain protein;POU domain protein CF1A	vvl	;;;;	5	1	1	1	1	1	1	1	1	1	1	1	1	1	1	1	4	4	4	45.927	427	427;713;726;742;427	5					6												0	8.8366	By MS/MS
A4V2A4;Q95SZ9;M9PIK1;P91632;A0A0S0WH03;M9NGB9;Q0E8A7;M9NDY6;A4IJ59;M9NEH9	A4V2A4;Q95SZ9;M9PIK1;P91632;A0A0S0WH03;M9NGB9;Q0E8A7;M9NDY6;A4IJ59;M9NEH9	3;3;3;3;3;3;3;3;3;3	3;3;3;3;3;3;3;3;3;3	3;3;3;3;3;3;3;3;3;3		mub	;;;;;;;;;	10	3	3	3	2	2	0	1	2	2	0	1	2	2	0	1	12	12	12	37.881	359	359;364;368;386;415;433;539;539;557;573	14.6									2				1			2	0	6.0545	By MS/MS
Q9VSV5;A0A0S0WIE7;M9PHV5	Q9VSV5;A0A0S0WIE7;M9PHV5	4;4;4	4;4;4	4;4;4		GluRIB	;;	3	4	4	4	2	2	2	2	2	2	2	2	2	2	2	2	6.7	6.7	6.7	120.58	1095	1095;1105;1182	16.3												1		3	5		0	27.961	By MS/MS
A0A0S0WJP9	A0A0S0WJP9	1	1	1				1	1	1	1	1	0	0	1	1	0	0	1	1	0	0	1	31.2	31.2	31.2	3.6974	32	32	16														2			1	-2	By MS/MS
Q9VTT4;A0A0S0WNE9	Q9VTT4;A0A0S0WNE9	1;1	1;1	1;1			;	2	1	1	1	0	1	0	0	0	1	0	0	0	1	0	0	3.3	3.3	3.3	34.789	303	303;307	5					2												1	-2
A0A0S0WNN6;Q9TVM2	A0A0S0WNN6;Q9TVM2	8;8	8;8	8;8	Exportin-1	emb	;	2	8	8	8	6	3	3	3	6	3	3	3	6	3	3	3	10.2	10.2	10.2	122.8	1063	1063;1063	16.3										1	2	1		1	4	6	0	125.42	By MS/MS
M9NE13;Q95RL8;M9PDC9;A8JNX5;A0A0S0WNY8	M9NE13;Q95RL8;M9PDC9;A8JNX5;A0A0S0WNY8	1;1;1;1;1	1;1;1;1;1	1;1;1;1;1		nAChRalpha4	;;;;	5	1	1	1	0	0	1	0	0	0	1	0	0	0	1	0	3.5	3.5	3.5	41.669	371	371;384;499;539;539	7							1										1	-2
Q9VU53;Q0E8F0;A0A0S0WP14	Q9VU53;Q0E8F0;A0A0S0WP14	1;1;1	1;1;1	1;1;1		caps	;;	3	1	1	1	1	1	1	0	1	1	1	0	1	1	1	0	1.9	1.9	1.9	58.911	540	540;780;811	15													3				0.00023441	3.8118	By MS/MS
A0A0S0X2Z2;B4F7L9	A0A0S0X2Z2;B4F7L9	1;1	1;1	1;1	WD repeat-containing protein on Y chromosome	WDY	;	2	1	1	1	0	1	0	0	0	1	0	0	0	1	0	0	0.7	0.7	0.7	121.81	1069	1069;1069	18																1	1	-2
M9PJN3;M9NEH3;A0A0S0X7U5;A0A1Z1CGX2;M9PEM6;Q9VXY2;A0A1Z1CGY3;A8JUX2;M9NGF2;A0A1Z1CSK9	M9PJN3;M9NEH3;A0A0S0X7U5;A0A1Z1CGX2;M9PEM6;Q9VXY2;A0A1Z1CGY3;A8JUX2;M9NGF2;A0A1Z1CSK9	7;7;7;7;7;7;6;6;6;6	7;7;7;7;7;7;6;6;6;6	7;7;7;7;7;7;6;6;6;6	MAP kinase-activating death domain protein	Rab3-GEF;rab3-GEF	;;;;;;;;;	10	7	7	7	4	7	4	5	4	7	4	5	4	7	4	5	4.5	4.5	4.5	198.96	1819	1819;1822;2095;2115;2154;2084;1882;2124;2130;2147	6.05		3		2	10	24							2	1			0	39.19	By MS/MS
A0A0S0X7W8;A0A0S0X0Z7;M9PGE0;M9NEN6;Q9W5A5	A0A0S0X7W8;A0A0S0X0Z7;M9PGE0;M9NEN6;Q9W5A5	5;4;4;4;4	5;4;4;4;4	5;4;4;4;4	Protein tweety homolog;Protein tweety-2	CG3638	;;;;	5	5	5	5	4	4	4	5	4	4	4	5	4	4	4	5	3.3	3.3	3.3	134.77	1224	1224;551;586;639;655	10.7	4	1		7	2									9		8	0	5.7222	By MS/MS
A0A0S0X8K7;Q9W4V8;Q9V9P3	A0A0S0X8K7;Q9W4V8	15;15;1	15;15;1	13;13;1	Mitochondrial import inner membrane translocase subunit TIM50-C	ttm50	;	3	15	15	13	13	13	13	15	13	13	13	15	12	12	12	13	51.9	51.9	49.5	49.671	428	428;428;343	14	1			15	18	5	4	3	18	11	2	24	55	50	38	55	0	323.31	By MS/MS
A0A126BEE6;Q9I7K6	A0A126BEE6;Q9I7K6	4;4	4;4	4;4	Protein NASP homolog	CG8223	;	2	4	4	4	3	2	1	3	3	2	1	3	3	2	1	3	14.8	14.8	14.8	51.89	492	492;492	5.36		4	2	5							1	2					0	25.217	By MS/MS
A4UZC9;Q0E9C8;A0A126GUM1;A1Z8A4;Q7K0T7;A1Z8A6	A4UZC9;Q0E9C8;A0A126GUM1;A1Z8A4;Q7K0T7;A1Z8A6	4;4;4;4;4;4	4;4;4;4;4;4	4;4;4;4;4;4		psq	;;;;;	6	4	4	4	4	3	0	1	4	3	0	1	4	3	0	1	14.1	14.1	14.1	69.748	639	639;645;1043;1046;1064;1123	17										1					2	5	0	35.553	By MS/MS
A0A126GUP4;Q9VN27	A0A126GUP4;Q9VN27	3;3	3;3	3;3	Putative lipoyltransferase 2, mitochondrial	CG9804	;	2	3	3	3	3	2	2	3	3	2	2	3	3	2	2	3	17.9	17.9	17.9	26.033	234	234;234	12.6			4	2							3	1		2	7	3	0	17.288	By MS/MS
A0A126GUQ4;Q0KIA8;Q9VI16;Q9VEM4	A0A126GUQ4;Q0KIA8;Q9VI16	32;32;32;2	32;32;32;2	32;32;32;2		CRAT	;;	4	32	32	32	31	30	32	30	31	30	32	30	31	30	32	30	72.6	72.6	72.6	72.015	638	638;657;662;643	12.4	6	10	11	8	8	8	8	11	68	116	65	50	26	15	41	45	0	323.31	By MS/MS
A0A126GUR6;Q95U38	A0A126GUR6;Q95U38	22;22	1;1	1;1	Succinyl-CoA ligase subunit beta	skap	;	2	22	1	1	21	21	21	22	1	1	1	1	1	1	1	1	67.5	5.5	5.5	49.087	452	452;503	11.1									7	1							0	34.333	By MS/MS
A0A126GUT1;Q9VGS2	A0A126GUT1;Q9VGS2	8;8	8;8	8;8	Translationally-controlled tumor protein homolog	Tctp	;	2	8	8	8	8	7	7	8	8	7	7	8	8	7	7	8	61.6	61.6	61.6	19.637	172	172;172	10.9		1	8	7					8	14	14	10	5	1		3	0	37.053	By MS/MS
A0A126GUT9;E1JIJ4;Q4LBB9	A0A126GUT9;E1JIJ4;Q4LBB9	1;1;1	1;1;1	1;1;1	Octopamine receptor beta-2R	Octbeta2R	;;	3	1	1	1	1	1	1	1	1	1	1	1	1	1	1	1	2.8	2.8	2.8	60.378	536	536;630;536	17.6															2	3	0	16.052	By MS/MS
A0A126GUU7;Q9VEX9	A0A126GUU7;Q9VEX9	1;1	1;1	1;1	Histone deacetylase complex subunit SAP18	Bin1	;	2	1	1	1	1	0	1	0	1	0	1	0	1	0	1	0	7.3	7.3	7.3	17.287	150	150;150	12										2							0.00067644	2.9836	By MS/MS
A0A126GUZ9;A4V381	A0A126GUZ9;A4V381	1;1	1;1	1;1			;	2	1	1	1	1	1	1	1	1	1	1	1	1	1	1	1	11.6	11.6	11.6	11.323	95	95;139	15.2													4	1			0.00023408	3.7952	By MS/MS
A0A126GV33;Q9VA29	A0A126GV33;Q9VA29	1;1	1;1	1;1			;	2	1	1	1	0	1	0	1	0	1	0	1	0	1	0	1	3.6	3.6	3.6	37.686	338	338;581	18																2	0	8.5909
M9PCF6;A0A1W5PXG3;Q9VQI9	M9PCF6;A0A1W5PXG3;Q9VQI9	3;3;3	3;3;3	3;3;3	AF4/FMR2 family member 4	lilli	;;	3	3	3	3	3	3	2	2	3	3	2	2	3	3	2	2	4.6	4.6	4.6	173.03	1614	1614;1626;1673	9.83					2	6										4	0	9.7533	By MS/MS
A0A1W5Q0S1;Q03043;E1JHR9;P32023	A0A1W5Q0S1;Q03043;E1JHR9;P32023	8;8;5;5	8;8;5;5	7;7;4;4	cGMP-dependent protein kinase, isozyme 2 forms cD4/T1/T3A/T3B;cGMP-dependent protein kinase, isozyme 2 forms cD5/T2	for	;;;	4	8	8	7	5	3	4	7	5	3	4	7	4	2	3	6	10.5	10.5	9.4	83.348	742	742;1088;894;934	14									6		5	5	2	3	5		0	16.002	By MS/MS
A0A1Z1CGZ3;Q8MSG8	A0A1Z1CGZ3;Q8MSG8	1;1	1;1	1;1	Aprataxin-like protein	CG5316	;	2	1	1	1	1	1	1	1	1	1	1	1	1	1	1	1	2.3	2.3	2.3	51.233	443	443;662	18																4	0.00068259	3.1415	By matching
A0A1Z1CN86;Q9VHK7	A0A1Z1CN86;Q9VHK7	3;3	3;3	3;3			;	2	3	3	3	2	1	1	2	2	1	1	2	2	1	1	2	71.4	71.4	71.4	9.0122	84	84;94	15.2										1			6		1	1	0	21.543	By MS/MS
A0A1Z1CN92;Q9Y1T2	A0A1Z1CN92;Q9Y1T2	1;1	1;1	1;1		Apc2	;	2	1	1	1	0	1	0	1	0	1	0	1	0	1	0	1	1.9	1.9	1.9	114.26	1047	1047;1067	3			2														0.0017471	2.5444
A0AQH0	A0AQH0	2	2	2	Proteasome subunit beta type	Prosbeta1		1	2	2	2	1	2	1	2	1	2	1	2	1	2	1	2	22.8	22.8	22.8	24.264	224	224	14									3						3		0	27.545	By matching
A0T1Z5	A0T1Z5	12	1	1		yrt		1	12	1	1	11	9	9	9	0	0	0	1	0	0	0	1	26.1	5.5	5.5	86.497	786	786	15													1				1	-2	By matching
A1A6X2	A1A6X2	2	2	2		CG34242-RA		1	2	2	2	1	2	1	2	1	2	1	2	1	2	1	2	25.9	25.9	25.9	6.7259	58	58	13									3				3				0.0039958	2.0044	By MS/MS
A1A6X5	A1A6X5	2	1	1		CG34267-RA		1	2	1	1	2	1	1	2	1	0	0	1	1	0	0	1	31.2	15.6	15.6	8.2989	77	77	16														2			0.0025548	2.1719	By MS/MS
A1A708	A1A708	7	7	7	Uncharacterized protein CG4951	CG4951		1	7	7	7	5	7	6	4	5	7	6	4	5	7	6	4	23.5	23.5	23.5	50.753	446	446	13.1	1			1			10				3	3	4	1	1	13	0	129.14	By MS/MS
A1A714	A1A714	1	1	1				1	1	1	1	1	0	0	0	1	0	0	0	1	0	0	0	2.3	2.3	2.3	53.448	486	486	4				1													1	-2	By MS/MS
A1Z6G4;E3CTS2	A1Z6G4;E3CTS2	3;2	3;2	3;2		CG17508-RA	;	2	3	3	3	3	2	3	3	3	2	3	3	3	2	3	3	19.6	19.6	19.6	35.184	321	321;194	13.5									5	11	8	6	9	3	2		0	55.201	By MS/MS
A1Z6H6	A1Z6H6	10	10	10				1	10	10	10	8	9	9	7	8	9	9	7	8	9	9	7	28.8	28.8	28.8	80.235	699	699	14.6									11		16	12	17	3	17	7	0	268.21	By MS/MS
A1Z6H7	A1Z6H7	32	32	32		Gp210		1	32	32	32	29	27	28	28	29	27	28	28	29	27	28	28	22.5	22.5	22.5	209.79	1876	1876	14.2									33	29	20	11	20	20	19	24	0	323.31	By MS/MS
A1Z6I7	A1Z6I7	1	1	1		BubR1		1	1	1	1	1	1	0	1	1	1	0	1	1	1	0	1	0.5	0.5	0.5	165.06	1460	1460	1.17	5	1															1	-2	By MS/MS
A1Z6L9	A1Z6L9	24	24	24		Trap1		1	24	24	24	23	24	24	22	23	24	24	22	23	24	24	22	48.6	48.6	48.6	77.962	691	691	12.5		3	7	17	19	4	4	2	51	39	54	21	32	18	29	39	0	323.31	By MS/MS
A1Z6M0	A1Z6M0	3	3	3		Bap170		1	3	3	3	2	0	0	1	2	0	0	1	2	0	0	1	2.8	2.8	2.8	183.03	1688	1688	11				1								1	1				0	4.9204	By MS/MS
A1Z6N5	A1Z6N5	8	8	8		CG3270-RA		1	8	8	8	8	7	8	7	8	7	8	7	8	7	8	7	30.7	30.7	30.7	47.577	440	440	14.2						5	2		12	20	1	4	8	14	13	19	0	316.36	By MS/MS
A1Z6P2;A0A0B4K819;A0A0B4K7H1	A1Z6P2;A0A0B4K819;A0A0B4K7H1	32;31;31	9;8;8	2;1;1		l(2)01289	;;	3	32	9	2	31	31	31	29	9	9	9	9	2	2	2	2	52.3	14	3.5	97.417	857	857;871;1193	12.3	1	2	6	1	3	2	2		12	15			12	8	10	9	0	305.49	By MS/MS
A1Z6P8;Q7K3Z6;A0A0B4KF54	A1Z6P8;Q7K3Z6;A0A0B4KF54	2;1;1	2;1;1	2;1;1		Epac	;;	3	2	2	2	2	1	1	2	2	1	1	2	2	1	1	2	2.4	2.4	2.4	113.84	1006	1006;861;935	14.7												2	4				0.0002359	3.9468	By MS/MS
A1Z6Q0;A4UZ58	A1Z6Q0;A4UZ58	11;8	2;2	2;2		koi	;	2	11	2	2	10	10	9	9	2	2	2	2	2	2	2	2	51.7	5.3	5.3	51.754	449	449;365	11.5		3								8	1	8	1				0	27.578	By MS/MS
A1Z6R4	A1Z6R4	2	2	2		Spn42Dc		1	2	2	2	0	1	0	1	0	1	0	1	0	1	0	1	9.7	9.7	9.7	45.362	403	403	15.5												1			1		0.00024085	4.4014
A1Z6S6;A1Z6S7	A1Z6S6;A1Z6S7	5;4	5;4	4;3		vimar	;	2	5	5	4	4	4	3	5	4	4	3	5	3	3	2	4	6.6	6.6	5.5	70.253	634	634;635	12.8			1	2							6	9	4	2			0	7.6853	By MS/MS
A1Z6U3	A1Z6U3	1	1	1		Tsp42Ek		1	1	1	1	1	1	1	1	1	1	1	1	1	1	1	1	4.2	4.2	4.2	23.973	215	215	12.4									3	1	7						0.00068744	3.2834	By MS/MS
A1Z6V5	A1Z6V5	19	19	19		Spn43Ab		1	19	19	19	18	18	18	19	18	18	18	19	18	18	18	19	65.4	65.4	65.4	43.378	393	393	12.2	2	11	7	27	15		27	6	37	54	83	38	55	43	31	29	0	323.31	By MS/MS
A1Z6X6	A1Z6X6	3	3	3				1	3	3	3	2	1	2	0	2	1	2	0	2	1	2	0	19.3	19.3	19.3	20.045	176	176	14.6										1	1		3	2			0	15.653	By MS/MS
A1Z6Z9;A1Z6Z8;A1Z700	A1Z6Z9;A1Z6Z8	7;7;2	7;7;2	7;7;2		didum	;	3	7	7	7	4	3	3	3	4	3	3	3	4	3	3	3	5.6	5.6	5.6	207.26	1792	1792;1800;1196	13.6				1							4	4	2	3			0	8.0015	By MS/MS
A1Z705	A1Z705	1	1	1		CG2144-RA		1	1	1	1	1	0	1	0	1	0	1	0	1	0	1	0	2.4	2.4	2.4	104.59	927	927	17															3		0.0091762	1.6284	By MS/MS
A1Z713	A1Z713	92	92	92		Vps13		1	92	92	92	78	77	81	82	78	77	81	82	78	77	81	82	37.3	37.3	37.3	374.54	3321	3321	13.2			6	22	6				92	71	68	56	59	28	44	48	0	323.31	By MS/MS
E1JGZ4;A1Z714	E1JGZ4;A1Z714	1;1	1;1	1;1		blow	;	2	1	1	1	1	1	0	1	1	1	0	1	1	1	0	1	1.9	1.9	1.9	68.704	637	637;644	5					4												1	-2	By matching
A1Z720;A1Z718;A0A0B4KEE5;G4LU21;A1Z719;A8DY53;A0A0B4K702;A0A0B4K7U0;A1Z721;A0A0B4K7U2;A1Z722	A1Z720;A1Z718;A0A0B4KEE5;G4LU21;A1Z719;A8DY53;A0A0B4K702;A0A0B4K7U0;A1Z721;A0A0B4K7U2	9;9;7;6;6;6;6;6;5;5;3	9;9;7;6;6;6;6;6;5;5;3	9;9;7;6;6;6;6;6;5;5;3		CG30492-RE	;;;;;;;;;	11	9	9	9	8	5	6	7	8	5	6	7	8	5	6	7	17	17	17	107.27	983	983;1020;2544;901;938;968;2796;3213;723;847;2893	12.8					5	2			4		5	3	2		2	8	0	109.2	By MS/MS
A1Z729;Q8MZG9	A1Z729	16;1	14;0	13;0				2	16	14	13	16	15	14	15	14	13	12	13	13	12	11	12	67.9	60.3	57.9	36.581	330	330;325	14.1		3					4	1	12	17	6	6	30	9	16	16	0	323.31	By MS/MS
A1Z746	A1Z746	4	4	4	Kynurenine 3-monooxygenase	cn		1	4	4	4	3	4	4	4	3	4	4	4	3	4	4	4	17.2	17.2	17.2	52.881	465	465	14.7										10	1		7			8	0	60.364	By MS/MS
A1Z768;Q7JY33	A1Z768;Q7JY33	4;4	4;4	4;4		rnh1	;	2	4	4	4	4	2	3	3	4	2	3	3	4	2	3	3	18.5	18.5	18.5	35.191	314	314;333	15.2											4		2	5	3		0	10.767	By MS/MS
Q8MQL4;A1Z783;A1Z782	Q8MQL4;A1Z783;A1Z782	3;3;3	3;3;3	3;3;3		CG8726-RB	;;	3	3	3	3	2	1	1	2	2	1	1	2	2	1	1	2	6.8	6.8	6.8	49.192	440	440;563;646	13.1						1						5		1			0.0017494	2.5573	By MS/MS
A1Z784;Q7JV23;A8DY67	A1Z784;Q7JV23;A8DY67	49;47;47	49;47;47	49;47;47		ACC	;;	3	49	49	49	47	45	39	38	47	45	39	38	47	45	39	38	35.3	35.3	35.3	278.59	2482	2482;2323;2348	14.1			5	1		4	3		25	48	42	36	44	51	32	34	0	323.31	By MS/MS
A1Z7B8	A1Z7B8	4	4	4				1	4	4	4	4	4	4	4	4	4	4	4	4	4	4	4	31.6	31.6	31.6	17.877	158	158	12.1				14								5	10	3	1	10	0	74.671	By MS/MS
A1Z7E8	A1Z7E8	10	10	10		Mal-A4		1	10	10	10	10	10	8	10	10	10	8	10	10	10	8	10	28.8	28.8	28.8	66.475	579	579	13.4									10	16	5	5	9	6	1	2	0	127.09	By MS/MS
A1Z7F1	A1Z7F1	8	8	8		Mal-A6		1	8	8	8	8	7	7	8	8	7	7	8	8	7	7	8	23.5	23.5	23.5	67.913	601	601	13						3			9	10	10	1		9	1	3	0	236.99	By MS/MS
A1Z7F3	A1Z7F3	2	2	2		Mal-A8		1	2	2	2	1	2	2	2	1	2	2	2	1	2	2	2	3.7	3.7	3.7	67.022	588	588	14.4									4			3	3	1		3	0	11.182	By MS/MS
A1Z7G2	A1Z7G2	2	2	2		CG14752-RA		1	2	2	2	2	1	2	2	2	1	2	2	2	1	2	2	13.4	13.4	13.4	13.032	112	112	15.1													8	1			0.0021432	2.2528	By MS/MS
A1Z7K2	A1Z7K2	4	4	4		CG30349-RA		1	4	4	4	4	4	4	2	4	4	4	2	4	4	4	2	11.5	11.5	11.5	68.306	620	620	16.4													3	3	8		0	27.299	By MS/MS
A1Z7K6	A1Z7K6	3	3	3		CG8243-RA		1	3	3	3	3	3	1	1	3	3	1	1	3	3	1	1	6.8	6.8	6.8	55.031	517	517	10.7					2				2	3		2					0	11.322	By MS/MS
A1Z7K8	A1Z7K8	10	10	10				1	10	10	10	10	10	9	9	10	10	9	9	10	10	9	9	45.2	45.2	45.2	34.401	323	323	15.3				1					4	3	9	7	8	1	13	18	0	93.289	By MS/MS
Q7YU60;A1Z7L9;A1Z7L8	Q7YU60;A1Z7L9;A1Z7L8	5;5;5	5;5;5	5;5;5	Receptor protein serine/threonine kinase	babo	;;	3	5	5	5	4	4	4	5	4	4	4	5	4	4	4	5	13.8	13.8	13.8	66.004	595	595;601;622	15.1									5	1			8	10	3	3	0	46.9	By MS/MS
A1Z7M8;A0A0B4LEH6	A1Z7M8;A0A0B4LEH6	15;14	15;14	15;14		Ance-4	;	2	15	15	15	14	14	15	13	14	14	15	13	14	14	15	13	48.1	48.1	48.1	70.157	609	609;514	13.8									17	29	3	10	15	13	10	4	0	323.31	By MS/MS
A1Z7N9;A0A0B4KEN4	A1Z7N9;A0A0B4KEN4	2;1	2;1	2;1		Vang	;	2	2	2	2	1	2	1	1	1	2	1	1	1	2	1	1	3.4	3.4	3.4	65.874	581	581;608	14				1					4	1	1			2	7		0.00023245	3.5919	By MS/MS
A1Z7P1	A1Z7P1	1	1	1		Pmm45A		1	1	1	1	0	1	0	0	0	1	0	0	0	1	0	0	1.4	1.4	1.4	69.916	623	623	14												1					0.0078125	1.7223
E2QCN3;A1Z7Q7	E2QCN3;A1Z7Q7	8;8	8;8	8;8		Hydr1	;	2	8	8	8	8	6	6	5	8	6	6	5	8	6	6	5	27.6	27.6	27.6	49.248	438	438;525	15.9									1	3			6	11	3	8	0	100.59	By MS/MS
Q95SG9;A1Z7Q8	Q95SG9;A1Z7Q8	4;4	4;4	4;4		alc	;	2	4	4	4	3	3	4	3	3	3	4	3	3	3	4	3	32.3	32.3	32.3	24.771	220	220;341	12.9					2					4		6		3	1		0	20.917	By MS/MS
A1Z7S3;A0A0B4LEY0;A1Z7S1;Q8T0G8;A1Z7S2	A1Z7S3;A0A0B4LEY0;A1Z7S1;Q8T0G8;A1Z7S2	10;9;9;9;9	10;9;9;9;9	10;9;9;9;9		ltd	;;;;	5	10	10	10	8	9	9	8	8	9	9	8	8	9	9	8	19.4	19.4	19.4	74.7	686	686;214;222;388;389	13.5					1	5	2		4	4		6	9	8	6	4	0	227.41	By MS/MS
A1Z7S4;Q95T49;C9QPE2	A1Z7S4;Q95T49	6;5;2	6;5;2	6;5;2			;	3	6	6	6	6	6	6	5	6	6	6	5	6	6	6	5	28.9	28.9	28.9	36.081	322	322;304;203	11.8									15	9	8						0	96.108	By MS/MS
A1Z7V9;A1Z7V8;Q7K3S2	A1Z7V9;A1Z7V8;Q7K3S2	12;11;10	12;11;10	12;11;10		CG1814-RA;CG1814-RB	;;	3	12	12	12	11	12	11	11	11	12	11	11	11	12	11	11	40.1	40.1	40.1	63.598	548	548;462;409	12.9						2			11	28	36	20	12	4			0	257.7	By MS/MS
A1Z7X7	A1Z7X7	6	6	6		GstT2		1	6	6	6	6	6	6	6	6	6	6	6	6	6	6	6	43	43	43	26.614	228	228	14.8			2	2						6	7	7	6			24	0	323.31	By MS/MS
A1Z7X8	A1Z7X8	5	5	5				1	5	5	5	2	2	3	3	2	2	3	3	2	2	3	3	26.5	26.5	26.5	35.493	313	313	15.6												4	1	3	1	2	0	37.799	By MS/MS
A1Z803	A1Z803	12	12	12		CG1665-RA		1	12	12	12	11	12	12	11	11	12	12	11	11	12	12	11	56.2	56.2	56.2	38.163	340	340	11.9			2	15	10	5	3		27	22	36	33	9	14	7	8	0	323.31	By MS/MS
A1Z814;A0A0B4KEI3;E1JH23	A1Z814;A0A0B4KEI3;E1JH23	8;5;4	8;5;4	8;5;4	Oxysterol-binding protein	CG1513-RA	;;	3	8	8	8	4	5	5	3	4	5	5	3	4	5	5	3	12.5	12.5	12.5	87.441	784	784;469;406	13.3					3				2	3			1	7	2	1	0	45.83	By MS/MS
A1Z843	A1Z843	37	37	37				1	37	37	37	36	33	34	34	36	33	34	34	36	33	34	34	53	53	53	130.89	1199	1199	13.8	3			3			2		50	32	27	25	6	5	37	37	0	323.31	By MS/MS
A1Z847;Q0E9D9	A1Z847;Q0E9D9	6;5	6;5	6;5			;	2	6	6	6	5	5	6	6	5	5	6	6	5	5	6	6	10.2	10.2	10.2	88.659	783	783;703	14									6	8		1	14	10			0	132.47	By MS/MS
A1Z850;E1JH26	A1Z850;E1JH26	2;2	2;2	2;2	Superoxide dismutase [Cu-Zn]	Ccs	;	2	2	2	2	1	2	1	2	1	2	1	2	1	2	1	2	18.2	18.2	18.2	27.248	258	258;264	12										8							0	42.971	By MS/MS
A1Z871;Q966V0	A1Z871;Q966V0	31;31	16;16	16;16		CAP	;	2	31	16	16	24	25	21	24	11	11	9	10	11	11	9	10	25.8	12.8	12.8	196.92	1734	1734;1743	12.9				2	4				6	14	12		13	10	4		0	101.3	By MS/MS
A1Z877	A1Z877	10	10	10		Ndg		1	10	10	10	10	10	10	9	10	10	10	9	10	10	10	9	15.9	15.9	15.9	149.08	1350	1350	14.3									45	2			3	25	12	20	0	323.31	By MS/MS
A1Z898	A1Z898	2	2	2		Caf1-105		1	2	2	2	1	2	1	1	1	2	1	1	1	2	1	1	2.7	2.7	2.7	83.394	747	747	4.67				3	6												0.0091968	1.6506	By MS/MS
Q8T008;A1Z8A7;A8DY95	Q8T008;A1Z8A7;A8DY95	3;3;3	3;3;3	3;3;3			;;	3	3	3	3	2	0	1	1	2	0	1	1	2	0	1	1	9.7	9.7	9.7	78.519	713	713;732;792	11.2	1										1	1			1		0	5.2926	By MS/MS
A1Z8B1	A1Z8B1	2	2	2				1	2	2	2	2	2	2	2	2	2	2	2	2	2	2	2	13.5	13.5	13.5	27.207	237	237	15.5											8					8	0	28.349	By MS/MS
A1Z8C9	A1Z8C9	1	1	1	5-hydroxyisourate hydrolase			1	1	1	1	1	1	1	1	1	1	1	1	1	1	1	1	10.6	10.6	10.6	12.723	113	113	12.7						1	1					6	2				0	8.5353	By MS/MS
A1Z8D3	A1Z8D3	14	14	14				1	14	14	14	13	14	13	12	13	14	13	12	13	14	13	12	70.5	70.5	70.5	39.724	366	366	14.2		2				4			33	24	5	26	24	18	34	20	0	323.31	By MS/MS
A1Z8F3	A1Z8F3	1	1	1		CG13230-RA		1	1	1	1	1	1	1	1	1	1	1	1	1	1	1	1	44.4	44.4	44.4	7.695	72	72	11.6									13	8	4						0	41.193	By MS/MS
A1Z8H4	A1Z8H4	4	4	4		Cpr47Ec		1	4	4	4	4	4	2	3	4	4	2	3	4	4	2	3	57.3	57.3	57.3	14.183	131	131	9.93				8			5		2	3	1	5	6				0	111.4	By MS/MS
A1Z8I8	A1Z8I8	2	2	2				1	2	2	2	2	2	2	2	2	2	2	2	2	2	2	2	32.9	32.9	32.9	15.561	140	140	12.6									1	4	8	1					0	74.792	By MS/MS
C0HKA4;C0HKA3;C0HKA2;A1Z8J8	C0HKA4;C0HKA3;C0HKA2;A1Z8J8	2;2;2;2	2;2;2;2	2;2;2;2			;;;	4	2	2	2	2	2	2	2	2	2	2	2	2	2	2	2	11.9	11.9	11.9	25.68	253	253;253;253;253	11									12								0	185.98	By MS/MS
Q7JR71;A1Z8K9	Q7JR71;A1Z8K9	2;2	2;2	2;2	Superoxide dismutase [Cu-Zn]	Sod3	;	2	2	2	2	2	1	2	1	2	1	2	1	2	1	2	1	14.4	14.4	14.4	19.221	181	181;243	14.2												7	2				0	122.62	By MS/MS
A1Z8L8;J7K3P9;Q95TS2;D3DMU9	A1Z8L8;J7K3P9;Q95TS2;D3DMU9	5;3;3;3	5;3;3;3	5;3;3;3		CG7777-RB	;;;	4	5	5	5	4	4	5	5	4	4	5	5	4	4	5	5	15.2	15.2	15.2	28.443	264	264;259;268;270	12.2		1		10	1	1			1			8	2		8	8	0	53.957	By MS/MS
A1Z8N1	A1Z8N1	8	8	7	Facilitated trehalose transporter Tret1-1	Tret1-1		1	8	8	7	7	8	6	7	7	8	6	7	6	7	5	6	11.4	11.4	10.4	95.187	857	857	10.2		1		9		7			8	5	2	8		5	2		0	30.309	By MS/MS
A1Z8Q0;Q8SZP2;Q9VB86	A1Z8Q0	4;1;1	4;1;1	4;1;1		TwdlBeta		3	4	4	4	2	2	2	3	2	2	2	3	2	2	2	3	45.5	45.5	45.5	21.597	198	198;197;286	13.1										5	2	2			1		0	11.913	By MS/MS
A1Z8R0;A1Z8R1	A1Z8R0;A1Z8R1	1;1	1;1	1;1		exp	;	2	1	1	1	1	0	1	1	1	0	1	1	1	0	1	1	1.9	1.9	1.9	58.087	513	513;1025	14												3					0.0015405	2.6443	By matching
A1Z8R2;A0A0B4LEU5;Q961B8	A1Z8R2;A0A0B4LEU5;Q961B8	4;2;2	4;2;2	4;2;2		ADD1	;;	3	4	4	4	2	3	3	2	2	3	3	2	2	3	3	2	5.8	5.8	5.8	130.94	1199	1199;979;1125	6.32					12	8	3					1	1				0	14.026	By MS/MS
A1Z8R8	A1Z8R8	3	3	3		rho-7		1	3	3	3	2	2	3	1	2	2	3	1	2	2	3	1	17.1	17.1	17.1	38.932	351	351	17.4									1							10	0	31.229	By MS/MS
A1Z8S6	A1Z8S6	5	4	4		pds5		1	5	4	4	1	2	3	2	1	2	3	1	1	2	3	1	4.4	3.9	3.9	138.89	1218	1218	14.9											2	3				2	0	9.1109	By MS/MS
A1Z8U0	A1Z8U0	13	13	13		Prp8		1	13	13	13	13	9	7	5	13	9	7	5	13	9	7	5	7.4	7.4	7.4	279.57	2396	2396	13.7					4				1	5	4	5	5	3	4	5	0	39.222	By MS/MS
A1Z8U2;A1Z8U1;P54361	A1Z8U2;A1Z8U1;P54361	2;2;2	2;2;2	2;2;2	Ornithine decarboxylase antizyme	Oda	;;	3	2	2	2	1	1	1	2	1	1	1	2	1	1	1	2	16.1	16.1	16.1	27.6	248	248;270;254	12.6										3	1	1					0	20.42	By MS/MS
A1Z8X5	A1Z8X5	2	2	2				1	2	2	2	1	0	0	1	1	0	0	1	1	0	0	1	2.8	2.8	2.8	99.384	878	878	11.5									1	1							0.001759	2.6274	By MS/MS
A1Z8X9	A1Z8X9	2	2	2				1	2	2	2	1	1	1	2	1	1	1	2	1	1	1	2	5.6	5.6	5.6	103.64	912	912	15.2									2							3	0	24.077	By MS/MS
A1Z8Z2	A1Z8Z2	4	4	4		Cpr49Af		1	4	4	4	4	4	4	4	4	4	4	4	4	4	4	4	28.6	28.6	28.6	13.955	126	126	12.7	1	1				1	6		15	4	9	2		1	4	12	0	33	By MS/MS
A1Z909	A1Z909	10	10	10		CG8545-RA		1	10	10	10	8	6	5	6	8	6	5	6	8	6	5	6	17.4	17.4	17.4	99.84	891	891	14.5		1		3						1	1	1	2	6	10	4	0	23.639	By MS/MS
A1Z933	A1Z933	1	1	1		CG33672-RA		1	1	1	1	1	0	0	0	1	0	0	0	1	0	0	0	23.3	23.3	23.3	9.8019	86	86	16														1			0.00046318	3.5216	By MS/MS
A1Z934	A1Z934	10	10	10				1	10	10	10	9	10	10	9	9	10	10	9	9	10	10	9	49.5	49.5	49.5	31.909	299	299	12.5		4	23	1		6	20	8	13	22	33	26	34	17	27	31	0	323.31	By MS/MS
A1Z936;A1Z935	A1Z936;A1Z935	17;16	17;16	17;16		ZnT49B	;	2	17	17	17	15	14	14	16	15	14	14	16	15	14	14	16	32.4	32.4	32.4	72.345	655	655;660	12.7				9	15				14	17	14	17	25	9	4	18	0	230.41	By MS/MS
A1Z968;Q0E996	A1Z968;Q0E996	17;14	17;14	17;14		NAT1	;	2	17	17	17	15	15	12	13	15	15	12	13	15	15	12	13	13.2	13.2	13.2	162.87	1488	1488;918	14.1					9				4	7	4	6	15	13	1	18	0	46.6	By MS/MS
B3DN53;A1Z987	B3DN53;A1Z987	4;4	4;4	4;4		Cap-G	;	2	4	4	4	2	3	2	4	2	3	2	4	2	3	2	4	4.5	4.5	4.5	148.4	1299	1299;1351	10.1				8									2		1	4	0	13.68	By MS/MS
A1Z992	A1Z992	1	1	1		AGBE		1	1	1	1	0	1	0	0	0	1	0	0	0	1	0	0	2.3	2.3	2.3	79.108	685	685	12										1							0.0068337	1.7909
A1Z9A8	A1Z9A8	25	25	25	Protein PTCD3 homolog, mitochondrial	CG4679		1	25	25	25	25	25	24	24	25	25	24	24	25	25	24	24	57.5	57.5	57.5	74.206	652	652	12.8	5	1	14	10		7	19	2	39	31	45	56	15	54	30	30	0	323.31	By MS/MS
A1Z9B8	A1Z9B8	4	4	4				1	4	4	4	3	4	3	3	3	4	3	3	3	4	3	3	23.1	23.1	23.1	35.539	325	325	15.2											5		1	10	2		0	51.242	By MS/MS
A1Z9D7	A1Z9D7	1	1	1		arr		1	1	1	1	0	1	0	0	0	1	0	0	0	1	0	0	1.2	1.2	1.2	187.47	1678	1678	17															1		0.001746	2.5414
E1JH59;A1Z9E2	E1JH59;A1Z9E2	12;12	12;12	12;12	Protein lin-54 homolog	mip120	;	2	12	12	12	8	9	7	6	8	9	7	6	8	9	7	6	16.6	16.6	16.6	100.48	952	952;950	16									3	2	3		3	3	6	15	0	139.28	By MS/MS
A1Z9E3	A1Z9E3	19	19	19	Elongation factor Tu	EfTuM		1	19	19	19	17	18	18	17	17	18	18	17	17	18	18	17	57.1	57.1	57.1	53.992	489	489	13		3	3	65	20	9		2	72	37	45	86	96	84	38	77	0	323.31	By MS/MS
A1Z9G2	A1Z9G2	3	3	3		fand		1	3	3	3	3	2	1	1	3	2	1	1	3	2	1	1	6.5	6.5	6.5	103.33	883	883	14				1					2							4	0.00046264	3.5066	By MS/MS
A1Z9I5	A1Z9I5	6	6	6		tum		1	6	6	6	3	3	3	3	3	3	3	3	3	3	3	3	13.6	13.6	13.6	69.762	625	625	7		4		6	1					2					3		0	20.6	By MS/MS
B7YZG6;E1JH63;A1Z9J1;B7YZG5;A1Z9J0	B7YZG6;E1JH63;A1Z9J1;B7YZG5;A1Z9J0	171;171;171;170;164	3;3;3;3;3	3;3;3;3;3		shot	;;;;	5	171	3	3	155	162	161	149	3	3	3	2	3	3	3	2	51.1	0.8	0.8	625.48	5479	5479;5499;5501;5486;5201	11.3				2			3		3	9		7	1				0	153.29	By MS/MS
A1Z9J3;E1JH65;A0A0B4K788;A0A0B4K867;B7YZG4;A1Z9I8;E1JH62;A1Z9I9;A0A0B4K7P8;A0A0B4K7Y9;B7YZG2;B7YZG3;E1JH64;A1Z9J2;A0A0B4K718	A1Z9J3;E1JH65;A0A0B4K788;A0A0B4K867;B7YZG4;A1Z9I8;E1JH62;A1Z9I9;A0A0B4K7P8;A0A0B4K7Y9;B7YZG2;B7YZG3;E1JH64;A1Z9J2	279;171;171;170;168;168;168;168;168;168;167;167;164;164;137	279;171;171;170;168;168;168;168;168;168;167;167;164;164;137	108;0;0;0;0;0;0;0;0;0;0;0;0;0;0		shot	;;;;;;;;;;;;;	15	279	279	108	248	257	259	248	248	257	259	248	93	95	98	98	51.6	51.6	19.8	989.54	8805	8805;5458;5462;5463;5368;5385;5388;5390;5394;5408;5370;5375;5155;5160;4100	13.5	8	23	8	67	50	13	25	14	318	260	196	192	248	252	265	247	0	323.31	By MS/MS
A1Z9J6	A1Z9J6	7	7	7		mRpL53		1	7	7	7	7	7	7	7	7	7	7	7	7	7	7	7	63.9	63.9	63.9	16.86	155	155	12.8	2	2				1			17	5	22			11	2	7	0	323.31	By MS/MS
A1Z9K0	A1Z9K0	4	4	4				1	4	4	4	3	2	1	3	3	2	1	3	3	2	1	3	3.2	3.2	3.2	151.11	1333	1333	15.4										1			4	1	3		0	8.0588	By MS/MS
A1Z9L3	A1Z9L3	1	1	1		pea		1	1	1	1	1	1	1	0	1	1	1	0	1	1	1	0	1	1	1	141.93	1242	1242	14												4					0.0041867	1.9506	By MS/MS
A1Z9L9	A1Z9L9	6	6	6				1	6	6	6	4	3	4	6	4	3	4	6	4	3	4	6	30.3	30.3	30.3	33.106	304	304	14.1							2	2	4	1	4			1	14	1	0	25.98	By MS/MS
A1Z9M0;Q7K2Y2	A1Z9M0;Q7K2Y2	5;3	5;3	5;3			;	2	5	5	5	3	5	4	4	3	5	4	4	3	5	4	4	27.7	27.7	27.7	34.179	307	307;199	12.1									11	7	1	5	1				0	44.122	By MS/MS
A1Z9M2;A0A0B4JD51;F2FB55;Q9VBM3	A1Z9M2;A0A0B4JD51;F2FB55	4;2;2;1	4;2;2;1	4;2;2;1	Receptor expression-enhancing protein	CG8331-RB	;;	4	4	4	4	4	4	4	3	4	4	4	3	4	4	4	3	20.8	20.8	20.8	20.313	178	178;153;160;174	13.4		7							2	5	4				4	17	0	21.736	By MS/MS
A1Z9M5	A1Z9M5	65	65	65				1	65	65	65	59	56	52	55	59	56	52	55	59	56	52	55	65	65	65	460.95	4012	4012	11.9		9	15	40	34	7	3	1	79	72	82	66	25	13	39	54	0	323.31	By MS/MS
A1Z9N0;Q95U20	A1Z9N0;Q95U20	44;42	44;42	1;1		Opa1	;	2	44	44	1	41	42	42	41	41	42	42	41	1	1	1	1	64.7	64.7	3	111.79	972	972;933	13.5		6		13	7	9	3	3	113	93	36	26	51	75	71	60	0	323.31	By MS/MS
A1Z9S6;A1Z9S5	A1Z9S6	14;4	14;4	14;4		Su(var)2-HP2		2	14	14	14	8	9	6	6	8	9	6	6	8	9	6	6	6.4	6.4	6.4	355.97	3257	3257;1633	7.74				3	19	1	1	3		6		4	2				0	21.874	By MS/MS
A1Z9U0	A1Z9U0	2	2	2		CG30480-RA		1	2	2	2	1	1	1	1	1	1	1	1	1	1	1	1	3.2	3.2	3.2	101.07	920	920	14.5												3		1			0	9.7938	By MS/MS
A1Z9W2	A1Z9W2	10	10	10		CG33506-RA		1	10	10	10	7	9	10	9	7	9	10	9	7	9	10	9	50.9	50.9	50.9	36.401	320	320	13.6									16	24	10	11	12	7	5	8	0	297.14	By MS/MS
A1ZA22	A1ZA22	6	6	6		eIF2B-gamma		1	6	6	6	6	3	3	5	6	3	3	5	6	3	3	5	18.2	18.2	18.2	50.671	455	455	10.3				1	10				2			3	3	1	3	1	0	47.257	By MS/MS
A1ZA52	A1ZA52	3	3	3				1	3	3	3	3	3	3	3	3	3	3	3	3	3	3	3	7.1	7.1	7.1	57.78	521	521	15												7	10	7			0	85.551	By MS/MS
A1ZA83	A1ZA83	6	6	6				1	6	6	6	4	4	5	5	4	4	5	5	4	4	5	5	45.7	45.7	45.7	27.794	245	245	12.9									20	7			1	4	5	2	0	42.986	By MS/MS
A1ZA92	A1ZA92	1	1	1	Polynucleotide 5-hydroxyl-kinase NOL9	CG8414		1	1	1	1	1	0	0	1	1	0	0	1	1	0	0	1	1.7	1.7	1.7	111.21	995	995	7							3										0.0021395	2.2339	By matching
A1ZAA9	A1ZAA9	11	11	11				1	11	11	11	9	10	11	9	9	10	11	9	9	10	11	9	76.8	76.8	76.8	22.677	203	203	15.3									6	3	12		15	12	13	15	0	194.63	By MS/MS
A1ZAB1	A1ZAB1	3	3	3		lbk		1	3	3	3	2	2	2	2	2	2	2	2	2	2	2	2	3.5	3.5	3.5	139.11	1252	1252	16.4										1				3	1	3	0	5.5915	By MS/MS
A1ZAB3	A1ZAB3	13	13	13	Protein-tyrosine-phosphatase	Ptp52F		1	13	13	13	10	8	9	10	10	8	9	10	10	8	9	10	12.1	12.1	12.1	160.06	1433	1433	12.6				11					1	2	4	3	7	3	12	2	0	74.325	By MS/MS
A1ZAC0	A1ZAC0	2	2	2	Transferrin	Tsf3		1	2	2	2	2	1	0	0	2	1	0	0	2	1	0	0	3.1	3.1	3.1	81.075	714	714	15.7									1							2	0.00024015	4.3498	By MS/MS
A1ZAD7	A1ZAD7	2	2	2		CG42372-RA		1	2	2	2	1	1	2	2	1	1	2	2	1	1	2	2	22.6	22.6	22.6	16.781	146	146	16.1														10	1		0	13.928	By MS/MS
A1ZAE2	A1ZAE2	1	1	1				1	1	1	1	0	1	0	1	0	1	0	1	0	1	0	1	1.6	1.6	1.6	135.63	1189	1189	5					3												0.00023708	4.091
A1ZAG1	A1ZAG1	3	3	3				1	3	3	3	2	1	2	2	2	1	2	2	2	1	2	2	17.6	17.6	17.6	27.167	233	233	15.8									2						4	2	0	24.732	By MS/MS
A1ZAG3	A1ZAG3	1	1	1				1	1	1	1	0	0	0	1	0	0	0	1	0	0	0	1	3.6	3.6	3.6	30.128	276	276	13											1						1	-2
A1ZAH1	A1ZAH1	2	2	2		CG7813-RA		1	2	2	2	1	1	2	1	1	1	2	1	1	1	2	1	5.2	5.2	5.2	82.221	734	734	13.6											4			1			1	-2	By MS/MS
E1JH83;A1ZAI5	E1JH83;A1ZAI5	3;3	3;3	3;3	Putative fatty acyl-CoA reductase CG5065	CG5065	;	2	3	3	3	1	1	1	2	1	1	1	2	1	1	1	2	6.7	6.7	6.7	69.682	625	625;625	14.2										3					1	1	0.00046393	3.5433	By matching
A1ZAK4;A1ZAK3;Q8T0D3;Q8IFW6	A1ZAK4;A1ZAK3;Q8T0D3;Q8IFW6	19;19;19;15	19;19;19;15	19;19;19;15		Dek	;;;	4	19	19	19	17	19	17	15	17	19	17	15	17	19	17	15	30	30	30	71.893	663	663;667;669;612	7.86				85	22	12			21	16	16	19	3			6	0	323.31	By MS/MS
A1ZAK7;A1ZAK8;A1ZAK9	A1ZAK7;A1ZAK8;A1ZAK9	11;11;10	11;11;10	11;11;10		Psi	;;	3	11	11	11	10	8	7	4	10	8	7	4	10	8	7	4	20.6	20.6	20.6	81.587	796	796;797;716	14.8									1	4	4	8	5	1	7	3	0	36.598	By MS/MS
A1ZAN2;A4UZL2;B7YZI1;A4UZL3	A1ZAN2;A4UZL2;B7YZI1;A4UZL3	12;12;12;12	12;12;12;12	12;12;12;12		Ehbp1	;;;	4	12	12	12	8	8	7	7	8	8	7	7	8	8	7	7	17.6	17.6	17.6	108.81	965	965;987;994;1141	11.9				7	2				6		6	4	3	2	1	6	0	56.007	By MS/MS
Q8MRQ9;A1ZAQ1;B7YZI7;A1ZAQ0;A8DYH3;B7YZI6;A1ZAP8	Q8MRQ9;A1ZAQ1;B7YZI7;A1ZAQ0;A8DYH3;B7YZI6;A1ZAP8	2;2;2;2;2;2;2	2;2;2;2;2;2;2	2;2;2;2;2;2;2		CG30460-RB	;;;;;;	7	2	2	2	1	2	1	2	1	2	1	2	1	2	1	2	2.7	2.7	2.7	124.49	1132	1132;1402;1480;1520;1711;1799;1868	3.5			6		2												0	5.1748	By MS/MS
Q8MKL4;A1ZAQ4	Q8MKL4;A1ZAQ4	6;6	6;6	6;6			;	2	6	6	6	3	4	4	4	3	4	4	4	3	4	4	4	16.2	16.2	16.2	53.507	464	464;508	14.4									1	2		4	7	1		1	0	8.6003	By MS/MS
A1ZAS3;Q8MQK4	A1ZAS3;Q8MQK4	1;1	1;1	1;1	Uridine kinase	l(2)k01209	;	2	1	1	1	1	1	1	1	1	1	1	1	1	1	1	1	1.4	1.4	1.4	63.012	561	561;626	6						7											1	-2	By MS/MS
Q9NDR1;A1ZAS8	Q9NDR1;A1ZAS8	1;1	1;1	1;1		EDTP	;	2	1	1	1	0	0	0	1	0	0	0	1	0	0	0	1	1.7	1.7	1.7	83.073	747	747;754	5					2												0.0076304	1.7515
A1ZAT5	A1ZAT5	2	2	2		Tes		1	2	2	2	0	0	2	1	0	0	2	1	0	0	2	1	2.8	2.8	2.8	89.848	816	816	14											2			1			0.00023381	3.7453
Q7K5N8;A1ZAU4	Q7K5N8;A1ZAU4	18;18	18;18	18;18		CG4847-RD	;	2	18	18	18	16	16	16	15	16	16	16	15	16	16	16	15	61.5	61.5	61.5	40.766	390	390;420	12.1	4	1		5		10		2	57	19	3	14	7	13	9	14	0	323.31	By MS/MS
A1ZAX2	A1ZAX2	5	5	5				1	5	5	5	5	5	5	5	5	5	5	5	5	5	5	5	84.1	84.1	84.1	10.102	88	88	15.3									4		4	5	1		6	9	0	188.47	By MS/MS
A1ZAY4;E1JGK3	A1ZAY4;E1JGK3	1;1	1;1	1;1		CG4975-RB;CG4984-RC	;	2	1	1	1	1	0	0	1	1	0	0	1	1	0	0	1	3.9	3.9	3.9	50.653	440	440;447	18																2	0	34.177	By MS/MS
A1ZAZ2	A1ZAZ2	34	34	34		Sardh		1	34	34	34	29	30	33	33	29	30	33	33	29	30	33	33	60.7	60.7	60.7	99.034	894	894	13.2	5	3	23	5	2				56	35	38	39	33	38	35	51	0	323.31	By MS/MS
A1ZAZ7	A1ZAZ7	5	5	5	XK-related protein			1	5	5	5	2	3	1	2	2	3	1	2	2	3	1	2	13.7	13.7	13.7	74.414	649	649	13.6					1						1	3	1		2		0	11.918	By MS/MS
A1ZB17	A1ZB17	7	7	7				1	7	7	7	7	6	6	7	7	6	6	7	7	6	6	7	44.4	44.4	44.4	25.96	234	234	10.2	9	6							11	4	3	13	1			7	0	248.22	By MS/MS
A1ZB18	A1ZB18	2	2	2				1	2	2	2	2	2	2	2	2	2	2	2	2	2	2	2	4.8	4.8	4.8	70.369	623	623	17.6															5	8	0	7.9823	By MS/MS
A1ZB24	A1ZB24	2	2	2		Muc55B		1	2	2	2	2	2	2	1	2	2	2	1	2	2	2	1	7	7	7	50.545	485	485	15.5									5							9	0	70.563	By MS/MS
A1ZB29	A1ZB29	6	6	6				1	6	6	6	4	4	5	5	4	4	5	5	4	4	5	5	57.3	57.3	57.3	23.818	211	211	15.6										4	6	1				13	0	88.915	By MS/MS
A1ZB68	A1ZB68	7	7	7		GstE3		1	7	7	7	5	5	5	5	5	5	5	5	5	5	5	5	56.4	56.4	56.4	24.947	220	220	14.3											7	8	2	4	1		0	53.655	By MS/MS
A1ZB72	A1ZB72	3	2	2		GstE7		1	3	2	2	2	1	2	2	1	1	1	1	1	1	1	1	19.3	16.1	16.1	25.51	223	223	15.5											2					2	0	7.529	By MS/MS
A1ZB73	A1ZB73	1	1	1		GstE8		1	1	1	1	0	0	0	1	0	0	0	1	0	0	0	1	7.2	7.2	7.2	24.889	222	222	18																1	0.0017361	2.4373
A1ZB84	A1ZB84	2	2	2		CG12263-RA		1	2	2	2	2	2	2	1	2	2	2	1	2	2	2	1	5.1	5.1	5.1	121.33	1077	1077	15													7				0.0002405	4.3694	By MS/MS
A1ZB86	A1ZB86	1	1	1	Kelch domain-containing protein 10 homolog	slim		1	1	1	1	1	1	1	0	1	1	1	0	1	1	1	0	1.8	1.8	1.8	69.675	609	609	5					7												0.0099371	1.5709	By MS/MS
B3DN64;A1ZBA1	B3DN64;A1ZBA1	1;1	1;1	1;1		CG30115-RD;GEFmeso	;	2	1	1	1	1	1	1	1	1	1	1	1	1	1	1	1	0.7	0.7	0.7	138.74	1237	1237;1549	6						7											1	-2	By MS/MS
A1ZBA5	A1ZBA5	6	6	6		mRpS28		1	6	6	6	6	6	6	6	6	6	6	6	6	6	6	6	52.6	52.6	52.6	21.271	194	194	12.8				1	1	1	9	6	15			4	4	14	10	6	0	265.75	By MS/MS
A1ZBB1	A1ZBB1	9	9	9	Galectin	CG5335-RA		1	9	9	9	8	6	8	7	8	6	8	7	8	6	8	7	49.5	49.5	49.5	36.699	321	321	12.7									21	12		4	13			2	0	111.75	By MS/MS
A8E6M1;A1ZBB4;E1JGL8	A8E6M1;A1ZBB4;E1JGL8	16;16;16	16;16;16	16;16;16			;;	3	16	16	16	14	11	12	12	14	11	12	12	14	11	12	12	21.2	21.2	21.2	140.44	1271	1271;1271;1272	13				7					8	4	5	19	8	11		3	0	126.64	By MS/MS
A1ZBD8	A1ZBD8	1	1	1				1	1	1	1	0	0	0	1	0	0	0	1	0	0	0	1	0.5	0.5	0.5	170.67	1541	1541	13											2						0.00023776	4.1385
A1ZBE9	A1ZBE9	31	31	31				1	31	31	31	25	22	25	27	25	22	25	27	25	22	25	27	44.7	44.7	44.7	112.48	1022	1022	13		8	6						20	21	8	10	23	13	14	12	0	323.31	By MS/MS
A1ZBF1	A1ZBF1	2	1	1		CG18190-RB		1	2	1	1	2	2	2	2	1	1	1	1	1	1	1	1	10.9	5.2	5.2	28.743	248	248	4				13													0	18.314	By MS/MS
A1ZBH2;A1ZBH3	A1ZBH2;A1ZBH3	4;4	4;4	4;4		CG15111-RB	;	2	4	4	4	1	4	4	3	1	4	4	3	1	4	4	3	19.8	19.8	19.8	45.575	393	393;411	16											2		2	4		4	0	25.843	By MS/MS
A1ZBJ2	A1ZBJ2	22	22	22				1	22	22	22	21	21	21	22	21	21	21	22	21	21	21	22	59.8	59.8	59.8	68.367	627	627	12.3	1	10	7	24	25	6	6		79	80	43	52	44	35	22	53	0	323.31	By MS/MS
A1ZBK1	A1ZBK1	10	10	10		CG10051-RA		1	10	10	10	10	8	8	8	10	8	8	8	10	8	8	8	23.4	23.4	23.4	98.558	866	866	10.3				2	18				13	18	8	3	8				0	272.77	By MS/MS
A1ZBK7	A1ZBK7	1	1	1		cer		1	1	1	1	1	1	1	1	1	1	1	1	1	1	1	1	22.8	22.8	22.8	9.4636	79	79	17.3															4	2	0.0002373	4.1001	By MS/MS
A1ZBL7;Q8MQR8	A1ZBL7	17;2	2;2	2;2		par-1		2	17	2	2	15	14	15	13	1	2	1	0	1	2	1	0	19.3	1.7	1.7	107.76	993	993;357	13.5						1								3			0	5.8772	By MS/MS
A1ZBL9;Q9V8V8;A1ZBL5;Q6NPA6	A1ZBL9;Q9V8V8;A1ZBL5;Q6NPA6	19;18;18;16	2;1;1;1	1;0;0;0		par-1	;;;	4	19	2	1	16	13	15	15	1	1	0	1	0	1	0	0	19	2.2	1	126.32	1170	1170;938;951;833	12				1								1	2				0.00067705	2.9995	By MS/MS
A1ZBR1	A1ZBR1	5	5	5				1	5	5	5	3	4	2	3	3	4	2	3	3	4	2	3	12.8	12.8	12.8	47.357	407	407	14.3										4		8				3	0	34.979	By MS/MS
A1ZBR6	A1ZBR6	1	1	1				1	1	1	1	0	0	1	0	0	0	1	0	0	0	1	0	2	2	2	59.936	511	511	6						1											1	-2
A1ZBU5	A1ZBU5	1	1	1		GNBP-like3		1	1	1	1	1	1	0	0	1	1	0	0	1	1	0	0	13.2	13.2	13.2	17.131	152	152	18																2	0	6.8747	By MS/MS
A1ZBU8	A1ZBU8	3	3	3				1	3	3	3	2	3	1	1	2	3	1	1	2	3	1	1	21.2	21.2	21.2	26.229	245	245	16.7									1				3			8	0	30.519	By MS/MS
A1ZBW3;E1JGN7;A1ZBW1;A1ZBW0;A1ZBW4	A1ZBW3;E1JGN7;A1ZBW1;A1ZBW0	3;3;3;3;1	3;3;3;3;1	3;3;3;3;1		bl	;;;	5	3	3	3	3	2	2	2	3	2	2	2	3	2	2	2	13.1	13.1	13.1	40.972	413	413;493;496;502;315	15.7													4	4	1		0	12.621	By MS/MS
A1ZBW6;A0A0B4LG45	A1ZBW6;A0A0B4LG45	2;1	2;1	2;1			;	2	2	2	2	1	2	1	2	1	2	1	2	1	2	1	2	2.6	2.6	2.6	82.629	726	726;603	6.67			1	6										1	1		0	8.6617	By MS/MS
A1ZBW7	A1ZBW7	5	5	5	WASH complex subunit FAM21 homolog	CG16742		1	5	5	5	3	2	3	2	3	2	3	2	3	2	3	2	4.6	4.6	4.6	160.9	1469	1469	7					3	3	5							1			0	10.851	By MS/MS
A2RVF0;Q9VQY4	A2RVF0;Q9VQY4	11;11	11;11	11;11		Atet	;	2	11	11	11	8	9	8	9	8	9	8	9	8	9	8	9	25.2	25.2	25.2	89.921	818	818;832	13.6									11	9	5		2		4	7	0	58.145	By MS/MS
Q9VEY2;A2RVG5	Q9VEY2;A2RVG5	1;1	1;1	1;1			;	2	1	1	1	1	1	1	1	1	1	1	1	1	1	1	1	2.6	2.6	2.6	63.124	569	569;603	11									8								0.00046414	3.552	By MS/MS
Q9W061;A2VEF9;Q95RC8	Q9W061;A2VEF9;Q95RC8	3;3;3	3;3;3	3;3;3		mu2	;;	3	3	3	3	3	2	1	2	3	2	1	2	3	2	1	2	4.7	4.7	4.7	138.3	1259	1259;1274;1280	4.77				6	20												0	28.003	By MS/MS
A2VEI2	A2VEI2	13	13	13	Calcium uptake protein 1 homolog, mitochondrial	CG4495		1	13	13	13	11	10	11	10	11	10	11	10	11	10	11	10	37.1	37.1	37.1	60.343	525	525	14.6									12	8	6	9	4	20	3	12	0	202.48	By MS/MS
A2VEX9	A2VEX9	1	1	1				1	1	1	1	1	1	1	1	1	1	1	1	1	1	1	1	30.4	30.4	30.4	8.4799	79	79	11									10								0	27.838	By MS/MS
A2VEY9	A2VEY9	1	1	1	Palmitoyltransferase	app		1	1	1	1	0	1	1	1	0	1	1	1	0	1	1	1	1.4	1.4	1.4	75.007	693	693	4				6													0	28.095
A4IJ72	A4IJ72	2	2	2		Zip71B		1	2	2	2	1	1	0	0	1	1	0	0	1	1	0	0	5.8	5.8	5.8	62.82	572	572	12.5										1	1						0	5.4252	By MS/MS
A4UZ54;Q7KML4;B7YZT5	A4UZ54;Q7KML4;B7YZT5	7;7;7	7;7;7	7;7;7		Pld	;;	3	7	7	7	6	6	5	5	6	6	5	5	6	6	5	5	9.3	9.3	9.3	143.54	1260	1260;1278;1364	8.81				7	13							1	2	8	1		0	71.185	By MS/MS
A4UZL5;P41043;A0A0B4KFT5	A4UZL5;P41043;A0A0B4KFT5	8;8;6	8;8;6	8;8;6	Glutathione S-transferase S1	GstS1	;;	3	8	8	8	5	7	7	7	5	7	7	7	5	7	7	7	59.4	59.4	59.4	27.613	249	249;249;250	10.8	1	5		5					14	12		3	4			6	0	196.57	By MS/MS
A4UZR3;Q9W2M2	A4UZR3;Q9W2M2	20;20	20;20	20;20	Trehalase	Treh	;	2	20	20	20	16	16	17	18	16	16	17	18	16	16	17	18	43.4	43.4	43.4	63.551	560	560;596	13.4				6		1	2	3	25	12	3	18	21	13	7	14	0	217.34	By MS/MS
A4UZW2;P40320;E4NKH6;M9PAY2	A4UZW2;P40320	14;14;4;4	14;14;4;4	14;14;4;4	S-adenosylmethionine synthase	Sam-S	;	4	14	14	14	14	14	14	13	14	14	14	13	14	14	14	13	61.5	61.5	61.5	44.831	408	408;408;115;138	14.8									5	21	25	11	12	20	21	17	0	323.31	By MS/MS
A4UZZ4;Q9XTL9	A4UZZ4;Q9XTL9	31;31	31;31	31;31	Alpha-1,4 glucan phosphorylase;Glycogen phosphorylase	GlyP	;	2	31	31	31	28	27	27	29	28	27	27	29	28	27	27	29	58.5	58.5	58.5	96.996	844	844;844	13.5				6	6		8	5	46	25	19	20	33	21	7	45	0	323.31	By MS/MS
A4V0A1;Q9V3U9	A4V0A1;Q9V3U9	5;5	5;5	5;5	Protein slowmo	slmo	;	2	5	5	5	4	4	3	4	4	4	3	4	4	4	3	4	36.7	36.7	36.7	24.304	215	215;215	14.5										8	5					8	0	18.283	By MS/MS
A4V0B5;Q24048	A4V0B5;Q24048	9;9	1;1	1;1	Sodium/potassium-transporting ATPase subunit beta-2	nrv2	;	2	9	1	1	7	9	9	9	0	1	1	1	0	1	1	1	42.7	7.1	7.1	37.283	323	323;323	12										3							0	89.369	By matching
A4V0N4;Q27331	A4V0N4;Q27331	22;22	22;22	15;15	V-type proton ATPase catalytic subunit A isoform 2	Vha68-2	;	2	22	22	15	21	22	22	22	21	22	22	22	15	15	15	15	63.2	63.2	44.1	68.301	614	614;614	13.4	1	14	7	20	10	1	19	2	43	110	73	91	61	50	89	71	0	323.31	By MS/MS
A4V0S1;Q24509	A4V0S1;Q24509	5;5	5;5	5;5	Syntaxin-5	Syx5	;	2	5	5	5	4	3	5	2	4	3	5	2	4	3	5	2	21.4	21.4	21.4	51.849	467	467;467	14.9										1	5	3	3			5	0	45.536	By MS/MS
A4V0U4	A4V0U4	31	31	2				1	31	31	2	28	29	31	29	28	29	31	29	1	2	2	2	83.7	83.7	4.6	68.489	613	613	13.4				9	4	7			22	45	24	28	22	23	29	17	0	323.31	By MS/MS
A4V110;Q7JMV3	A4V110;Q7JMV3	6;6	6;6	3;3		CaMKI	;	2	6	6	3	4	5	5	6	4	5	5	6	2	3	3	3	23.8	23.8	9.7	43.464	390	390;405	11.8		2		7					8			1	6	3	2	6	0	40.948	By MS/MS
A4V133;A4V134;D1YSG7;D1YSG8;Q00168;L0MNA2;L0MLP2;L0MLR4	A4V133;A4V134;D1YSG7;D1YSG8;Q00168;L0MNA2;L0MLP2;L0MLR4	15;15;15;15;15;13;13;13	15;15;15;15;15;13;13;13	15;15;15;15;15;13;13;13	Calcium/calmodulin-dependent protein kinase type II alpha chain	CaMKII	;;;;;;;	8	15	15	15	14	12	14	15	14	12	14	15	14	12	14	15	41.4	41.4	41.4	55.481	490	490;509;530;531;530;482;504;522	12.7	1	2		6		5			9	12		11	5	14	13	3	0	187.66	By MS/MS
A4V166;A4V164;H5V8B9;Q9W0V1	A4V166;A4V164;H5V8B9;Q9W0V1	1;1;1;1	1;1;1;1	1;1;1;1	3-phosphoinositide-dependent protein kinase 1	Pdk1	;;;	4	1	1	1	1	1	1	1	1	1	1	1	1	1	1	1	1.9	1.9	1.9	60.953	539	539;755;836;836	4				8													0	5.0316	By MS/MS
A4V1B2;Q9NB04	A4V1B2;Q9NB04	4;4	4;4	4;4	Patj homolog	Patj	;	2	4	4	4	2	2	1	2	2	2	1	2	2	2	1	2	6.8	6.8	6.8	92.851	871	871;871	11.8				3						1				1		3	0	11.261	By matching
A4V1K1;Q9VRX8	A4V1K1;Q9VRX8	2;2	2;2	2;2		CG8398-RA	;	2	2	2	2	0	0	1	1	0	0	1	1	0	0	1	1	5.3	5.3	5.3	49.339	435	435;537	13.5										1			1				0.003995	2.0028
A4V1N8;P35415	A4V1N8;P35415	40;40	40;40	26;26	Paramyosin, long form	Prm	;	2	40	40	26	40	40	40	39	40	40	40	39	26	26	26	25	66.9	66.9	44.5	102.34	879	879;879	12.6	10	16	9	61	61	11	22	2	73	77	120	106	101	94	102	93	0	323.31	By MS/MS
A4V1N9;P35416;M9NDM6	A4V1N9;P35416	16;16;1	2;2;1	2;2;1	Paramyosin, short form	Prm	;	3	16	2	2	16	16	16	16	2	2	2	2	2	2	2	2	36.1	5.3	5.3	74.276	640	640;640;307	12.8						4	2				7					7	0	72.214	By MS/MS
Q2PDY2;A4V1Y6;Q2PDY1;M9PFM7;Q08605;A4V1Y7	Q2PDY2;A4V1Y6;Q2PDY1;M9PFM7;Q08605;A4V1Y7	6;6;6;6;6;5	6;6;6;6;6;5	6;6;6;6;6;5	Transcription factor GAGA	Trl	;;;;;	6	6	6	6	5	5	4	4	5	5	4	4	5	5	4	4	28.6	28.6	28.6	60.446	567	567;582;608;623;581;519	10.4						13			4		8	2	1			3	0	93.904	By MS/MS
A4V201;E1JI11;M9PFP3;M9PI76;B7Z060;P47825	A4V201;E1JI11;M9PFP3;M9PI76;B7Z060;P47825	2;2;2;2;2;2	2;2;2;2;2;2	2;2;2;2;2;2	Transcription initiation factor TFIID subunit 4	Taf4	;;;;;	6	2	2	2	1	1	1	2	1	1	1	2	1	1	1	2	4.9	4.9	4.9	92.06	851	851;921;962;1047;1088;921	11.4									4		1						0	34.856	By MS/MS
Q7JQ32;A4V243	Q7JQ32;A4V243	12;12	12;12	12;12	Guanylate cyclase	Gyc76C	;	2	12	12	12	5	8	5	7	5	8	5	7	5	8	5	7	11.4	11.4	11.4	170.5	1525	1525;1525	14.4					2				4	2	3	3		6	3	7	0	55.308	By MS/MS
A4V2B8;P08181	A4V2B8;P08181	9;9	9;9	9;9	Casein kinase II subunit alpha	CkIIalpha	;	2	9	9	9	8	9	7	8	8	9	7	8	8	9	7	8	56.8	56.8	56.8	39.959	336	336;336	13.9									13	8	6	9	13	4	10	1	0	100.54	By MS/MS
M9PGA6;Q5LJP6;A4V2C3	M9PGA6;Q5LJP6;A4V2C3	2;2;2	2;2;2	2;2;2			;;	3	2	2	2	2	2	2	2	2	2	2	2	2	2	2	2	2.6	2.6	2.6	69.694	616	616;676;694	4				14													0.00023277	3.6438	By MS/MS
A4V2I0;Q7KSX2;P15364	A4V2I0;Q7KSX2;P15364	2;2;2	2;2;2	2;2;2	Protein amalgam	Ama	;;	3	2	2	2	0	2	1	2	0	2	1	2	0	2	1	2	9.6	9.6	9.6	36.387	333	333;341;333	12.4										4	3						0	10.095
A4V2K7;P22058	A4V2K7;P22058	10;10	10;10	10;10	Chromosomal protein D1	D1	;	2	10	10	10	8	10	7	7	8	10	7	7	8	10	7	7	25.9	25.9	25.9	37	355	355;355	9	1	6		17	3		14	28	4	4	7	8	9	1		6	0	178.47	By MS/MS
A4V303;P48605	A4V303;P48605	12;12	12;12	12;12	T-complex protein 1 subunit gamma	Cctgamma	;	2	12	12	12	9	9	10	10	9	9	10	10	9	9	10	10	32.9	32.9	32.9	59.394	544	544;544	12.9				6					11	13	6	4		2	9	7	0	74.409	By MS/MS
A4V346;P10041	A4V346;P10041	1;1	1;1	1;1	Delta-like protein;Neurogenic locus protein delta	Dl	;	2	1	1	1	0	1	1	1	0	1	1	1	0	1	1	1	2.2	2.2	2.2	88.84	833	833;833	4				4													0.0017467	2.543
A4V383;P91929	A4V383;P91929	16;16	16;16	16;16	NADH dehydrogenase [ubiquinone] 1 alpha subcomplex subunit 10, mitochondrial	ND-42;ND42	;	2	16	16	16	15	15	16	16	15	15	16	16	15	15	16	16	49.9	49.9	49.9	46.897	407	407;407	12.8	4	7		5	6		11	1	77	44	40	17	19	23	37	30	0	323.31	By MS/MS
A4V391;P12613	A4V391;P12613	17;17	17;17	17;17	T-complex protein 1 subunit alpha	T-cp1	;	2	17	17	17	16	14	12	13	16	14	12	13	16	14	12	13	42.4	42.4	42.4	59.556	557	557;557	14.6							2		11	1	12	10	12	7	14	9	0	145.58	By MS/MS
A4V392;Q9VCY8	A4V392;Q9VCY8	1;1	1;1	1;1	Adiponectin receptor protein	AdipoR	;	2	1	1	1	1	1	1	1	1	1	1	1	1	1	1	1	6.1	6.1	6.1	49.757	444	444;444	16.2														6	2		0	28.442	By MS/MS
A4V3G8;Q7KRY6	A4V3G8;Q7KRY6	8;8	8;8	8;8	Nucleosomal histone kinase 1	ball	;	2	8	8	8	7	6	6	4	7	6	6	4	7	6	6	4	16.2	16.2	16.2	65.993	599	599;599	10.2		2			2	9			4				4	4	3		0	34.849	By MS/MS
Q59DT6;A4V3G9;A4V3H1;Q02926	Q59DT6;A4V3G9;A4V3H1;Q02926	2;2;2;2	2;2;2;2	2;2;2;2	Ribonucleoprotein RB97D	Rb97D	;;;	4	2	2	2	2	1	1	1	2	1	1	1	2	1	1	1	4.6	4.6	4.6	48.094	434	434;465;471;471	12										5							0.00046072	3.4025	By MS/MS
A4V3J6;A4V3J5;P07909	A4V3J6;A4V3J5;P07909	8;8;8	8;8;8	7;7;7	Heterogeneous nuclear ribonucleoprotein A1	Hrb98DE	;;	3	8	8	7	8	8	7	6	8	8	7	6	7	7	6	5	34.1	34.1	31	38.55	361	361;365;365	14.2									19	3	5	9	6			19	0	243.96	By MS/MS
A4V3L8;Q9VAF0	A4V3L8;Q9VAF0	1;1	1;1	1;1	Zinc transporter ZIP13 homolog	Zip99C	;	2	1	1	1	1	1	1	1	1	1	1	1	1	1	1	1	2.8	2.8	2.8	38.869	355	355;355	17															8		0	11.243	By MS/MS
A4V3N7;Q9VA70	A4V3N7;Q9VA70	13;13	13;13	13;13	Neutral ceramidase	CDase	;	2	13	13	13	13	12	11	12	13	12	11	12	13	12	11	12	31.4	31.4	31.4	78.231	704	704;704	13.7									20	19	14	14	3	3	4	16	0	323.31	By MS/MS
A4V3Q6;P05303	A4V3Q6;P05303	15;15	6;6	6;6	Elongation factor 1-alpha;Elongation factor 1-alpha 2	Ef1alpha100E	;	2	15	6	6	13	14	14	15	4	5	5	6	4	5	5	6	49.1	25.3	25.3	50.662	462	462;462	13.5										10	17				2	4	0	82.896	By MS/MS
A4V3W2;A4V3W1;P18431;Q0KHW6;A8JUV9;Q7KVY5;C0PUX5;P83101	A4V3W2;A4V3W1;P18431;Q0KHW6;A8JUV9	9;9;9;7;6;4;4;1	9;9;9;7;6;4;4;1	2;2;2;0;0;0;0;0	Protein kinase shaggy	sgg	;;;;	8	9	9	2	8	6	8	7	8	6	8	7	2	1	2	2	25.9	25.9	4.9	53.871	514	514;575;514;597;772;416;441;501	12.4		1					11	1	8	6	8		3	4		11	0	82.688	By MS/MS
A4V3W8;Q9U1M2	A4V3W8;Q9U1M2	9;9	9;9	9;9	Transmembrane protein 120 homolog	CG32795	;	2	9	9	9	8	7	8	7	8	7	8	7	8	7	8	7	34.1	34.1	34.1	45.486	387	387;387	10.1	3	7		10	12	4			19	6	4	1	1	4	4	15	0	323.31	By MS/MS
A4V402;P49071	A4V402;P49071	4;4	4;4	4;4	MAP kinase-activated protein kinase 2	MAPk-Ak2	;	2	4	4	4	3	3	4	3	3	3	4	3	3	3	4	3	10.6	10.6	10.6	41.401	359	359;359	14.3									2		1	2	5	3			0	7.8969	By MS/MS
A4V408;Q9W429	A4V408;Q9W429	1;1	1;1	1;1	UDP-xylose and UDP-N-acetylglucosamine transporter	Efr	;	2	1	1	1	1	1	1	1	1	1	1	1	1	1	1	1	2.8	2.8	2.8	39.494	352	352;352	14.9												1	10				0	16.735	By MS/MS
A4V441;Q24524	A4V441;Q24524	7;7	7;7	7;7	Protein singed	sn	;	2	7	7	7	5	3	5	6	5	3	5	6	5	3	5	6	20.7	20.7	20.7	57.278	512	512;512	15.6									3		4		1	2	18		0	27.985	By MS/MS
A4V449;Q94511	A4V449;Q94511	26;26	26;26	26;26	NADH-ubiquinone oxidoreductase 75 kDa subunit, mitochondrial	ND-75;ND75	;	2	26	26	26	25	25	25	23	25	25	25	23	25	25	25	23	54.4	54.4	54.4	78.629	731	731;731	13.2	28	5	17	2	1		17	9	96	99	90	57	37	40	63	125	0	323.31	By MS/MS
A4V488;Q07152	A4V488;Q07152	2;2	2;2	2;2	Inosine-5-monophosphate dehydrogenase	ras	;	2	2	2	2	1	2	2	2	1	2	2	2	1	2	2	2	5.4	5.4	5.4	57.829	537	537;537	14.3											3		3	1			0	5.8421	By matching
A4V4A1;Q960Z0	A4V4A1;Q960Z0	12;12	12;12	12;12	Kinesin-like protein;Kinesin-like protein Klp10A	Klp10A	;	2	12	12	12	7	6	7	10	7	6	7	10	7	6	7	10	22.6	22.6	22.6	88.671	805	805;805	14.5									4	3	3	4	10	6	4	1	0	77.3	By MS/MS
A4V4A5;Q9VZ23	A4V4A5;Q9VZ23	7;7	7;7	7;7	GTP-binding nuclear protein Ran	Ran;ran	;	2	7	7	7	6	6	6	7	6	6	6	7	6	6	6	7	51.4	51.4	51.4	24.708	216	216;216	12.9			1	8					2	11	3	14	16	10		3	0	76.061	By MS/MS
A4V4C1;M9NGA3;M9NDU6;M9PHA6;P08182	A4V4C1;M9NGA3;M9NDU6;M9PHA6;P08182	1;1;1;1;1	1;1;1;1;1	1;1;1;1;1	Casein kinase II subunit beta	CkIIbeta	;;;;	5	1	1	1	1	1	1	1	1	1	1	1	1	1	1	1	15.8	15.8	15.8	24.829	215	215;233;233;234;235	16.1														6	1		0	22.905	By MS/MS
A4V4F2;M9PJN2;M9PHT0;M9PHL7;E1JJL2;C9QP31	A4V4F2;M9PJN2;M9PHT0;M9PHL7;E1JJL2;C9QP31	16;16;15;15;14;13	1;1;0;0;0;0	1;1;0;0;0;0		Flo2	;;;;;	6	16	1	1	13	12	16	15	1	1	1	1	1	1	1	1	60.2	3.5	3.5	46.602	425	425;440;435;448;340;281	15.3													6	3			0	11.697	By MS/MS
A4V4I0;P26308	A4V4I0;P26308	8;8	8;8	8;8	Guanine nucleotide-binding protein subunit beta-1	Gbeta13F	;	2	8	8	8	8	7	7	7	8	7	7	7	8	7	7	7	49.1	49.1	49.1	37.133	340	340;340	14.3				3	1		4		11	7		10	3	18	21	10	0	323.31	By MS/MS
A4V4Q6;P36188;E4NKJ3	A4V4Q6;P36188;E4NKJ3	10;10;9	4;4;3	3;3;3	Troponin I	wupA	;;	3	10	4	3	10	8	8	8	4	3	3	3	3	2	2	2	40.9	17.3	13	24.657	208	208;269;260	11.5				8					1			6	1	5		3	0	13.792	By MS/MS
A4V4S5;M9PF72;Q9Y1I2	A4V4S5;M9PF72;Q9Y1I2	1;1;1	1;1;1	1;1;1	Vacuolar protein sorting-associated protein 33A	car	;;	3	1	1	1	0	0	0	1	0	0	0	1	0	0	0	1	5.8	5.8	5.8	68.765	617	617;639;617	17															1		0.00023941	4.2807
E8NH77;X2JLF7;A4V4T4;Q24246;Q9W5W4;X2JCQ7;Q7KWG3;M9NE47;X2JCR4;Q8IRZ3;T2FGB0	E8NH77;X2JLF7;A4V4T4;Q24246;Q9W5W4;X2JCQ7;Q7KWG3;M9NE47;X2JCR4;Q8IRZ3;T2FGB0	8;8;8;8;7;7;7;6;6;6;6	8;8;8;8;7;7;7;6;6;6;6	8;8;8;8;7;7;7;6;6;6;6	Cytoplasmic dynein 1 intermediate chain	sw;Sdic1;Sdic2;Sdic4;Sdic3;Sdic3-RB	;;;;;;;;;;	11	8	8	8	8	6	7	5	8	6	7	5	8	6	7	5	21	21	21	70.249	634	634;643;643;663;517;535;543;480;487;533;544	13.1									7	4	4	7	6	1			0	91.456	By MS/MS
A4V4U5;M9NHG9	A4V4U5;M9NHG9	25;24	25;24	2;2		slgA	;	2	25	25	2	21	23	24	25	21	23	24	25	2	2	2	2	63.1	63.1	7	75.951	669	669;681	14.2	1				11	4	11	6	86	29	10	6	22	40	69	86	0	323.31	By MS/MS
A4V4W0;Q24211	A4V4W0;Q24211	6;6	6;6	6;6	Protein stoned-A	stnA	;	2	6	6	6	4	4	5	5	4	4	5	5	4	4	5	5	10.9	10.9	10.9	93.108	850	850;850	8.28		7	2		12					3	3	1		7	1		0	35.292	By MS/MS
A4VCL2	A4VCL2	2	2	2				1	2	2	2	2	2	1	0	2	2	1	0	2	2	1	0	3.6	3.6	3.6	109.73	980	980	9.88				4									1	3			0	5.3967	By MS/MS
A5XCL5;E1JI91	A5XCL5;E1JI91	18;16	18;16	1;1		UGP	;	2	18	18	1	18	15	16	14	18	15	16	14	1	1	1	1	58.3	58.3	2	57.824	511	511;518	14.3					7				22	8		3	17	26	13	17	0	323.31	By MS/MS
B5RJJ9;A6MHQ4	B5RJJ9;A6MHQ4	3;3	3;3	3;3	Sodium/potassium-transporting ATPase subunit beta-1-interacting protein	NKAIN	;	2	3	3	3	2	2	3	1	2	2	3	1	2	2	3	1	10	10	10	73.67	658	658;658	13.2									3			4	2				0	19.487	By MS/MS
A8DYC4	A8DYC4	1	1	1		ND-MWFE		1	1	1	1	0	1	1	0	0	1	1	0	0	1	1	0	10.6	10.6	10.6	14.85	123	123	14												3					0	21.568
A8DYC5	A8DYC5	1	1	1		ND-MWFE		1	1	1	1	1	1	1	1	1	1	1	1	1	1	1	1	15.1	15.1	15.1	8.5789	73	73	12.9									1	10	3		5				0	11.962	By MS/MS
A8DYF7;Q7JUZ6	A8DYF7;Q7JUZ6	3;2	3;2	3;2		mrj	;	2	3	3	3	3	3	2	3	3	3	2	3	3	3	2	3	11.8	11.8	11.8	38.737	346	346;259	12.1				2	4							6	1		6		0	14.622	By MS/MS
Q8MS31;A8DYH1	Q8MS31;A8DYH1	1;1	1;1	1;1		mute	;	2	1	1	1	1	1	1	0	1	1	1	0	1	1	1	0	1.8	1.8	1.8	74.461	665	665;1739	5					4												0.0084085	1.697	By MS/MS
A8DYI6;Q0E924;A8DYI7	A8DYI6;Q0E924;A8DYI7	17;15;15	17;15;15	17;15;15		Phb2	;;	3	17	17	17	16	16	16	17	16	16	16	17	16	16	16	17	67.8	67.8	67.8	37.28	338	338;299;303	12.6	5	15	10	18	28	16	11	1	67	29	70	53	106	57	43	44	0	323.31	By MS/MS
A8DYJ0;Q8T389;A8DYJ1;Q8SYD9	A8DYJ0;Q8T389;A8DYJ1;Q8SYD9	2;2;2;2	2;2;2;2	2;2;2;2		EndoB	;;;	4	2	2	2	2	1	1	1	2	1	1	1	2	1	1	1	11.7	11.7	11.7	41.336	366	366;378;378;390	16.6												1			3	1	0	12.152	By MS/MS
A8DYJ2	A8DYJ2	27	27	2		hts		1	27	27	2	24	26	26	25	24	26	26	25	1	2	1	1	26.2	26.2	1.4	205.2	1833	1833	10.5		17		117	108	26	11	21	38	66	37	41	37	34	44	97	0	323.31	By MS/MS
A8DYJ3;Q11002;A0A0B4LG26	A8DYJ3;Q11002;A0A0B4LG26	23;23;22	23;23;22	21;21;20	Calpain-A;Calpain-A catalytic subunit	CalpA	;;	3	23	23	21	21	19	21	21	21	19	21	21	19	17	19	19	42.5	42.5	40.2	93.962	828	828;828;843	14.6			2	1					8	24	26	19	19	4	27	29	0	323.31	By MS/MS
A8DYL2	A8DYL2	2	2	2				1	2	2	2	1	2	0	1	1	2	0	1	1	2	0	1	4.7	4.7	4.7	106.72	952	952	15.8									1					1		2	0.0033913	2.1229	By MS/MS
A8DYM4	A8DYM4	1	1	1				1	1	1	1	0	0	0	1	0	0	0	1	0	0	0	1	34.4	34.4	34.4	6.9701	61	61	13											1						0	20.741
A8DYM6	A8DYM6	1	1	1				1	1	1	1	1	0	0	0	1	0	0	0	1	0	0	0	35.1	35.1	35.1	8.557	77	77	14												1					0.00046361	3.535	By MS/MS
A8DYP0	A8DYP0	128	128	128		Unc-89		1	128	128	128	122	120	106	101	122	120	106	101	122	120	106	101	45.9	45.9	45.9	475.65	4218	4218	13.7	2	11	8	17	14	13	15		81	88	138	115	119	100	103	94	0	323.31	By MS/MS
A8DYR2;R9PY37	A8DYR2;R9PY37	1;1	1;1	1;1			;	2	1	1	1	1	1	0	1	1	1	0	1	1	1	0	1	1.2	1.2	1.2	84.331	772	772;939	3			4														1	-2	By MS/MS
R9PY34;A8DYU1;M9NE71;A8DYU2;A8DYU3;R9PY62	R9PY34;A8DYU1;M9NE71;A8DYU2;A8DYU3;R9PY62	4;4;3;3;3;3	4;4;3;3;3;3	4;4;3;3;3;3			;;;;;	6	4	4	4	3	2	1	2	3	2	1	2	3	2	1	2	4.6	4.6	4.6	131.25	1206	1206;1212;804;1138;1239;1249	9.1					6						2				1	1	0	8.9102	By MS/MS
A8DYW1;Q9VMC7	A8DYW1;Q9VMC7	3;3	3;3	3;3		CG9545	;	2	3	3	3	1	1	1	3	1	1	1	3	1	1	1	3	7	7	7	59.383	514	514;704	6.44				7						1						1	0.00046019	3.372	By matching
A8DYW4;A0A0S0WGS4	A8DYW4;A0A0S0WGS4	2;1	2;1	2;1		CG34310-RA	;	2	2	2	2	2	2	2	2	2	2	2	2	2	2	2	2	45.9	45.9	45.9	8.5137	74	74;129	14.3									8	6	3	3	4	7	4	5	0	69.88	By MS/MS
Q9VM02;Q59DZ5;Q9VM00;A8DYW8	Q9VM02;Q59DZ5;Q9VM00;A8DYW8	1;1;1;1	1;1;1;1	1;1;1;1		RapGAP1	;;;	4	1	1	1	1	0	1	1	1	0	1	1	1	0	1	1	2.7	2.7	2.7	92.892	850	850;876;933;959	7							4										0	5.9241	By matching
A8DZ06;X2J9Z3	A8DZ06;X2J9Z3	11;11	11;11	11;11			;	2	11	11	11	5	1	8	10	5	1	8	10	5	1	8	10	16.7	16.7	16.7	142.49	1260	1260;1271	14.3									9		4	1	2	8	5	2	0	61.752	By MS/MS
A8DZ14	A8DZ14	9	9	6		Fas3		1	9	9	6	9	7	8	7	9	7	8	7	6	4	5	4	22.5	22.5	10.4	63.354	577	577	12.3				4	15				2	7	8	4	9	6	12	6	0	323.31	By MS/MS
M9NCY3;M9PDF7;M9PDR3;M9PG93;A8DZ18;M9PD76;P16621	M9NCY3;M9PDF7;M9PDR3;M9PG93;A8DZ18;M9PD76;P16621	12;12;12;12;12;12;12	12;12;12;12;12;12;12	12;12;12;12;12;12;12	Protein-tyrosine-phosphatase;Tyrosine-protein phosphatase Lar	Lar	;;;;;;	7	12	12	12	9	10	10	9	9	10	10	9	9	10	10	9	8.3	8.3	8.3	216.35	1912	1912;1927;1935;1941;2011;2032;2029	15								2	4		3	3	10	5	9	5	0	84.98	By MS/MS
C3KGL5;Q9VIN1;M9PGB1;A8DZ20;M9PBE8;A8DZ19	C3KGL5;Q9VIN1;M9PGB1;A8DZ20;M9PBE8;A8DZ19	2;2;2;2;2;2	2;2;2;2;2;2	2;2;2;2;2;2		RtGEF	;;;;;	6	2	2	2	0	0	1	2	0	0	1	2	0	0	1	2	2.7	2.7	2.7	69.118	635	635;687;923;973;1198;1310	13.7											1	2					0.0023489	2.2099
L0MLL1;Q8IMA6;Q7KQN3;A8DZ26;Q8IMA3;Q8IMA5;Q8IMA7;Q8SXV3	L0MLL1;Q8IMA6;Q7KQN3;A8DZ26	15;15;15;15;4;4;4;4	15;15;15;15;4;4;4;4	15;15;15;15;4;4;4;4			;;;	8	15	15	15	11	11	12	11	11	11	12	11	11	11	12	11	19	19	19	146.17	1290	1290;1314;1388;1451;497;521;595;658	14.3			2						2	7		8	8	20	3		0	67.027	By MS/MS
O61380;A8DZ29	O61380;A8DZ29	43;43	43;43	43;43		eIF4G	;	2	43	43	43	37	36	36	35	37	36	36	35	37	36	36	35	38.6	38.6	38.6	183.94	1666	1666;1919	13.6		1	6	3	8	1	2	1	28	28	22	11	46	45	16	22	0	323.31	By MS/MS
A8E6L6;Q9V6X7	A8E6L6;Q9V6X7	3;3	3;3	3;3	GDP-fucose protein O-fucosyltransferase 1	O-fut1	;	2	3	3	3	3	3	1	1	3	3	1	1	3	3	1	1	13.2	13.2	13.2	46.834	402	402;402	11.5									4	4							0	29.094	By MS/MS
A8E702;Q9VMX0	A8E702;Q9VMX0	12;12	12;12	12;12	39S ribosomal protein L28, mitochondrial	mRpL28	;	2	12	12	12	12	11	12	11	12	11	12	11	12	11	12	11	60.6	60.6	60.6	34.95	302	302;302	13.4			5			7	1		14	24	18	4	3	28	11	14	0	304.53	By MS/MS
A8JNH4	A8JNH4	2	2	1		CG34268-RA		1	2	2	1	2	2	2	1	2	2	2	1	1	1	1	0	28.9	28.9	14.5	8.9587	83	83	17.7															3	8	0	6.6927	By MS/MS
Q9I7T8;A8JNJ2;Q8IRE7;Q9VZV3;Q7KV83;Q95RR8	Q9I7T8;A8JNJ2;Q8IRE7;Q9VZV3;Q7KV83;Q95RR8	1;1;1;1;1;1	1;1;1;1;1;1	1;1;1;1;1;1	PAB-dependent poly(A)-specific ribonuclease subunit PAN3	CG11486-RB;PAN3;CG11486-RK;CG11486	;;;;;	6	1	1	1	0	1	1	0	0	1	1	0	0	1	1	0	3.1	3.1	3.1	80.235	742	742;749;757;780;788;790	16														2			0.0017418	2.4981
Q9VZQ3;Q7KV69;Q7KV70;M9PBL6;A8JNJ6;REV__Q9V9J3;REV__A1Z6I9	Q9VZQ3;Q7KV69;Q7KV70;M9PBL6;A8JNJ6	149;149;149;149;149;1;1	149;149;149;149;149;1;1	149;149;149;149;149;1;1		kst	;;;;	7	149	149	149	137	141	138	140	137	141	138	140	137	141	138	140	57.1	57.1	57.1	471.63	4097	4097;4118;4207;4321;4337;517;1597	13.3	9	9	8	58	42	56	25	8	199	171	174	140	210	266	170	149	0	323.31	By MS/MS
M9PE70;E0R7R0;A8JNJ8;Q9VZM9;Q7YU16;Q9VZN0;M9MRV3;D4G7A5;Q9VZN2	M9PE70;E0R7R0;A8JNJ8;Q9VZM9;Q7YU16;Q9VZN0;M9MRV3;D4G7A5;Q9VZN2	3;3;3;3;3;3;2;2;2	3;3;3;3;3;3;2;2;2	3;3;3;3;3;3;2;2;2		CG32264-RE;CG10860;CG32264-RB;CG12604	;;;;;;;;	9	3	3	3	1	2	1	0	1	2	1	0	1	2	1	0	4.1	4.1	4.1	83.119	759	759;822;927;937;998;1008;464;509;790	13.4		1											1	1	2		0.00089206	2.8535	By MS/MS
M9PBM2;M9PE05;A8JNJ9;M9PH77;Q8MSX1	M9PBM2;M9PE05;A8JNJ9;M9PH77;Q8MSX1	1;1;1;1;1	1;1;1;1;1	1;1;1;1;1	Protein encore	enc	;;;;	5	1	1	1	1	0	0	1	1	0	0	1	1	0	0	1	0.9	0.9	0.9	187.84	1798	1798;1827;1937;1942;1818	7.75							1	3									1	-2	By MS/MS
M9PBP3;M9PE52;M9NE16;M9NF07;M9NF10;M9NDH6;Q9VZD7;M9ND42;M9ND44;A8JNK4	M9PBP3;M9PE52;M9NE16;M9NF07;M9NF10;M9NDH6;Q9VZD7;M9ND42;M9ND44;A8JNK4	4;4;4;4;4;4;4;4;4;4	4;4;4;4;4;4;4;4;4;4	4;4;4;4;4;4;4;4;4;4		Cip4	;;;;;;;;;	10	4	4	4	3	2	1	3	3	2	1	3	3	2	1	3	11.5	11.5	11.5	67.252	602	602;611;612;623;624;628;631;644;646;665	14.4											4	2		4			0	17.551	By MS/MS
A8JNL4;A8JNL6;X2JC30;M9PE98;P91621;M9PBR2	A8JNL4;A8JNL6;X2JC30;M9PE98;P91621;M9PBR2	17;16;16;16;16;13	17;16;16;16;16;13	0;0;0;0;0;0	Protein still life, isoform SIF type 1	sif	;;;;;	6	17	17	0	8	9	13	15	8	9	13	15	0	0	0	0	13.1	13.1	0	232.1	2081	2081;2072;2088;2091;2072;1270	8.67				19	21	9	2		2			6	1	10	7	2	0	96.746	By MS/MS
A8JNL5	A8JNL5	14	1	0		sif		1	14	1	0	7	7	11	13	1	1	1	1	0	0	0	0	9.1	0.4	0	294.05	2646	2646	4				6													1	-2	By MS/MS
Q9VRZ4;M9PEJ7;A8JNM0;M9PET2	Q9VRZ4;M9PEJ7;A8JNM0;M9PET2	1;1;1;1	1;1;1;1	1;1;1;1		tow	;;;	4	1	1	1	0	0	1	1	0	0	1	1	0	0	1	1	3.9	3.9	3.9	48.743	441	441;446;446;451	15													2				0	5.2815
Q86C16;A8JNM1	Q86C16;A8JNM1	3;3	3;3	3;3		form3	;	2	3	3	3	1	1	0	2	1	1	0	2	1	1	0	2	4.8	4.8	4.8	181.57	1644	1644;1717	9.8			1		2											2	0	4.9983	By matching
M9PEM7;M9PBU6;A8JNM3;Q7KU93;M9PEF2;Q7KU90;Q9VS85	M9PEM7;M9PBU6;A8JNM3;Q7KU93;M9PEF2;Q7KU90;Q9VS85	9;9;9;9;9;9;9	9;9;9;9;9;9;9	9;9;9;9;9;9;9		lqf	;;;;;;	7	9	9	9	7	7	8	8	7	7	8	8	7	7	8	8	19.8	19.8	19.8	67.314	630	630;637;640;784;791;824;831	14.4									4	11	8	2		6	8	6	0	129.1	By MS/MS
A8JNN1;A8JNN2;M9PHR5;M9NE45;A8JNN3;Q6IDD9;M9NFP2	A8JNN1;A8JNN2;M9PHR5;M9NE45;A8JNN3;Q6IDD9;M9NFP2	23;22;22;22;21;21;20	23;22;22;22;21;21;20	23;22;22;22;21;21;20	Sterile alpha and TIR motif-containing protein 1	Ect4	;;;;;;	7	23	23	23	16	11	15	19	16	11	15	19	16	11	15	19	21.4	21.4	21.4	177.77	1637	1637;1562;1704;1730;1386;1360;1059	10.7		1	8	3	18	6			11	5	9	12	4	3	11	7	0	323.31	By MS/MS
A8JNN4	A8JNN4	1	1	1		CG34462-RA		1	1	1	1	0	0	1	0	0	0	1	0	0	0	1	0	3.2	3.2	3.2	35.3	312	312	14												1					0.00023502	3.8897
A8JNN5;Q9VSI2	A8JNN5	4;1	4;1	4;1		GAPcenA		2	4	4	4	3	2	2	3	3	2	2	3	3	2	2	3	3.4	3.4	3.4	133.39	1194	1194;1005	15.3									1	2	2				6	2	0.002763	2.1566	By MS/MS
A8JNP1;P48610	A8JNP1;P48610	15;15	15;15	2;2	Arginine kinase	Argk	;	2	15	15	2	14	15	14	13	14	15	14	13	2	2	1	1	51.1	51.1	2.5	39.866	356	356;356	12.5	9	12	6	15	5		2		57	66	58	19	14	28	47	33	0	323.31	By MS/MS
A8JNP2	A8JNP2	14	1	1		Argk		1	14	1	1	13	14	14	13	1	1	1	1	1	1	1	1	49.3	3.2	3.2	42.195	375	375	9.53		11								11	1				7		0	12.98	By MS/MS
Q9VU83;Q9VU82;Q9VU81;M9PCD9;A8JNS4	Q9VU83;Q9VU82;Q9VU81;M9PCD9;A8JNS4	3;3;3;3;3	3;3;3;3;3	3;3;3;3;3		stv	;;;;	5	3	3	3	2	2	3	3	2	2	3	3	2	2	3	3	7.4	7.4	7.4	55.885	516	516;542;609;610;635	13.3							6			2	4	4	1		4	5	0	14.547	By MS/MS
A8JNT1;Q7KUN0	A8JNT1;Q7KUN0	3;2	3;2	3;2		CG12355-RA	;	2	3	3	3	3	3	3	2	3	3	3	2	3	3	3	2	18.6	18.6	18.6	23.201	204	204;91	9.17					3	16				3				8			0	100.09	By MS/MS
A8JNT7	A8JNT7	10	10	10		Hsc20		1	10	10	10	7	8	7	7	7	8	7	7	7	8	7	7	63.3	63.3	63.3	27.551	240	240	13.6		2							3	16	5	2		6	13		0	121.47	By MS/MS
M9PCU1;M9PI83;M9PFX0;M9PFI5;X2JGR4;A8JNU2;M9PFI8;M9PCT8;M9PFS1;P00522	M9PCU1;M9PI83;M9PFX0;M9PFI5;X2JGR4;A8JNU2;M9PFI8;M9PCT8;M9PFS1;P00522	3;3;3;3;3;3;3;3;3;3	3;3;3;3;3;3;3;3;3;3	3;3;3;3;3;3;3;3;3;3	Non-specific protein-tyrosine kinase;Tyrosine-protein kinase Abl	Abl	;;;;;;;;;	10	3	3	3	3	2	2	1	3	2	2	1	3	2	2	1	2.5	2.5	2.5	159.58	1504	1504;1522;1589;1607;1620;1638;1666;1705;1723;1620	8.25				2		6	1			1						2	0	8.9484	By MS/MS
A8JNU6	A8JNU6	40	40	5		Nc73EF		1	40	40	5	36	37	38	40	36	37	38	40	4	4	5	5	53	53	6.7	122.89	1105	1105	13.6	2	6	21	3	3	19	34	18	122	107	169	131	89	102	116	144	0	323.31	By MS/MS
A8JNV2	A8JNV2	2	2	2				1	2	2	2	0	0	0	2	0	0	0	2	0	0	0	2	25.9	25.9	25.9	12.482	112	112	13										1		1					0	20.234
M9PGG0;M9PG88;M9PIL3;Q9VNS2;A8JNX0	M9PGG0;M9PG88;M9PIL3;Q9VNS2;A8JNX0	4;4;4;4;4	4;4;4;4;4	4;4;4;4;4		ArfGAP3	;;;;	5	4	4	4	4	2	1	2	4	2	1	2	4	2	1	2	14.2	14.2	14.2	54.454	513	513;514;549;552;553	14.3										1	3		4			1	0	12.7	By MS/MS
Q9VNR2;C1C5A0;Q8IPS6;A8JNX2;Q7KTU2;M9PG15	Q9VNR2;C1C5A0;Q8IPS6;A8JNX2;Q7KTU2;M9PG15	4;4;4;4;4;4	4;4;4;4;4;4	4;4;4;4;4;4	Calcium-transporting ATPase	SPoCk	;;;;;	6	4	4	4	3	3	4	2	3	3	4	2	3	3	4	2	5.7	5.7	5.7	99.545	901	901;917;924;997;1034;1062	14.2									4			2		3	3		0	17.155	By MS/MS
A8JQT5;Q9VN68	A8JQT5	25;7	25;7	16;0		Cdep		2	25	25	16	15	18	18	19	15	18	18	19	8	10	11	12	9.8	9.8	5.5	473.47	4273	4273;404	9.44		9	2	18	13	11	4	4	1	6		8	10	7	3	13	0	262.87	By MS/MS
A8JQU6	A8JQU6	1	1	1		Alh		1	1	1	1	1	1	1	1	1	1	1	1	1	1	1	1	0.7	0.7	0.7	149.12	1448	1448	4.1				9	1												1	-2	By matching
A8JQV1;Q4V467	A8JQV1;Q4V467	6;4	6;4	6;4			;	2	6	6	6	4	4	3	2	4	4	3	2	4	4	3	2	23.7	23.7	23.7	45.18	409	409;359	13.9										6	2	1	8	2			0	59.607	By MS/MS
A8JQV2;A0A0C4DHA8;Q86PA0;A8JQV3;A0A0C4DHE0;A0A0B4KFF3	A8JQV2;A0A0C4DHA8;Q86PA0;A8JQV3;A0A0C4DHE0;A0A0B4KFF3	5;4;4;4;3;3	5;4;4;4;3;3	5;4;4;4;3;3			;;;;;	6	5	5	5	3	3	3	3	3	3	3	3	3	3	3	3	11.8	11.8	11.8	93.216	855	855;685;772;882;639;770	5.31	3			3	6		1	2							1		0	36.213	By MS/MS
Q9VH84;A8JQW3	Q9VH84;A8JQW3	1;1	1;1	1;1		Pnn	;	2	1	1	1	0	1	0	0	0	1	0	0	0	1	0	0	5	5	5	35.907	303	303;307	16														1			0	4.5629
Q4V5X1;A8JQY8;A8JQY7	Q4V5X1;A8JQY8;A8JQY7	2;2;2	2;2;2	1;1;1		NijC	;;	3	2	2	1	0	1	1	2	0	1	1	2	0	0	1	1	24.4	24.4	9.6	15.168	135	135;136;138	12										4							0	85.96
A8JR05;Q9VFK2	A8JR05;Q9VFK2	4;2	4;2	4;2		cv-c	;	2	4	4	4	2	3	4	2	2	3	4	2	2	3	4	2	1.9	1.9	1.9	255.93	2351	2351;1017	9					15	2				2			1	4	1	2	0.00046479	3.5822	By MS/MS
A8JR25;B7Z0L1;B7Z0L0;Q9VES3;A0A0B4KH94;P10674	A8JR25;B7Z0L1;B7Z0L0;Q9VES3;A0A0B4KH94;P10674	20;19;19;19;19;19	1;0;0;0;0;0	1;0;0;0;0;0	Fasciclin-1	Fas1	;;;;;	6	20	1	1	18	17	19	19	0	0	0	1	0	0	0	1	44	2	2	73.732	662	662;624;636;649;661;652	17															1		0.0021478	2.2894	By matching
A8JR35;Q9VEJ5;Q7KSE9	A8JR35;Q9VEJ5;Q7KSE9	1;1;1	1;1;1	1;1;1		Dscam3	;;	3	1	1	1	0	1	0	0	0	1	0	0	0	1	0	0	0.9	0.9	0.9	219.69	2007	2007;2077;2087	5					1												0.0013245	2.6731
A8JR46	A8JR46	5	5	5		Ire1		1	5	5	5	1	1	1	3	1	1	1	3	1	1	1	3	6.7	6.7	6.7	120.17	1074	1074	15.5									1				2		2	1	0.00024027	4.353	By MS/MS
Q8SXY1;A8JR58	Q8SXY1;A8JR58	2;2	2;2	2;2		hdly	;	2	2	2	2	2	2	1	2	2	2	1	2	2	2	1	2	7.7	7.7	7.7	42.49	377	377;445	13										4		2	1				0	7.8209	By MS/MS
A8JR82;E2QD55;A8JR81;E2QD56;E1JIT7	A8JR82;E2QD55;A8JR81;E2QD56;E1JIT7	6;6;6;6;6	6;6;6;6;6	6;6;6;6;6		Efa6	;;;;	5	6	6	6	6	5	5	3	6	5	5	3	6	5	5	3	6.8	6.8	6.8	155.19	1387	1387;1402;1521;1554;1601	10.7		8							3		1	3	1		7	1	0	27.456	By MS/MS
A8JR89;O77237	A8JR89;O77237	1;1	1;1	1;1	Protein pellino	Pli	;	2	1	1	1	0	1	1	1	0	1	1	1	0	1	1	1	2.6	2.6	2.6	46.77	424	424;424	2		4															0.001738	2.4523
A8JRD6	A8JRD6	2	2	2				1	2	2	2	2	2	2	2	2	2	2	2	2	2	2	2	49.2	49.2	49.2	6.842	61	61	14							2	3	12	8	8	6	7	6	8	12	0	86.77	By MS/MS
A8JTM7	A8JTM7	31	31	31		mgl		1	31	31	31	18	23	24	20	18	23	24	20	18	23	24	20	9.9	9.9	9.9	530.16	4769	4769	14.9					4	1	1	2	11	5	5	11	9	14	12	33	0	124.17	By MS/MS
A8JUM5;M9NGX0;X2JJ56;A8JUM2;Q9W345;M9PH36;X2JE99	A8JUM5;M9NGX0;X2JJ56;A8JUM2;Q9W345;M9PH36;X2JE99	2;2;2;2;2;2;1	2;2;2;2;2;2;1	2;2;2;2;2;2;1	Palmitoyltransferase		;;;;;;	7	2	2	2	2	1	2	1	2	1	2	1	2	1	2	1	5.4	5.4	5.4	54.396	500	500;523;852;911;934;1052;906	14.7												2	4				0	6.4989	By matching
Q9VWJ2;A8JUR0	Q9VWJ2;A8JUR0	2;2	2;2	2;2			;	2	2	2	2	2	2	2	2	2	2	2	2	2	2	2	2	5.6	5.6	5.6	54.209	486	486;563	15.7					1								1	4	8		0	15.443	By MS/MS
X2JD88;M9PE96;A8JUR1	X2JD88;M9PE96;A8JUR1	1;1;1	1;1;1	1;1;1			;;	3	1	1	1	0	0	1	0	0	0	1	0	0	0	1	0	0.5	0.5	0.5	237.67	2215	2215;2216;2281	7							2										0.0041938	1.9672
A8JUU1;X2JJP5;X2JEY9;M9PHF1;A8JUU3;X2JEM2	A8JUU1;X2JJP5;X2JEY9;M9PHF1	4;4;4;4;1;1	4;4;4;4;1;1	4;4;4;4;1;1		Sec16	;;;	6	4	4	4	2	0	3	2	2	0	3	2	2	0	3	2	4	4	4	220.18	2021	2021;2137;2242;2250;2221;2326	16.6												2			2	3	0	11.577	By MS/MS
Q9VY52;A8JUW4	Q9VY52;A8JUW4	1;1	1;1	1;1		l(1)G0469	;	2	1	1	1	1	1	1	1	1	1	1	1	1	1	1	1	3.7	3.7	3.7	35.659	321	321;338	4				6													1	-2	By MS/MS
Q8IR25;X2JFL9;A8JUY5;E1JJ99;A8JUY9;M9PH78;P30052	Q8IR25;X2JFL9;A8JUY5;E1JJ99;A8JUY9;M9PH78;P30052	2;2;2;2;2;2;2	2;2;2;2;2;2;2	2;2;2;2;2;2;2	Protein scalloped	sd	;;;;;;	7	2	2	2	1	0	0	1	1	0	0	1	1	0	0	1	5.4	5.4	5.4	42.456	370	370;375;410;435;440;625;440	8.5		1											1				0.0017579	2.6199	By MS/MS
X2JIM3;X2JCS0;Q9W406;A8JUZ7	X2JIM3;X2JCS0;Q9W406;A8JUZ7	2;2;2;2	2;2;2;2	2;2;2;2			;;;	4	2	2	2	1	1	2	2	1	1	2	2	1	1	2	2	2.1	2.1	2.1	157.38	1493	1493;1536;1543;1598	8.91					2		2	3		2	2						0	24.536	By MS/MS
A8JV02	A8JV02	15	1	1				1	15	1	1	13	12	13	14	0	0	1	1	0	0	1	1	31.2	3.4	3.4	97.024	862	862	7							2										0	8.3052	By matching
A8JV09;D6W4T8	A8JV09;D6W4T8	21;21	1;1	1;1	Coronin	pod1	;	2	21	1	1	13	15	17	11	0	0	1	0	0	0	1	0	25.4	1.6	1.6	139.07	1255	1255;1266	12										1							1	-2	By matching
A8JV18;Q9VXE6	A8JV18;Q9VXE6	4;4	4;4	4;4	Nuclear pore complex protein Nup153	Nup153	;	2	4	4	4	3	2	2	0	3	2	2	0	3	2	2	0	4.1	4.1	4.1	201.23	1929	1929;1883	14.4												5	1	1			0	22.444	By MS/MS
A8JV25;A8JV19;Q9VXA5;Q7KUX2;M9PHT3	A8JV25;A8JV19;Q9VXA5;Q7KUX2;M9PHT3	11;11;11;11;9	11;11;11;11;9	11;11;11;11;9		CG4829-RA	;;;;	5	11	11	11	9	10	9	6	9	10	9	6	9	10	9	6	31.4	31.4	31.4	74.296	687	687;732;777;822;491	14.1	3								15		1		10	15	7	7	0	115.6	By MS/MS
A8JV22;X2JEJ0;Q9W3F6;A8JV24	A8JV22;X2JEJ0;Q9W3F6;A8JV24	17;17;16;12	17;17;16;12	17;17;16;12		CG1440-RC	;;;	4	17	17	17	17	15	14	14	17	15	14	14	17	15	14	14	57.5	57.5	57.5	57.76	511	511;551;488;368	13.6	2	1				1	2	2	23	30	17	12	20	17	11	19	0	323.31	By MS/MS
A8QI32	A8QI32	1	1	1		CG41562-RA		1	1	1	1	1	1	0	0	1	1	0	0	1	1	0	0	7	7	7	24.405	213	213	17															2		0.0021381	2.2263	By MS/MS
A8Y535	A8Y535	4	4	4	Cytochrome b-c1 complex subunit 6	UQCR-11		1	4	4	4	2	3	3	4	2	3	3	4	2	3	3	4	91.8	91.8	91.8	9.897	85	85	12.5					20	13	5		12	7	11	8	18	23	13	15	0	215.73	By MS/MS
D2A6L3;A8Y548	D2A6L3;A8Y548	1;1	1;1	1;1			;	2	1	1	1	1	1	1	1	1	1	1	1	1	1	1	1	2.4	2.4	2.4	38.365	340	340;340	5					7												1	-2	By MS/MS
A8Y560;O17445	A8Y560;O17445	3;3	3;3	3;3	Ribosomal protein L15;60S ribosomal protein L15	RpL15	;	2	3	3	3	2	2	2	3	2	2	2	3	2	2	2	3	19.1	19.1	19.1	24.325	204	204;204	14.2									16	2	3				11	7	0	15.847	By MS/MS
B4F5C5;Q9VXT7	B4F5C5;Q9VXT7	2;2	2;2	2;2	Probable isoaspartyl peptidase/L-asparaginase CG7860;Probable isoaspartyl peptidase/L-asparaginase CG7860 alpha chain;Probable isoaspartyl peptidase/L-asparaginase CG7860 beta chain	CG7860	;	2	2	2	2	2	1	1	1	2	1	1	1	2	1	1	1	8.1	8.1	8.1	34.861	332	332;332	15.6												1		4			0	10.456	By MS/MS
B4F5U4;Q9VYY2	B4F5U4;Q9VYY2	7;7	7;7	7;7	Signal peptidase complex subunit 2	Spase25	;	2	7	7	7	7	7	7	7	7	7	7	7	7	7	7	7	43.2	43.2	43.2	22.216	199	199;199	12.7				7	1		1		15	23			4	16	12		0	154.46	By MS/MS
B5RIM9;P13706;M9PC43	B5RIM9;P13706;M9PC43	19;19;17	19;19;17	2;2;0	Glycerol-3-phosphate dehydrogenase [NAD(+)];Glycerol-3-phosphate dehydrogenase [NAD(+)], cytoplasmic	Gpdh	;;	3	19	19	2	19	18	19	19	19	18	19	19	2	1	2	2	81.4	81.4	8.6	39.328	360	360;363;353	13.1	3	2		1	7				24	60	45	30	44	27	5	9	0	323.31	By MS/MS
B5RIN0;M9PB50;Q9VMD6	B5RIN0;M9PB50;Q9VMD6	2;2;2	2;2;2	2;2;2	Protein real-time	retm	;;	3	2	2	2	0	0	1	2	0	0	1	2	0	0	1	2	4.7	4.7	4.7	75.678	659	659;707;659	14.7												1	2				0.0004603	3.3954
B5RIR1;Q24046	B5RIR1;Q24046	16;16	16;16	16;16	Sodium/potassium-transporting ATPase subunit beta-1	nrv1	;	2	16	16	16	13	15	13	15	13	15	13	15	13	15	13	15	57.3	57.3	57.3	35.309	309	309;309	14.1		1		3	13		6		15	3	12	7	9	19	38	28	0	323.31	By MS/MS
B5RIU6;Q8T390	B5RIU6;Q8T390	10;10	10;10	10;10	Endophilin-A	EndoA;endoA	;	2	10	10	10	8	9	9	9	8	9	9	9	8	9	9	9	45	45	45	41.408	369	369;369	14.1									5	15	7	7		14	1	6	0	183.21	By MS/MS
B5RIV0;Q9V3S9	B5RIV0;Q9V3S9	31;31	31;31	31;31	Very long-chain-fatty-acid--CoA ligase bubblegum	bgm	;	2	31	31	31	28	29	30	31	28	29	30	31	28	29	30	31	63.1	63.1	63.1	73.61	666	666;666	12.5	1	27	20	18	33	8	6		130	99	66	87	79	56	68	63	0	323.31	By MS/MS
B5RJQ0;Q95028	B5RJQ0;Q95028	10;10	10;10	10;10	L-lactate dehydrogenase	ImpL3	;	2	10	10	10	9	9	9	10	9	9	9	10	9	9	9	10	54.8	54.8	54.8	35.537	332	332;332	13.4				2						19	10	13	19		4		0	212.31	By MS/MS
B5X0J4;P18459	B5X0J4;P18459	1;1	1;1	1;1	Tyrosine 3-monooxygenase	ple	;	2	1	1	1	0	0	0	1	0	0	0	1	0	0	0	1	1.4	1.4	1.4	65.995	579	579;579	16														1			1	-2
B5X533;Q9VXM0	B5X533;Q9VXM0	1;1	1;1	1;1		CG8909-RB	;	2	1	1	1	0	0	0	1	0	0	0	1	0	0	0	1	0.7	0.7	0.7	225.76	2008	2008;2009	17															1		0.0025554	2.1721
B6IDK2;Q9W568	B6IDK2;Q9W568	3;3	3;3	3;3	Protein halfway	hfw	;	2	3	3	3	3	2	2	2	3	2	2	2	3	2	2	2	6.9	6.9	6.9	68.545	611	611;611	14.7									1	4	1					5	0	21.315	By MS/MS
B6IDQ5;M9PED6;Q9VRJ9	B6IDQ5;M9PED6;Q9VRJ9	2;2;2	2;2;2	2;2;2	Ubiquitin thioesterase OTU1	CG4603-RA;CG4603	;;	3	2	2	2	1	1	1	1	1	1	1	1	1	1	1	1	15	15	15	37.822	347	347;371;347	16.8														1	3		0.00023535	3.9068	By matching
B6IDV6;E1JHB8;Q7KTI7;M9MRE1;Q7KTI8;Q8IPG1;E1JHB6;M9PCX2;E1JHB7;M9PCJ1;Q9VLQ8	B6IDV6;E1JHB8;Q7KTI7;M9MRE1;Q7KTI8;Q8IPG1;E1JHB6;M9PCX2;E1JHB7;M9PCJ1;Q9VLQ8	22;22;22;22;22;22;22;22;22;21;21	22;22;22;22;22;22;22;22;22;21;21	22;22;22;22;22;22;22;22;22;21;21	Receptor protein-tyrosine kinase	Pvr	;;;;;;;;;;	11	22	22	22	20	21	18	20	20	21	18	20	20	21	18	20	27.7	27.7	27.7	165.61	1468	1468;1474;1499;1500;1503;1509;1528;1568;1577;1499;1509	12.5	5						2		27	38	8	6	20	11	7		0	323.31	By MS/MS
B6IDY5;Q9V674	B6IDY5;Q9V674	14;14	13;13	13;13	Cytochrome P450 6g1	Cyp6g1-RA;Cyp6g1	;	2	14	13	13	14	14	14	13	13	13	13	12	13	13	13	12	35.5	33.8	33.8	59.866	524	524;524	14.4					9				8	10	13	10	4	8	30	17	0	169.81	By MS/MS
B7YZD8	B7YZD8	42	1	1		CAP		1	42	1	1	36	35	33	34	1	1	1	1	1	1	1	1	28.4	0.4	0.4	272.06	2412	2412	12										8							1	-2	By matching
B7YZE0	B7YZE0	27	2	2		CAP		1	27	2	2	23	21	20	19	2	1	1	1	2	1	1	1	25	1.6	1.6	211.99	1883	1883	13.7											4		2				0	22.289	By MS/MS
Q7JWT7;B7YZF1	Q7JWT7;B7YZF1	3;3	3;3	3;3			;	2	3	3	3	2	2	3	2	2	2	3	2	2	2	3	2	29.7	29.7	29.7	15.672	138	138;162	13.7				1						4				7			0	11.996	By MS/MS
Q0E976;B7YZH1	Q0E976;B7YZH1	1;1	1;1	1;1		CG10151-RD	;	2	1	1	1	1	0	0	0	1	0	0	0	1	0	0	0	1.8	1.8	1.8	71.561	668	668;680	4				1													1	-2	By MS/MS
B7YZH8	B7YZH8	1	1	1				1	1	1	1	0	0	0	1	0	0	0	1	0	0	0	1	19.1	19.1	19.1	8.2555	68	68	13									2		1				1		0.0088133	1.6848
B7YZI0;Q9V7N5	B7YZI0;Q9V7N5	20;20	20;20	20;20	V-type proton ATPase subunit C	Vha44	;	2	20	20	20	18	17	20	19	18	17	20	19	18	17	20	19	27.9	27.9	27.9	92.389	836	836;836	12.4		5	13	8	11	4	11	2	33	31	34	21	18	33	28	24	0	323.31	By MS/MS
B7YZJ2	B7YZJ2	5	1	1		Patronin		1	5	1	1	4	4	4	4	0	1	1	1	0	1	1	1	3.4	0.6	0.6	180.46	1599	1599	12										3							1	-2	By matching
B7YZJ3	B7YZJ3	2	2	2				1	2	2	2	1	2	1	2	1	2	1	2	1	2	1	2	31.9	31.9	31.9	7.9211	69	69	12.5					2								6				0	21.351	By MS/MS
B7YZL6;Q7YTZ4;B7YZL5;B7YZL8;Q0E919;B7YZL1;B7YZL3;Q1RKY1;A0A0B4LG19;B7YZL2;A1ZBH5;B7YZL7;A0A0B4J401	B7YZL6;Q7YTZ4;B7YZL5;B7YZL8;Q0E919;B7YZL1;B7YZL3;Q1RKY1;A0A0B4LG19;B7YZL2;A1ZBH5;B7YZL7;A0A0B4J401	10;10;10;10;10;10;10;9;9;9;9;9;8	10;10;10;10;10;10;10;9;9;9;9;9;8	10;10;10;10;10;10;10;9;9;9;9;9;8		CG10737-RC	;;;;;;;;;;;;	13	10	10	10	10	9	9	8	10	9	9	8	10	9	9	8	16.7	16.7	16.7	97.038	893	893;903;924;934;944;944;955;812;837;870;870;879;852	10.3		2		27	16		4	4	7			16	9	10	5	13	0	100.52	By MS/MS
B7YZM3;E1JGQ4;A0A0B4LH32;B7YZM4;Q7KVP5;Q9W2I0;B7YZM6;B7YZM7;B7YZM5;Q7KVP6	B7YZM3;E1JGQ4;A0A0B4LH32;B7YZM4;Q7KVP5;Q9W2I0;B7YZM6;B7YZM7;B7YZM5;Q7KVP6	19;18;18;18;18;18;17;16;16;16	19;18;18;18;18;18;17;16;16;16	19;18;18;18;18;18;17;16;16;16			;;;;;;;;;	10	19	19	19	14	15	15	16	14	15	15	16	14	15	15	16	18.8	18.8	18.8	165.86	1500	1500;1478;1488;1518;1552;1642;1498;1476;1550;1640	13.4									19	17	22	11	1	2	10	7	0	120.84	By MS/MS
B7YZN0;E1JGQ9;A0A0B4K862;A0A0B4LG79;B7YZM9;P49415	B7YZN0;E1JGQ9;A0A0B4K862;A0A0B4LG79;B7YZM9;P49415	5;5;4;4;4;4	5;5;4;4;4;4	5;5;4;4;4;4	Syndecan	Sdc	;;;;;	6	5	5	5	3	4	3	4	3	4	3	4	3	4	3	4	7.9	7.9	7.9	52.185	494	494;495;75;266;398;399	7.94		2		7	7				11	3		1		1			0	16.979	By MS/MS
B7YZN4	B7YZN4	4	4	4		CG9865-RA		1	4	4	4	3	3	3	4	3	3	3	4	3	3	3	4	70.8	70.8	70.8	7.5078	65	65	14.1									10	1	7	7		2		10	0	25.894	By MS/MS
B7YZN6	B7YZN6	2	2	2		CG9865-RA		1	2	2	2	2	2	2	2	2	2	2	2	2	2	2	2	21.4	21.4	21.4	9.9665	84	84	7.44	3	4							4	1	4						0	4.7508	By MS/MS
B7YZN8	B7YZN8	3	3	3		CG9865-RA		1	3	3	3	2	2	1	2	2	2	1	2	2	2	1	2	47.4	47.4	47.4	8.6659	76	76	13										3	3			1			0	10.55	By MS/MS
B7YZQ1;Q9W179;Q8MLP1;Q59E61;A4UZU8	B7YZQ1;Q9W179;Q8MLP1;Q59E61;A4UZU8	23;23;21;21;21	23;23;21;21;21	23;23;21;21;21		slik	;;;;	5	23	23	23	18	14	16	19	18	14	16	19	18	14	16	19	16.7	16.7	16.7	184.59	1635	1635;1703;1300;1342;1365	14.1								2	2	13	18	14	24	3		10	0	83.083	By MS/MS
B7YZR7;E1JGK5;Q9V895	B7YZR7;E1JGK5;Q9V895	4;4;4	4;4;4	4;4;4	Acidic leucine-rich nuclear phosphoprotein 32 family member A	Mapmodulin;Anp32a	;;	3	4	4	4	4	4	4	2	4	4	4	2	4	4	4	2	24.5	24.5	24.5	29.176	261	261;363;261	15.2												12		1	7		0	38.567	By MS/MS
B7YZT2	B7YZT2	2	2	2		Fis1		1	2	2	2	1	1	1	2	1	1	1	2	1	1	1	2	26.6	26.6	26.6	17.771	154	154	14.4												6	2	1			0	92.488	By MS/MS
B7YZV0;Q9VKQ0	B7YZV0;Q9VKQ0	1;1	1;1	1;1		CG31869-RB	;	2	1	1	1	0	1	0	0	0	1	0	0	0	1	0	0	3	3	3	63.923	602	602;777	5					1												0.0033855	2.1014
Q9VJJ8;Q9VJJ9;M9PD19;B7YZW3	Q9VJJ8;Q9VJJ9;M9PD19;B7YZW3	3;3;3;3	3;3;3;3	3;3;3;3		CG4668;CG42389-RF	;;;	4	3	3	3	1	2	2	1	1	2	2	1	1	2	2	1	4.6	4.6	4.6	153.29	1413	1413;1762;1779;2064	15.2												6			1	2	0	53.423	By MS/MS
B7YZX9;M9PD98;Q9VIM1	B7YZX9;M9PD98;Q9VIM1	1;1;1	1;1;1	1;1;1			;;	3	1	1	1	0	0	1	1	0	0	1	1	0	0	1	1	8.3	8.3	8.3	20.62	193	193;204;714	11									2								0.0002381	4.1741
B7YZY0;Q9VIK7	B7YZY0;Q9VIK7	2;2	2;2	2;2			;	2	2	2	2	2	2	1	1	2	2	1	1	2	2	1	1	1.6	1.6	1.6	137.34	1252	1252;1417	6.36				9											2		0	9.3421	By MS/MS
M9NFD1;M9PDJ7;B7YZY3;M9NDU7;B7YZY1;Q9VIF9;M9PDW6;B7YZY2;M9PGE2;B7YZY5;B7YZY4	M9NFD1;M9PDJ7;B7YZY3;M9NDU7;B7YZY1;Q9VIF9;M9PDW6;B7YZY2;M9PGE2	6;6;6;6;6;6;6;6;3;1;1	6;6;6;6;6;6;6;6;3;1;1	6;6;6;6;6;6;6;6;3;1;1	Sodium/hydrogen exchanger	Nhe2	;;;;;;;;	11	6	6	6	4	1	4	3	4	1	4	3	4	1	4	3	5.7	5.7	5.7	129.38	1166	1166;1177;1219;1222;1229;1291;1305;1322;1257;672;723	8.83	3						9	7		6			2	2			0	16.69	By MS/MS
B7YZY9;Q9Y0H4	B7YZY9;Q9Y0H4	1;1	1;1	1;1	E3 ubiquitin-protein ligase Su(dx)	Su(dx)	;	2	1	1	1	1	1	1	1	1	1	1	1	1	1	1	1	1.8	1.8	1.8	107.97	949	949;949	15.7													2	4			0	6.1525	By MS/MS
B7YZZ0	B7YZZ0	1	1	1		CG42371-RA		1	1	1	1	1	1	1	1	1	1	1	1	1	1	1	1	25.3	25.3	25.3	10.195	87	87	11.1									8	1							0	79.853	By MS/MS
B7YZZ9;P27864	B7YZZ9;P27864	18;18	18;18	18;18	Recombination repair protein 1	Rrp1	;	2	18	18	18	17	18	15	14	17	18	15	14	17	18	15	14	38.7	38.7	38.7	77.39	706	706;679	9.69	1	3		47	28					3	9	22	25	16	2	6	0	315.85	By MS/MS
Q9VQL7;B7Z001	Q9VQL7;B7Z001	80;80	80;80	80;80			;	2	80	80	80	78	79	76	74	78	79	76	74	78	79	76	74	56.4	56.4	56.4	266.44	2438	2438;2540	13.7	1	6		4	1		29	11	102	152	119	81	73	60	104	98	0	323.31	By MS/MS
B7Z002;M9NEL3;Q9VPL9;M9NCY5;Q9VPL6	B7Z002;M9NEL3;Q9VPL9;M9NCY5	35;34;34;34;16	35;34;34;34;16	2;1;1;1;0		kis	;;;	5	35	35	2	27	22	19	21	27	22	19	21	0	1	1	2	9	9	0.4	593.44	5517	5517;5191;5322;5343;2151	9.88				9	36	20			14	3	6	10	12	14	4	6	0	203.88	By MS/MS
Q8MRM4;B7Z005;Q9VPU3;E1JHR1;E1JHR0	Q8MRM4;B7Z005;Q9VPU3;E1JHR1;E1JHR0	2;2;2;2;2	2;2;2;2;2	2;2;2;2;2		drongo	;;;;	5	2	2	2	2	1	0	0	2	1	0	0	2	1	0	0	4.3	4.3	4.3	47.869	447	447;514;517;603;673	14											2			1			0.0048067	1.9292	By MS/MS
B7Z006;Q8IA42	B7Z006;Q8IA42	12;12	12;12	11;11	Polypeptide N-acetylgalactosaminyltransferase;N-acetylgalactosaminyltransferase 4	pgant4	;	2	12	12	11	11	10	8	8	11	10	8	8	10	9	7	7	29.8	29.8	28.1	74.039	644	644;644	15.6					1				10	1				11	16	15	0	59.582	By MS/MS
B7Z016	B7Z016	1	1	1				1	1	1	1	1	1	1	1	1	1	1	1	1	1	1	1	10.7	10.7	10.7	8.2615	75	75	11.2	1	3												8			0	18.278	By MS/MS
B7Z026;B7Z025;Q9VMF3	B7Z026;B7Z025;Q9VMF3	2;2;2	2;2;2	2;2;2		PDZ-GEF	;;	3	2	2	2	1	1	1	2	1	1	1	2	1	1	1	2	1.7	1.7	1.7	155	1422	1422;1569;1573	3.62		7											1				0	5.5635	By MS/MS
B7Z028	B7Z028	21	21	1	Acyl-coenzyme A oxidase			1	21	21	1	20	19	20	18	20	19	20	18	1	1	0	0	54.6	54.6	4.6	81.331	724	724	12.6	2	4	16	1	8	2	8	6	53	56	49	13	29	39	27	25	0	323.31	By MS/MS
Q8IQR5;B7Z067;B7Z068;M9PFY9;M9PFK2;Q9VVI3	Q8IQR5;B7Z067;B7Z068;M9PFY9;M9PFK2;Q9VVI3	2;2;2;2;2;2	2;2;2;2;2;2	2;2;2;2;2;2	E3 ubiquitin-protein ligase Nedd-4	Nedd4	;;;;;	6	2	2	2	1	1	2	1	1	1	2	1	1	1	2	1	2.9	2.9	2.9	106.24	931	931;983;994;999;1005;1007	16.2													3			2	0	7.6159	By MS/MS
B7Z072;M9PFW3;Q9VVX3	B7Z072;M9PFW3;Q9VVX3	4;4;4	4;4;4	4;4;4	Frizzled-2	fz2	;;	3	4	4	4	2	2	1	1	2	2	1	1	2	2	1	1	7.2	7.2	7.2	75.451	694	694;806;694	12.2									1	4		1					0	8.5782	By MS/MS
M9PCZ1;B7Z080;X2JBA7;B7Z082	M9PCZ1;B7Z080	7;7;2;2	7;7;2;2	7;7;2;2			;	4	7	7	7	6	7	5	4	6	7	5	4	6	7	5	4	28.4	28.4	28.4	45.198	391	391;404;164;177	10.7				9						4	5	7		4			0	17.286	By MS/MS
B7Z090;M9PFS2;M9PG70;O02194	B7Z090;M9PFS2;M9PG70;O02194	1;1;1;1	1;1;1;1	1;1;1;1	Presenilin;Presenilin homolog	Psn	;;;	4	1	1	1	0	1	1	1	0	1	1	1	0	1	1	1	3	3	3	55.725	508	508;527;541;541	13											3						0.00089306	2.8681
B7Z098;Q9VNX8;M9MS45	B7Z098;Q9VNX8;M9MS45	7;7;4	7;7;4	7;7;4	Eukaryotic translation initiation factor 2A	CG7414	;;	3	7	7	7	6	2	1	3	6	2	1	3	6	2	1	3	17.1	17.1	17.1	70.07	638	638;638;555	13.9									1	8	1		2			4	0	19.107	By MS/MS
B7Z099;Q9VNW7	B7Z099;Q9VNW7	1;1	1;1	1;1		CS-2	;	2	1	1	1	0	1	1	1	0	1	1	1	0	1	1	1	0.6	0.6	0.6	158.76	1392	1392;1393	3			4														1	-2
B7Z0A9;B7Z0B1;Q960W9;B7Z0B0	B7Z0A9;B7Z0B1;Q960W9;B7Z0B0	9;9;9;9	9;9;9;9	9;9;9;9		sowah	;;;	4	9	9	9	8	6	7	5	8	6	7	5	8	6	7	5	19.9	19.9	19.9	58.657	527	527;548;635;780	8.84				8	12	7			2		5	2	1	5		3	0	19.675	By MS/MS
B7Z0B3;B7Z0B2	B7Z0B3;B7Z0B2	6;6	6;6	6;6			;	2	6	6	6	5	6	5	4	5	6	5	4	5	6	5	4	25.9	25.9	25.9	51.07	459	459;485	13									14			7	3	5			0	79.753	By MS/MS
B7Z0B8;B7Z0B7;Q8T018;A8JNL3	B7Z0B8;B7Z0B7	22;21;4;1	1;1;1;0	1;1;1;0			;	4	22	1	1	20	22	17	17	1	1	0	0	1	1	0	0	45	2.2	2.2	80.008	766	766;752;268;53	15.3													2	1			0	35.105	By MS/MS
B7Z0B9;Q86NR7;Q9VRM2	B7Z0B9	27;9;9	27;9;9	6;6;6				3	27	27	6	25	27	23	22	25	27	23	22	6	6	6	5	37.1	37.1	9.3	121.05	1180	1180;652;682	11.8		4	2	35	11		1		18	5	11	23	31	8	29	11	0	323.31	By MS/MS
B7Z0C9	B7Z0C9	3	3	3		mus312-RD		1	3	3	3	3	3	3	3	3	3	3	3	3	3	3	3	44.2	44.2	44.2	10.998	95	95	11.2		1							13	12	2						0	31.376	By MS/MS
B7Z0E0;Q7KUB0;Q8IQA7;Q9VSI6	B7Z0E0;Q7KUB0;Q8IQA7;Q9VSI6	27;26;26;26	1;0;0;0	1;0;0;0	Isocitrate dehydrogenase [NADP]	Idh	;;;	4	27	1	1	24	26	27	26	1	1	1	1	1	1	1	1	83.5	5.6	5.6	53.643	479	479;416;437;450	18																6	0	28.385	By matching
M9NDP2;B7Z0G3;Q9VTJ8	M9NDP2;B7Z0G3;Q9VTJ8	4;4;4	4;4;4	4;4;4	Mitochondrial import inner membrane translocase subunit TIM14	Tim14	;;	3	4	4	4	4	4	4	4	4	4	4	4	4	4	4	4	52.5	52.5	52.5	12.868	118	118;128;118	13.1							2	3	14	24		3	4	6	1	11	0	136.05	By MS/MS
B7Z0I8	B7Z0I8	16	16	16				1	16	16	16	10	14	5	8	10	14	5	8	10	14	5	8	7.4	7.4	7.4	378.59	3441	3441	7.11		13	10		15	15	6	2	3	3	1	2	2	2	1	6	0	139.65	By MS/MS
B7Z0J4	B7Z0J4	5	5	5		CG42375-RA		1	5	5	5	5	3	3	4	5	3	3	4	5	3	3	4	78.8	78.8	78.8	9.0362	80	80	13.4					6	1			5	2	2	1	20	11	2	1	0	255.54	By MS/MS
B7Z0L2	B7Z0L2	36	2	2		cher		1	36	2	2	34	32	35	31	2	0	1	1	2	0	1	1	73.2	3.3	3.3	99.956	919	919	14									2						2		0.00068807	3.3114	By MS/MS
B7Z0L3	B7Z0L3	2	2	2				1	2	2	2	1	2	1	1	1	2	1	1	1	2	1	1	15.2	15.2	15.2	31.019	282	282	11									5								0	22.255	By MS/MS
H1UUH6;B7Z0P8;Q9VC99	H1UUH6;B7Z0P8;Q9VC99	1;1;1	1;1;1	1;1;1	Probable uridine-cytidine kinase	CG6364-RA;CG6364	;;	3	1	1	1	0	1	0	0	0	1	0	0	0	1	0	0	5.8	5.8	5.8	29.213	260	260;305;260	12										1							0.0082068	1.7036
B7Z0Q4	B7Z0Q4	3	2	2				1	3	2	2	1	3	3	1	0	2	2	1	0	2	2	1	5.9	2	2	74.626	695	695	11				3												3	1	-2	By matching
B7Z0Q5	B7Z0Q5	3	2	2				1	3	2	2	3	2	2	1	2	1	1	1	2	1	1	1	6.8	2.9	2.9	74.68	695	695	8.5	1				3			2								2	0	8.5596	By MS/MS
B7Z0W0;Q9VI13	B7Z0W0;Q9VI13	5;4	5;4	5;4	Non-specific serine/threonine protein kinase	Pak	;	2	5	5	5	4	2	4	1	4	2	4	1	4	2	4	1	7.1	7.1	7.1	89.764	840	840;704	12.3					1				1	4		6					0	8.5613	By MS/MS
B7Z0W3;Q9VI21;E1JJ71	B7Z0W3;Q9VI21;E1JJ71	3;3;3	3;3;3	3;3;3		Dmtn	;;	3	3	3	3	3	3	2	2	3	3	2	2	3	3	2	2	8.4	8.4	8.4	54.59	500	500;638;679	9.52				13	1											9	0	95.893	By MS/MS
B7Z0W8;B7Z0X3;X2JE60;Q0KHV9;X2JAH8;Q9W4E2	B7Z0W8;B7Z0X3;X2JE60;Q0KHV9;X2JAH8;Q9W4E2	2;2;2;2;2;2	2;2;2;2;2;2	2;2;2;2;2;2	Neurobeachin	rg	;;;;;	6	2	2	2	1	2	1	1	1	2	1	1	1	2	1	1	1.2	1.2	1.2	358.55	3203	3203;3400;3446;3719;3785;3466	11.8									3	4	1						0.0072239	1.7589	By MS/MS
B7Z0W9	B7Z0W9	3	3	3				1	3	3	3	3	3	2	3	3	3	2	3	3	3	2	3	2.2	2.2	2.2	169.64	1576	1576	5		8				16	1		1								0	9.0111	By MS/MS
B7Z0X1;Q9W457	B7Z0X1;Q9W457	16;16	16;16	16;16	Serine hydroxymethyltransferase		;	2	16	16	16	16	16	16	16	16	16	16	16	16	16	16	16	57.8	57.8	57.8	50.984	467	467;537	12.4	6	3		2	10	10	9	7	64	56	8	13	14	20	29	33	0	323.31	By MS/MS
B7Z0X7	B7Z0X7	3	3	3		CG42308-RA		1	3	3	3	3	3	3	3	3	3	3	3	3	3	3	3	98.4	98.4	98.4	6.7406	61	61	15.7													8	8	2		0	128.99	By MS/MS
M9NDY9;M9NH46;M9PH86;B7Z0Y2;M9PER2;Q9VXL1;X2JE21	M9NDY9;M9NH46;M9PH86;B7Z0Y2;M9PER2;Q9VXL1;X2JE21	2;2;2;2;2;2;2	2;2;2;2;2;2;2	2;2;2;2;2;2;2		mmd	;;;;;;	7	2	2	2	2	2	2	2	2	2	2	2	2	2	2	2	2	2	2	128.75	1173	1173;1192;1276;1463;1464;1482;1484	6.29				10						4							0	10.452	By MS/MS
F2FBA6;B7Z0Z0;Q24537	F2FBA6;B7Z0Z0;Q24537	7;7;7	7;7;7	7;7;7	High mobility group protein DSP1	Dsp1	;;	3	7	7	7	5	7	6	6	5	7	6	6	5	7	6	6	24.9	24.9	24.9	44.035	386	386;397;393	16											3	1		14	12		0	50.231	By MS/MS
B7Z107	B7Z107	5	5	5		cin-RB		1	5	5	5	5	5	5	5	5	5	5	5	5	5	5	5	56.5	56.5	56.5	10.969	92	92	10.9		16		6		2	2		12	24	17	6	1		6	11	0	66.85	By MS/MS
X2JA05;B7Z114;Q9W5E1	X2JA05;B7Z114;Q9W5E1	1;1;1	1;1;1	1;1;1	RING-box protein 1A	Roc1a	;;	3	1	1	1	0	1	0	0	0	1	0	0	0	1	0	0	14.8	14.8	14.8	12.538	108	108;136;108	13											2						0	7.7194
B7Z131;B7Z132;X2JIR4;M9PJ95;B7Z129;M9PGJ9;B7Z130;O77086	B7Z131;B7Z132;X2JIR4;M9PJ95;B7Z129;M9PGJ9;B7Z130;O77086	1;1;1;1;1;1;1;1	1;1;1;1;1;1;1;1	1;1;1;1;1;1;1;1	Guanine nucleotide-releasing factor 2	C3G	;;;;;;;	8	1	1	1	1	0	1	1	1	0	1	1	1	0	1	1	0.9	0.9	0.9	136.52	1234	1234;1285;1357;1414;1417;1468;1468;1571	17.3															2	1	0.00067552	2.9642	By MS/MS
X2JJ32;B7Z134;Q6IDE0;M9NGW5;M9NDS5;Q9W391	X2JJ32;B7Z134;Q6IDE0;M9NGW5;M9NDS5;Q9W391	5;5;5;5;5;5	5;5;5;5;5;5	5;5;5;5;5;5	Probable phosphorylase b kinase regulatory subunit alpha	CG7766	;;;;;	6	5	5	5	3	2	3	3	3	2	3	3	3	2	3	3	7.4	7.4	7.4	136.66	1210	1210;1227;1305;1338;1358;1247	16.9												2	1	1	3	8	0	10.659	By MS/MS
X2JB38;B7Z140;X2JEP7;B7Z138;Q9W2X2;X2JJ95;X2JB32;Q8IRL5;X2JD61;X2JEC6	X2JB38;B7Z140;X2JEP7;B7Z138;Q9W2X2;X2JJ95;X2JB32;Q8IRL5;X2JD61;X2JEC6	2;2;2;2;2;2;2;2;2;2	2;2;2;2;2;2;2;2;2;2	2;2;2;2;2;2;2;2;2;2		CG34408-RA	;;;;;;;;;	10	2	2	2	1	2	1	2	1	2	1	2	1	2	1	2	4.6	4.6	4.6	84.673	756	756;1239;1468;1468;1532;1654;1715;1718;1724;1728	17.4															4	3	0	9.193	By MS/MS
B7Z147;Q9VYN1;P83099	B7Z147;Q9VYN1;P83099	1;1;1	1;1;1	1;1;1	Protein kinase C;Putative protein kinase C delta type homolog	Pkcdelta	;;	3	1	1	1	1	1	0	1	1	1	0	1	1	1	0	1	1.3	1.3	1.3	76.332	671	671;1894;671	4.62				3	5												1	-2	By MS/MS
B7Z155;Q9Y115;X2JFT8	B7Z155;Q9Y115;X2JFT8	7;7;6	7;7;6	7;7;6	UNC93-like protein	CG4928	;;	3	7	7	7	7	7	7	7	7	7	7	7	7	7	7	7	21	21	21	58.683	538	538;538;495	9.99				5	51	4	12		4	16	12	3	7	3	17	10	0	323.31	By MS/MS
B8A403	B8A403	1	1	1		AP-1sigma-RA		1	1	1	1	0	0	0	1	0	0	0	1	0	0	0	1	15.3	15.3	15.3	18.51	157	157	13											1						0.00067735	3.0034
Q9I7M6;C0HDP4	Q9I7M6;C0HDP4	2;2	2;2	2;2		Sytalpha	;	2	2	2	2	1	1	1	2	1	1	1	2	1	1	1	2	5.9	5.9	5.9	54.418	494	494;504	9							1	6							1		0	12.288	By MS/MS
C0HK94	C0HK94	2	2	2				1	2	2	2	2	2	2	1	2	2	2	1	2	2	2	1	14.1	14.1	14.1	18.836	163	163	15.4										6						8	0	8.9241	By MS/MS
C0HK95	C0HK95	3	3	3				1	3	3	3	3	3	3	3	3	3	3	3	3	3	3	3	56.5	56.5	56.5	14.371	131	131	13.9									18	22	9	3	3	6	13	11	0	147.09	By MS/MS
X2JCX8;C0HKA1;C0HKA0	X2JCX8;C0HKA1;C0HKA0	4;4;4	4;4;4	4;4;4		RpS14b	;;	3	4	4	4	3	3	3	4	3	3	3	4	3	3	3	4	39.1	39.1	39.1	16.265	151	151;151;151	13.5		1			6	1			8	6	1		7	10	16	2	0	97.612	By MS/MS
C0HL63;C0HL62	C0HL63;C0HL62	4;4	4;4	4;4			;	2	4	4	4	4	4	3	4	4	4	3	4	4	4	3	4	63.5	63.5	63.5	11.267	104	104;104	13.9	3	3		1	7	2	6	15	23	11	8	8	7	10	22	73	0	323.31	By MS/MS
C0HL65;C0HL64	C0HL65;C0HL64	1;1	1;1	1;1			;	2	1	1	1	1	1	1	1	1	1	1	1	1	1	1	1	15.2	15.2	15.2	11.194	105	105;105	17.1														1	7	2	0	13.162	By MS/MS
C0HL67;C0HL66	C0HL67;C0HL66	5;5	1;1	1;1			;	2	5	1	1	5	5	5	5	1	1	1	1	1	1	1	1	58.1	26.5	26.5	15.328	136	136;136	17.6									1							17	0	78.959	By MS/MS
C0MJA0;Q05783	C0MJA0;Q05783	4;4	3;3	3;3	High mobility group protein D	HmgD	;	2	4	3	3	4	4	3	3	3	3	2	3	3	3	2	3	37.5	31.2	31.2	12.416	112	112;112	13.3				1	1				6	8	3	4	6	1		6	0	129.69	By MS/MS
C0PDF4;Q9I7R0;M9PEW1	C0PDF4;Q9I7R0;M9PEW1	8;7;7	8;7;7	8;7;7		CG18815-RA	;;	3	8	8	8	7	8	7	8	7	8	7	8	7	8	7	8	68.8	68.8	68.8	23.755	221	221;216;232	13.2		2			2				15	7	7	14	8		3	10	0	323.31	By MS/MS
M9PFC0;C0PV11;P23487	M9PFC0;C0PV11;P23487	2;2;2	2;2;2	2;2;2	Protein midgut expression 1	mex1	;;	3	2	2	2	2	2	2	2	2	2	2	2	2	2	2	2	20.5	20.5	20.5	9.4244	83	83;83;83	15.2									1			6				4	0.00023827	4.1861	By MS/MS
C0PV74;Q9VYS0;H0RNK3	C0PV74;Q9VYS0;H0RNK3	3;3;3	3;3;3	3;3;3		Sclp	;;	3	3	3	3	1	0	1	3	1	0	1	3	1	0	1	3	24	24	24	19.709	175	175;249;339	13.8									1		1		3				0	17.323	By MS/MS
Q7KUU5;C0PVB3	Q7KUU5;C0PVB3	8;8	8;8	8;8	Sulfhydryl oxidase	Alr	;	2	8	8	8	8	8	7	7	8	8	7	7	8	8	7	7	46.7	46.7	46.7	30.04	261	261;266	13.6						4	4	1		13	16	3		5	15	7	0	323.31	By MS/MS
H9XVQ2;Q6WSQ9;C3KGP2	H9XVQ2;Q6WSQ9;C3KGP2	1;1;1	1;1;1	1;1;1		Mitf	;;	3	1	1	1	1	0	0	0	1	0	0	0	1	0	0	0	1.4	1.4	1.4	78.172	704	704;730;837	6						2											1	-2	By MS/MS
E2QD63;Q86DS1;C4NYP8	E2QD63;Q86DS1;C4NYP8	11;11;11	11;11;11	11;11;11	Hsc70-interacting protein 2;Hsc70-interacting protein 1	HIP-R;HIP	;;	3	11	11	11	8	8	6	6	8	8	6	6	8	8	6	6	39	39	39	41.036	377	377;377;377	14.9				1	1				1	6		2		4	14	3	0	51.743	By MS/MS
C6SUW3;P55935;Q95RG1	C6SUW3;P55935;Q95RG1	10;10;8	10;10;8	10;10;8	40S ribosomal protein S9	RpS9	;;	3	10	10	10	10	10	10	10	10	10	10	10	10	10	10	10	50.3	50.3	50.3	22.623	195	195;195;137	13.3			2		1	4	14		12	11	16	12	10	15	11	19	0	85.22	By MS/MS
Q8SZ28;C6SV36	Q8SZ28;C6SV36	3;3	3;3	3;3		CG3884-RB	;	2	3	3	3	3	3	3	3	3	3	3	3	3	3	3	3	19.2	19.2	19.2	31.012	286	286;297	11.4	5	1							20	5	8	4	1			6	0	77.659	By MS/MS
C7LA75;P11147	C7LA75;P11147	27;27	26;26	24;24	Heat shock 70 kDa protein cognate 4	Hsc70-4-RA;Hsc70-4	;	2	27	26	24	26	26	26	27	25	25	25	26	23	23	23	24	64.4	63	58.2	71.131	651	651;651	12.3		13	5	15	28	7	4	7	32	44	31	52	81	35	13	28	0	323.31	By MS/MS
C7LA93;P15330	C7LA93;P15330	14;14	14;14	9;9	Embryonic polarity protein dorsal	dl	;	2	14	14	9	11	10	8	13	11	10	8	13	6	6	6	8	21	21	15.3	111.55	999	999;999	9.35	5	9		1	14	4	3	1	1		5	4	8	1	7	6	0	89.638	By MS/MS
C7LAH9;M9PHG2	C7LAH9;M9PHG2	30;29	1;0	1;0		Moe	;	2	30	1	1	26	27	29	26	1	0	1	1	1	0	1	1	58.5	1.1	1.1	75.887	646	646;584	5.67				1		5											1	-2	By matching
C8VV14;P07764;A4V3G1	C8VV14;P07764;A4V3G1	18;18;17	18;18;17	1;1;0	Fructose-bisphosphate aldolase	Ald-RC;Ald	;;	3	18	18	1	18	17	18	16	18	17	18	16	1	1	1	1	57.1	57.1	5.5	39.047	361	361;361;363	11.3	14	12	12	11	22	3	3	4	47	36	16	28	14	10	33	33	0	323.31	By MS/MS
C8VV60;M9NE87;Q9VTX8	C8VV60;M9NE87;Q9VTX8	6;6;6	6;6;6	6;6;6	Protein odr-4 homolog	CG10616-RA;CG10616	;;	3	6	6	6	3	5	5	4	3	5	5	4	3	5	5	4	19.3	19.3	19.3	54.586	492	492;508;492	14.1									4	5	3	2	3	1	2	4	0	16.498	By MS/MS
C8VV76;A0A0B4JD05;A0A0B4JD58;A1Z7Q6;A1Z7Q5;A0A0B4K840	C8VV76;A0A0B4JD05;A0A0B4JD58;A1Z7Q6;A1Z7Q5;A0A0B4K840	5;4;4;4;4;3	5;4;4;4;4;3	5;4;4;4;4;3		CG18659-RA	;;;;;	6	5	5	5	3	4	2	2	3	4	2	2	3	4	2	2	11.9	11.9	11.9	67.506	607	607;749;897;906;908;435	7.28				4	14				1	2			3	1			0	11.052	By MS/MS
C9QNZ6	C9QNZ6	2	2	2		CG42460-RA		1	2	2	2	2	2	1	2	2	2	1	2	2	2	1	2	30.4	30.4	30.4	8.7936	79	79	12.2										6	2						0	7.5078	By MS/MS
C9QP21;P08171	C9QP21;P08171	9;9	9;9	9;9	Carboxylic ester hydrolase;Esterase-6	Est-6	;	2	9	9	9	5	4	6	5	5	4	6	5	5	4	6	5	25	25	25	61.124	544	544;544	14.4									1	7		5	1		1	5	0	35.161	By MS/MS
C9QP42;Q02748	C9QP42;Q02748	11;11	11;11	11;11	Eukaryotic initiation factor 4A	eIF-4a	;	2	11	11	11	9	9	9	10	9	9	9	10	9	9	9	10	45.4	45.4	45.4	45.878	403	403;403	12	5	6							11	7	20	12	11			8	0	164.43	By MS/MS
Q9VM19;C9QPE7	Q9VM19;C9QPE7	4;4	4;4	4;4	Trehalose 6-phosphate phosphatase	CG5171-RC	;	2	4	4	4	0	1	2	3	0	1	2	3	0	1	2	3	14.3	14.3	14.3	30.616	273	273;296	16.5									1					1		4	0	7.6023
C9QPG6;Q9V776	C9QPG6;Q9V776	4;4	4;4	4;4	Probable cytochrome P450 317a1	Cyp317a1-RA;Cyp317a1	;	2	4	4	4	4	4	4	0	4	4	4	0	4	4	4	0	12.2	12.2	12.2	60.278	518	518;518	16.2													3	6	6		0	10.876	By MS/MS
CON__P01030;CON__ENSEMBL:ENSBTAP00000007350	CON__P01030;CON__ENSEMBL:ENSBTAP00000007350	2;2	2;2	2;2			;	2	2	2	2	2	1	2	0	2	1	2	0	2	1	2	0	1.7	1.7	1.7	192.79	1741	1741;1742	13.4											3	2					0.00023607	3.9852	By MS/MS
CON__ENSEMBL:ENSBTAP00000018574	CON__ENSEMBL:ENSBTAP00000018574	1	1	1				1	1	1	1	1	1	1	1	1	1	1	1	1	1	1	1	3.8	3.8	3.8	55.207	496	496	12										4							0.00068666	3.2264	By MS/MS
CON__ENSEMBL:ENSBTAP00000031360	CON__ENSEMBL:ENSBTAP00000031360	7	7	7				1	7	7	7	5	3	3	6	5	3	3	6	5	3	3	6	22.4	22.4	22.4	54.678	491	491	14.8						1			3	1	5	1		5		8	0	124.7	By MS/MS
CON__ENSEMBL:ENSBTAP00000038329;CON__REFSEQ:XP_001252647	CON__ENSEMBL:ENSBTAP00000038329;CON__REFSEQ:XP_001252647	2;1	2;1	2;1			;	2	2	2	2	2	1	2	1	2	1	2	1	2	1	2	1	27.5	27.5	27.5	8.5787	80	80;417	16.8														2	3	1	0	19.337	By MS/MS
CON__P00711	CON__P00711	3	3	3				1	3	3	3	2	0	3	1	2	0	3	1	2	0	3	1	33.3	33.3	33.3	14.186	123	123	10.7							2			3		1					0	8.6415	By MS/MS
CON__P01966	CON__P01966	7	7	7				1	7	7	7	7	7	7	4	7	7	7	4	7	7	7	4	83.1	83.1	83.1	15.184	142	142	14.7									6	2	10		5		11	5	0	104.23	By MS/MS
CON__P02533;CON__Q04695;CON__Q9QWL7;CON__Q6IFX2	CON__P02533	3;1;1;1	2;1;1;1	2;1;1;1				4	3	2	2	1	1	1	3	0	0	0	2	0	0	0	2	9.3	5.9	5.9	51.621	472	472;432;433;452	17															2		0.00023946	4.2847	By matching
CON__P02662	CON__P02662	4	4	4				1	4	4	4	4	2	3	3	4	2	3	3	4	2	3	3	36.7	36.7	36.7	22.975	199	199	11.2							1	2	8	6			2				0	192.8	By MS/MS
CON__P02663	CON__P02663	9	9	9				1	9	9	9	8	3	7	5	8	3	7	5	8	3	7	5	44.4	44.4	44.4	24.348	207	207	6.36	2	1	1	16	50	12		3	3	6	3	1	2	2		1	0	91.44	By MS/MS
CON__P02666	CON__P02666	4	4	4				1	4	4	4	4	2	2	3	4	2	2	3	4	2	2	3	12.9	12.9	12.9	23.583	209	209	4.91	2	5	3	14	14	6								3			0	152.27	By MS/MS
CON__P02668	CON__P02668	3	3	3				1	3	3	3	3	2	3	3	3	2	3	3	3	2	3	3	27.8	27.8	27.8	18.974	169	169	11.8				3							7	7					0	135.27	By MS/MS
CON__P02672	CON__P02672	7	7	7				1	7	7	7	7	6	6	5	7	6	6	5	7	6	6	5	21.3	21.3	21.3	67.011	615	615	8.82				60		1					19	4	24	6			0	323.31	By MS/MS
CON__P02754	CON__P02754	4	4	4				1	4	4	4	4	0	4	3	4	0	4	3	4	0	4	3	16	16	16	18.281	162	162	13.2		2									2	1	3	2	3		0	6.5808	By MS/MS
CON__P02768-1	CON__P02768-1	2	1	1				1	2	1	1	2	2	1	1	1	1	0	0	1	1	0	0	4.1	3	3	69.366	609	609	11									2								0	4.7588	By MS/MS
CON__P02769	CON__P02769	62	62	61				1	62	62	61	54	53	54	55	54	53	54	55	53	52	53	54	88.1	88.1	88.1	69.293	607	607	11.8	54	94	82	202	164	119	72	58	264	370	369	380	457	290	193	212	0	323.31	By MS/MS
87004;587005;587006;587007;587008;587009;587010;587011;587012;587013;587014;587015;587016;587017;587018;587019;587020;587021;587022;587023;587024;587025;587026;587027;587028;587029;587030;587031;587032;587033;587034;587035;587036;587037;587038;587039;587040;587041;587042;587043;587044;587045;587046;587047;587048	11230;11283;13042;43830;51411;51487;52769;52813;55722;56342;56602;60139;60464;60798;60959;81368;81405;107137;111489;111540;149801;156894;164207;171833;171889;191326;214248;228856;271116;291794;291961;293245;301497;301641;301717;330311;330567;332397;332900;382584;382928;388293;398553;398576;405278;408989;452579;452604;459999;460045;465980;495440;526016;526144;526145;531876;542378;556154;583313;583…	614;615;616;617	949;950;951;952;953;954;955;956;3856;3857	111;208;469;571	82;133;238;243;293;295;296;445;450;452
CON__P02777	CON__P02777	1	1	1				1	1	1	1	0	0	0	1	0	0	0	1	0	0	0	1	4.8	4.8	4.8	24.241	230	230	17															1		0	7.5097
CON__P04264;CON__ENSEMBL:ENSBTAP00000038253;CON__H-INV:HIT000016045	CON__P04264	12;4;1	12;4;1	10;2;0				3	12	12	10	8	8	6	11	8	8	6	11	6	6	4	9	29.7	29.7	26.4	66.017	644	644;606;99	15						1			1	4	3	16	2	9	7	8	0	188.07	By MS/MS
CON__P12035;CON__Q01546;CON__Q5XKE5;CON__P50446;CON__P48668;CON__P04259;CON__P02538;CON__P05787;CON__Q8VED5;CON__H-INV:HIT000292931	CON__P12035;CON__Q01546;CON__Q5XKE5;CON__P50446;CON__P48668;CON__P04259;CON__P02538;CON__P05787;CON__Q8VED5	5;5;4;4;4;4;4;3;3;2	1;1;1;1;1;1;1;1;1;1	0;0;0;0;0;0;0;0;0;0			;;;;;;;;	10	5	1	0	4	2	1	4	1	0	0	0	0	0	0	0	6.8	1.4	0	64.503	629	629;638;535;553;564;564;564;483;531;443	17															1		0.0033848	2.0998	By MS/MS
CON__P13645;CON__A2A4G1;CON__P08779;CON__Q7Z3Y7;CON__P02535-1	CON__P13645	9;1;1;1;1	9;1;1;1;1	8;0;0;1;1				5	9	9	8	5	8	8	9	5	8	8	9	4	7	7	8	28.7	28.7	26	59.51	593	593;456;473;486;570	14.7									4	3	5	5	14	6		7	0	323.31	By MS/MS
CON__P15497	CON__P15497	12	12	12				1	12	12	12	11	11	9	10	11	11	9	10	11	11	9	10	53.2	53.2	53.2	30.276	265	265	14.9				7			1		5	4		3	2	12	15	23	0	144.3	By MS/MS
CON__P15636	CON__P15636	2	2	2				1	2	2	2	2	2	2	2	2	2	2	2	2	2	2	2	7.5	7.5	7.5	68.124	653	653	12.7	15	4	1	6	1	6	2		26	17	17	23	18	23	22	29	0	323.31	By MS/MS
CON__P17690	CON__P17690	7	7	7				1	7	7	7	5	6	4	4	5	6	4	4	5	6	4	4	27	27	27	38.252	345	345	14.6									6	8			6	10	1	7	0	98.774	By MS/MS
CON__P31096	CON__P31096	1	1	1				1	1	1	1	0	0	1	0	0	0	1	0	0	0	1	0	4.2	4.2	4.2	29.241	262	262	4				1													0.0025526	2.1637
CON__P34955	CON__P34955	5	5	5				1	5	5	5	1	1	1	4	1	1	1	4	1	1	1	4	13.5	13.5	13.5	46.103	416	416	14.4									1	1		4			3		0	5.7067	By MS/MS
CON__P35527	CON__P35527	10	10	10				1	10	10	10	5	7	5	10	5	7	5	10	5	7	5	10	28.9	28.9	28.9	62.129	623	623	12.1				7	4				2	2	4	9	5		8	2	0	323.31	By MS/MS
CON__P35908;CON__Q6IFZ6;CON__Q7Z794;CON__Q9H552;CON__Q9R0H5	CON__P35908	11;3;3;2;2	9;1;1;1;1	5;0;0;0;0				5	11	9	5	4	7	3	10	2	5	1	8	0	3	1	4	21.2	18	12.4	65.865	645	645;572;578;499;524	14.9									1	3		4	1		5	2	0	31.986	By MS/MS
CON__P41361	CON__P41361	11	11	11				1	11	11	11	8	7	8	9	8	7	8	9	8	7	8	9	38.1	38.1	38.1	52.347	465	465	14.7									2	6	2	11	4		9	4	0	99.363	By MS/MS
CON__P81644	CON__P81644	7	7	7				1	7	7	7	6	6	5	6	6	6	5	6	6	6	5	6	42	42	42	11.202	100	100	12			6	6	2				6	20	27	8	10	8	3		0	138.32	By MS/MS
CON__Q29443;CON__Q0IIK2	CON__Q29443;CON__Q0IIK2	5;5	5;5	5;5			;	2	5	5	5	5	5	4	4	5	5	4	4	5	5	4	4	8.6	8.6	8.6	75.829	685	685;704	12.9		3							6	10	2		3	1	8	2	0	13.178	By MS/MS
CON__Q0VBK2;CON__Q6KB66-1	CON__Q0VBK2;CON__Q6KB66-1	2;1	2;1	2;1			;	2	2	2	2	2	1	1	1	2	1	1	1	2	1	1	1	3.5	3.5	3.5	50.66	452	452;452	15.6												3				2	0.0076289	1.751	By MS/MS
CON__Q1A7A4	CON__Q1A7A4	2	2	2				1	2	2	2	2	2	2	2	2	2	2	2	2	2	2	2	1.8	1.8	1.8	188.74	1677	1677	15.7													8	1	4		0.0013242	2.6711	By MS/MS
CON__Q1RMN8	CON__Q1RMN8	3	3	3				1	3	3	3	2	2	1	2	2	2	1	2	2	2	1	2	20.5	20.5	20.5	24.536	234	234	16.2												1	2	4	4	1	0	143.75	By MS/MS
CON__Q2KIT0	CON__Q2KIT0	1	1	1				1	1	1	1	1	1	1	1	1	1	1	1	1	1	1	1	5.2	5.2	5.2	20.646	191	191	14												4					0.0017312	2.3997	By matching
CON__Q2UVX4	CON__Q2UVX4	2	2	2				1	2	2	2	2	1	1	0	2	1	1	0	2	1	1	0	3.7	3.7	3.7	187.37	1662	1662	16.2												1			3		0	12.013	By MS/MS
CON__Q32PI4	CON__Q32PI4	8	8	8				1	8	8	8	6	5	3	2	6	5	3	2	6	5	3	2	14.4	14.4	14.4	68.932	618	618	7.69				17	5						1	3		4	2		0	193.22	By MS/MS
CON__Q32PJ2	CON__Q32PJ2	3	3	3				1	3	3	3	2	2	0	0	2	2	0	0	2	2	0	0	10.5	10.5	10.5	43.017	380	380	13											5						0	35.717	By MS/MS
CON__Q3KUS7	CON__Q3KUS7	1	1	1				1	1	1	1	0	1	1	1	0	1	1	1	0	1	1	1	1.1	1.1	1.1	85.411	760	760	12										3							0.0037895	2.0151
CON__Q3MHN2	CON__Q3MHN2	2	2	2				1	2	2	2	2	1	0	1	2	1	0	1	2	1	0	1	5.3	5.3	5.3	61.998	548	548	15										2					3		0.0021404	2.2391	By MS/MS
CON__Q3SX28	CON__Q3SX28	1	1	1				1	1	1	1	1	1	1	0	1	1	1	0	1	1	1	0	4.9	4.9	4.9	33.012	284	284	14												3					0.0058127	1.8262	By MS/MS
CON__Q3SZR3	CON__Q3SZR3	7	7	7				1	7	7	7	6	5	5	5	6	5	5	5	6	5	5	5	47	47	47	23.182	202	202	13.5					1		1		19	3			7	2		11	0	291.96	By MS/MS
CON__Q9N2I2	CON__Q9N2I2	2	2	2				1	2	2	2	1	0	1	0	1	0	1	0	1	0	1	0	10.4	10.4	10.4	45.296	404	404	14										1				1			0.00067583	2.9735	By MS/MS
CON__Q9TTE1;CON__A2I7N1;CON__A2I7N0	CON__Q9TTE1;CON__A2I7N1;CON__A2I7N0	2;1;1	2;1;1	2;1;1			;;	3	2	2	2	2	1	1	1	2	1	1	1	2	1	1	1	10.5	10.5	10.5	46.203	411	411;411;411	17.4															3	2	0	9.8046	By MS/MS
D0IQC0	D0IQC0	2	2	2				1	2	2	2	2	1	1	2	2	1	1	2	2	1	1	2	33.3	33.3	33.3	6.8428	63	63	15.2										2				8			0	38.85	By MS/MS
D0IQG7;Q9W092	D0IQG7;Q9W092	4;4	4;4	4;4	Probable chitinase 2	Cht2	;	2	4	4	4	3	3	4	3	3	3	4	3	3	3	4	3	11	11	11	54.122	484	484;484	10.9				3					4	4	1		2	1			0	31.702	By MS/MS
M9PG83;D0IQJ8;Q03751	M9PG83;D0IQJ8;Q03751	5;5;4	5;5;4	5;5;4	Cysteine string protein	Csp	;;	3	5	5	5	4	4	4	5	4	4	4	5	4	4	4	5	20.9	20.9	20.9	26.188	244	244;249;249	10.2			1	10	7							15	5			3	0	94.334	By MS/MS
D0IQK3;Q961Q7;Q9VY76;Q76NR0;X2JFA0;M9MS55;X2JEY5;Q76NQ9;M9NDW2	D0IQK3;Q961Q7;Q9VY76;Q76NR0;X2JFA0;M9MS55;X2JEY5;Q76NQ9	9;8;8;8;8;8;8;7;2	9;8;8;8;8;8;8;7;2	9;8;8;8;8;8;8;7;2		AMPdeam-RJ;AMPdeam	;;;;;;;	9	9	9	9	8	4	7	6	8	4	7	6	8	4	7	6	18	18	18	89.638	777	777;707;771;774;786;789;798;649;258	14.4									3		7	4	6	4		3	0	60.615	By MS/MS
D0UGE6	D0UGE6	6	6	6		tnc		1	6	6	6	5	4	3	3	5	4	3	3	5	4	3	3	3.1	3.1	3.1	299.6	2819	2819	11.4					7	5	1				6	6	3	5	3		0	10.219	By MS/MS
Q0E9E6;D0Z740	Q0E9E6;D0Z740	1;1	1;1	1;1		CG34141-RA	;	2	1	1	1	0	1	0	0	0	1	0	0	0	1	0	0	2.8	2.8	2.8	82.21	755	755;755	5					2												0.0017563	2.5956
D0Z747;E2QCQ3;M9NDH7;Q960V3	D0Z747;E2QCQ3;M9NDH7;Q960V3	2;2;2;2	2;2;2;2	2;2;2;2	Trafficking kinesin-binding protein milt	milt	;;;	4	2	2	2	1	1	2	0	1	1	2	0	1	1	2	0	4.3	4.3	4.3	105.15	979	979;1116;1256;1122	15.2											1			3			0	17.495	By MS/MS
Q7K2X5;D0Z756	Q7K2X5;D0Z756	8;8	8;8	8;8		CG14762-RA	;	2	8	8	8	5	6	7	8	5	6	7	8	5	6	7	8	28.3	28.3	28.3	52.644	470	470;498	13.6										15	9	4	4	6	2		0	74.833	By MS/MS
D1FYH5;Q9VAJ4	D1FYH5;Q9VAJ4	5;5	5;5	5;5	General odorant-binding protein 99a	Obp99a	;	2	5	5	5	5	5	5	4	5	5	5	4	5	5	5	4	43	43	43	15.995	142	142;142	15.7											3	4	1	5	10		0	22.539	By MS/MS
D1FYT3;Q9VAI6	D1FYT3;Q9VAI6	8;8	8;8	8;8	General odorant-binding protein 99b	Obp99b	;	2	8	8	8	7	8	7	5	7	8	7	5	7	8	7	5	68.5	68.5	68.5	17.188	149	149;149	13.8					5	1				19	13	12	9	26	2	4	0	323.31	By MS/MS
D1YSG0;X2JD89	D1YSG0;X2JD89	427;417	427;417	6;6		bt	;	2	427	427	6	407	390	380	372	407	390	380	372	6	5	6	6	68.1	68.1	0.7	1000.1	8933	8933;8602	12.4	40	70	59	298	266	104	76	49	494	442	415	483	452	459	433	429	0	323.31	By MS/MS
17;368118;368119;368120;368121;368122;368123;368124;368125;368126;368127;368128;368129;368130;368131;368132;368133;368134;368135;368136;368137;368138;368139;368140;368141;368142;368143;368144;368145;368146;368147;368148;368149;368150;368151;368152;368153;368154;368155;368156;368157;368158;368159;368160;368161;368162;368163;368164;368165;368166;368167;368168;368169;368170;368171;368172;368173;3681…	6386;8840;11933;11949;11997;12017;12352;16981;18184;18342;18388;18404;18414;18454;18621;18802;20773;22495;22527;22588;23419;24253;24608;24635;30300;37354;38909;39067;39838;41436;41629;42974;44705;45034;45057;45068;45089;46174;46988;47753;48379;49123;49460;49639;52621;53841;53880;54387;59505;59546;59562;59621;63677;64268;68202;70831;71127;71136;72394;72842;74590;74598;77024;78351;82423;88523;90804…	622;623;624;625;626;627;628;629;630;631;632;633;634;635;636;637;638;639;640;641;642;643;644	968;969;970;971;972;973;974;975;976;977;978;979;980;981;982;983;984;985;986;987;988;989;990;991;992;993;994;995;996;997;998;999;1000;1001;1002;1003;1004;1005;1006;1007;1008;1009;1010;1011;1012;1013;1014;1015;1016;1017;1018;1019;1020;1021;1022;1023;1024;3861;3862;3863;3864;3865;3866;3867;3868;3869;3870;3871;3872;3873	457;562;1389;3116;3437;3807;3812;4064;4142;5283;5316;5704;6497;6562;6600;6913;7011;7330;7462;7738;8038;8233;8251	784;785;871;874;888;914;915;921;995;998;1027;1028;1031;1032;1038;1042;1105;1312;1681;1683;1699;1700;2003;2707;2712;2806;2950;2951;2952;3088;3102;3348;3610;3676;3944;3967;4043;4435;4437;4804;4996;5156;5157;5161;5162;5176;5180;5218;5259;5400;5458;5789;6617;6783;6796;6980;7137;7346;7355;8023;8025;8588;8590;8591;8609;8611;8613;8615;8617;8673
Q7KHE2;D1Z397;Q9GQ82;A0A0B4K7C1;A0A0B4KFS5;A0A0B4J402;A4UZJ1;A0A0B4K884	Q7KHE2;D1Z397;Q9GQ82;A0A0B4K7C1;A0A0B4KFS5;A0A0B4J402;A4UZJ1;A0A0B4K884	6;6;5;5;4;3;3;3	6;6;5;5;4;3;3;3	6;6;5;5;4;3;3;3		Asph;Asph-RB	;;;;;;;	8	6	6	6	5	5	2	4	5	5	2	4	5	5	2	4	23.3	23.3	23.3	43.287	382	382;400;785;803;991;556;557;575	9.39	1	1	2	5	4	2						3		10			0	26.305	By MS/MS
D1Z3A1;Q9VZS5;REV__Q9VGU6	D1Z3A1;Q9VZS5	9;9;1	9;9;1	9;9;1	60S ribosomal protein L28	RpL28	;	3	9	9	9	8	8	8	9	8	8	8	9	8	8	8	9	44.4	44.4	44.4	16.029	144	144;144;216	13.1			5	2			8		10	17	19	27	33	8	4	6	0	190.1	By MS/MS
D1Z3A2;Q24407	D1Z3A2;Q24407	10;10	10;10	10;10	ATP synthase-coupling factor 6, mitochondrial	ATPsyn-Cf6-RA;ATPsyn-Cf6	;	2	10	10	10	8	8	9	8	8	8	9	8	8	8	9	8	69.8	69.8	69.8	11.936	106	106;106	11.2	2	10	15	65	19	23	11	3	16	19	33	43	57	69	19	19	0	246.92	By MS/MS
D2NUK9;Q9U3Z7	D2NUK9;Q9U3Z7	5;5	5;5	5;5	NHP2-like protein 1 homolog	hoip	;	2	5	5	5	5	5	5	4	5	5	5	4	5	5	5	4	55.9	55.9	55.9	13.883	127	127;127	12.9									10	2	5	14	1	1			0	45.653	By MS/MS
D3DME3	D3DME3	3	1	0		svr		1	3	1	0	2	2	2	3	0	0	0	1	0	0	0	0	16.1	4.6	0	48.561	435	435	18																1	0.0041973	1.9749	By matching
M9PF42;Q9VLT9;M9NEC0;D3DML3	M9PF42;Q9VLT9;M9NEC0;D3DML3	4;4;4;4	4;4;4;4	4;4;4;4		Cka	;;;	4	4	4	4	3	4	4	3	3	4	4	3	3	4	4	3	9.1	9.1	9.1	77.105	722	722;730;747;749	15.7										4	1	3	1			10	0	20.402	By MS/MS
Q0E8N9;Q9VIH7;M9PDV9;M9PDI9;D3DML7;Q8MT51;Q9VIH6	Q0E8N9;Q9VIH7;M9PDV9;M9PDI9;D3DML7;Q8MT51;Q9VIH6	11;11;11;11;11;9;9	11;11;11;11;11;9;9	11;11;11;11;11;9;9		sky	;;;;;;	7	11	11	11	10	8	8	10	10	8	8	10	10	8	8	10	23.6	23.6	23.6	65.051	568	568;587;597;606;607;573;592	13.9						5			2	8	4		14	8	4	5	0	132.24	By MS/MS
D3DMM4;Q86B97;Q9VGE9;Q86B96;Q86B95;Q9VGF0;Q86B94	D3DMM4;Q86B97;Q9VGE9;Q86B96;Q86B95;Q9VGF0;Q86B94	24;24;24;24;24;24;24	24;24;24;24;24;24;24	24;24;24;24;24;24;24		mfas-RJ;mfas	;;;;;;	7	24	24	24	15	19	18	22	15	19	18	22	15	19	18	22	44.5	44.5	44.5	88.414	796	796;815;816;839;840;881;905	13				6	1				19	29	15	16	18	10	2	7	0	323.31	By MS/MS
D3DMP0;Q8INK9	D3DMP0;Q8INK9	3;3	3;3	3;3	Methionine-R-sulfoxide reductase B1	SelR-RH;SelR	;	2	3	3	3	1	2	2	3	1	2	2	3	1	2	2	3	24	24	24	21.624	192	192;208	16													4	2		2	0	26.241	By MS/MS
D3DMW7;Q24192	D3DMW7;Q24192	6;6	6;6	6;6	Ras-like GTP-binding protein RhoL	RhoL-RA;RhoL	;	2	6	6	6	6	6	6	6	6	6	6	6	6	6	6	6	34.1	34.1	34.1	24.773	214	214;190	11.5				7					19	13	11	16					0	130.06	By MS/MS
D3PFF6;Q9VPC0	D3PFF6;Q9VPC0	1;1	1;1	1;1	Serine/threonine-protein kinase PITSLRE	Pitslre	;	2	1	1	1	0	0	1	1	0	0	1	1	0	0	1	1	2.1	2.1	2.1	88.798	778	778;952	6						3											0.00023552	3.9185
D3PFH9;E1JIW2;Q6NN85	D3PFH9;E1JIW2;Q6NN85	2;2;2	2;2;2	2;2;2	Protein phosphatase Slingshot	ssh	;;	3	2	2	2	0	2	1	1	0	2	1	1	0	2	1	1	4.3	4.3	4.3	115	1045	1045;1046;1045	4.5				2	2												0	5.3742
D4G7B1;Q9V3D4	D4G7B1;Q9V3D4	19;19	18;18	18;18	Chitinase-like protein Idgf2	Idgf2	;	2	19	18	18	19	19	19	19	18	18	18	18	18	18	18	18	71.7	71.7	71.7	41.136	368	368;440	13.1	6	10	15	4	5	4	8	5	60	37	29	30	51	44	33	66	0	323.31	By MS/MS
D5A7L0;Q9XZS5;M9NFP5	D5A7L0;Q9XZS5;M9NFP5	11;11;11	11;11;11	11;11;11		CG17636-RA;EG:23E12.1	;;	3	11	11	11	10	11	10	10	10	11	10	10	10	11	10	10	47.7	47.7	47.7	55.504	501	501;571;585	14.5										4	20	10	19	3	9	3	0	150.71	By MS/MS
D5A7M1;Q9W1C9	D5A7M1;Q9W1C9	5;5	5;5	5;5	Ejaculatory bulb-specific protein 3	PebIII-RA;PebIII	;	2	5	5	5	4	5	5	5	4	5	5	5	4	5	5	5	43.7	43.7	43.7	14.54	126	126;126	14.4				6								4	15	15	3	7	0	50.493	By MS/MS
D5A7S2	D5A7S2	2	1	1		scu		1	2	1	1	2	2	1	2	1	1	0	1	1	1	0	1	34.1	28.6	28.6	13.392	126	126	11									3								0	23.495	By MS/MS
Q9VV51;D5AEK7;Q961F9	Q9VV51;D5AEK7	13;13;4	13;13;4	13;13;4			;	3	13	13	13	12	12	13	11	12	12	13	11	12	12	13	11	45.9	45.9	45.9	44.397	386	386;397;143	14.6									3	7	29	17	17	18	13	5	0	269.79	By MS/MS
Q86BQ3;D5SHN1;Q8IGQ3	Q86BQ3;D5SHN1;Q8IGQ3	8;8;8	8;8;8	8;8;8		CG13284-RB	;;	3	8	8	8	5	7	7	5	5	7	7	5	5	7	7	5	40.9	40.9	40.9	36.662	325	325;338;339	14.8									4	8			2	12	10		0	61.97	By MS/MS
Q9W043;D5SHT6	Q9W043;D5SHT6	5;5	5;5	5;5		BEST:HL03644;CG5707-RA	;	2	5	5	5	5	4	5	4	5	4	5	4	5	4	5	4	19.9	19.9	19.9	41.49	357	357;361	16.3												4	6			10	0	29.252	By MS/MS
D8FT19;M9PCH3;Q9XZ28	D8FT19;M9PCH3;Q9XZ28	3;3;3	3;3;3	3;3;3		CG7115-RB	;;	3	3	3	3	1	2	3	1	1	2	3	1	1	2	3	1	7	7	7	51.68	469	469;471;524	8			4	4	2		2			1						4	0	8.1599	By MS/MS
E0R7Q5;Q9VQP9	E0R7Q5;Q9VQP9	1;1	1;1	1;1	Putative oligosaccharyltransferase complex subunit CG9662	CG9662-RA;CG9662	;	2	1	1	1	1	1	1	1	1	1	1	1	1	1	1	1	12.8	12.8	12.8	16.823	149	149;149	13											4						0	6.2573	By MS/MS
E1JGK7;Q7KRI2	E1JGK7;Q7KRI2	6;6	6;6	5;5	Longitudinals lacking protein-like	lolal	;	2	6	6	5	6	6	6	6	6	6	6	6	5	5	5	5	55.9	55.9	50.4	14.489	127	127;127	12.5					2	3	2		7	4		4	2	7	5		0	104.77	By MS/MS
E1JGK8	E1JGK8	4	4	4				1	4	4	4	4	4	4	4	4	4	4	4	4	4	4	4	42.4	42.4	42.4	10.19	85	85	15.3					3					7			8	5		19	0	75.69	By MS/MS
E1JGN0;Q7YU80;Q963E5	E1JGN0;Q7YU80;Q963E5	22;20;20	22;20;20	4;4;4		par-1	;;	3	22	22	4	19	15	18	18	19	15	18	18	3	2	2	3	24.5	24.5	6.5	124.62	1141	1141;1046;1058	11.9		5	2	1	9	1	8	3	16	9	12	11	9	11	10	8	0	106.6	By MS/MS
E1JGN9;P28750	E1JGN9;P28750	11;11	11;11	11;11	Maternal protein exuperantia	exu	;	2	11	11	11	10	11	9	8	10	11	9	8	10	11	9	8	27.3	27.3	27.3	57.974	532	532;532	8.02	1			11	36	4	9		8	13	6	3			6		0	309.02	By MS/MS
E1JGP2;E1JGP9;Q058V3;Q9W2N4;E1JGP6;Q9W2N3;A0A0B4LH23;A0A0B4KFX1;E1JGP5;E1JGP8;E1JGP7	E1JGP2;E1JGP9;Q058V3;Q9W2N4;E1JGP6;Q9W2N3;A0A0B4LH23;A0A0B4KFX1;E1JGP5;E1JGP8	8;7;7;7;6;6;5;5;5;4;3	8;7;7;7;6;6;5;5;5;4;3	3;3;2;3;2;3;3;3;2;0;0		RIC-3	;;;;;;;;;	11	8	8	3	6	4	7	6	6	4	7	6	2	1	3	2	28.1	28.1	9.3	51.835	474	474;434;481;505;441;465;336;342;472;392;423	14				1	3				4			2	6	3	4	6	0	48.345	By MS/MS
E1JGP4;E1JGQ1;E1JGP3;E1JGQ0	E1JGP4;E1JGQ1;E1JGP3;E1JGQ0	6;5;5;4	1;1;1;1	1;1;1;1		RIC-3	;;;	4	6	1	1	4	3	4	5	0	0	0	1	0	0	0	1	26.1	5.2	5.2	46.498	425	425;385;456;416	13											1						0	17.207	By matching
Q7KVP4;Q86BS7;E1JGQ5;Q9W2H8	Q7KVP4;Q86BS7;E1JGQ5;Q9W2H8	3;3;3;3	3;3;3;3	3;3;3;3			;;;	4	3	3	3	1	2	2	3	1	2	2	3	1	2	2	3	2.9	2.9	2.9	173.58	1542	1542;1546;1563;1629	16.1													3	2	4		0	9.8055	By MS/MS
E1JGR3	E1JGR3	1	1	1		Tim10-RA		1	1	1	1	1	1	1	1	1	1	1	1	1	1	1	1	27.7	27.7	27.7	7.4543	65	65	11.6					1	5								8			0	108.95	By MS/MS
E1JGR4	E1JGR4	7	7	7		CG42496-RA		1	7	7	7	7	6	6	7	7	6	6	7	7	6	6	7	80.9	80.9	80.9	10.946	94	94	14										7	14	3	16	6			0	113.58	By MS/MS
Q9W1R6;E1JGT3	Q9W1R6;E1JGT3	2;2	2;2	2;2		CG34423-RA	;	2	2	2	2	2	1	1	2	2	1	1	2	2	1	1	2	29.2	29.2	29.2	6.8296	65	65;85	15												2	6	2			0	13.521	By MS/MS
Q6NNF2;E1JGU6;Q8MLR1	Q6NNF2;E1JGU6;Q8MLR1	5;5;4	5;5;4	5;5;4		Pde8	;;	3	5	5	5	1	3	2	5	1	3	2	5	1	3	2	5	8.3	8.3	8.3	102.05	914	914;949;805	14.3								1		3			3		4		0	22.808	By MS/MS
E1JGV4	E1JGV4	1	1	1		CG42568-RA		1	1	1	1	0	1	0	0	0	1	0	0	0	1	0	0	11.8	11.8	11.8	12.001	110	110	15													1				0.0011109	2.7844
E1JGV6;O44081;A0A0B4K8B2	E1JGV6;O44081;A0A0B4K8B2	11;11;7	11;11;7	11;11;7	H/ACA ribonucleoprotein complex subunit 4	Nop60B	;;	3	11	11	11	11	10	10	9	11	10	10	9	11	10	10	9	28.5	28.5	28.5	56.83	508	508;508;227	14.5					1				11	9	4		4	14	9	9	0	110.04	By MS/MS
E1JGX2;P32865	E1JGX2;P32865	3;3	3;3	3;3	G protein-coupled receptor kinase 1	Gprk1	;	2	3	3	3	2	1	1	2	2	1	1	2	2	1	1	2	5.7	5.7	5.7	80.566	700	700;700	7.3					8								1			1	0.00024004	4.3445	By MS/MS
E1JGY5	E1JGY5	38	1	0		l(2)01289		1	38	1	0	36	35	36	32	1	1	1	1	0	0	0	0	40.1	1.1	0	158.65	1372	1372	14.2												6	2				0	6.5636	By MS/MS
E1JGY7	E1JGY7	31	1	1		l(2)01289		1	31	1	1	30	30	30	28	1	1	1	1	1	1	1	1	36	0.9	0.9	136.57	1191	1191	15.4													5	3			0	8.5444	By MS/MS
E1JGZ8;E1JGZ7;A1Z734	E1JGZ8;E1JGZ7;A1Z734	24;23;23	24;23;23	2;2;2			;;	3	24	24	2	20	18	17	15	20	18	17	15	2	1	1	1	27.4	27.4	3.6	155.08	1429	1429;1296;1452	9.04	5	15	9		35	11	9	3	1	13	5	14	6	4	12	12	0	323.31	By MS/MS
E1JGZ9;Q9XZJ4	E1JGZ9;Q9XZJ4	9;9	9;9	9;9	Proteasome subunit alpha type;Proteasome subunit alpha type-6	Prosalpha1	;	2	9	9	9	8	8	6	9	8	8	6	9	8	8	6	9	56.6	56.6	56.6	27.162	244	244;244	13.9									10	2	11	3			7	5	0	60.727	By MS/MS
E1JH01;Q9V345	E1JH01;Q9V345	1;1	1;1	1;1	COP9 signalosome complex subunit 4	CSN4	;	2	1	1	1	0	0	0	1	0	0	0	1	0	0	0	1	2.2	2.2	2.2	46.473	407	407;407	15													1				0.0017567	2.5989
E1JH49;Q00449	E1JH49;Q00449	7;7	7;7	7;7	Multidrug resistance protein homolog 49	Mdr49	;	2	7	7	7	5	5	3	1	5	5	3	1	5	5	3	1	13.4	13.4	13.4	120.55	1101	1101;1302	11.6				2	2		2			4	1	1	2			4	0	51.282	By MS/MS
E1JH57;Q7K3L1	E1JH57;Q7K3L1	3;3	3;3	3;3	Guanylate kinase-associated protein mars	mars	;	2	3	3	3	2	3	1	2	2	3	1	2	2	3	1	2	4.2	4.2	4.2	101.94	921	921;921	11.9		3		3	2				4	4	1	4	4	4	3	3	0.0050042	1.908	By MS/MS
E1JH67;Q9V751;P45884	E1JH67;Q9V751;P45884	2;2;2	2;2;2	2;2;2	Attacin-B;Attacin-A	AttB;AttA	;;	3	2	2	2	2	2	1	0	2	2	1	0	2	2	1	0	36.2	36.2	36.2	22.569	218	218;218;224	15									2						4		0	48.221	By MS/MS
E1JHA3;Q9VM88;M9PC77;M9PCD7;M9PCS0;M9PB55;Q8IPJ3	E1JHA3;Q9VM88;M9PC77;M9PCD7;M9PCS0;M9PB55;Q8IPJ3	1;1;1;1;1;1;1	1;1;1;1;1;1;1	1;1;1;1;1;1;1		CG11321-RC	;;;;;;	7	1	1	1	1	0	0	0	1	0	0	0	1	0	0	0	4.4	4.4	4.4	19.693	180	180;834;887;2798;2839;2851;2892	12										1							0.0023464	2.1881	By MS/MS
E1JHA4;P48809	E1JHA4;P48809	5;5	5;5	5;5	Heterogeneous nuclear ribonucleoprotein 27C	Hrb27C	;	2	5	5	5	4	4	4	4	4	4	4	4	4	4	4	4	26.8	26.8	26.8	44.769	421	421;421	12.8									2	4	10	4					0	70.988	By MS/MS
M9MRE5;M9PF50;Q9VLS3;Q0E8L0;E1JHB4;Q8IPG4;M9MSG8;M9PCC7;M9PB69;M9PCW8;A0A0S0WGQ9	M9MRE5;M9PF50;Q9VLS3;Q0E8L0;E1JHB4;Q8IPG4;M9MSG8;M9PCC7;M9PB69;M9PCW8;A0A0S0WGQ9	20;20;20;20;20;20;20;19;19;19;19	20;20;20;20;20;20;20;19;19;19;19	20;20;20;20;20;20;20;19;19;19;19	Piezo-type mechanosensitive ion channel component	Piezo	;;;;;;;;;;	11	20	20	20	18	20	18	19	18	20	18	19	18	20	18	19	13.3	13.3	13.3	291.61	2570	2570;2571;2621;2671;2686;2709;2551;2533;2551;2838;2973	10.7		7		11	26		7		17	10	20	18	10	13	10	2	0	246.41	By MS/MS
E1JHC4;E1JHC3;X2JDM7;Q9NFZ3	E1JHC4;E1JHC3;X2JDM7;Q9NFZ3	6;5;5;5	6;5;5;5	6;5;5;5	Guanine nucleotide-binding protein subunit gamma;Guanine nucleotide-binding protein subunit gamma-e	Ggamma30A	;;;	4	6	6	6	5	6	5	5	5	6	5	5	5	6	5	5	79.7	79.7	79.7	7.5406	64	64;72;238;72	12.8	7								4		6	5	8	6	6	4	0	169.42	By MS/MS
E1JHD6;P92208	E1JHD6;P92208	3;3	3;3	3;3	Mitogen-activated protein kinase;Stress-activated protein kinase JNK	bsk	;	2	3	3	3	2	1	2	3	2	1	2	3	2	1	2	3	10.5	10.5	10.5	43.026	372	372;372	14.4									1		6				3	1	0	12.757	By MS/MS
E1JHE1;Q9VKW4	E1JHE1;Q9VKW4	6;6	6;6	6;6	Kinesin-like protein	Klp31E	;	2	6	6	6	2	3	3	2	2	3	3	2	2	3	3	2	5.9	5.9	5.9	118.96	1047	1047;1048	7.19		8		1			1		1	1	1				2	1	0	64.832	By MS/MS
Q9VKU1;E1JHE4;Q9W1W0;Q7KVJ6	Q9VKU1;E1JHE4	23;23;2;2	23;23;2;2	23;23;2;2		Fatp	;	4	23	23	23	23	22	22	21	23	22	22	21	23	22	22	21	61.7	61.7	61.7	70.162	626	626;746;703;714	13.6		3			7		4		27	31	25	9	14	13	18	33	0	323.31	By MS/MS
E1JHJ3;A0A0S0WIH4	E1JHJ3;A0A0S0WIH4	123;122	3;3	0;0		Mhc	;	2	123	3	0	113	116	111	114	3	3	3	3	0	0	0	0	75.5	4.2	0	224.53	1962	1962;1962	11.8	4	5							33	23	25	14	15				0	165.92	By MS/MS
6725;266726;266727;266728;266729;266730;266731;266732;266733;266734;266735;266736;266737;266738;266739;266740;272386;272387;277171;277172;277173;277174;277175;277176;277177;277178;277179;277180;277181;277182;277183;277184;277185;277186;277187;277188;277189;277190;277191;277192;277193;277194;277195;277196;277197;277198;277199;277200;277409;277410;277435;277436;277437;277438;277439;277440;277441;27…	8107;8108;8109;8110;8111;8112;8113;8114;8115;8116;8117;8118;8119;8120;8121;8122;8123;8124;8125;8126;8127;8128;8129;8130;8131;8132;8133;8134;8135;8136;8137;8138;8139;8140;8141;8142;8143;8144;8145;8146;8147;8148;8149;8150;8151;8152;8153;8154;8155;8156;8157;8158;8159;8160;8161;8162;8163;8164;8165;8166;8167;8168;8169;8170;8171;8172;8173;8174;8175;8176;8177;8178;8179;8180;8181;8182;8183;8184;8185;8186…
262301;262302;262303;262304;262305;262306;262307;262308;262309;262310;262311;262312;262313;262314;262315;262316;262317;262318;262319;262320;262321;262322;262323;262324;262325;262326;262327;262328;262329;262330;262331;262332;262333;262334;262335;262336;262337;262338;262339;262340;262341;262342;262343;262344;262345;262346;262347;262348;262349;262350;262351;262352;262353;262354;262355;262356;262357;…
;547418;547419;547420;547421;547422;547423;547424;547425;547426;547427;547428;547429;547430;547431;547432;547433;547434;547435;547436;547437;547438;547439;547440;547441;547442;547443;547444;550256;550257;550258;550259;550260;550261;550262;550263;550264;550265;550266;550267;550268;550269;550270;550271;550272;550273;550274;550275;550276;550277;550278;550279;550280;550281;550282;550283;550284;550285…	8210;9011;9085;10392;10980;23387;24414;29763;30077;30140;36868;39632;43739;43887;53828;63262;73960;75700;79014;82750;91449;91492;111851;113911;114439;122290;127651;127991;130458;131064;131581;131846;138260;159385;160086;166392;172950;173040;175377;176548;180531;181601;196715;199193;203068;215265;227082;240424;248979;256907;257020;257148;257355;257634;258252;261141;262333;265494;266530;266968;2712…	659;660;661;662;663;664;665;666;667;668;669;670;671;672;673;674;675;676;677;678;679;680	1074;1075;1076;1077;1078;1079;1080;1081;1082;1083;1084;1085;1086;1087;4467	91;94;166;175;289;356;358;361;492;527;538;660;679;691;714;715;772;1202;1596;1613;1758;1863	202;889;891;947;1087;1088;1275;1306;1361;1372;1469;1487;1595;1599;1850
E1JHJ4;E1JHJ5	E1JHJ4;E1JHJ5	124;119	124;119	0;0		Mhc	;	2	124	124	0	113	116	111	115	113	116	111	115	0	0	0	0	74.6	74.6	0	223.02	1949	1949;1949	12.4	86	122	77	318	256	212	210	109	499	508	465	623	658	641	547	592	0	323.31	By MS/MS
39;266740;272386;272387;277171;277172;277173;277174;277175;277176;277177;277178;277179;277180;277181;277182;277183;277184;277185;277186;277187;277188;277189;277190;277191;277192;277193;277194;277195;277196;277197;277198;277199;277200;277409;277410;277435;277436;277437;277438;277439;277440;277441;277442;277443;277444;277445;277446;277447;277448;277449;277450;277451;277452;277453;277454;277455;2774…	8107;8108;8109;8110;8111;8112;8113;8114;8115;8116;8117;8118;8119;8120;8121;8122;8123;8124;8125;8126;8127;8128;8129;8130;8131;8132;8133;8134;8135;8136;8137;8138;8139;8140;8141;8142;8143;8144;8145;8146;8147;8148;8149;8150;8151;8152;8153;8154;8155;8156;8157;8158;8159;8160;8161;8162;8163;8164;8165;8166;8167;8168;8169;8170;8171;8172;8173;8174;8175;8176;8177;8178;8179;8180;8181;8182;8183;8184;8185;8186…
0;261161;261162;261163;261164;261165;261166;261167;261168;261169;261170;261171;261172;261173;261174;261175;261176;261177;261178;261179;261180;261181;261182;261183;261184;261185;261186;261187;261188;261189;261190;261191;261192;261193;261194;261195;261196;261197;261198;261199;261200;261201;261202;261203;261204;261205;261206;261207;261208;261209;261210;261211;261212;262236;262237;262238;262239;26224…
00;547301;547302;547303;547304;547305;547306;547307;547308;547309;547310;547311;547312;547313;547314;547315;547316;547317;547318;547319;547320;547321;547322;547323;547324;547325;547326;547327;547328;547329;547330;547331;547332;547333;547334;547335;547336;547337;547338;547339;547340;547341;547342;547343;547344;547345;547346;547347;547348;547349;547350;547351;547352;547353;547354;547355;547356;5473…	8210;9011;9085;10392;10713;10980;23387;24414;29763;30077;30140;36868;39632;43739;43887;53828;63262;73960;75700;79014;82750;83188;91449;91492;111851;113911;114439;122290;127651;127991;130458;131064;131581;131846;138260;159385;160086;166392;172950;173040;175377;176516;176519;180531;181601;199193;203068;215265;240424;248979;256907;257020;257148;257355;257634;258252;261141;262333;265494;266530;266968…	659;660;661;662;663;664;665;666;667;668;669;672;673;674;675;676;677;678;679;680;681	1074;1075;1076;1077;1078;1079;1080;1081;1082;1083;1084;1085;1086;1087;4467	91;166;175;289;356;358;361;492;527;538;660;679;691;714;715;772;1202;1596;1613;1758;1863	202;889;891;947;1087;1088;1275;1306;1361;1372;1469;1487;1595;1599;1850
E1JHJ9;Q9VJE5;B7YZW8;E1JHK0;Q7KT48;M9PG37;B7YZW7;Q0E8Q1;X2JAQ4;Q0E8Q0;M9PBC9;M9PDB4	E1JHJ9;Q9VJE5;B7YZW8;E1JHK0;Q7KT48;M9PG37	18;18;17;16;16;14;7;5;4;4;3;3	18;18;17;16;16;14;7;5;4;4;3;3	18;18;17;16;16;14;7;5;4;4;3;3	Restin homolog	CLIP-190	;;;;;	12	18	18	18	9	8	12	10	9	8	12	10	9	8	12	10	13.7	13.7	13.7	186.67	1668	1668;1690;1653;1598;1623;1601;456;365;327;328;306;311	10.4		1	15	4			1	3			4	5	7	6	6	3	0	86.475	By MS/MS
E1JHK2;E1JHK1;P98149	E1JHK2	3;1;1	3;1;1	3;1;1		Dif		3	3	3	3	2	1	2	0	2	1	2	0	2	1	2	0	5.6	5.6	5.6	107.9	987	987;667;667	11.3					2							3		1			0.00023912	4.2519	By MS/MS
E1JHM0;E1JHM1;M9PDR8;Q9VIS1	E1JHM0;E1JHM1;M9PDR8;Q9VIS1	2;2;2;2	2;2;2;2	2;2;2;2	GTPase-activating protein CdGAPr	CdGAPr	;;;	4	2	2	2	2	1	1	1	2	1	1	1	2	1	1	1	1.1	1.1	1.1	203.87	1840	1840;1842;1843;1843	3.5	2			7	1												0	13.477	By MS/MS
E1JHN2;Q9VIF3	E1JHN2;Q9VIF3	10;10	10;10	10;10	Ubiquinone biosynthesis O-methyltransferase, mitochondrial	Coq3	;	2	10	10	10	8	7	7	8	8	7	7	8	8	7	7	8	40.8	40.8	40.8	32.058	289	289;310	14.5										11	2	7	3	17	2		0	117.09	By MS/MS
E1JHQ1;P20477	E1JHQ1;P20477	12;12	12;12	12;12	Glutamine synthetase;Glutamine synthetase 1, mitochondrial	Gs1	;	2	12	12	12	10	10	11	12	10	10	11	12	10	10	11	12	51.9	51.9	51.9	44.395	399	399;399	11.8	1		22	4	10				54	33	64	20	20	13	7	11	0	323.31	By MS/MS
E1JHT6;Q9VMW4;E1JHT9;Q7KTP4	E1JHT6	22;6;6;6	22;6;6;6	2;0;0;0	Reticulon-like protein	Rtnl1		4	22	22	2	21	21	21	20	21	21	21	20	2	2	2	1	51.1	51.1	4.3	65.443	607	607;222;222;234	10.8	2		6	26	83	17			12	27	16	44	35	30	30	16	0	323.31	By MS/MS
M9PE12;E1JHV6;M9PDH1;Q9W0T1;E1JHV7;M9PBG5	M9PE12;E1JHV6;M9PDH1;Q9W0T1;E1JHV7;M9PBG5	26;26;26;26;23;23	26;26;26;26;23;23	26;26;26;26;23;23	Nucleosome-remodeling factor subunit NURF301	E(bx)	;;;;;	6	26	26	26	16	20	15	19	16	20	15	19	16	20	15	19	12.8	12.8	12.8	300.55	2668	2668;2669;2761;2669;2139;2163	11.3		2		23	8	1	1		7	10	11	2		9	12	16	0	129.13	By MS/MS
E1JHX5;Q7K0L4	E1JHX5;Q7K0L4	4;4	4;4	4;4	WD repeat-containing protein 26 homolog	CG7611	;	2	4	4	4	2	3	2	1	2	3	2	1	2	3	2	1	7.8	7.8	7.8	69.616	630	630;630	13.9											5		2	1			0.00067537	2.9642	By MS/MS
M9NDT7;M9NG14;M9PI84;M9PCU3;M9NEC1;M9PFS5;E1JI13;P98081	M9NDT7;M9NG14;M9PI84;M9PCU3;M9NEC1;M9PFS5;E1JI13;P98081	5;5;5;5;5;5;5;5	5;5;5;5;5;5;5;5	5;5;5;5;5;5;5;5	Protein disabled	Dab	;;;;;;;	8	5	5	5	0	0	3	3	0	0	3	3	0	0	3	3	3.8	3.8	3.8	224.99	2047	2047;2071;2146;2149;2200;2336;2360;2224	11.3							2		1	1		1			1		0	12.963
E1JI22;Q9VWA1	E1JI22;Q9VWA1	8;8	8;8	8;8	Clathrin light chain	Clc	;	2	8	8	8	7	7	7	8	7	7	7	8	7	7	7	8	41.1	41.1	41.1	23.84	219	219;219	13				1					3	6	13	17	3				0	64.772	By MS/MS
Q8IQU1;Q9VW31;E1JI40	Q8IQU1;Q9VW31;E1JI40	4;4;4	4;4;4	4;4;4		verm	;;	3	4	4	4	3	4	3	1	3	4	3	1	3	4	3	1	7	7	7	59.619	525	525;531;555	15.7												5	3		8		0	9.2611	By MS/MS
M9PIA6;E1JI46;Q59E34;O97159	M9PIA6;E1JI46;Q59E34;O97159	19;19;19;19	19;19;19;19	19;19;19;19	Chromodomain-helicase-DNA-binding protein Mi-2 homolog	Mi-2	;;;	4	19	19	19	15	14	9	14	15	14	9	14	15	14	9	14	14.3	14.3	14.3	223.13	1973	1973;1982;1983;1982	11.5				20		2			1	13	3	5	16	9	6	1	0	113.66	By MS/MS
E1JI78	E1JI78	1	1	1		Fhos		1	1	1	1	1	1	0	0	1	1	0	0	1	1	0	0	0.6	0.6	0.6	279.19	2528	2528	4.67				1	2												1	-2	By MS/MS
E1JI84;Q8IQC1;E1JI85	E1JI84;Q8IQC1;E1JI85	3;3;2	3;3;2	3;3;2	Golgi apparatus membrane protein TVP23 homolog;Uncharacterized Golgi apparatus membrane protein-like protein CG5021	CG5021	;;	3	3	3	3	1	2	2	3	1	2	2	3	1	2	2	3	30.5	30.5	30.5	25.527	223	223;223;220	14										3			4	1			0	14.324	By MS/MS
E1JIB2;Q9VTE7	E1JIB2;Q9VTE7	2;2	2;2	2;2			;	2	2	2	2	2	2	2	2	2	2	2	2	2	2	2	2	7	7	7	32.596	287	287;757	14.8												4	4	2			0	4.8409	By MS/MS
E1JIE2;X2JCL0;E1JIE1;E1JIE3;E1JIE0;X2JC42;E1JID9;M9ND55;E1JI52;Q86BH1;E1JI50;Q8MT89;X2JGC3;E1JI49;D5AEK4;E1JI51	E1JIE2;X2JCL0;E1JIE1;E1JIE3;E1JIE0;X2JC42;E1JID9;M9ND55;E1JI52;Q86BH1;E1JI50;Q8MT89;X2JGC3;E1JI49;D5AEK4;E1JI51	4;4;4;4;4;4;4;4;3;3;3;3;3;3;2;2	4;4;4;4;4;4;4;4;3;3;3;3;3;3;2;2	4;4;4;4;4;4;4;4;3;3;3;3;3;3;2;2		Mp	;;;;;;;;;;;;;;;	16	4	4	4	1	2	2	2	1	2	2	2	1	2	2	2	8.5	8.5	8.5	101.99	971	971;973;1008;1013;1017;1022;1023;1039;579;778;787;792;804;813;229;257	15.9											1	1		1	4		0	17.087	By matching
E1JIE5;Q9VS49	E1JIE5;Q9VS49	2;2	2;2	2;2			;	2	2	2	2	1	2	2	2	1	2	2	2	1	2	2	2	25.5	25.5	25.5	18.609	157	157;162	9.87				5						6		4					0	60.995	By MS/MS
Q8IQF9;E1JIE7;Q9VTK7	Q8IQF9;E1JIE7;Q9VTK7	1;1;1	1;1;1	1;1;1		CG6091-RG	;;	3	1	1	1	0	1	0	1	0	1	0	1	0	1	0	1	3.8	3.8	3.8	55.256	499	499;568;659	5					2												0.0017575	2.6198
Q961C3;Q9VH75;E1JIH4	Q961C3;Q9VH75;E1JIH4	1;1;1	1;1;1	1;1;1			;;	3	1	1	1	1	0	1	1	1	0	1	1	1	0	1	1	2.1	2.1	2.1	62.427	571	571;572;576	7.75							1	3									0.0017309	2.3969	By matching
E1JIH5;Q8MSX2	E1JIH5;Q8MSX2	1;1	1;1	1;1	Mediator of RNA polymerase II transcription subunit 6	MED6	;	2	1	1	1	0	1	0	1	0	1	0	1	0	1	0	1	14.5	14.5	14.5	28.374	249	249;249	13											2						0	9.5338
E1JIJ5;P31409	E1JIJ5;P31409	13;13	13;13	13;13	V-type proton ATPase subunit B	Vha55	;	2	13	13	13	12	12	13	13	12	12	13	13	12	12	13	13	54.1	54.1	54.1	54.549	490	490;490	12.2		5	23	3		3			64	34	69	26	10	25	15	14	0	323.31	By MS/MS
E1JIJ9;P20193	E1JIJ9;P20193	4;4	4;4	4;4	Protein suppressor of variegation 3-7	Su(var)3-7	;	2	4	4	4	2	3	0	1	2	3	0	1	2	3	0	1	3.4	3.4	3.4	139.79	1248	1248;1250	13.3										1	4	1	1				0	7.1079	By MS/MS
E1JIK0;P48810	E1JIK0;P48810	8;8	7;7	7;7	Heterogeneous nuclear ribonucleoprotein 87F	Hrb87F	;	2	8	7	7	8	7	7	7	7	6	6	6	7	6	6	6	39.2	36.4	36.4	39.499	385	385;385	13.5									16	2	6	13	3	4	5	2	0	289.51	By MS/MS
Q8INE9;E1JIL1	Q8INE9;E1JIL1	2;2	2;2	2;2		CG4196-RB	;	2	2	2	2	2	2	2	1	2	2	2	1	2	2	2	1	8.9	8.9	8.9	33.414	313	313;503	13.5										8		5	6				0	26.54	By MS/MS
E1JIM9;P29555	E1JIM9;P29555	2;2	2;2	2;2	Homeobox protein abdominal-A	abd-A	;	2	2	2	2	2	2	1	1	2	2	1	1	2	2	1	1	10.3	10.3	10.3	36.179	330	330;590	7.67					7										2		0	5.2551	By MS/MS
E1JIR1	E1JIR1	13	13	1	tRNA pseudouridine synthase			1	13	13	1	9	10	11	7	9	10	11	7	1	1	1	1	55.2	55.2	2.7	51.041	442	442	14.3									3	14	4	8	4	2	5	8	0	145.69	By MS/MS
Q9VCZ4;E1JIT5	Q9VCZ4;E1JIT5	1;1	1;1	1;1			;	2	1	1	1	0	0	1	1	0	0	1	1	0	0	1	1	6.8	6.8	6.8	15.49	133	133;134	4				3													1	-2
E1JIX4	E1JIX4	1	1	1				1	1	1	1	1	1	1	1	1	1	1	1	1	1	1	1	11.7	11.7	11.7	11.833	103	103	11									4								0	4.5815	By MS/MS
E1JIZ0;E1JIZ1;Q7KRY7	E1JIZ0;E1JIZ1;Q7KRY7	36;34;30	36;34;30	0;0;0	Protein lap4	scrib	;;	3	36	36	0	31	30	31	29	31	30	31	29	0	0	0	0	25.3	25.3	0	280.87	2585	2585;2426;1851	13.4				13	1				37	21	29	26	11	22	26	17	0	323.31	By MS/MS
E1JIZ5;E1JIZ4	E1JIZ5;E1JIZ4	17;17	1;1	1;1	Malic enzyme	Men-b	;	2	17	1	1	14	17	17	16	0	1	1	1	0	1	1	1	55.7	1.3	1.3	69.114	621	621;624	16														3			0.0052051	1.8897	By matching
E1JJ37;E1JJ35;E1JJ33;E1JJ32;Q8IPM8;A0A0B4KG19;E8NH35	E1JJ37;E1JJ35;E1JJ33;E1JJ32;Q8IPM8;A0A0B4KG19	7;7;7;7;7;4;3	7;7;7;7;7;4;3	7;7;7;7;7;4;3	Complexin	cpx	;;;;;	7	7	7	7	4	5	7	5	4	5	7	5	4	5	7	5	50.4	50.4	50.4	16.189	139	139;142;143;146;142;157;98	15.3											2	6	6	6		4	0	108.2	By MS/MS
E1JJ73;O97067	E1JJ73;O97067	6;6	6;6	6;6	Probable peptidyl-tRNA hydrolase 2	CG1307	;	2	6	6	6	4	5	6	4	4	5	6	4	4	5	6	4	58.6	58.6	58.6	19.873	186	186;186	15.3							2				4			23	2	2	0	34.865	By MS/MS
E1JJA5;E1JJA4;A4V4J0;M9PJN9;A4V4I8;X2JE15;M9PHQ0;P27619	E1JJA5;E1JJA4;A4V4J0;M9PJN9;A4V4I8;X2JE15;M9PHQ0;P27619	25;25;24;24;24;24;24;24	25;25;24;24;24;24;24;24	25;25;24;24;24;24;24;24	Dynamin	shi	;;;;;;;	8	25	25	25	23	24	22	24	23	24	22	24	23	24	22	24	40.2	40.2	40.2	93.73	836	836;883;830;834;877;881;896;877	13.8				6	4				22	28	17	33	17	7	19	28	0	323.31	By MS/MS
M9NE61;M9NFS1;E1JJC0;M9NDL5;M9NES6;Q9W4Y3;M9NGK3;X2JDK9;M9NDM1;Q8IRV8;M9NET2;M9NGL3;Q8IRV9;Q9W4Y4;M9NE56;X2JCE8;Q8MPN3;M9NFR6;X2JE09;A0A023GRW4;Q8IRV7;X2JAC7	M9NE61;M9NFS1;E1JJC0;M9NDL5;M9NES6;Q9W4Y3;M9NGK3;X2JDK9;M9NDM1;Q8IRV8;M9NET2;M9NGL3;Q8IRV9;Q9W4Y4;M9NE56;X2JCE8;Q8MPN3;M9NFR6;X2JE09;A0A023GRW4;Q8IRV7;X2JAC7	32;32;32;32;32;32;31;31;31;31;31;31;31;31;31;31;31;30;30;30;18;17	32;32;32;32;32;32;31;31;31;31;31;31;31;31;31;31;31;30;30;30;18;17	32;32;32;32;32;32;31;31;31;31;31;31;31;31;31;31;31;30;30;30;18;17		trol	;;;;;;;;;;;;;;;;;;;;;	22	32	32	32	31	31	31	28	31	31	31	28	31	31	31	28	13.1	13.1	13.1	460.04	4150	4150;4299;4411;4434;4451;4479;3728;3805;3806;3887;3897;3967;4007;4150;4176;4203;4223;3833;3973;3989;3105;2853	13.3		7		11	7	8	5	5	17	51	16	34	30	32	29	42	0	323.31	By MS/MS
X2JDR3;X2JDB3;E1JJC3;X2JHT7;O97394	X2JDR3;X2JDB3;E1JJC3;X2JHT7;O97394	5;5;5;5;5	5;5;5;5;5	5;5;5;5;5	Protein sidekick	sdk	;;;;	5	5	5	5	5	3	3	1	5	3	3	1	5	3	3	1	3.5	3.5	3.5	240.2	2168	2168;2220;2224;2265;2224	12.9					4				1	2			3	1		5	0	15.177	By MS/MS
E1JJD5;P13217;X2JCI4	E1JJD5;P13217;X2JCI4	7;7;6	7;7;6	7;7;6	Phosphoinositide phospholipase C;1-phosphatidylinositol 4,5-bisphosphate phosphodiesterase	norpA	;;	3	7	7	7	6	7	7	7	6	7	7	7	6	7	7	7	10.5	10.5	10.5	124.86	1095	1095;1095;1095	14.5									4	4			10	12			0	34.265	By MS/MS
E1JJD6;Q9W4M7	E1JJD6;Q9W4M7	4;4	4;4	4;4		tyf	;	2	4	4	4	3	3	1	3	3	3	1	3	3	3	1	3	3.1	3.1	3.1	173.72	1667	1667;1911	4.76				4	13												0	35.678	By MS/MS
E1JJF3;Q9V427	E1JJF3;Q9V427	8;8	8;8	8;8	Innexin;Innexin inx2	Inx2	;	2	8	8	8	8	8	8	8	8	8	8	8	8	8	8	8	31.9	31.9	31.9	42.488	367	367;367	10.9				3	54	2			37	28	20	26	13	12	3	7	0	301	By MS/MS
E1JJF4;Q9U969	E1JJF4;Q9U969	4;4	4;4	4;4	Neuropathy target esterase sws	sws	;	2	4	4	4	3	1	2	1	3	1	2	1	3	1	2	1	3.1	3.1	3.1	160.71	1425	1425;1425	11.8	2	2	1						1	7	2		1	3		5	0	6.1662	By MS/MS
E1JJF9;E1JJF8;M9NEZ5;P20241	E1JJF9;E1JJF8;M9NEZ5;P20241	33;33;33;33	33;33;33;33	33;33;33;33	Neuroglian	Nrg	;;;	4	33	33	33	28	31	31	31	28	31	31	31	28	31	31	31	47.4	47.4	47.4	138.36	1239	1239;1302;1309;1302	13.8	4	6		6	7	20	10	2	36	48	16	15	42	74	82	49	0	323.31	By MS/MS
E1JJH5;M9PEB3;C1C536	E1JJH5	16;2;2	1;1;1	1;1;1		dlg1		3	16	1	1	15	14	15	16	1	1	1	1	1	1	1	1	31	1.7	1.7	112.5	1030	1030;198;206	11.2									4	1							0	5.2594	By MS/MS
E1JJI5;P54367	E1JJI5;P54367	5;5	5;5	5;5	Casein kinase I isoform alpha	CkIalpha	;	2	5	5	5	5	5	5	5	5	5	5	5	5	5	5	5	19	19	19	39.535	337	337;337	14.1									9		16				7	6	0	45.052	By MS/MS
E1JJM9;P48149;Q7KR04	E1JJM9;P48149;Q7KR04	7;7;5	7;7;5	7;7;5	40S ribosomal protein S15Aa;40S ribosomal protein S15Ab	RpS15Aa;RpS15Ab	;;	3	7	7	7	7	6	6	7	7	6	6	7	7	6	6	7	77.7	77.7	77.7	14.771	130	130;130;130	13.6									31	16	23	7	2	3	8	19	0	256.72	By MS/MS
E1JJN1;P35128	E1JJN1;P35128	3;3	3;3	3;3	Ubiquitin-conjugating enzyme E2 N	ben	;	2	3	3	3	3	3	3	2	3	3	3	2	3	3	3	2	32.5	32.5	32.5	17.236	151	151;151	15.2									3	4						9	0	9.668	By MS/MS
M9PF12;Q9VX41;E1JJN6;X2JE74	M9PF12;Q9VX41;E1JJN6;X2JE74	1;1;1;1	1;1;1;1	1;1;1;1		X11L	;;;	4	1	1	1	0	1	1	0	0	1	1	0	0	1	1	0	0.9	0.9	0.9	126.22	1162	1162;1167;1168;1170	7.33							2	1									1	-2
E1JJN9;Q9VYD1	E1JJN9;Q9VYD1	3;3	3;3	3;3	Histone-lysine N-methyltransferase;Probable histone-lysine N-methyltransferase CG1716	Set2	;	2	3	3	3	2	2	0	3	2	2	0	3	2	2	0	3	2.1	2.1	2.1	256.79	2313	2313;2313	4.88				1	7												0	4.7372	By MS/MS
Q9VWI1;E1JJR3	Q9VWI1;E1JJR3	2;2	2;2	2;2		pcm	;	2	2	2	2	1	1	0	2	1	1	0	2	1	1	0	2	1.8	1.8	1.8	184.49	1612	1612;1613	4.71	4							2			1						0	9.2868	By MS/MS
Q9VRA4;E1JJS1	Q9VRA4;E1JJS1	6;6	6;6	6;6		GstT3	;	2	6	6	6	6	6	6	4	6	6	6	4	6	6	6	4	49.6	49.6	49.6	26.862	228	228;268	14.4									8	4	8	3	4	4	9	5	0	92.699	By MS/MS
E1JJS2;M9NFH4;Q9VRA6;X2JEI9	E1JJS2;M9NFH4;Q9VRA6;X2JEI9	2;2;2;2	2;2;2;2	2;2;2;2		RhoGAP19D	;;;	4	2	2	2	1	1	2	2	1	1	2	2	1	1	2	2	0.9	0.9	0.9	222.27	2109	2109;2135;2181;2206	7.11					7				1							1	0	8.5042	By MS/MS
E2QC56;Q7K4Q5	E2QC56;Q7K4Q5	2;2	2;2	2;2	Probable protein phosphatase CG10417	CG10417	;	2	2	2	2	2	1	0	1	2	1	0	1	2	1	0	1	3.6	3.6	3.6	72.369	662	662;662	5.6				4						1							0.00046041	3.3958	By MS/MS
E2QC61;Q7K480	E2QC61;Q7K480	3;3	3;3	3;3	Probable RNA methyltransferase bin3	bin3	;	2	3	3	3	2	1	1	1	2	1	1	1	2	1	1	1	2.7	2.7	2.7	146.23	1367	1367;1367	8.67	3													2	1		0.00089146	2.8379	By MS/MS
E2QC83;Q7KNF2	E2QC83;Q7KNF2	3;3	3;3	3;3	Polyadenylate-binding protein 2	Pabp2	;	2	3	3	3	2	2	3	2	2	2	3	2	2	2	3	2	22.3	22.3	22.3	24.978	224	224;224	13.9									2			3	5				0	36.624	By MS/MS
E2QCG7;Q0E940	E2QCG7;Q0E940	24;24	24;24	24;24	Eukaryotic translation initiation factor 3 subunit B	eIF3-S9	;	2	24	24	24	19	19	22	19	19	19	22	19	19	19	22	19	54.9	54.9	54.9	80.44	690	690;690	13.8									26	26	11	10	4	2	8	21	0	216.6	By MS/MS
E2QCK0;Q961C9;A0A0B4LG59	E2QCK0;Q961C9;A0A0B4LG59	5;5;3	5;5;3	5;5;3	Transport and Golgi organization protein 11	Tango11	;;	3	5	5	5	2	3	3	4	2	3	3	4	2	3	3	4	32.5	32.5	32.5	31.541	277	277;277;93	13.2									6	4		4	3	3			0	92.383	By MS/MS
E2QCL8;O01404	E2QCL8;O01404	6;6	6;6	6;6	Peptidylglycine alpha-hydroxylating monooxygenase	Phm	;	2	6	6	6	5	6	5	4	5	6	5	4	5	6	5	4	30.1	30.1	30.1	40.563	365	365;365	14.9									6	1	3		1		6	6	0	41.316	By MS/MS
E2QCN9;Q94529	E2QCN9;Q94529	5;5	5;5	5;5	Probable pseudouridine-5-phosphatase	Gs1l	;	2	5	5	5	4	5	5	4	4	5	5	4	4	5	5	4	48.1	48.1	48.1	25.621	231	231;231	13.1									5	12	5	12	2			2	0	177.17	By MS/MS
E2QCQ7;Q7K237	E2QCQ7;Q7K237	2;2	2;2	2;2	Glycoprotein-N-acetylgalactosamine 3-beta-galactosyltransferase 1	C1GalTA	;	2	2	2	2	0	1	1	2	0	1	1	2	0	1	1	2	8.8	8.8	8.8	44.323	388	388;388	14.5												3		1			0	7.3946
E2QCS3;Q8IPD1	E2QCS3;Q8IPD1	2;1	2;1	2;1		mthl15	;	2	2	2	2	1	1	0	0	1	1	0	0	1	1	0	0	3.1	3.1	3.1	81.123	718	718;377	10			1												1		1	-2	By MS/MS
Q9VQ76;M9PE28;E2QCS8	Q9VQ76;M9PE28;E2QCS8	2;2;2	2;2;2	2;2;2		tho2	;;	3	2	2	2	1	2	0	1	1	2	0	1	1	2	0	1	1.7	1.7	1.7	188.51	1641	1641;1641;1642	15										1				3			0.0091931	1.649	By MS/MS
M9NED0;E2QCT0;P20105	M9NED0;E2QCT0;P20105	1;1;1	1;1;1	1;1;1	Ecdysone-induced protein 74EF isoform A	Eip74EF	;;	3	1	1	1	0	0	1	0	0	0	1	0	0	0	1	0	1.2	1.2	1.2	88.547	844	844;868;829	6						1											1	-2
E2QCY2;M9PCX4;Q9VVT8	E2QCY2;M9PCX4;Q9VVT8	18;17;17	18;17;17	18;17;17		CG3961-RD;CG3961-RA	;;	3	18	18	18	13	16	14	17	13	16	14	17	13	16	14	17	40.2	40.2	40.2	73.033	654	654;666;704	14.6		2				2			11	9	6	10	19	13	22	12	0	323.31	By MS/MS
M9PC07;M9NFQ5;M9PF44;E2QCY4;M9NE70;M9PEP1;M9ND72;Q9VT28	M9PC07;M9NFQ5;M9PF44;E2QCY4;M9NE70;M9PEP1;M9ND72;Q9VT28	3;3;3;3;3;3;3;3	3;3;3;3;3;3;3;3	3;3;3;3;3;3;3;3	Protein furry	fry	;;;;;;;	8	3	3	3	3	3	1	2	3	3	1	2	3	3	1	2	0.7	0.7	0.7	384.1	3474	3474;3490;3495;3527;3533;3538;3544;3479	4.85				3	9	1											0.00023364	3.7407	By MS/MS
E2QCY9;Q24546	E2QCY9;Q24546	9;7	9;7	3;3	Synapsin;Synapsin-1;Synapsin-2	Syn	;	2	9	9	3	5	6	8	7	5	6	8	7	2	1	2	1	10.7	10.7	4	109.33	1041	1041;1025	8.31			12	5	3	32	7			1		5	6	1	8	3	0	153.69	By MS/MS
E2QCZ0	E2QCZ0	7	1	1		Syn		1	7	1	1	3	5	7	6	0	0	1	0	0	0	1	0	13.1	1.5	1.5	64.123	597	597	14												1					1	-2	By matching
E2QCZ3;E2QCZ4	E2QCZ3	16;2	16;2	16;2		CG7705-RA		2	16	16	16	13	14	11	15	13	14	11	15	13	14	11	15	39.4	39.4	39.4	68.113	592	592;157	13.9				3						9	19	23	7	3	2	10	0	228.39	By MS/MS
E2QCZ8;Q0KIC3	E2QCZ8;Q0KIC3	8;8	8;8	3;3	Uncharacterized protein CG43427	CG43427	;	2	8	8	3	5	5	2	5	5	5	2	5	3	2	0	2	7.1	7.1	2.9	149.3	1372	1372;1372	6.37	2	6	1		7	4					6					1	0	19.994	By MS/MS
E2QCZ9;Q7JZB4	E2QCZ9;Q7JZB4	2;2	2;2	2;2	Mannose-1-phosphate guanyltransferase beta	CG1129	;	2	2	2	2	2	0	2	2	2	0	2	2	2	0	2	2	8.7	8.7	8.7	40.448	369	369;369	14										2	1		1	2			0	8.1806	By MS/MS
E2QD64;Q7K4H4	E2QD64;Q7K4H4	6;6	6;6	6;6	Bifunctional lysine-specific demethylase and histidyl-hydroxylase NO66	CG2982	;	2	6	6	6	4	3	5	2	4	3	5	2	4	3	5	2	13.2	13.2	13.2	73.097	653	653;653	13.7										5	8		2		2	1	0	23.208	By MS/MS
E2QD65;P39018	E2QD65;P39018	7;7	7;7	7;7	40S ribosomal protein S19a	RpS19a	;	2	7	7	7	7	7	7	7	7	7	7	7	7	7	7	7	64.1	64.1	64.1	17.291	156	156;156	14.1			4			1			16	23				15	15	20	0	65.752	By MS/MS
E2QD66;Q0KHQ2;X2JG15;Q8IQ38	E2QD66;Q0KHQ2;X2JG15	3;3;3;1	3;3;3;1	3;3;3;1			;;	4	3	3	3	2	1	0	0	2	1	0	0	2	1	0	0	1.5	1.5	1.5	222.21	1981	1981;1997;1998;249	13.3										1	1		1				0.00067355	2.9199	By MS/MS
E2QD73;P12252	E2QD73;P12252	5;5	1;1	1;1	cAMP-specific 3,5-cyclic phosphodiesterase	dnc	;	2	5	1	1	4	4	4	4	0	0	0	1	0	0	0	1	9.6	0.7	0.7	115.08	1070	1070;1070	4				1													1	-2	By matching
E2QD75;Q7K4N3	E2QD75;Q7K4N3	5;5	5;5	5;5	Nuclear cap-binding protein subunit 1	Cbp80	;	2	5	5	5	4	4	2	4	4	4	2	4	4	4	2	4	6.1	6.1	6.1	93.226	800	800;800	14.1										2	6	1	3		3		0	11.46	By MS/MS
Q6NR03;Q9W3H7;Q0KHU9;X2JIZ6;Q9W3H8;Q9W3H6;Q7KVT3;M9NG38;X2JCZ1;M9PJD0;M9NEZ2;E2QD98	Q6NR03;Q9W3H7;Q0KHU9;X2JIZ6;Q9W3H8;Q9W3H6;Q7KVT3;M9NG38;X2JCZ1;M9PJD0;M9NEZ2;E2QD98	7;7;7;7;7;7;7;7;7;7;7;7	7;7;7;7;7;7;7;7;7;7;7;7	7;7;7;7;7;7;7;7;7;7;7;7		sdt	;;;;;;;;;;;	12	7	7	7	6	4	4	6	6	4	4	6	6	4	4	6	12.3	12.3	12.3	93.922	859	859;879;934;1173;1269;1292;1367;1527;1606;1901;1941;2020	11.8					6				4	5		1	13				0	13.505	By MS/MS
E2QD99;R9PY45	E2QD99	60;5	1;0	1;0				2	60	1	1	52	49	45	35	1	0	1	0	1	0	1	0	26.5	0.6	0.6	397.56	3541	3541;211	18																2	0	9.0707	By MS/MS
E3CTR7;O17452	E3CTR7;O17452	3;3	3;3	3;3		Peritrophin-A	;	2	3	3	3	3	3	2	2	3	3	2	2	3	3	2	2	31.2	31.2	31.2	17.464	157	157;230	16.4													3	8	2	4	0	44.062	By MS/MS
E4NKG1;Q9I7D3	E4NKG1;Q9I7D3	8;8	8;8	8;8	Caprin homolog	Capr	;	2	8	8	8	6	6	7	5	6	6	7	5	6	6	7	5	11.8	11.8	11.8	103.59	961	961;961	15.4											10	3	3	4	2	9	0	86.061	By MS/MS
Q9V4C7;E6EK18;Q59DQ0;E6EK17;E6EK15;Q59DP8	Q9V4C7;E6EK18;Q59DQ0;E6EK17;E6EK15;Q59DP8	36;36;35;35;35;34	36;36;35;35;35;34	2;2;1;1;2;0	Calcium-transporting ATPase	PMCA	;;;;;	6	36	36	2	32	32	34	35	32	32	34	35	1	1	1	2	52.3	52.3	6.1	132.94	1206	1206;1210;1183;1187;1194;1120	12.1	2	4		35	56	6	3	4	62	44	77	51	41	30	26	63	0	323.31	By MS/MS
E6PBV6;Q8SWU7	E6PBV6;Q8SWU7	18;18	18;18	18;18	Obg-like ATPase 1	CG1354-RA;CG1354	;	2	18	18	18	17	15	15	14	17	15	15	14	17	15	15	14	56.4	56.4	56.4	44.91	397	397;397	12.4			3		4				14	23	21	14	6	4	1	3	0	181.29	By MS/MS
M9PJI4;E8NH13;E1JJH6;M9NGZ2;M9PHK8	M9PJI4;E8NH13;E1JJH6;M9NGZ2;M9PHK8	20;20;19;19;19	20;20;19;19;19	2;2;1;1;1		dlg1	;;;;	5	20	20	2	18	17	17	20	18	17	17	20	1	1	1	2	39.9	39.9	2.5	100.58	943	943;983;960;975;1001	12.8			4	4	5	9			24	13	7	5	13	19	11	16	0	323.31	By MS/MS
F0JAH7;Q9Y163;Q8I930;Q9VR47	F0JAH7;Q9Y163;Q8I930;Q9VR47	2;2;2;2	2;2;2;2	2;2;2;2		hoe1	;;;	4	2	2	2	1	2	2	2	1	2	2	2	1	2	2	2	4.1	4.1	4.1	72.979	658	658;803;812;846	14.2										3			8				0	20.881	By MS/MS
F0JAN9;M9PEY9;M9PC96;Q9VTU3	F0JAN9;M9PEY9;M9PC96;Q9VTU3	9;9;9;9	9;9;9;9	9;9;9;9	Rho GTPase-activating protein 68F	RhoGAP68F	;;;	4	9	9	9	7	6	6	7	7	6	6	7	7	6	6	7	29.6	29.6	29.6	48.662	419	419;475;476;476	13.8										12	7	2		5	5		0	49.764	By MS/MS
M9PFH0;M9PF27;Q95SE8;F0JAQ9;Q9VU19	M9PFH0;M9PF27;Q95SE8;F0JAQ9;Q9VU19	4;4;4;4;4	4;4;4;4;4	4;4;4;4;4		Wbp2	;;;;	5	4	4	4	3	4	3	4	3	4	3	4	3	4	3	4	50.3	50.3	50.3	21.545	199	199;226;337;342;384	15.7									5	1			2		7	8	0	84.176	By MS/MS
F2FB46;O61492	F2FB46;O61492	16;16	16;16	1;1	Flotillin-2	Flo2;Flo-2	;	2	16	16	1	13	12	16	15	13	12	16	15	1	1	1	1	60.3	60.3	5.3	48.157	438	438;438	11.9	3	5	12		8				22	21	20	10	25	2	13	11	0	323.31	By MS/MS
Q9VKM2;M9PCP4;M9NCT2;H5V8D0;X2J5L4;F2FB81	Q9VKM2;M9PCP4;M9NCT2;H5V8D0;X2J5L4;F2FB81	5;5;5;5;5;5	5;5;5;5;5;5	5;5;5;5;5;5		SCAR	;;;;;	6	5	5	5	5	5	5	5	5	5	5	5	5	5	5	5	16.6	16.6	16.6	67.054	613	613;632;640;641;647;674	15.6									1	3	6				4	11	0	78.718	By MS/MS
F3YDE2	F3YDE2	18	1	1	Fructose-bisphosphate aldolase	Ald-RH		1	18	1	1	18	17	18	16	1	1	1	1	1	1	1	1	59.5	8.3	8.3	39.589	363	363	12										4							0	51.245	By MS/MS
F3YDF6	F3YDF6	7	1	1		Sap47-RI		1	7	1	1	7	5	5	5	1	0	0	0	1	0	0	0	39.5	9	9	34.627	344	344	4				1													0.0006772	3.0021	By MS/MS
F3YDH0;P29844	F3YDH0;P29844	29;29	29;29	28;28	Heat shock 70 kDa protein cognate 3	Hsc70-3	;	2	29	29	28	29	27	28	29	29	27	28	29	28	26	27	28	61.6	61.6	60.2	72.26	656	656;656	13.2	5	2	15	2	6	8	31	24	104	49	68	18	23	67	87	90	0	323.31	By MS/MS
F3YDJ5;O97172	F3YDJ5;O97172	3;3	3;3	3;3	UPF0729 protein CG18508	CG18508-RA;CG18508	;	2	3	3	3	3	2	2	2	3	2	2	2	3	2	2	2	54.5	54.5	54.5	11.15	99	99;99	14.2				1							4				4	1	0	7.7965	By MS/MS
F3YDM8;Q9VYI3	F3YDM8;Q9VYI3	6;6	6;6	6;6	Probable 39S ribosomal protein L49, mitochondrial	mRpL49	;	2	6	6	6	6	6	6	6	6	6	6	6	6	6	6	6	53.1	53.1	53.1	20.658	179	179;179	14.9						4			4	12	7	3	10	14	14	17	0	157.48	By MS/MS
F6J1D0;P40423	F6J1D0;P40423	4;4	4;4	4;4	Myosin regulatory light chain sqh	sqh	;	2	4	4	4	4	4	4	4	4	4	4	4	4	4	4	4	36.8	36.8	36.8	19.954	174	174;174	12.6										13	15	2					0	323.31	By MS/MS
F6JQA6;O77277	F6JQA6;O77277	10;10	10;10	10;10	Torsin-like protein	Torsin	;	2	10	10	10	9	10	8	8	9	10	8	8	9	10	8	8	45.6	45.6	45.6	38.17	340	340;340	14.1									5	11	15				9	8	0	104.65	By MS/MS
F9VMG5	F9VMG5	2	2	2		CG31808-RC		1	2	2	2	0	2	2	2	0	2	2	2	0	2	2	2	57.1	57.1	57.1	6.4925	56	56	3.27		16				3	2	1									0	10.009
G2J5Z0;B7YZH7	G2J5Z0;B7YZH7	7;5	7;5	7;5		CG8446-RE;CG8446-RD	;	2	7	7	7	7	6	7	7	7	6	7	7	7	6	7	7	76.2	76.2	76.2	8.2914	80	80;70	14.4				1			2	1	7			18	7	17	4	5	0	109.12	By MS/MS
G3M3A2;Q06559	G3M3A2;Q06559	14;14	14;14	14;14	40S ribosomal protein S3	RpS3	;	2	14	14	14	13	14	13	12	13	14	13	12	13	14	13	12	74.4	74.4	74.4	27.471	246	246;246	10.9		6	9	12	8		1	4	37	44	14	25	12			8	0	270.92	By MS/MS
G4LTX1;Q8IQ56	G4LTX1;Q8IQ56	4;4	4;4	4;4	Transmembrane protein 11 homolog, mitochondrial	PGRP-LD-RB;Pmi	;	2	4	4	4	4	4	4	4	4	4	4	4	4	4	4	4	47.4	47.4	47.4	19.448	173	173;182	11.2		4			11	1			25	5						16	0	323.31	By MS/MS
G7H7Y5	G7H7Y5	1	1	1		CG42822-RA		1	1	1	1	1	1	1	1	1	1	1	1	1	1	1	1	10.7	10.7	10.7	12.57	112	112	15.8													1	3			0	8.0098	By MS/MS
G7H806;Q95RI7	G7H806;Q95RI7	2;1	2;1	2;1		CG17454-RA	;	2	2	2	2	1	2	1	1	1	2	1	1	1	2	1	1	17.8	17.8	17.8	26.635	230	230;243	15.6													2	3			0	5.4136	By MS/MS
G7H829;Q9V3Z6	G7H829;Q9V3Z6	31;31	31;31	30;30	Myosin-VIIa	ck	;	2	31	31	30	22	21	26	24	22	21	26	24	21	20	25	23	21.6	21.6	21	250.31	2167	2167;2167	14.7									17	27	6	17	18	18	14	29	0	182.53	By MS/MS
H0RNK7;Q9W261	H0RNK7;Q9W261	3;3	3;3	3;3	RNA polymerase-associated protein Rtf1	Rtf1-RA;Rtf1	;	2	3	3	3	2	3	3	2	2	3	3	2	2	3	3	2	7.6	7.6	7.6	87.551	775	775;775	15.4									5						11	2	0	5.8423	By MS/MS
H0RNN8;Q9VLK2	H0RNN8;Q9VLK2	18;18	18;18	18;18	Ribosomal L1 domain-containing protein CG13096	CG13096-RA;CG13096	;	2	18	18	18	16	15	15	12	16	15	15	12	16	15	15	12	35.8	35.8	35.8	74.363	681	681;681	10	1		4	23	9		8	6	9	3	16	26	10	4	3		0	137.38	By MS/MS
H1UUB1;P18489	H1UUB1;P18489	5;4	5;4	5;4	Synaptobrevin	Syb-RA;Syb	;	2	5	5	5	5	5	5	5	5	5	5	5	5	5	5	5	58.1	58.1	58.1	14.079	129	129;152	11.4			5		5					16	25	5	3				0	323.31	By MS/MS
H1UUD2	H1UUD2	8	1	1	Ferritin	Fer1HCH-RD		1	8	1	1	8	6	6	7	1	0	0	0	1	0	0	0	84.6	4.1	4.1	19.242	169	169	15													1				1	-2	By MS/MS
M9MS72;M9MS37;H1UUF3;M9MRY3;Q9VPA7;M9MS76;P16905	M9MS72;M9MS37;H1UUF3;M9MRY3;Q9VPA7;M9MS76;P16905	3;3;3;3;3;3;3	3;3;3;3;3;3;3	3;3;3;3;3;3;3	cAMP-dependent protein kinase type I regulatory subunit	Pka-R1	;;;;;;	7	3	3	3	3	3	2	3	3	3	2	3	3	3	2	3	14.1	14.1	14.1	32.896	297	297;320;322;377;463;464;376	14.1									4				3	5			0	6.7218	By MS/MS
H1UUJ8;Q01989;A0A0B4LHV4;A0A0B4KGX1	H1UUJ8;Q01989;A0A0B4LHV4;A0A0B4KGX1	29;29;28;28	29;29;28;28	29;29;28;28	Myosin heavy chain 95F	jar-RG;jar	;;;	4	29	29	29	23	21	22	28	23	21	22	28	23	21	22	28	35.1	35.1	35.1	143.3	1253	1253;1253;1238;1268	14.1						7	1	1	9	6	19	12	24	11	10	16	0	196.97	By MS/MS
M9ND28;M9NFI2;X2JC06;M9NEY5;M9NEY3;H5V864;M9NFI9;M9NDX8;Q9W003	M9ND28;M9NFI2;X2JC06;M9NEY5;M9NEY3;H5V864;M9NFI9;M9NDX8;Q9W003	11;11;11;11;11;11;11;10;10	11;11;11;11;11;11;11;10;10	11;11;11;11;11;11;11;10;10		Spn	;;;;;;;;	9	11	11	11	6	6	6	9	6	6	6	9	6	6	6	9	8.4	8.4	8.4	183.3	1684	1684;1817;1831;2121;2134;2137;2148;2116;2119	11.2		3	1	12				1	2	1	2		10	8	2	5	0	37.198	By MS/MS
H5V895;P48462;Q8T0U6	H5V895;P48462;Q8T0U6	3;3;2	2;2;1	2;2;1	Serine/threonine-protein phosphatase;Serine/threonine-protein phosphatase beta isoform	flw	;;	3	3	2	2	1	2	1	1	1	1	1	1	1	1	1	1	16.7	12.7	12.7	37.74	330	330;330;461	13.5										1		3					0	31.958	By MS/MS
H8F4P0;M9PII7;Q9VP05	H8F4P0;M9PII7;Q9VP05	3;3;3	3;3;3	3;3;3	Mediator of RNA polymerase II transcription subunit 1	MED1	;;	3	3	3	3	2	3	2	2	2	3	2	2	2	3	2	2	2.8	2.8	2.8	111.52	1080	1080;1141;1475	3.8		2	6	1	5	1											0	5.4241	By MS/MS
H8F4P8;Q9W4T4;M9PDN2;Q8IRU4;Q9W4S9	H8F4P8;Q9W4T4;M9PDN2;Q8IRU4;Q9W4S9	5;5;4;4;4	5;5;4;4;4	1;1;0;0;0	cAMP-specific 3,5-cyclic phosphodiesterase, isoform I;cAMP-specific 3,5-cyclic phosphodiesterase, isoform F;cAMP-specific 3,5-cyclic phosphodiesterase, isoforms N/G	dnc	;;;;	5	5	5	1	5	5	5	4	5	5	5	4	1	1	1	1	8.9	8.9	1.1	129.41	1209	1209;1209;642;662;983	10.9					11				6	4			2	3		5	0	70.748	By MS/MS
Q9VFG5;H8F4T3	Q9VFG5;H8F4T3	10;10	10;10	10;10		smp-30;smp-30-RB	;	2	10	10	10	10	8	9	8	10	8	9	8	10	8	9	8	56.8	56.8	56.8	33.376	303	303;306	13.3									15	17	4		4		6	6	0	266.09	By MS/MS
H8F4T6;Q9V6U9	H8F4T6;Q9V6U9	18;18	18;18	18;18	Probable trans-2-enoyl-CoA reductase, mitochondrial	CG16935-RA;CG16935	;	2	18	18	18	17	17	18	18	17	17	18	18	17	17	18	18	65.5	65.5	65.5	39.111	357	357;357	12.4		11	11	14	5	12	8	2	96	48	27	32	29	49	32	32	0	323.31	By MS/MS
H9XVL5;Q9V4A7	H9XVL5;Q9V4A7	7;7	7;7	7;7	Plexin-B	PlexB;plexB	;	2	7	7	7	2	3	2	4	2	3	2	4	2	3	2	4	5.7	5.7	5.7	231.68	2051	2051;2051	13.4										6		2	1	2			0	26.05	By MS/MS
H9XVM5;Q9V4B6	H9XVM5;Q9V4B6	4;4	4;4	4;4			;	2	4	4	4	2	1	2	4	2	1	2	4	2	1	2	4	4.8	4.8	4.8	151.03	1363	1363;1459	7.41					4		10	1				2					0	45.861	By matching
H9XVM6;Q9XYM0;H9XVM7;Q95RW2	H9XVM6;Q9XYM0;H9XVM7;Q95RW2	6;6;4;4	6;6;4;4	6;6;4;4	Adapter molecule Crk	Crk	;;;	4	6	6	6	3	1	3	4	3	1	3	4	3	1	3	4	38	38	38	30.248	263	263;271;184;253	14.7											3	4	1		2	1	0	45.603	By MS/MS
H9XVM9;H9XVM8	H9XVM9;H9XVM8	19;18	1;0	1;0			;	2	19	1	1	17	16	16	13	0	0	1	0	0	0	1	0	34.8	1	1	101.62	905	905;860	14												1					0.0046006	1.935	By matching
Q2PDM2;Q9V4C2;L0MPN2;H9XVN1	Q2PDM2;Q9V4C2;L0MPN2;H9XVN1	6;6;6;6	6;6;6;6	6;6;6;6		RhoGAP102A	;;;	4	6	6	6	3	3	4	2	3	3	4	2	3	3	4	2	7.2	7.2	7.2	122.09	1074	1074;1137;1242;1256	7.07	2	4			2				3	1	1	2					0	8.7171	By MS/MS
L0MLK7;H9XVP0;P28167	L0MLK7;H9XVP0;P28167	2;2;2	2;2;2	2;2;2	Zinc finger protein 2	zfh2	;;	3	2	2	2	2	2	1	2	2	2	1	2	2	2	1	2	1	1	1	309.47	2805	2805;3003;3005	5				5	1	5											0	10.065	By MS/MS
H9XVP2;Q8IM86	H9XVP2;Q8IM86	5;4	5;4	4;4		unc-13	;	2	5	5	4	4	4	4	4	4	4	4	4	3	4	3	3	1.6	1.6	1.3	360.41	3186	3186;3183	4.97		5	1		13	5	4	1									0	7.2401	By MS/MS
H9XVP5;Q8I0G8;Q8T0F5;Q9N675	H9XVP5;Q8I0G8;Q8T0F5;Q9N675	1;1;1;1	1;1;1;1	1;1;1;1		Zyx	;;;	4	1	1	1	1	0	0	0	1	0	0	0	1	0	0	0	2.4	2.4	2.4	55.98	496	496;523;564;585	1	1																0.0078173	1.7256	By MS/MS
Q95TJ6;H9ZYQ1	Q95TJ6;H9ZYQ1	14;14	14;14	14;14		CG8907-RB	;	2	14	14	14	11	13	13	13	11	13	13	13	11	13	13	13	30.5	30.5	30.5	80.185	712	712;732	12.3			6			21	1		12	2	13	8	10	14	7	13	0	141.81	By MS/MS
I0DHK3;P12881	I0DHK3;P12881	10;10	10;10	10;10	Proteasome subunit alpha type;Proteasome subunit alpha type-1	Prosalpha6	;	2	10	10	10	8	8	7	7	8	8	7	7	8	8	7	7	64.9	64.9	64.9	31.058	279	279;279	12.3		1	4						3	14	12		2	4	3	2	0	174.27	By MS/MS
L0MLJ3;Q9V4C1;Q1RKY9;Q8IGF3	L0MLJ3;Q9V4C1;Q1RKY9	29;29;18;8	2;2;2;2	0;0;0;0			;;	4	29	2	0	28	25	24	21	2	2	2	1	0	0	0	0	52.8	7.8	0	93.31	843	843;884;694;264	10.5						1			9								0	43.836	By MS/MS
L0MLM5;Q8SX35	L0MLM5;Q8SX35	1;1	1;1	1;1			;	2	1	1	1	0	0	1	1	0	0	1	1	0	0	1	1	12.3	12.3	12.3	16.304	146	146;147	13											2						0.0033862	2.1032
L0MLN1;L0MPN7;L0MN72;Q8IMC6;L0MPX5;Q9V4D6;L0MLK2	L0MLN1;L0MPN7;L0MN72;Q8IMC6;L0MPX5;Q9V4D6;L0MLK2	2;2;2;2;2;2;1	2;2;2;2;2;2;1	2;2;2;2;2;2;1		Asator	;;;;;;	7	2	2	2	1	0	0	2	1	0	0	2	1	0	0	2	3.2	3.2	3.2	121.81	1106	1106;1193;1261;1262;1348;1349;1144	4.2	4														1		0.00023491	3.8772	By MS/MS
L0MLQ9;Q8IH18	L0MLQ9;Q8IH18	7;7	7;7	7;7		4E-T	;	2	7	7	7	5	4	4	4	5	4	4	4	5	4	4	4	12.6	12.6	12.6	110.58	979	979;1010	13.9									4	3			5	4		1	0	19.024	By MS/MS
L0MN84;L0MPY6;Q8MR31	L0MN84;L0MPY6;Q8MR31	1;1;1	1;1;1	1;1;1	Slo-interacting protein 1	Slip1	;;	3	1	1	1	1	1	1	1	1	1	1	1	1	1	1	1	1.3	1.3	1.3	69.309	627	627;661;767	4				7													0.0021501	2.2952	By MS/MS
L0MN91	L0MN91	421	2	0		bt		1	421	2	0	401	385	373	366	2	2	1	2	0	0	0	0	67.8	0.2	0	992.51	8866	8866	7.55				2	14		3	6								4	0	112.83	By MS/MS
368179;368180;368181;368182;368183;368184;368185;368186;368187;368188;368189;368190;368191;368192;368193;368194;368195;368196;368197;368198;368199;368200;368201;368202;368203;368204;368205;368206;368207;368208;368209;368210;368211;368212;369261;369262;369263;369264;369265;369266;369267;369268;369269;369270;369271;369272;369273;369274;369275;369276;369277;369278;369279;369280;369281;369282;369283;…	6386;8840;11933;11949;11997;12017;12352;16981;18184;18342;18388;18404;18414;18454;18621;18802;20773;22495;22527;22588;23419;24253;24608;24635;37354;38909;39067;39838;41436;41629;42974;44705;45034;45057;45068;45089;46174;46988;47753;48379;49123;49460;49639;52621;53841;53880;54387;59505;59546;59562;59621;63677;64268;68202;70831;71127;71136;72394;72842;74590;74598;77024;78351;82423;88523;90804;90879…	622;623;624;625;626;627;628;629;630;631;632;633;634;635;636;637;638;639;640;641;642;643;644	968;969;970;972;973;974;975;976;977;978;979;980;981;982;983;984;985;986;987;988;989;990;991;992;993;994;995;996;997;998;999;1000;1001;1002;1003;1004;1005;1006;1007;1008;1009;1010;1011;1012;1013;1014;1015;1016;1017;1018;1019;1020;1021;1022;1023;1024;1234;3861;3862;3863;3864;3865;3866;3867;3868;3869;3870;3871;3872;3873;3915	460;565;1333;3049;3370;3740;3745;3997;4075;5216;5249;5637;6430;6495;6533;6846;6944;7263;7395;7671;7971;8166;8184	787;788;874;877;891;917;918;924;998;1001;1030;1031;1034;1035;1041;1045;1108;1256;1258;1614;1616;1632;1633;1936;2640;2645;2739;2883;2884;2885;3021;3035;3281;3543;3609;3877;3900;3976;4368;4370;4737;4929;5089;5090;5094;5095;5109;5113;5151;5192;5333;5391;5722;6550;6716;6729;6913;7070;7279;7288;7956;7958;8521;8523;8524;8542;8544;8546;8548;8550;8606
L0MNA8;P40945	L0MNA8;P40945	2;2	1;1	1;1	ADP-ribosylation factor 2	Arf102F	;	2	2	1	1	2	2	2	1	1	1	1	0	1	1	1	0	19.4	7.8	7.8	20.617	180	180;180	14												3					0.0017517	2.5685	By MS/MS
L0MPR2;Q9V483;X2J9E1;Q8IM87	L0MPR2;Q9V483;X2J9E1;Q8IM87	3;3;2;2	2;2;2;2	2;2;2;2		unc-13	;;;	4	3	2	2	2	1	3	3	1	1	2	2	1	1	2	2	1.4	1	1	302.72	2711	2711;2874;2871;2871	5.5					6	3	1										0.00023929	4.268	By MS/MS
L0MPS3;Q9V496	L0MPS3;Q9V496	162;162	162;162	162;162	Apolipophorins;Apolipophorin-2;Apolipophorin-1	Rfabg	;	2	162	162	162	151	152	155	157	151	152	155	157	151	152	155	157	66.3	66.3	66.3	372.67	3351	3351;3351	12.8	42	78	88	121	65	73	96	43	367	435	446	355	341	365	357	380	0	323.31	By MS/MS
532874;532875;532876;532877;532878;532879;532880;532881;532882;532883;532884;532885;532886;532887;532888;532889;532890;534050;534051;534052;534053;534054;534055;534056;534057;534058;534059;534060;534061;534062;534063;534064;534065;534066;534067;534068;534069;534070;534071;534072;534073;534074;534075;534076;534077;534078;534079;534080;534081;534082;534083;534084;534085;534086;534087;534088;534089;…	661;6377;14702;17884;22053;22106;22811;22962;22996;23438;27584;32056;39129;43923;51724;52677;52854;53021;54281;66297;69918;83445;96514;108469;110622;118468;126716;126771;133199;142829;144931;152839;154749;154811;158982;159034;167939;169503;170219;176214;177780;178101;178332;185481;186005;190988;193714;194422;202515;212088;212156;218224;222240;224427;233391;234658;238712;238724;240359;242332;25465…	755;756;757;758;759;760;761	1239;1240	167;1263;1271;1803;2022;3271;3300	1578;1580
L0MPZ1	L0MPZ1	396	2	2		bt		1	396	2	2	379	362	353	343	2	2	1	1	2	2	1	1	68	0.4	0.4	941.12	8408	8408	12.3					3				2				9				0	27.962	By MS/MS
99;411900;411901;411902;411903;411904;411905;411906;411907;411908;411909;411910;416129;416130;416131;416132;416133;416134;416135;416136;416137;416138;416139;416140;416141;416142;416143;416144;416145;416146;416147;416148;416149;416150;416151;416152;416153;416154;416155;416156;416157;416158;416240;416241;416242;416243;416244;416245;416246;416247;416248;416249;416250;416251;416252;416253;416254;4162…	6386;8840;11933;11949;11997;12017;12352;16981;18184;18342;18388;18404;18414;18454;18621;18802;20773;22495;22527;22588;23419;24253;24608;24635;38909;39067;39838;41436;41629;42974;44705;45024;45057;45068;45089;46174;46988;47753;48379;49123;49460;49639;52621;53841;53880;54387;59505;59546;59562;59621;63677;64268;68202;70831;71127;71136;72394;72842;74590;74598;77024;78351;82423;88523;90804;90879;90891…	622;623;624;625;626;627;628;629;630;631;632;633;634;635;636;637;638;639;640;641;642;643;644	968;969;970;972;973;974;975;976;977;978;979;980;981;982;983;984;985;986;987;991;992;993;994;995;996;997;998;999;1000;1001;1002;1006;1007;1008;1009;1010;1011;1012;1013;1014;1015;1016;1017;1018;1019;1020;1021;1022;1023;1024;3861;3862;3863;3864;3865;3866;3867;3868;3869;3870;3871;3872;3873	245;350;880;2610;2931;3301;3306;3558;3636;4777;4810;5198;5991;6056;6094;6407;6505;6824;6956;7232;7532;7727;7745	572;573;667;670;699;700;703;704;710;714;744;1175;1177;1193;1194;1497;2201;2206;2300;2444;2445;2446;2582;2596;2842;3104;3170;3438;3461;3537;3929;3931;4298;4490;4650;4651;4655;4656;4670;4674;4712;4753;4894;4952;5283;6111;6277;6290;6474;6631;6840;6849;7517;7519;8063;8065;8066;8084;8086;8088;8090;8092;8148
X2JH42;L0MQ04;Q05825	X2JH42;L0MQ04;Q05825	17;17;17	17;17;17	12;12;12	ATP synthase subunit beta;ATP synthase subunit beta, mitochondrial	ATPsynbeta;ATPsyn-beta	;;	3	17	17	12	14	16	16	16	14	16	16	16	9	11	11	11	39.2	39.2	35.4	54.107	505	505;511;505	14.6	13	13	8	15	16	9	11	9	135	231	446	140	161	161	296	514	0	323.31	By MS/MS
L7S1A0	L7S1A0	1	1	1				1	1	1	1	1	1	0	0	1	1	0	0	1	1	0	0	6.6	6.6	6.6	17.352	151	151	6						2											1	-2	By matching
M9MQH9;P36179;M9NDI6;H5V8B8	M9MQH9;P36179;M9NDI6;H5V8B8	11;11;10;10	11;11;10;10	11;11;10;10	Serine/threonine-protein phosphatase PP2A 65 kDa regulatory subunit	Pp2A-29B	;;;	4	11	11	11	11	10	10	10	11	10	10	10	11	10	10	10	30.3	30.3	30.3	65.423	591	591;591;650;650	13				1	4	5			2	14	8	5	16	10	7		0	203.47	By MS/MS
M9MRC9;P41092	M9MRC9;P41092	6;6	6;6	6;6	60S ribosomal protein L27a	RpL27A	;	2	6	6	6	4	6	6	5	4	6	6	5	4	6	6	5	29.5	29.5	29.5	17.022	149	149;149	12.5			7				5		11	4	8	7		7	12	4	0	16.235	By MS/MS
M9MRD0;P35122;M9PE40	M9MRD0;P35122;M9PE40	10;10;9	10;10;9	10;10;9	Ubiquitin carboxyl-terminal hydrolase	Uch	;;	3	10	10	10	9	9	10	9	9	9	10	9	9	9	10	9	70	70	70	25.85	227	227;227;224	14									12	9	3	7	13	12	2	4	0	117.27	By MS/MS
M9MRD1;M9PC84	M9MRD1;M9PC84	430;429	430;429	0;0		Msp300	;	2	430	430	0	395	394	392	386	395	394	392	386	0	0	0	0	56.8	56.8	0	1405.1	12345	12345;12308	13.5	18	33	27	115	69	12	29	19	358	425	306	370	321	382	341	372	0	323.31	By MS/MS
M9MRD4;Q8T9A8	M9MRD4	340;14	1;1	1;1		Msp300		2	340	1	1	310	311	311	303	0	0	0	1	0	0	0	1	62.9	0.1	0.1	958.35	8382	8382;407	18																2	0	8.2337	By matching
M9MRF5;M9MRD6	M9MRF5;M9MRD6	424;424	2;2	0;0		Msp300	;	2	424	2	0	391	391	389	381	1	2	2	2	0	0	0	0	57.8	0.4	0	1366	11986	11986;11999	16.3														5	2		0	39.094	By MS/MS
M9MRD9;Q9VLS7;X2JDJ3	M9MRD9;Q9VLS7;X2JDJ3	5;5;4	5;5;4	5;5;4		PAPLA1	;;	3	5	5	5	3	3	4	3	3	3	4	3	3	3	4	3	12.1	12.1	12.1	74.989	663	663;2016;2015	14.4											3	5	4			1	0	30.994	By MS/MS
M9MRF2;Q9VMU4	M9MRF2;Q9VMU4	5;5	5;5	5;5	60S ribosomal protein L37a	RpL37A	;	2	5	5	5	4	4	5	5	4	4	5	5	4	4	5	5	37	37	37	10.311	92	92;92	13.6									17	3	11	10	2	3	4	7	0	14.963	By MS/MS
M9PCP1;M9MRG0;Q9U6A0	M9PCP1;M9MRG0;Q9U6A0	2;2;2	2;2;2	2;2;2	Sodium/potassium/calcium exchanger Nckx30C	Nckx30C	;;	3	2	2	2	1	1	2	2	1	1	2	2	1	1	2	2	2.2	2.2	2.2	91.118	847	847;872;881	9.38							1	4		3							0.0011047	2.6954	By matching
M9MRG1;Q9VLF6	M9MRG1;Q9VLF6	1;1	1;1	1;1	UPF0585 protein CG18661	CG18661	;	2	1	1	1	1	1	0	0	1	1	0	0	1	1	0	0	5.7	5.7	5.7	23.331	209	209;222	17															2		0.00067659	2.9879	By matching
M9PFI9;M9MRH0;Q9VKU8	M9PFI9;M9MRH0;Q9VKU8	3;3;3	3;3;3	3;3;3		RluA-2	;;	3	3	3	3	0	1	1	2	0	1	1	2	0	1	1	2	14.2	14.2	14.2	25.28	219	219;543;547	13									1		1	2					0.00023804	4.1608
Q8IPB9;M9PCL9;Q9VKX1;M9PFI0;M9MRH8;M9PB92	Q8IPB9;M9PCL9;Q9VKX1;M9PFI0;M9MRH8;M9PB92	3;3;3;3;3;3	3;3;3;3;3;3	3;3;3;3;3;3		Cnot4	;;;;;	6	3	3	3	2	3	2	2	2	3	2	2	2	3	2	2	2.8	2.8	2.8	116.19	1047	1047;1050;1051;1054;1059;1062	8				8	1								5				0	29.214	By MS/MS
M9MRJ4;M9PEP8;M9MSG3	M9MRJ4;M9PEP8;M9MSG3	234;144;143	130;40;130	130;40;130		Msp300	;;	3	234	130	130	204	191	195	195	107	96	102	99	107	96	102	99	33.6	18.9	18.9	1507.7	13540	13540;6685;9606	13.3	3	7	11	27	2	6	15	4	46	51	62	91	109	95	47	30	0	323.31	By MS/MS
M9MSI8;M9MRP6;M9MRV1;X2JAP2;M9MRK7;X2JA38	M9MSI8;M9MRP6;M9MRV1;X2JAP2;M9MRK7;X2JA38	9;9;9;9;9;9	9;9;9;9;9;9	9;9;9;9;9;9		tweek	;;;;;	6	9	9	9	5	5	4	7	5	5	4	7	5	5	4	7	2.1	2.1	2.1	564.77	5075	5075;5095;5096;5110;5116;5150	5.3			2	17	24	4						1	1			1	0	34.032	By MS/MS
M9MRM3;Q9VKT9;M9PCU5	M9MRM3;Q9VKT9;M9PCU5	6;6;6	6;6;6	6;6;6	Lipase	Lip4	;;	3	6	6	6	1	4	5	5	1	4	5	5	1	4	5	5	20.4	20.4	20.4	49.38	432	432;434;448	14.8									2	1	2		7	7	2		0	31.038	By MS/MS
M9MRM4;Q9W0I6	M9MRM4;Q9W0I6	9;9	9;9	9;9	Phosphatidylinositide phosphatase SAC1	Sac1	;	2	9	9	9	9	9	9	9	9	9	9	9	9	9	9	9	30.6	30.6	30.6	67.767	592	592;592	14.3									17		8	8	2	11	6	9	0	196.22	By MS/MS
M9MRN1;Q9W018	M9MRN1;Q9W018	2;2	1;1	1;1			;	2	2	1	1	2	1	1	1	1	0	0	0	1	0	0	0	1.3	0.9	0.9	205.79	1872	1872;1933	5					1												0.00023513	3.902	By MS/MS
M9MRN7	M9MRN7	1	1	1				1	1	1	1	1	1	1	1	1	1	1	1	1	1	1	1	6	6	6	17.879	167	167	13											4						0.0021368	2.2209	By matching
M9MSK4;M9MRQ6;Q9NFP5;M9MRR7	M9MSK4;M9MRQ6;Q9NFP5;M9MRR7	4;4;4;3	4;4;4;3	4;4;4;3	SH3 domain-binding glutamic acid-rich protein homolog	Sh3beta	;;;	4	4	4	4	3	2	3	3	3	2	3	3	3	2	3	3	22.7	22.7	22.7	23.626	216	216;485;158;146	15.3									1	6				2	4	6	0	17.178	By MS/MS
M9MRQ9;Q94522	M9MRQ9;Q94522	16;16	16;16	16;16	Succinyl-CoA ligase [ADP/GDP-forming] subunit alpha, mitochondrial	Scsalpha	;	2	16	16	16	14	15	16	14	14	15	16	14	14	15	16	14	46	46	46	34.389	328	328;328	12.4	7	2	11	53	33	8	41	1	65	52	55	77	57	52	94	65	0	323.31	By MS/MS
M9MRS2;Q8SXX4	M9MRS2;Q8SXX4	1;1	1;1	1;1	Capon-like protein	CG42673	;	2	1	1	1	1	0	0	0	1	0	0	0	1	0	0	0	2.5	2.5	2.5	49.9	438	438;698	4				1													0.0035918	2.0827	By MS/MS
M9MRS7;Q23978	M9MRS7;Q23978	35;35	34;34	34;34	Myosin-IA	Myo31DF	;	2	35	34	34	31	31	31	31	30	30	30	30	30	30	30	30	50.3	49.2	49.2	117.09	1011	1011;1011	13.5				10	6	12	1		43	41	10	58	52	26	20	42	0	323.31	By MS/MS
M9MRT2;P22978	M9MRT2;P22978	3;3	3;3	3;3	Heat shock protein 67B2	Hsp67Bb	;	2	3	3	3	1	0	2	1	1	0	2	1	1	0	2	1	33.3	33.3	33.3	12.614	111	111;111	14.5										1	1		1			1	0	9.7511	By MS/MS
M9MRT6;P08645	M9MRT6;P08645	10;10	10;10	10;10	Ras-like protein 3	R	;	2	10	10	10	8	8	9	8	8	8	9	8	8	8	9	8	84.8	84.8	84.8	20.863	184	184;184	12		2				13	5	2	4	22	13	1	8	4	2	12	0	323.31	By MS/MS
Q8IQ71;M9MRW0;M9PEI6	Q8IQ71;M9MRW0;M9PEI6	2;2;2	2;2;2	2;2;2		dikar	;;	3	2	2	2	2	1	2	1	2	1	2	1	2	1	2	1	0.8	0.8	0.8	338.17	3080	3080;3222;3261	3.75	1	3	1		7												0.00023568	3.9253	By MS/MS
M9MRX0;Q7KUQ5;M9PFX9;Q8IQQ3;Q9VVB5	M9MRX0;Q7KUQ5;M9PFX9;Q8IQQ3;Q9VVB5	11;6;6;6;6	11;6;6;6;6	0;0;0;0;0		Lmpt	;;;;	5	11	11	0	9	9	7	8	9	9	7	8	0	0	0	0	17.9	17.9	0	113.89	989	989;286;529;558;559	11.3					19	1					8	4	10	8	2	2	0	112.86	By MS/MS
M9MRX4;X2JCM1;M9MRR4;M9MS19;M9MRX1;M9MSK6;M9PEN3;M9MRS5;Q7KU92;A8JNM7;A8JNM6;X2JC49;A8JNM5;X2JGD3;Q7KU95;A8JNM4;Q9NCP8;M9PHP8;M9PBV0;Q3KN55	M9MRX4;X2JCM1;M9MRR4;M9MS19;M9MRX1;M9MSK6;M9PEN3;M9MRS5;Q7KU92;A8JNM7;A8JNM6;X2JC49;A8JNM5;X2JGD3;Q7KU95;A8JNM4	120;105;87;87;87;87;87;87;86;86;86;86;86;73;72;72;25;25;13;13	120;105;87;87;87;87;87;87;86;86;86;86;86;73;72;72;25;25;13;13	119;104;86;86;86;86;86;86;85;85;85;85;85;72;71;71;24;24;12;12		Ank2	;;;;;;;;;;;;;;;	20	120	120	119	82	88	97	105	82	88	97	105	81	87	96	104	35.2	35.2	35.1	1488.3	13559	13559;11634;4223;4230;4329;4352;4373;4496;4083;4114;4189;4233;4264;2566;2404;2532;1159;1309;547;697	10	7	21	18	53	170	23	9	2	66	48	71	27	26	69	14	66	0	323.31	By MS/MS
M9MRX8;P37193	M9MRX8;P37193	3;3	3;3	3;3	Adrenodoxin-like protein, mitochondrial	Fdxh	;	2	3	3	3	3	3	3	3	3	3	3	3	3	3	3	3	31.4	31.4	31.4	19.733	172	172;172	12.4					8	1			1			7	17	3			0	90.292	By MS/MS
M9MS02;P12297	M9MS02;P12297	2;2	2;2	2;2	Protein suppressor of white apricot	su(w[a])	;	2	2	2	2	1	1	1	1	1	1	1	1	1	1	1	1	2.9	2.9	2.9	82.692	748	748;963	9.6						3							2				0.0006737	2.9223	By MS/MS
M9MS06;M9PGA7;P18091;F0JAG6	M9MS06;M9PGA7;P18091;F0JAG6	32;32;32;31	32;32;32;31	32;32;32;31	Alpha-actinin, sarcomeric	Actn	;;;	4	32	32	32	31	30	30	29	31	30	30	29	31	30	30	29	57.2	57.2	57.2	103.83	895	895;917;924;897	12.9	2	7		14	12	1		11	91	77	64	41	50	31	35	47	0	323.31	By MS/MS
M9MS15;P23654	M9MS15;P23654	22;22	22;22	22;22	Neurotactin	Nrt	;	2	22	22	22	17	19	19	18	17	19	19	18	17	19	19	18	28.7	28.7	28.7	92.774	846	846;846	9.05		9	4	35	30	25	3		4	5	8	20	14	12	13	5	0	323.31	By MS/MS
M9MS26;M9MSN2;Q95UN8	M9MS26;M9MSN2;Q95UN8	1;1;1	1;1;1	1;1;1	Mitogen-activated protein kinase kinase kinase	slpr	;;	3	1	1	1	1	1	1	1	1	1	1	1	1	1	1	1	0.6	0.6	0.6	127.57	1148	1148;1155;1161	4				5													1	-2	By MS/MS
Q59E68;M9MS42;Q8IRM7;Q9W324;Q9W323;Q8IRM6	Q59E68;M9MS42;Q8IRM7;Q9W324;Q9W323;Q8IRM6	2;2;2;2;2;1	2;2;2;2;2;1	2;2;2;2;2;1	Protein-tyrosine-phosphatase	l(1)G0232	;;;;;	6	2	2	2	2	2	2	1	2	2	2	1	2	2	2	1	3.9	3.9	3.9	64.629	597	597;790;797;802;827;498	15.4													4	3			0	6.9004	By MS/MS
Q9VYD8;M9MS48	Q9VYD8;M9MS48	3;3	1;1	1;1		Rbp1-like	;	2	3	1	1	3	2	2	3	1	0	0	1	1	0	0	1	20.3	5.7	5.7	16.799	158	158;247	13											2						0.0050052	1.908	By matching
M9MS70	M9MS70	1	1	1				1	1	1	1	1	0	1	1	1	0	1	1	1	0	1	1	7.8	7.8	7.8	38.817	345	345	12										5							0	5.1395	By MS/MS
X2JIN0;M9MSA5	X2JIN0;M9MSA5	68;68	1;1	0;0			;	2	68	1	0	58	55	46	37	1	0	0	1	0	0	0	0	22.8	0.6	0	538.18	4808	4808;4862	8								2									0	7.1024	By MS/MS
M9PH56;M9MSD1;M9PHT2;M9PHM3;M9MSA6;Q0KHS8;Q02280	M9PH56;M9MSD1;M9PHT2;M9PHM3;M9MSA6;Q0KHS8;Q02280	1;1;1;1;1;1;1	1;1;1;1;1;1;1	1;1;1;1;1;1;1	Potassium voltage-gated channel protein eag	eag	;;;;;;	7	1	1	1	1	1	1	1	1	1	1	1	1	1	1	1	2.3	2.3	2.3	60.209	528	528;530;537;1254;1268;1270;1174	16														7			1	-2	By matching
X2JKZ0;X2JE83;Q8IQZ6;M9MSB6;X2JCD6;M9MSE8;X2JFL7;Q8T498	X2JKZ0;X2JE83;Q8IQZ6;M9MSB6;X2JCD6;M9MSE8;X2JFL7;Q8T498	1;1;1;1;1;1;1;1	1;1;1;1;1;1;1;1	1;1;1;1;1;1;1;1	Probable Ras GTPase-activating protein	CG42684	;;;;;;;	8	1	1	1	1	0	0	0	1	0	0	0	1	0	0	0	1	1	1	171.58	1563	1563;1565;1583;1589;1590;2009;2016;1580	3			1														0.0046015	1.9386	By MS/MS
M9MSF4	M9MSF4	1	1	1				1	1	1	1	1	1	0	0	1	1	0	0	1	1	0	0	4.3	4.3	4.3	35.323	328	328	14												2					0.0017536	2.582	By matching
M9MSF7;M9MSF0;Q9VX10	M9MSF7;M9MSF0;Q9VX10	3;2;2	3;2;2	3;2;2	Sulfiredoxin;Putative sulfiredoxin	CG6762	;;	3	3	3	3	3	3	2	3	3	3	2	3	3	3	2	3	51.8	51.8	51.8	12.563	112	112;152;162	14.7												19	3	1	2	2	0	184.32	By MS/MS
M9MSI7	M9MSI7	2	2	2				1	2	2	2	1	2	0	1	1	2	0	1	1	2	0	1	1.9	1.9	1.9	121.89	1085	1085	7.5				2					2								0.0058079	1.821	By MS/MS
M9MSK3;X2JCI2;P00528	M9MSK3;X2JCI2;P00528	7;7;7	7;7;7	7;7;7	Non-specific protein-tyrosine kinase;Tyrosine-protein kinase Src64B	Src64B	;;	3	7	7	7	1	3	6	3	1	3	6	3	1	3	6	3	22.1	22.1	22.1	63.002	552	552;553;552	14.5										6	1	2				5	0	18.778	By MS/MS
Q9VUC1;M9MSL3	Q9VUC1;M9MSL3	20;20	20;20	20;20		Hsc70Cb	;	2	20	20	20	17	17	14	15	17	17	14	15	17	17	14	15	49.5	49.5	49.5	88.5	804	804;836	14.8				1					1	6	19	14	8	24	14	6	0	323.31	By MS/MS
Q7YZA4;Q8IRY0;M9MSM5	Q7YZA4;Q8IRY0;M9MSM5	1;1;1	1;1;1	1;1;1		DAAM	;;	3	1	1	1	0	0	1	1	0	0	1	1	0	0	1	1	1.6	1.6	1.6	125.51	1114	1114;1153;1463	17															2		0.00023557	3.923
M9MSQ1;Q9VX80	M9MSQ1;Q9VX80	2;2	2;2	2;2		CG5004-RA	;	2	2	2	2	1	0	2	1	1	0	2	1	1	0	2	1	2.3	2.3	2.3	126.38	1147	1147;1247	9.6		1							2	2							1	-2	By MS/MS
M9PBZ3;M9PBJ8;M9NCM6;M9PDR5;Q8SX83	M9PBZ3;M9PBJ8;M9NCM6;M9PDR5;Q8SX83	2;2;2;2;2	2;2;2;2;2	2;2;2;2;2	Protein split ends	spen	;;;;	5	2	2	2	2	2	1	2	2	2	1	2	2	2	1	2	0.5	0.5	0.5	588.49	5458	5458;5487;5505;5510;5560	4.38				5	3												0	4.7547	By MS/MS
M9NCP5;Q9VPY9	M9NCP5;Q9VPY9	10;10	10;10	10;10		CG5001-RA	;	2	10	10	10	9	9	8	7	9	9	8	7	9	9	8	7	32.7	32.7	32.7	39.038	346	346;350	13.1									11		18	2	4	4	1		0	48.583	By MS/MS
M9NCQ1;Q9VQ52	M9NCQ1;Q9VQ52	2;2	2;2	2;2			;	2	2	2	2	2	2	2	2	2	2	2	2	2	2	2	2	2.7	2.7	2.7	102.8	930	930;966	8.27					12				8						2		0	10.135	By MS/MS
M9PCS5;M9NCS3;Q9VM67;M9PCE3	M9PCS5;M9NCS3;Q9VM67;M9PCE3	4;4;4;4	4;4;4;4	4;4;4;4			;;;	4	4	4	4	2	3	1	2	2	3	1	2	2	3	1	2	2.6	2.6	2.6	204.45	1813	1813;1819;1895;1901	4.4	2	4	2						1						1		0	6.2309	By MS/MS
M9NCS8;P33438	M9NCS8;P33438	3;3	3;3	3;3	Glutactin	Glt	;	2	3	3	3	3	3	3	3	3	3	3	3	3	3	3	3	7.3	7.3	7.3	118.75	1026	1026;1026	15.9		1											16		8	9	0	110.81	By MS/MS
M9NCT3;Q9VKL9;M9NEE5;Q8IPB2	M9NCT3;Q9VKL9;M9NEE5;Q8IPB2	1;1;1;1	1;1;1;1	1;1;1;1			;;;	4	1	1	1	0	1	0	1	0	1	0	1	0	1	0	1	1.7	1.7	1.7	95.177	827	827;828;1070;1071	6						3											1	-2
M9NCU7	M9NCU7	123	1	0		Mhc		1	123	1	0	113	116	111	113	1	1	1	0	0	0	0	0	75.8	1.3	0	224.62	1962	1962	15													5				0	5.4494	By MS/MS
7195;277196;277197;277198;277199;277200;277409;277410;277435;277436;277437;277438;277439;277440;277441;277442;277443;277444;277445;277446;277447;277448;277449;277450;277451;277452;277453;277454;277455;277456;277457;277458;277459;277460;277461;277462;277463;277464;277465;277466;277467;277468;277469;277470;277471;277472;277473;277474;277475;277476;277477;277478;277479;277480;277481;277482;277483;27…	8107;8108;8109;8110;8111;8112;8113;8114;8115;8116;8117;8118;8119;8120;8121;8122;8123;8124;8125;8126;8127;8128;8129;8130;8131;8132;8133;8134;8135;8136;8137;8138;8139;8140;8141;8142;8143;8144;8145;8146;8147;8148;8149;8150;8151;8152;8153;8154;8155;8156;8157;8158;8159;8160;8161;8162;8163;8164;8165;8166;8167;8168;8169;8170;8171;8172;8173;8174;8175;8176;8177;8178;8179;8180;8181;8182;8183;8184;8185;8186…
262301;262302;262303;262304;262305;262306;262307;262308;262309;262310;262311;262312;262313;262314;262315;262316;262317;262318;262319;262320;262321;262322;262323;262324;262325;262326;262327;262328;262329;262330;262331;262332;262333;262334;262335;262336;262337;262338;262339;262340;262341;262342;262343;262344;262345;262346;262347;262348;262349;262350;262351;262352;262353;262354;262355;262356;262357;…
;558635;558636;558637;558638;558639;558640;558641;558642;558643;558644;558645;558646;558647;558648;558649;558650;558651;558652;558653;558654;558655;558656;558657;558658;558659;558660;558661;558662;558663;558664;558665;558666;558667;568873;568874;568875;568876;568877;568878;568879;568880;568881;568882;568883;568884;568885;568886;568887;568888;568889;580033;580034;580035;580036;580037;580038;580039…	8210;9011;9085;10392;10980;23387;24414;29763;30077;30140;36868;39632;43739;43887;53828;63262;73960;75700;79014;82750;91449;91492;111851;113911;114439;122290;127651;127991;130458;131064;131581;131846;138260;159385;160086;166392;172950;173040;175377;176548;180531;181601;196715;199193;203068;215265;227082;240424;248979;256907;257020;257148;257355;257634;258252;261141;262333;265494;266530;266968;2712…	659;660;661;662;663;664;665;666;667;668;669;670;671;672;673;674;675;676;677;678;679;680	1074;1075;1076;1077;1078;1079;1080;1081;1082;1083;1084;1085;1086;1087;4467	91;94;166;175;289;356;358;361;492;527;538;660;679;691;714;715;772;1202;1596;1613;1758;1863	202;889;891;947;1087;1088;1275;1306;1361;1372;1469;1487;1595;1599;1850
M9NCX1;P08111;M9PBJ2	M9NCX1;P08111;M9PBJ2	25;25;22	25;25;22	25;25;22	Lethal(2) giant larvae protein	l(2)gl	;;	3	25	25	25	21	22	22	22	21	22	22	22	21	22	22	22	32.1	32.1	32.1	126.89	1161	1161;1161;1093	12.6	5			15	8		3		18	19	11	23	38	15	7	18	0	323.31	By MS/MS
M9NCX9;C0PUZ0;E1JHQ0	M9NCX9;C0PUZ0;E1JHQ0	8;6;6	2;0;0	2;0;0	Galectin	galectin	;;	3	8	2	2	7	7	7	7	1	1	1	2	1	1	1	2	31.2	6.5	6.5	45.914	401	401;272;402	8.94					11								1	4		1	0	11.302	By MS/MS
M9PDV1;M9NCZ5;P48608;D1Z399	M9PDV1;M9NCZ5;P48608	22;22;22;3	22;22;22;3	22;22;22;3	Protein diaphanous	dia	;;	4	22	22	22	20	17	17	14	20	17	17	14	20	17	17	14	32.4	32.4	32.4	123.17	1091	1091;1098;1091;130	12.6				1	8		8		25	7	11	8	5	4	9	14	0	142.14	By MS/MS
M9PDC7;Q8INU2;M9PBF6;Q1WWC9;Q9VIF7;M9ND00	M9PDC7;Q8INU2;M9PBF6;Q1WWC9;Q9VIF7;M9ND00	19;19;19;19;19;19	19;19;19;19;19;19	19;19;19;19;19;19		Dap160	;;;;;	6	19	19	19	19	17	19	17	19	17	19	17	19	17	19	17	28.7	28.7	28.7	110.98	1005	1005;1014;1088;1096;1097;1190	13.9				8					16	5	18	15	17	17	10	15	0	323.31	By MS/MS
M9ND06;Q9VQ37;M9NDD0	M9ND06;Q9VQ37;M9NDD0	4;4;3	4;4;3	4;4;3		Rim2	;;	3	4	4	4	4	4	4	3	4	4	4	3	4	4	4	3	29.3	29.3	29.3	39.737	358	358;365;272	14.3									1	4	4	4				5	0	165.83	By MS/MS
M9PEB2;M9ND16;Q7KU24	M9PEB2;M9ND16;Q7KU24	4;4;4	4;4;4	4;4;4	Chromodomain-helicase-DNA-binding protein 1	Chd1	;;	3	4	4	4	2	1	2	2	2	1	2	2	2	1	2	2	3	3	3	211.51	1881	1881;1900;1883	13.8							2					1	3	1	1	1	0	5.1536	By MS/MS
M9ND19;Q9W0P5	M9ND19;Q9W0P5	9;9	9;9	9;9	UDP-glucose 4-epimerase	Gale	;	2	9	9	9	4	7	7	7	4	7	7	7	4	7	7	7	46	46	46	38.696	350	350;350	13.7									11	5	4	2		2	6	4	0	40.435	By MS/MS
M9ND95	M9ND95	123	3	3		Mhc		1	123	3	3	112	115	110	114	3	3	3	3	3	3	3	3	74.8	1.8	1.8	222.9	1949	1949	12.8			3	25					8	12	28	28	18	15	17	14	0	134.7	By MS/MS
6734;266735;266736;266737;266738;266739;266740;272386;272387;277171;277172;277173;277174;277175;277176;277177;277178;277179;277180;277181;277182;277183;277184;277185;277186;277187;277188;277189;277190;277191;277192;277193;277194;277195;277196;277197;277198;277199;277200;277409;277410;277435;277436;277437;277438;277439;277440;277441;277442;277443;277444;277445;277446;277447;277448;277449;277450;27…	8107;8108;8109;8110;8111;8112;8113;8114;8115;8116;8117;8118;8119;8120;8121;8122;8123;8124;8125;8126;8127;8128;8129;8130;8131;8132;8133;8134;8135;8136;8137;8138;8139;8140;8141;8142;8143;8144;8145;8146;8147;8148;8149;8150;8151;8152;8153;8154;8155;8156;8157;8158;8159;8160;8161;8162;8163;8164;8165;8166;8167;8168;8169;8170;8171;8172;8173;8174;8175;8176;8177;8178;8179;8180;8181;8182;8183;8184;8185;8186…
274;262275;262276;262277;262278;262279;262280;262281;262282;262283;262284;262285;262286;262287;262288;262289;262290;262291;262292;262293;262294;262295;262296;262297;262298;262299;262300;262301;262302;262303;262304;262305;262306;262307;262308;262309;262310;262311;262312;262313;262314;262315;262316;262317;262318;262319;262320;262321;262322;262323;262324;262325;262326;262327;262328;262329;262330;262…
7316;547317;547318;547319;547320;547321;547322;547323;547324;547325;547326;547327;547328;547329;547330;547331;547332;547333;547334;547335;547336;547337;547338;547339;547340;547341;547342;547343;547344;547345;547346;547347;547348;547349;547350;547351;547352;547353;547354;547355;547356;547357;547358;547359;547360;547361;547362;547363;547364;547365;547366;547367;547368;547369;547370;547371;547372;54…	8210;9011;9085;10392;10713;10980;23387;24414;29763;30077;30140;36868;39632;43739;53828;63262;73960;75700;79014;82750;83188;91449;91492;111851;113911;114439;122290;127651;127991;130458;131064;131581;131846;138260;160086;166392;172950;173040;175377;176516;176519;180531;181601;185695;199193;203068;215265;240424;248979;256907;257020;257148;257355;258252;261141;262333;265494;266530;266968;271258;27687…	659;660;661;662;663;664;665;666;667;668;669;672;673;674;675;676;677;678;679;680;681;818	1074;1075;1076;1077;1078;1079;1080;1081;1082;1083;1084;1085;1086;1087;4467	91;166;175;289;356;358;361;492;527;538;660;679;691;714;715;721;772;1202;1596;1613;1758;1863	202;889;891;947;1087;1088;1275;1306;1361;1372;1469;1487;1595;1599;1850
Q8MV37;Q8IQN4;M9NDA1;M9NEB2;M9PCQ3;M9NFF6;A8JNT5;Q9VUX6;M9NDS8;A8JNT6;A8JNT4;M9NFZ0;Q9VUX7	Q8MV37;Q8IQN4;M9NDA1;M9NEB2;M9PCQ3;M9NFF6;A8JNT5;Q9VUX6;M9NDS8;A8JNT6;A8JNT4	6;6;6;6;5;5;4;4;4;3;3;2;2	6;6;6;6;5;5;4;4;4;3;3;2;2	6;6;6;6;5;5;4;4;4;3;3;2;2		Mbs	;;;;;;;;;;	13	6	6	6	2	5	3	4	2	5	3	4	2	5	3	4	7.1	7.1	7.1	119.19	1101	1101;1144;1230;1273;1111;1243;795;860;1245;367;925;341;377	13.7			2									3	4	4	2		0	7.8697	By MS/MS
M9NDA6;Q8I7C3;M9NFH3	M9NDA6;Q8I7C3;M9NFH3	8;8;7	8;8;7	8;8;7	LIM and SH3 domain protein Lasp	Lasp	;;	3	8	8	8	5	6	5	8	5	6	5	8	5	6	5	8	18.9	18.9	18.9	71.854	636	636;657;282	14.3									9	6	4			1	8	7	0	33.917	By MS/MS
M9NDB7	M9NDB7	34	1	1		kis		1	34	1	1	28	22	18	19	1	1	0	0	1	1	0	0	9.3	0.3	0.3	566.08	5252	5252	3.5		1		3													0.0033884	2.1111	By MS/MS
M9NDC3;O18388	M9NDC3;O18388	6;6	6;6	6;6	Importin subunit beta	Fs(2)Ket	;	2	6	6	6	2	4	5	4	2	4	5	4	2	4	5	4	10.9	10.9	10.9	98.695	884	884;884	13.7									2	1	3	11	4				0	45.154	By MS/MS
M9NDD2;Q9VW60	M9NDD2;Q9VW60	9;9	9;9	9;9	Adenylate cyclase type 2	Ac76E	;	2	9	9	9	8	6	6	5	8	6	6	5	8	6	6	5	10.7	10.7	10.7	143.36	1312	1312;1307	13.7				2					8		6		4	3	1	7	0	86.984	By MS/MS
Q8I0S6;Q9VPG5;Q9VPG4;M9NDE0;Q9NHN2;D8FT20	Q8I0S6;Q9VPG5;Q9VPG4;M9NDE0;Q9NHN2;D8FT20	6;6;6;6;6;4	6;6;6;6;6;4	6;6;6;6;6;4		fbl	;;;;;	6	6	6	6	4	1	4	5	4	1	4	5	4	1	4	5	30.7	30.7	30.7	44.507	401	401;417;419;428;512;342	14.5									5	1	1	6				7	0	33.362	By MS/MS
M9NDE3	M9NDE3	24	24	24				1	24	24	24	15	16	14	16	15	16	14	16	15	16	14	16	11.6	11.6	11.6	350.46	3123	3123	14.4					7				11	12	4		3	2	13	27	0	109.54	By MS/MS
M9NDG5;Q9VZR6	M9NDG5;Q9VZR6	1;1	1;1	1;1			;	2	1	1	1	0	0	1	0	0	0	1	0	0	0	1	0	1.9	1.9	1.9	96.195	864	864;905	4				2													0.0041964	1.9724
M9NDG8;Q9VM80	M9NDG8;Q9VM80	8;8	8;8	8;8			;	2	8	8	8	8	7	8	8	8	7	8	8	8	7	8	8	44.1	44.1	44.1	37.306	338	338;341	13.1								2	6	17	3	13	5	1		4	0	145.9	By MS/MS
M9NDH8;Q9VZD5	M9NDH8;Q9VZD5	8;8	8;8	8;8	Probable 28S ribosomal protein S6, mitochondrial	mRpS6	;	2	8	8	8	8	8	8	8	8	8	8	8	8	8	8	8	68	68	68	17.014	147	147;147	13.1		10							24	18	11	15	1	6	16	17	0	288.18	By MS/MS
M9NDL7;Q8MQS4	M9NDL7;Q8MQS4	2;2	2;2	2;2		Reps	;	2	2	2	2	1	1	2	1	1	1	2	1	1	1	2	1	2.6	2.6	2.6	93.383	878	878;907	4.19				13	3												0	13.882	By MS/MS
M9NDM4;Q9V3J8	M9NDM4;Q9V3J8	8;8	8;8	8;8	Protein will die slowly	wds	;	2	8	8	8	6	7	8	6	6	7	8	6	6	7	8	6	29.4	29.4	29.4	39.041	361	361;361	15									7	2	4				11	7	0	27.343	By MS/MS
M9NDP1;Q24117;M9NDC7;O96860	M9NDP1;Q24117;M9NDC7;O96860	2;2;1;1	2;2;1;1	2;2;1;1	Dynein light chain 1, cytoplasmic;Dynein light chain 2, cytoplasmic	ctp;Cdlc2	;;;	4	2	2	2	2	2	2	2	2	2	2	2	2	2	2	2	32.6	32.6	32.6	10.374	89	89;89;89;89	15.3							3								15		0	94.139	By MS/MS
M9NDR2;M9PDL9;M9PDB8;P16568	M9NDR2;M9PDL9;M9PDB8;P16568	5;5;5;5	5;5;5;5	5;5;5;5	Protein bicaudal D	BicD	;;;	4	5	5	5	2	2	4	3	2	2	4	3	2	2	4	3	9.9	9.9	9.9	85.532	750	750;782;802;782	14.5										2	1	2	4	2	1		0	28.971	By MS/MS
M9PI67;M9NEA3;M9NDR9;Q9VUQ8	M9PI67;M9NEA3;M9NDR9;Q9VUQ8	1;1;1;1	1;1;1;1	1;1;1;1	Defective in cullin neddylation protein;DCN1-like protein	CG7427	;;;	4	1	1	1	1	1	1	0	1	1	1	0	1	1	1	0	3.8	3.8	3.8	33.694	288	288;291;297;288	16														3			0.0078205	1.7324	By MS/MS
Q9W2Z3;M9NDS9;M9NF05;M9NGY0;A8JUP3;M9NEC2;M9NG70	Q9W2Z3;M9NDS9;M9NF05;M9NGY0;A8JUP3	25;25;18;18;17;11;10	25;25;18;18;17;11;10	25;25;18;18;17;11;10		Cht6	;;;;	7	25	25	25	19	17	12	9	19	17	12	9	19	17	12	9	8.5	8.5	8.5	495.28	4519	4519;4611;2574;3703;2225;1580;1367	13.1				2	8				3	7	9	16	7	5	9	4	0	199.43	By MS/MS
M9NDU8;Q9VVG6	M9NDU8;Q9VVG6	8;8	8;8	8;8	Ubiquinone biosynthesis protein COQ4 homolog, mitochondrial	CG32174	;	2	8	8	8	7	7	6	8	7	7	6	8	7	7	6	8	53.7	53.7	53.7	30.742	268	268;268	13.6									4	17	11	16	7	5	2	2	0	144.73	By MS/MS
M9NFF0;M9NDV5;Q8SYF7;Q5LJR0;Q5LJR2	M9NFF0;M9NDV5;Q8SYF7;Q5LJR0;Q5LJR2	3;3;3;2;2	3;3;3;2;2	3;3;3;2;2		CG17715-RC	;;;;	5	3	3	3	3	3	3	2	3	3	3	2	3	3	3	2	25.7	25.7	25.7	30.067	268	268;269;274;135;233	15.9									4				3			11	0	79.148	By MS/MS
M9NDW1;M9PGJ0;M9PDH5;M9PBG6;Q9W0S9	M9NDW1;M9PGJ0;M9PDH5;M9PBG6;Q9W0S9	6;6;6;6;6	6;6;6;6;6	6;6;6;6;6	Disco-interacting protein 2	DIP2	;;;;	5	6	6	6	1	2	4	4	1	2	4	4	1	2	4	4	3.6	3.6	3.6	192.47	1755	1755;1756;1767;1772;1773	12.4							4				3	3		1		2	0	11.288	By MS/MS
M9NDX3;Q494M1;P30189;Q8IR39;X2JKD2	M9NDX3;Q494M1;P30189;Q8IR39;X2JKD2	20;20;20;18;17	20;20;20;18;17	20;20;20;18;17	DNA topoisomerase 1	Top1	;;;;	5	20	20	20	17	18	15	16	17	18	15	16	17	18	15	16	24.1	24.1	24.1	111.57	970	970;974;972;581;593	11.8			1	16			2		4	15	17	13	10	5	4	4	0	111.86	By MS/MS
M9NH51;M9NDZ4;M9NF89;Q24562	M9NH51;M9NDZ4;M9NF89;Q24562	8;8;8;8	8;8;8;8	8;8;8;8	Splicing factor U2AF 50 kDa subunit	U2af50	;;;	4	8	8	8	6	7	7	7	6	7	7	7	6	7	7	7	32.8	32.8	32.8	39.456	360	360;416;427;416	13						3				15	5	6		3	3	2	0	66.63	By MS/MS
M9NE01;Q27889	M9NE01;Q27889	7;7	7;7	2;2	Serine/threonine-protein phosphatase;Serine/threonine-protein phosphatase 2B catalytic subunit 2	Pp2B-14D	;	2	7	7	2	2	2	2	4	2	2	2	4	0	0	0	2	20.9	20.9	5.6	63.1	570	570;570	14.5									1		3	5	1		1	2	0	21.856	By MS/MS
Q9VNP2;M9NEJ8;M9PGA2;M9NE05;Q0E8B8	Q9VNP2;M9NEJ8;M9PGA2;M9NE05;Q0E8B8	16;16;16;16;14	16;16;16;16;14	3;3;3;3;1		nrm	;;;;	5	16	16	3	16	13	13	12	16	13	13	12	3	3	3	3	27.7	27.7	4.9	121.7	1087	1087;1097;1846;2192;1036	12.6							5	22	7	26	9		19	1	8	12	0	247.4	By MS/MS
M9NE25;Q9W5E0	M9NE25;Q9W5E0	1;1	1;1	1;1	Histone-lysine N-methyltransferase Suv4-20	Hmt4-20	;	2	1	1	1	1	1	1	1	1	1	1	1	1	1	1	1	0.8	0.8	0.8	137.52	1300	1300;1300	4				6													0.0056156	1.8642	By MS/MS
M9NE32;M9PIP8;M9PGF5;M9NFQ4;M9PG86;M9PDH4;M9NEP4;Q7KW14	M9NE32;M9PIP8;M9PGF5;M9NFQ4;M9PG86;M9PDH4;M9NEP4;Q7KW14	1;1;1;1;1;1;1;1	1;1;1;1;1;1;1;1	1;1;1;1;1;1;1;1	Coiled-coil domain-containing protein CG32809	CG32809	;;;;;;;	8	1	1	1	1	1	1	1	1	1	1	1	1	1	1	1	1.1	1.1	1.1	101.27	941	941;1193;1214;1233;1242;1249;1264;1234	5					6												0.0039975	2.0096	By MS/MS
M9NE38	M9NE38	3	3	3		jv		1	3	3	3	2	2	3	2	2	2	3	2	2	2	3	2	1.8	1.8	1.8	215.03	1912	1912	8.81					3	7						6					0	19.525	By MS/MS
M9NE59	M9NE59	18	2	2				1	18	2	2	14	15	11	13	1	2	1	1	1	2	1	1	12.8	1.6	1.6	274.53	2455	2455	13.3				2												4	0	8.3501	By MS/MS
M9NE68;P02516	M9NE68;P02516	7;7	7;7	7;7	Heat shock protein 23	Hsp23	;	2	7	7	7	6	6	7	6	6	6	7	6	6	6	7	6	41.4	41.4	41.4	20.629	186	186;186	15.2					1				3	1	12	4	1	10	13	10	0	140.94	By MS/MS
M9NE73;Q9VT65;Q9VXH6	M9NE73;Q9VT65	7;7;1	5;5;0	5;5;0	Calpain-B;Calpain-B catalytic subunit 1;Calpain-B catalytic subunit 2	CalpB	;	3	7	5	5	4	5	5	5	2	3	3	3	2	3	3	3	12.8	10.7	10.7	103.81	925	925;925;681	9.53				4	3					3		3			2		0	10.648	By MS/MS
M9NE89;P08928	M9NE89;P08928	20;20	20;20	19;19	Lamin Dm0	Lam	;	2	20	20	19	19	19	20	19	19	19	20	19	18	18	19	18	52.3	52.3	50.3	71.299	622	622;622	13.5				7	11		11	5	16	35	10	28	21	17	20	44	0	323.31	By MS/MS
Q8IR69;M9PJM2;M9NEF2;Q9VYF3;M9PHQ2;Q59E49	Q8IR69;M9PJM2;M9NEF2;Q9VYF3;M9PHQ2;Q59E49	3;3;3;3;3;2	3;3;3;3;3;2	3;3;3;3;3;2		HDAC4	;;;;;	6	3	3	3	2	2	2	3	2	2	2	3	2	2	2	3	5.3	5.3	5.3	126.04	1181	1181;1205;1242;1252;1269;1203	6.41						16					1						0	14.127	By MS/MS
M9PJM9;M9NEG1	M9PJM9;M9NEG1	1;1	1;1	1;1		mamo	;	2	1	1	1	1	1	1	1	1	1	1	1	1	1	1	1	1	1	1	111.15	1087	1087;1109	6						7											0.0017422	2.4984	By MS/MS
Q9XYX1;M9NEH6;M9NGF7;Q86NK9;Q8IR38;Q8IR37;M9PJN5	Q9XYX1;M9NEH6;M9NGF7;Q86NK9;Q8IR38;Q8IR37;M9PJN5	5;5;5;5;5;5;5	5;5;5;5;5;5;5	5;5;5;5;5;5;5		HDAC6	;;;;;;	7	5	5	5	4	2	2	3	4	2	2	3	4	2	2	3	7.8	7.8	7.8	98.268	883	883;1022;1108;1128;1135;1138;1179	13.5							1		1		4		4			1	0	18.929	By MS/MS
M9NEL1;Q9VXF1	M9NEL1;Q9VXF1	6;6	1;1	1;1	Serine/threonine-protein phosphatase;Serine/threonine-protein phosphatase 2B catalytic subunit 3	CanA-14F	;	2	6	1	1	2	3	3	3	0	1	1	1	0	1	1	1	17	2.1	2.1	64.285	584	584;584	18																3	0.0017388	2.4636	By matching
M9NFE1;M9NEP8;Q9VWH5	M9NFE1;M9NEP8;Q9VWH5	1;1;1	1;1;1	1;1;1			;;	3	1	1	1	1	1	1	1	1	1	1	1	1	1	1	1	0.9	0.9	0.9	220.4	2019	2019;2020;2037	4.6				4	6												0	6.2621	By MS/MS
M9NEQ5;Q9VJD2	M9NEQ5;Q9VJD2	5;5	5;5	5;5	Ragulator complex protein LAMTOR3 homolog	CG5110	;	2	5	5	5	5	4	4	5	5	4	4	5	5	4	4	5	83.9	83.9	83.9	13.781	124	124;124	13.4									18	1		3	4		4	5	0	155.86	By MS/MS
M9NEQ9;Q9VWG3	M9NEQ9;Q9VWG3	6;6	6;6	6;6	40S ribosomal protein S10b	RpS10b	;	2	6	6	6	4	5	3	3	4	5	3	3	4	5	3	3	72.5	72.5	72.5	17.878	160	160;160	13.6								1	12	15	1	2	8	2		10	0	131.22	By MS/MS
X2J8V5;M9NES0;P15372	X2J8V5;M9NES0;P15372	1;1;1	1;1;1	1;1;1	Phosrestin-2	Arr1	;;	3	1	1	1	0	1	0	1	0	1	0	1	0	1	0	1	3.1	3.1	3.1	39.049	350	350;364;364	4				2													1	-2
M9NEU5;P25843	M9NEU5;P25843	5;5	5;5	5;5	Profilin	chic	;	2	5	5	5	5	4	4	4	5	4	4	4	5	4	4	4	87.3	87.3	87.3	13.723	126	126;126	14.5									9	6			2	6	6	6	0	319.73	By MS/MS
M9PD79;Q2PDT3;M9PBE3;M9NEU8;Q9VIS7	M9PD79;Q2PDT3;M9PBE3;M9NEU8;Q9VIS7	1;1;1;1;1	1;1;1;1;1	1;1;1;1;1			;;;;	5	1	1	1	1	1	0	0	1	1	0	0	1	1	0	0	1.4	1.4	1.4	87.681	775	775;776;810;811;812	1	2																1	-2	By MS/MS
M9NEV0;Q9VMJ7	M9NEV0;Q9VMJ7	4;4	4;4	4;4	Lysine-specific demethylase lid	lid	;	2	4	4	4	3	3	2	3	3	3	2	3	3	3	2	3	2.9	2.9	2.9	203.99	1838	1838;1838	6.75		4		8											4		0	13.163	By MS/MS
M9NEW0	M9NEW0	13	13	13		CG43346-RA		1	13	13	13	11	12	13	13	11	12	13	13	11	12	13	13	89.3	89.3	89.3	17.617	150	150	13.9									12	14	38	16	24	13	6	6	0	132.21	By MS/MS
M9NEW1	M9NEW1	9	1	1		Mlc-c		1	9	1	1	8	6	6	7	1	1	0	1	1	1	0	1	85	5.9	5.9	17.497	153	153	16														3			1	-2	By matching
M9NEW2;Q9VM15	M9NEW2;Q9VM15	2;2	2;2	2;2	Histone acetyltransferase	chm	;	2	2	2	2	2	2	0	1	2	2	0	1	2	2	0	1	4	4	4	77.144	703	703;811	4.5			3			3											1	-2	By MS/MS
Q8SY77;M9NEX3;Q8IRR0	Q8SY77;M9NEX3;Q8IRR0	7;7;7	7;7;7	7;7;7			;;	3	7	7	7	7	7	7	7	7	7	7	7	7	7	7	7	84.3	84.3	84.3	10.032	89	89;106;117	13.6			10	20	1		2		5	12	27	35	27	21	31	35	0	314.88	By MS/MS
M9NEZ0;Q9VKJ9	M9NEZ0;Q9VKJ9	13;13	13;13	13;13	Coiled-coil and C2 domain-containing protein 1-like	l(2)gd1	;	2	13	13	13	7	6	8	8	7	6	8	8	7	6	8	8	21.2	21.2	21.2	91.036	834	834;816	15							1		1	3	2	9	3		3	9	0	24.689	By MS/MS
M9NF03;Q9W2Z6	M9NF03;Q9W2Z6	1;1	1;1	1;1			;	2	1	1	1	0	0	0	1	0	0	0	1	0	0	0	1	3.8	3.8	3.8	35.109	344	344;349	17															1		0.0037991	2.0463
M9NF14;Q8IR99;E1JJM0;Q0KHU2;Q9VZ69	M9NF14;Q8IR99;E1JJM0;Q0KHU2;Q9VZ69	13;11;11;11;10	13;11;11;11;10	13;11;11;11;10		Imp	;;;;	5	13	13	13	12	13	13	11	12	13	13	11	12	13	13	11	31.5	31.5	31.5	69.911	638	638;573;580;631;566	14.1									13	9	8	5	14	9	7	4	0	116.06	By MS/MS
Q9VZ96;M9NF15;M9PBP8;M9NFN0;M9PE65	Q9VZ96;M9NF15;M9PBP8;M9NFN0;M9PE65	15;15;15;15;15	15;15;15;15;15	15;15;15;15;15		axo	;;;;	5	15	15	15	11	10	10	9	11	10	10	9	11	10	10	9	11.7	11.7	11.7	226.83	2047	2047;2070;2147;2148;2179	14.8									4	5	3	10	6	16	4	5	0	83.633	By MS/MS
M9NF18;Q9VYW5;M9NED4	M9NF18;Q9VYW5	7;7;2	7;7;2	7;7;2			;	3	7	7	7	4	6	5	5	4	6	5	5	4	6	5	5	7.8	7.8	7.8	115.41	1047	1047;1048;944	7.57	6	9	1			7			2	2	1			4	2	3	0	40.853	By MS/MS
Q9V3K7;M9NF32	Q9V3K7;M9NF32	1;1	1;1	1;1		BG:DS09217.4	;	2	1	1	1	1	1	1	0	1	1	1	0	1	1	1	0	4.5	4.5	4.5	38.436	337	337;341	18																3	1	-2	By MS/MS
M9NF33;Q9VSH4	M9NF33;Q9VSH4	6;6	6;6	6;6	Cleavage and polyadenylation specificity factor subunit CG7185	CG7185	;	2	6	6	6	5	6	5	4	5	6	5	4	5	6	5	4	15.4	15.4	15.4	66.125	605	605;652	9.15				14	3				5	4				3	1	4	0	46.823	By MS/MS
M9NF47;M9PHT9;M9NFP8;M9PBX1;M9PET1;Q9VSM1;E1JI71;Q9VSM0;M9ND64;Q9VSM2;Q5BHY8	M9NF47;M9PHT9;M9NFP8;M9PBX1;M9PET1;Q9VSM1;E1JI71;Q9VSM0;M9ND64;Q9VSM2	28;28;28;27;27;22;22;22;20;14;12	28;28;28;27;27;22;22;22;20;14;12	12;12;12;12;12;12;12;12;4;4;12		CG43078-RA;CG32352	;;;;;;;;;	11	28	28	12	25	24	18	19	25	24	18	19	12	11	8	7	17.7	17.7	6.8	282.6	2509	2509;2514;2540;2428;2464;1653;1678;1709;1957;1126;984	10.1		7	5	28	5	4		1	9	3	14	27	12	5	5	3	0	146.4	By MS/MS
M9NF67;Q9VT40	M9NF67;Q9VT40	1;1	1;1	1;1	Nibrin	nbs	;	2	1	1	1	1	1	1	1	1	1	1	1	1	1	1	1	2.1	2.1	2.1	91.182	816	816;818	5					8												0	4.804	By MS/MS
M9NFC0	M9NFC0	7	1	1		wupA		1	7	1	1	7	6	6	5	1	1	1	0	1	1	1	0	33.2	8.5	8.5	23.405	199	199	14												3					0.0091743	1.6281	By matching
M9NFF8;P40793	M9NFF8;P40793	6;6	5;5	5;5	Cdc42 homolog	Cdc42	;	2	6	5	5	5	5	5	5	4	5	5	5	4	5	5	5	41.9	36.1	36.1	21.403	191	191;191	14.6											7	8	5	8	1		0	102.65	By MS/MS
M9NFJ2;Q04499	M9NFJ2;Q04499	25;24	2;2	2;2	Proline dehydrogenase 1, mitochondrial	slgA	;	2	25	2	2	21	23	24	24	2	2	2	1	2	2	2	1	61.1	2.4	2.4	75.856	669	669;681	15.1												3	1	4			0.00023674	4.0676	By MS/MS
M9NFP7;P16914;E1NZB4;Q9VYI0;Q24474;Q9VQJ0;M9PBZ2	M9NFP7;P16914	5;5;1;1;1;1;1	5;5;1;1;1;1;1	5;5;1;1;1;1;1	Protein elav	elav	;	7	5	5	5	4	4	3	2	4	4	3	2	4	4	3	2	11.4	11.4	11.4	50.817	483	483;483;353;356;439;444;684	15.7										1	3		2		3	4	0	7.9308	By MS/MS
M9NFW6;P48451	M9NFW6;P48451	4;4	4;4	1;1	Calcineurin subunit B type 1	CanB	;	2	4	4	1	3	2	3	2	3	2	3	2	0	0	1	0	29.4	29.4	8.8	19.341	170	170;170	15.8							1				1			2	4	3	0	21.303	By MS/MS
M9NFZ9;Q9VV43	M9NFZ9;Q9VV43	12;12	12;12	12;12	TPPP family protein CG45057	CG45057	;	2	12	12	12	11	11	11	12	11	11	11	12	11	11	11	12	71.4	71.4	71.4	20.596	192	192;192	13.8		3		2	2				10	1	8	21	4	5	8	15	0	129.23	By MS/MS
M9NG39;P41073	M9NG39;P41073	15;15	15;15	15;15	Zinc finger protein on ecdysone puffs	Pep	;	2	15	15	15	14	13	13	12	14	13	13	12	14	13	13	12	30.7	30.7	30.7	75.598	693	693;716	12				7	7	13	7		11	8	6	13	10	15	1	17	0	216.47	By MS/MS
M9NG50;P46150	M9NG50;P46150	30;30	30;30	1;1	Moesin/ezrin/radixin homolog 1	Moe	;	2	30	30	1	25	27	28	26	25	27	28	26	0	0	0	1	65.4	65.4	1.2	68.14	578	578;578	13.6				7		14	5	5	25	51	36	34	34	37	17	41	0	323.31	By MS/MS
M9NGD9	M9NGD9	14	1	1		nrm		1	14	1	1	14	11	11	10	1	1	1	1	1	1	1	1	21.3	0.8	0.8	135.64	1209	1209	7.18				4	3					4							0.00023992	4.3363	By MS/MS
M9NGG5;Q9W596	M9NGG5;Q9W596	104;104	104;104	104;104	Microtubule-associated protein futsch;Futsch heavy chain;Futsch light chain LC(f)	futsch	;	2	104	104	104	65	70	74	78	65	70	74	78	65	70	74	78	35.9	35.9	35.9	592.07	5495	5495;5495	6.95		17	7	202	214	38	18	7	12	8	10	35	22	22	6	29	0	323.31	By MS/MS
M9NGI1;M9NEK4	M9NGI1;M9NEK4	26;25	1;0	1;0	Phospholipid-transporting ATPase		;	2	26	1	1	23	22	23	24	1	1	1	1	1	1	1	1	30.7	0.6	0.6	150.68	1332	1332;1321	13.6										2	1	9					0	6.9626	By MS/MS
M9NGQ5;Q9W4K2	M9NGQ5;Q9W4K2	1;1	1;1	1;1	Uncharacterized protein CG3556	CG3556	;	2	1	1	1	1	0	0	0	1	0	0	0	1	0	0	0	2.9	2.9	2.9	65.083	595	595;595	5					1												0.00067981	3.0548	By MS/MS
M9NGQ9;X2JIG6;Q9NDM2	M9NGQ9;X2JIG6;Q9NDM2	2;2;2	2;2;2	2;2;2	Protein trapped in endoderm-1	Tre1	;;	3	2	2	2	0	1	1	0	0	1	1	0	0	1	1	0	6.4	6.4	6.4	43.843	392	392;399;392	9		1												1			0.00045945	3.3533
M9NH07;B9EQV5	M9NH07;B9EQV5	30;26	2;2	2;2		up	;	2	30	2	2	26	27	27	28	2	2	2	2	2	2	2	2	57.9	4.1	4.1	47.201	394	394;373	8.97			14	2						4	14	5					0	100.37	By MS/MS
M9NH88	M9NH88	10	10	0		wupA		1	10	10	0	10	9	8	8	10	9	8	8	0	0	0	0	54.8	54.8	0	23.517	199	199	11.9			8	24	15	2	2	5	10	12	14	24	23	24	13	18	0	267.44	By MS/MS
M9PAY6;M9PDS0;Q9VPM7	M9PAY6;M9PDS0;Q9VPM7	9;9;9	9;9;9	9;9;9		CG17078-RA	;;	3	9	9	9	8	8	7	6	8	8	7	6	8	8	7	6	22.5	22.5	22.5	67.035	605	605;608;610	11.8				2	11				6		3	9	7	3	1	5	0	44.739	By MS/MS
Q59E11;M9PAZ4;Q9VPV8	Q59E11;M9PAZ4;Q9VPV8	10;10;10	10;10;10	10;10;10		IA-2	;;	3	10	10	10	8	7	9	9	8	7	9	9	8	7	9	9	11.1	11.1	11.1	145.65	1306	1306;1318;1319	11.1			2	6	7				1		12	8	3		4	3	0	135.36	By MS/MS
M9PB06;E4NKL4;Q9VQ83;Q9VQ84	M9PB06;E4NKL4;Q9VQ83;Q9VQ84	5;4;4;3	5;4;4;3	5;4;4;3		CG10874-RB	;;;	4	5	5	5	2	2	3	4	2	2	3	4	2	2	3	4	27.1	27.1	27.1	35.111	317	317;219;316;218	11.5	4								1			1	1	8			0	16.927	By MS/MS
M9PB07;Q95TS8	M9PB07;Q95TS8	2;2	2;2	2;2			;	2	2	2	2	1	2	1	0	1	2	1	0	1	2	1	0	9.4	9.4	9.4	31.854	278	278;279	17.2															3	1	0	5.4503	By MS/MS
M9PB12;Q9VQC4	M9PB12;Q9VQC4	9;9	9;9	9;9	Glycerate kinase	Glyctk	;	2	9	9	9	9	8	8	9	9	8	8	9	9	8	8	9	28.7	28.7	28.7	52.792	487	487;487	14.3									3	11	10		17	1		9	0	73.783	By MS/MS
Q9VQU8;M9PB25;M9PEE5;M9PBX4;M9PC26	Q9VQU8;M9PB25;M9PEE5;M9PBX4;M9PC26	2;2;2;2;2	2;2;2;2;2	2;2;2;2;2			;;;;	5	2	2	2	2	1	1	1	2	1	1	1	2	1	1	1	1.5	1.5	1.5	194.39	1742	1742;1976;1981;2007;2021	6.14					3		4										0.0011057	2.7064	By matching
M9PEI7;M9PBZ4;M9PC48;M9PCJ6;M9PB32;M9PEI1;M9PC45;M9PC41;M9PBZ0;M9PB30;M9PCJ8;M9NCR4;M9NER8;M9PEH5;M9PB31;M9NE82	M9PEI7;M9PBZ4;M9PC48;M9PCJ6;M9PB32;M9PEI1;M9PC45;M9PC41;M9PBZ0;M9PB30;M9PCJ8;M9NCR4;M9NER8;M9PEH5;M9PB31;M9NE82	21;21;21;21;21;21;21;21;21;21;20;20;20;20;14;13	21;21;21;21;21;21;21;21;21;21;20;20;20;20;14;13	21;21;21;21;21;21;21;21;21;21;20;20;20;20;14;13		dp	;;;;;;;;;;;;;;;	16	21	21	21	15	17	12	17	15	17	12	17	15	17	12	17	1.7	1.7	1.7	1702.9	15998	15998;18014;18095;18641;19560;21657;22300;22743;22830;22949;14825;15105;15638;20710;20404;8579	14.5									9	18	6		1	2	22	8	0	195.47	By MS/MS
M9PB35;P20385	M9PB35;P20385	4;4	4;4	4;4	Chorion transcription factor Cf2	Cf2	;	2	4	4	4	3	4	2	2	3	4	2	2	3	4	2	2	10.4	10.4	10.4	48.256	431	431;510	14.5										4	3	7	7	1	4	1	0	7.8626	By MS/MS
M9PCT2;Q9VM32;M9PF01;M9PCF0;M9PC92;Q9VM31;M9PB60;M9PC95;M9PB59;Q8IPI3	M9PCT2;Q9VM32;M9PF01;M9PCF0;M9PC92;Q9VM31;M9PB60;M9PC95;M9PB59;Q8IPI3	13;13;13;13;13;13;13;10;10;10	12;12;12;12;12;12;12;9;9;9	12;12;12;12;12;12;12;9;9;9	Anion exchange protein	Ndae1	;;;;;;;;;	10	13	12	12	8	11	8	10	7	10	8	9	7	10	8	9	17	16.4	16.4	114.62	1027	1027;1030;1053;1067;1086;1099;1126;1046;1134;1190	8.91				19	39	17	5	2		9	8	5	10	4	5	10	0	270.89	By MS/MS
M9PF31;M9PCU9;Q9VM04;M9PB64;M9PB65;M9PF26;M9PCA8;M9PCG7;M9PCG3	M9PF31;M9PCU9;Q9VM04;M9PB64;M9PB65;M9PF26;M9PCA8;M9PCG7;M9PCG3	7;7;7;7;7;7;7;7;7	7;7;7;7;7;7;7;7;7	7;7;7;7;7;7;7;7;7		Ziz	;;;;;;;;	9	7	7	7	2	2	4	5	2	2	4	5	2	2	4	5	5.1	5.1	5.1	257.18	2269	2269;2270;2272;2273;2283;2284;2286;2287;2298	9.71			7	1									6	1	2		0	10.235	By MS/MS
M9PB68;Q9VLT5	M9PB68;Q9VLT5	14;14	14;14	14;14	Protein purity of essence	poe	;	2	14	14	14	10	8	7	7	10	8	7	7	10	8	7	7	4.3	4.3	4.3	590.7	5322	5322;5322	12.4		3					2		4	4	4	9	2	1	5		0	25.558	By MS/MS
M9PB84;P31009	M9PB84;P31009	15;15	15;15	15;15	40S ribosomal protein S2	RpS2	;	2	15	15	15	12	11	11	15	12	11	11	15	12	11	11	15	71.5	71.5	71.5	28.899	267	267;267	13.2	2	1	1	2					36	26	35	17	7	10	24	9	0	294.46	By MS/MS
M9PB89;Q8MYY7	M9PB89;Q8MYY7	1;1	1;1	1;1			;	2	1	1	1	1	1	1	1	1	1	1	1	1	1	1	1	10.9	10.9	10.9	13.062	119	119;121	16.2														4	1		0	8.2983	By MS/MS
M9PB90;Q9VKY2	M9PB90;Q9VKY2	14;14	14;14	14;14	Cullin-associated NEDD8-dissociated protein 1	Cand1	;	2	14	14	14	9	4	8	10	9	4	8	10	9	4	8	10	16.3	16.3	16.3	139.35	1248	1248;1248	12.2				6					2	6	5	12	5	4			0	80.09	By MS/MS
M9PB96;Q9VKQ3	M9PB96;Q9VKQ3	2;2	2;2	2;2	Ribosome biogenesis protein WDR12 homolog	CG6724	;	2	2	2	2	2	2	2	1	2	2	2	1	2	2	2	1	6	6	6	46.966	418	418;420	15													7				0	6.9618	By MS/MS
M9PB99;Q24174	M9PB99;Q24174	1;1	1;1	1;1	Protein abrupt	ab	;	2	1	1	1	1	1	1	1	1	1	1	1	1	1	1	1	1.9	1.9	1.9	97.298	899	899;904	1.57	3	4															0.0021372	2.2235	By MS/MS
M9PBA6;Q9VK90	M9PBA6;Q9VK90	2;2	2;2	2;2			;	2	2	2	2	2	1	1	2	2	1	1	2	2	1	1	2	52.5	52.5	52.5	9.142	80	80;86	14.5									3							3	0	33.685	By MS/MS
M9PBA9;M9PCU7;M9NDP0;Q9VK42	M9PBA9;M9PCU7;M9NDP0;Q9VK42	5;5;4;4	5;5;4;4	5;5;4;4			;;;	4	5	5	5	3	3	2	4	3	3	2	4	3	3	2	4	5.5	5.5	5.5	218.35	1988	1988;2167;1899;2171	16.2					2								1		5	11	0	11.194	By MS/MS
M9PFU6;M9PCX0;M9PBB3;Q9VJW7;Q7KTB0	M9PFU6;M9PCX0;M9PBB3;Q9VJW7;Q7KTB0	1;1;1;1;1	1;1;1;1;1	1;1;1;1;1		BG:DS01368.1	;;;;	5	1	1	1	1	1	1	1	1	1	1	1	1	1	1	1	4.2	4.2	4.2	54.265	499	499;510;510;513;514	18																5	0	17.095	By MS/MS
M9PBD9;Q9VIW3;M9PD65	M9PBD9;Q9VIW3;M9PD65	7;7;6	7;7;6	7;7;6	Ran GTPase-activating protein	RanGAP	;;	3	7	7	7	4	5	3	5	4	5	3	5	4	5	3	5	21.3	21.3	21.3	66.069	596	596;596;588	14.4									3		4	9		1	1	4	0	76.564	By MS/MS
Q9VIV0;M9PBE1	Q9VIV0;M9PBE1	2;2	2;2	2;2			;	2	2	2	2	2	1	1	1	2	1	1	1	2	1	1	1	2.1	2.1	2.1	144.97	1309	1309;1319	5.09				1	8	2											0	8.7769	By MS/MS
M9PDS6;M9PDS2;M9PBE4;M9PD86;M9PGA0;Q9VIQ9	M9PDS6;M9PDS2;M9PBE4;M9PD86;M9PGA0;Q9VIQ9	1;1;1;1;1;1	1;1;1;1;1;1	1;1;1;1;1;1	Protein sickie	sick	;;;;;	6	1	1	1	1	0	1	1	1	0	1	1	1	0	1	1	0.5	0.5	0.5	212.42	1993	1993;2018;2192;2206;2707;2197	5					3												1	-2	By matching
M9PBG8;Q9W0S2;B7Z0H3;Q8IRJ2;Q8IRJ3;Q8IRJ4;Q9W0R9;Q9W0S0;E1JHV3	M9PBG8;Q9W0S2;B7Z0H3;Q8IRJ2;Q8IRJ3;Q8IRJ4;Q9W0R9;Q9W0S0	4;4;2;2;2;2;2;2;1	4;4;2;2;2;2;2;2;1	4;4;2;2;2;2;2;2;1		RhoGEF3	;;;;;;;	9	4	4	4	3	3	2	2	3	3	2	2	3	3	2	2	1.8	1.8	1.8	383.88	3518	3518;3519;920;925;930;932;1011;1026;820	12.8						6			2					1		8	0	4.5721	By MS/MS
M9PDJ0;M9PBH0;Q7YU15;Q9W0Q4;M9PGK7;X2JAH4;A8JNH1;X2J8G9;A8JNH2	M9PDJ0;M9PBH0;Q7YU15;Q9W0Q4;M9PGK7;X2JAH4;A8JNH1	5;5;5;5;5;3;3;1;1	5;5;5;5;5;3;3;1;1	5;5;5;5;5;3;3;1;1		klar	;;;;;;	9	5	5	5	3	3	3	2	3	3	3	2	3	3	3	2	7.4	7.4	7.4	128.89	1180	1180;1636;2045;2262;2272;511;567;1197;1823	11.9					2		3	2				1			2	4	0	21.238	By MS/MS
M9PBH7;P40792	M9PBH7;P40792	6;6	3;3	3;3	Ras-related protein Rac1	Rac1	;	2	6	3	3	6	5	5	5	3	3	3	3	3	3	3	3	41.7	27.1	27.1	21.354	192	192;192	12.3										18	7						0	55.097	By MS/MS
M9PBH8;Q8IRH5	M9PBH8;Q8IRH5	17;17	17;17	17;17	Zinc finger protein CG2199	CG2199	;	2	17	17	17	13	15	12	14	13	15	12	14	13	15	12	14	32.5	32.5	32.5	80.904	724	724;733	13.7				2		2			2	20	3	11	15	9	2	6	0	138.31	By MS/MS
M9PBI5;P13395;M9PDQ0;M9PGV6	M9PBI5;P13395;M9PDQ0;M9PGV6	125;125;124;124	125;125;124;124	125;125;124;124	Spectrin alpha chain	alpha-Spec	;;;	4	125	125	125	118	121	122	117	118	121	122	117	118	121	122	117	74.6	74.6	74.6	281.32	2447	2447;2415;2425;2457	12.4	58	45	40	140	143	84	96	66	323	228	178	202	253	273	279	401	0	323.31	By MS/MS
88;407889;407890;407891;407892;407893;407894;407895;407896;407897;407898;407899;407900;407901;407902;407903;407904;407905;407906;407907;407908;407909;407910;407911;407912;407913;407914;407915;407916;407917;410378;410379;410380;410381;410382;410383;410384;410385;410386;410387;410388;410389;410390;410391;410392;410393;410394;410395;410396;410397;410398;415850;415851;415852;415853;415854;415855;4158…	10118;22334;23496;23876;26165;30261;30563;37977;42401;44265;52362;52375;56715;62150;79025;80307;80600;84316;85446;86596;86867;87268;90244;93580;93750;94685;95189;101370;104479;112067;115817;115933;118558;121187;125234;126719;134695;136083;136319;136378;136386;144340;144433;152140;152651;159621;172832;177249;178064;208380;208461;208844;209179;209437;209459;216493;216525;216630;216963;217010;221585…	844;845;846;847;848;849;850;851;852;853;854;855;856;857;858;859;860;861;862;863;864;865;866;867;868	1583;1584;1585;1586;1587;1588;1589;1590;1591;1592;1593;1594;3980;3981;3982;4477;4478;4479	1;201;553;656;731;776;853;909;1133;1156;1248;1268;1592;1677;1697;1811;1882;1962;2062;2152;2208;2209;2304;2411;2419	5;419;715;919;964;979;985;1032;1034;1215;1218;1559;1672;1907;1970;2027;2031;2404
M9PBK1;Q6WV16	M9PBK1;Q6WV16	8;8	7;7	7;7	Polypeptide N-acetylgalactosaminyltransferase;N-acetylgalactosaminyltransferase 6	pgant6	;	2	8	7	7	5	7	3	7	4	6	2	6	4	6	2	6	16.4	14.7	14.7	76.972	666	666;666	15.4												5	7	5	2	1	0	46.08	By MS/MS
M9PBK5;P08570	M9PBK5;P08570	5;5	5;5	5;5	60S acidic ribosomal protein P1	RpLP1	;	2	5	5	5	5	5	5	5	5	5	5	5	5	5	5	5	71.4	71.4	71.4	11.513	112	112;112	13.8					1	11	3		6		1	4	7	19	10	11	0	116.75	By MS/MS
M9PBK6;M9PDX6;M9PH44;P82295	M9PBK6;M9PDX6;M9PH44;P82295	6;6;6;6	6;6;6;6	6;6;6;6	Prominin-like protein	prominin-like;CG7740	;;;	4	6	6	6	4	2	4	4	4	2	4	4	4	2	4	4	9.5	9.5	9.5	102.2	899	899;993;1013;1013	13.6									1	4	3	4				2	0	17.2	By MS/MS
M9PBL3;P02828	M9PBL3;P02828	25;25	25;25	25;25	Heat shock protein 83	Hsp83	;	2	25	25	25	24	24	24	25	24	24	24	25	24	24	24	25	54.3	54.3	54.3	81.864	717	717;717	12.9	2	4	17	21	3	7			23	29	18	32	20	17	31	59	0	323.31	By MS/MS
M9PBM1;Q94535	M9PBM1;Q94535	5;5	5;5	5;5	Splicing factor U2af 38 kDa subunit	U2af38	;	2	5	5	5	5	5	2	4	5	5	2	4	5	5	2	4	25	25	25	29.877	264	264;264	14.8										2	3	3	4		4	1	0	11.742	By MS/MS
M9PBM4;Q9VZL6	M9PBM4;Q9VZL6	2;2	2;2	2;2	Ragulator complex protein LAMTOR4 homolog	CG14977	;	2	2	2	2	2	2	2	2	2	2	2	2	2	2	2	2	15.9	15.9	15.9	18.405	164	164;120	10.5				4	4						4	7	3				0	18.824	By MS/MS
Q8SXR1;M9PBN2	Q8SXR1;M9PBN2	3;3	3;3	3;3		NLaz	;	2	3	3	3	2	2	1	3	2	2	1	3	2	2	1	3	33.5	33.5	33.5	24.333	224	224;245	13.1										2	9	3					0	20.817	By MS/MS
M9PBN7;P48603	M9PBN7;P48603	9;9	9;9	9;9	F-actin-capping protein subunit beta	cpb	;	2	9	9	9	8	8	7	8	8	8	7	8	8	8	7	8	61.6	61.6	61.6	31.363	276	276;276	14.8									10	3	6		21	2	9	9	0	306.82	By MS/MS
M9PBP1;Q9VPT5	M9PBP1;Q9VPT5	2;2	2;2	2;2	Peroxisome assembly protein 12	Pex12	;	2	2	2	2	2	2	2	2	2	2	2	2	2	2	2	2	12.5	12.5	12.5	34.543	297	297;297	14.7												5	6	1			0	81.761	By MS/MS
M9PE73;M9PBQ0;M9PHG8;M9PEC8;M9PEN4;M9PBQ3;P37276	M9PE73;M9PBQ0;M9PHG8;M9PEC8;M9PEN4;M9PBQ3;P37276	101;101;101;95;95;95;95	101;101;101;95;95;95;95	101;101;101;95;95;95;95	Dynein heavy chain, cytoplasmic	Dhc64C	;;;;;;	7	101	101	101	87	83	78	73	87	83	78	73	87	83	78	73	35.6	35.6	35.6	530.84	4647	4647;4651;4660;4648;4652;4661;4639	14.2				2					78	73	32	34	56	69	37	50	0	323.31	By MS/MS
M9PBQ4;Q9VQ79	M9PBQ4;Q9VQ79	15;15	15;15	15;15	Putative apoptosis-inducing factor 1, mitochondrial	AIF	;	2	15	15	15	13	15	14	14	13	15	14	14	13	15	14	14	34	34	34	81.117	738	738;739	14				15			7		9	40	11	35	21	21	37	33	0	323.31	By MS/MS
Q8I935;M9PBR6;M9NF21;Q8I0D5;Q8I934	Q8I935;M9PBR6;M9NF21	18;18;10;6;5	18;18;10;6;5	12;12;10;0;0		Vap-33B	;;	5	18	18	12	13	15	16	16	13	15	16	16	7	9	10	11	39	39	21.7	56.385	498	498;654;285;240;206	13.6			8	4	6			2	12	5	11	5	23	20	14	22	0	237.08	By MS/MS
Q9VS25;M9PBT2;M9PHM1;Q8IQ73	Q9VS25;M9PBT2;M9PHM1;Q8IQ73	1;1;1;1	1;1;1;1	1;1;1;1		corn	;;;	4	1	1	1	0	0	0	1	0	0	0	1	0	0	0	1	1.6	1.6	1.6	105.5	960	960;970;1101;1107	5					2												0.0037975	2.0438
M9PBU2;P48554	M9PBU2;P48554	6;6	6;6	3;3	Ras-related protein Rac2	Rac2	;	2	6	6	3	6	5	5	5	6	5	5	5	3	3	3	3	42.7	42.7	28.1	21.359	192	192;192	13	2	1						2	4	8	16	7			1	10	0	89.263	By MS/MS
M9PBV1;P17276;Q59E23;E8NH57	M9PBV1;P17276;Q59E23	9;9;8;2	9;9;8;2	9;9;8;2	Protein henna	Hn	;;	4	9	9	9	8	9	7	5	8	9	7	5	8	9	7	5	30.5	30.5	30.5	51.66	452	452;452;447;178	13.7		3							5	4	5	9	1	8	11		0	96.707	By MS/MS
O76268;Q9VQI8;M9PBV2;Q8IPZ6	O76268;Q9VQI8;M9PBV2	15;15;15;6	15;15;15;6	15;15;15;6		NTPase	;;	4	15	15	15	15	14	12	14	15	14	12	14	15	14	12	14	48.8	48.8	48.8	50.845	461	461;464;524;271	14.4									16	24	16	13	10	12	2	30	0	323.31	By MS/MS
M9PBV6;Q9Y109	M9PBV6;Q9Y109	4;4	4;4	4;4		BcDNA.GH11023	;	2	4	4	4	4	3	3	3	4	3	3	3	4	3	3	3	6.1	6.1	6.1	73.408	653	653;702	12.5					3	4					5				4	5	0	6.387	By MS/MS
M9PBW0;Q9VSF3	M9PBW0;Q9VSF3	3;3	3;3	3;3	Nedd8-conjugating enzyme Ubc12	UbcE2M;Ubc12	;	2	3	3	3	2	2	3	3	2	2	3	3	2	2	3	3	29.3	29.3	29.3	20.737	181	181;181	12.2									7	9			2	1			0	27.251	By MS/MS
M9PBW7;Q8IPZ1;M9PED5;M9PC13;Q0E8U3;Q8IPZ2;Q9VQL8;M9PCH2;Q9VQM0	M9PBW7;Q8IPZ1;M9PED5;M9PC13;Q0E8U3;Q8IPZ2;Q9VQL8;M9PCH2;Q9VQM0	1;1;1;1;1;1;1;1;1	1;1;1;1;1;1;1;1;1	1;1;1;1;1;1;1;1;1		toc	;;;;;;;;	9	1	1	1	1	1	1	1	1	1	1	1	1	1	1	1	1.8	1.8	1.8	93.157	840	840;888;892;936;945;984;993;993;2162	5					9												0.00068399	3.1561	By MS/MS
M9PBW9;Q9VSL8;M9PEJ8;M9NDM3;M9PF06	M9PBW9;Q9VSL8;M9PEJ8;M9NDM3	71;71;69;52;13	71;71;69;52;13	71;71;69;52;13		rhea	;;;	5	71	71	71	68	69	70	65	68	69	70	65	68	69	70	65	46.2	46.2	46.2	304.65	2815	2815;2836;2689;2169;513	13	1	3	7	31	36	13	22	6	73	71	78	52	66	68	109	70	0	323.31	By MS/MS
M9PHV2;M9PEV8;M9PBZ1;P25123	M9PHV2;M9PEV8;M9PBZ1;P25123	2;2;2;2	2;2;2;2	2;2;2;2	Gamma-aminobutyric acid receptor subunit beta	Rdl	;;;	4	2	2	2	1	0	1	1	1	0	1	1	1	0	1	1	4.6	4.6	4.6	65.656	606	606;606;608;606	15													3				0.0002412	4.4461	By MS/MS
M9PBZ9;P48598	M9PBZ9;P48598	9;9	9;9	9;9	Eukaryotic translation initiation factor 4E	eIF-4E	;	2	9	9	9	9	8	8	8	9	8	8	8	9	8	8	8	64.5	64.5	64.5	29.223	259	259;259	14.4					2					1	16	10	4	22	3	1	0	209.3	By MS/MS
Q7KUD8;Q867T3;M9PER0;Q8IGP1;M9PC24;M9PF57;M9PHY1	Q7KUD8;Q867T3;M9PER0;Q8IGP1;M9PC24;M9PF57	11;11;11;11;11;11;5	11;11;11;11;11;11;5	4;4;4;4;4;4;4		CG8154	;;;;;	7	11	11	4	10	11	10	11	10	11	10	11	4	4	4	4	31.9	31.9	16.7	39.753	354	354;355;500;501;502;1385;123	13.4					3	5	1	8	25	6	3	10	16	22	4	16	0	323.31	By MS/MS
Q86LF6;M9PC30;M9PER6	Q86LF6;M9PC30;M9PER6	7;7;7	1;1;1	0;0;0			;;	3	7	1	0	6	7	6	6	1	1	1	0	0	0	0	0	29.6	3.4	0	23	206	206;299;446	14												3					0.0052072	1.8911	By MS/MS
X2J6N9;M9PC50;Q9VQ25	X2J6N9;M9PC50;Q9VQ25	7;7;7	7;7;7	7;7;7		haf	;;	3	7	7	7	7	6	6	6	7	6	6	6	7	6	6	6	15.3	15.3	15.3	91.153	852	852;981;982	14.7									1	3	6	4	4		4	4	0	63.007	By MS/MS
M9PC57;Q7KUE9;Q9VTD6;M9PEU1;Q8IQF2	M9PC57;Q7KUE9;Q9VTD6;M9PEU1;Q8IQF2	5;4;4;4;3	5;4;4;4;3	2;1;1;1;0		CG6327;CG6327-RC	;;;;	5	5	5	2	2	4	5	4	2	4	5	4	0	1	2	2	12.4	12.4	5.8	54.89	499	499;490;502;572;482	9.74					13				10	12					3		0	77.064	By MS/MS
M9PCK5;M9PC59;Q9VR35	M9PCK5;M9PC59;Q9VR35	11;11;11	11;11;11	11;11;11		mxt	;;	3	11	11	11	8	4	6	7	8	4	6	7	8	4	6	7	22.4	22.4	22.4	67.335	629	629;631;653	10.5				9	2				4	10		3	1	4		2	0	65.272	By MS/MS
M9PC74;Q7K1W8	M9PC74;Q7K1W8	10;10	10;10	10;10		CG9112	;	2	10	10	10	8	8	8	8	8	8	8	8	8	8	8	8	51.3	51.3	51.3	39.091	339	339;342	14.4										8	4	12	7	2	8		0	127.34	By MS/MS
M9PC85;Q9V3V0	M9PC85;Q9V3V0	1;1	1;1	1;1		x16	;	2	1	1	1	1	1	1	1	1	1	1	1	1	1	1	1	4.7	4.7	4.7	27.711	257	257;258	18																6	0	14.378	By MS/MS
M9PC89;P17133	M9PC89;P17133	4;4	4;4	4;4	U1 small nuclear ribonucleoprotein 70 kDa	snRNP-U1-70K	;	2	4	4	4	2	3	1	2	2	3	1	2	2	3	1	2	10.9	10.9	10.9	52.9	448	448;448	16.4												1	2	1	1	3	0	8.9589	By MS/MS
Q9VQ94;M9PC99	Q9VQ94;M9PC99	11;11	11;11	11;11		Sec24CD	;	2	11	11	11	8	7	8	9	8	7	8	9	8	7	8	9	15.8	15.8	15.8	129.27	1193	1193;1231	13.3									2	16	4	8	6			2	0	101.18	By MS/MS
M9PCA2	M9PCA2	17	1	1				1	17	1	1	16	17	17	17	0	1	1	1	0	1	1	1	68.9	11.4	11.4	50.272	473	473	15													3				1	-2	By matching
M9PCA6;Q9VMJ5	M9PCA6;Q9VMJ5	10;10	10;10	10;10		Gal	;	2	10	10	10	8	9	9	9	8	9	9	9	8	9	9	9	28.8	28.8	28.8	75.104	670	670;672	14.5									24	3	3	5	20	7	16	11	0	258.6	By MS/MS
M9PCA7;Q9VTW8;M9PI37	M9PCA7;Q9VTW8;M9PI37	19;18;18	19;18;18	19;18;18		Ncc69	;;	3	19	19	19	18	18	19	18	18	18	19	18	18	18	19	18	22.2	22.2	22.2	131.58	1191	1191;1171;1207	10.8		5	13	22	42	5	6	6	22	11	19	24	15	4	9	45	0	323.31	By MS/MS
M9PCC1;O18640;M9PB67	M9PCC1;O18640	13;13;4	13;13;4	13;13;4	Guanine nucleotide-binding protein subunit beta-like protein	Rack1	;	3	13	13	13	12	12	12	11	12	12	12	11	12	12	12	11	80.2	80.2	80.2	35.618	318	318;318;109	12.7	7	2	1		9		4	11	10	25	20	14	28	18	3	24	0	323.31	By MS/MS
Q9VM93;M9PCR7;M9PCD4;M9PC73	Q9VM93;M9PCR7;M9PCD4;M9PC73	13;13;13;10	13;13;13;10	13;13;13;10		Liprin-alpha	;;;	4	13	13	13	8	5	9	9	8	5	9	9	8	5	9	9	13.7	13.7	13.7	134.73	1201	1201;1205;1214;1158	14.2									5	6	5	4	5	8	7		0	26.545	By MS/MS
M9PCD6;Q9VU65	M9PCD6;Q9VU65	1;1	1;1	1;1	POC1 centriolar protein homolog	Poc1	;	2	1	1	1	1	1	0	0	1	1	0	0	1	1	0	0	4	4	4	44.038	403	403;391	11.5									1	1							0	6.5537	By MS/MS
M9PCX8;M9PCD8;P08630	M9PCX8;M9PCD8;P08630	2;2;2	2;2;2	2;2;2	Non-specific protein-tyrosine kinase;Tyrosine-protein kinase Btk29A	Btk29A	;;	3	2	2	2	2	1	2	2	2	1	2	2	2	1	2	2	6.7	6.7	6.7	52.882	464	464;565;786	12.1					2							3	3				0.00023641	4.0378	By MS/MS
M9PCE0;Q01604	M9PCE0;Q01604	21;21	21;21	21;21	Phosphoglycerate kinase	Pgk	;	2	21	21	21	17	18	19	21	17	18	19	21	17	18	19	21	85.5	85.5	85.5	43.861	415	415;415	14.4							7		8	10	24	19	11	16	17	20	0	323.31	By MS/MS
M9PCE2;Q9VLL9	M9PCE2;Q9VLL9	1;1	1;1	1;1		Peritrophin-15b	;	2	1	1	1	1	1	1	1	1	1	1	1	1	1	1	1	23.1	23.1	23.1	10.072	91	91;93	11.2									6	2							0	24.816	By MS/MS
M9PCE5	M9PCE5	136	1	1		Hml		1	136	1	1	112	118	109	116	0	0	0	1	0	0	0	1	52.9	0.7	0.7	426.15	3842	3842	13											1						0	22.041	By matching
M9PCE7;Q0E8S5;M9PEZ6	M9PCE7;Q0E8S5;M9PEZ6	2;1;1	2;1;1	2;1;1			;;	3	2	2	2	2	2	2	2	2	2	2	2	2	2	2	2	3.7	3.7	3.7	94.09	839	839;283;969	5.52		4	6	7	4									4			0	157.62	By MS/MS
M9PCE8;Q9VLJ6	M9PCE8;Q9VLJ6	4;4	4;4	4;4	Angiotensin-converting enzyme-related protein	Acer	;	2	4	4	4	4	4	4	3	4	4	4	3	4	4	4	3	8.4	8.4	8.4	73.056	630	630;630	14											9	7		3		1	0	11.988	By MS/MS
M9PCG1	M9PCG1	17	1	1				1	17	1	1	17	17	17	17	1	1	1	1	1	1	1	1	57.7	2.8	2.8	52.799	496	496	12.5									1	8	7	1					0	23.595	By MS/MS
M9PCH8;Q9VLU0	M9PCH8;Q9VLU0	5;5	5;5	5;5	Barrier-to-autointegration factor	baf	;	2	5	5	5	5	4	4	5	5	4	4	5	5	4	4	5	78.9	78.9	78.9	10.116	90	90;90	12.7						6	3		19	7		12	3	4	4	8	0	221.13	By MS/MS
M9PCI2;Q9V3U2;REV__P46415	M9PCI2;Q9V3U2	7;7;1	7;7;1	7;7;1	H/ACA ribonucleoprotein complex subunit 2-like protein	NHP2	;	3	7	7	7	5	6	5	7	5	6	5	7	5	6	5	7	68.1	68.1	68.1	17.723	160	160;160;379	12.6				2	5				3	1	2	5	8			6	0	94.082	By MS/MS
M9PCI6;Q9VQW7;Q9VQW1;M9NCR3;A0A023GPK8	M9PCI6;Q9VQW7	5;5;1;1;1	5;5;1;1;1	5;5;1;1;1		ed	;	5	5	5	5	3	3	3	2	3	3	3	2	3	3	3	2	6.6	6.6	6.6	140.49	1281	1281;1332;1198;1323;1447	16.2												4		1	4	3	0	16.116	By MS/MS
M9PCJ4;M9PF71;Q7KTI5;M9NEC3;M9NCS7;M9PB71;M9PCX6;M9PB72;Q8IPG0	M9PCJ4;M9PF71;Q7KTI5;M9NEC3;M9NCS7;M9PB71;M9PCX6;M9PB72	34;33;33;33;33;33;32;32;5	34;33;33;33;33;33;32;32;5	1;1;1;1;1;1;0;0;0			;;;;;;;	9	34	34	1	27	23	22	14	27	23	22	14	1	0	1	0	47.2	47.2	0.9	164.63	1512	1512;1516;1534;1568;1569;1603;1448;1501;298	14				1	2				10	17	22	6	8	18	13	9	0	168.9	By MS/MS
M9PCL4;Q9VMV6	M9PCL4;Q9VMV6	3;3	3;3	3;3	SelT-like protein	CG3887	;	2	3	3	3	3	3	3	3	3	3	3	3	3	3	3	3	23.2	23.2	23.2	22.323	198	198;198	11.8				2					4	11		3	3				0	57.578	By MS/MS
M9PCL5;Q9VKX4	M9PCL5;Q9VKX4	13;13	13;13	13;13	28S ribosomal protein S7, mitochondrial	mRpS7	;	2	13	13	13	12	12	13	13	12	12	13	13	12	12	13	13	66.5	66.5	66.5	25.14	218	218;218	12.9		3			13	2			35	34	23	4	10	20	15	19	0	323.31	By MS/MS
Q7KUM8;M9PI66;M9PCL6;P08761;Q7KUN2	Q7KUM8;M9PI66;M9PCL6;P08761	4;4;4;4;1	4;4;4;4;1	4;4;4;4;1	Peptide methionine sulfoxide reductase	Eip71CD	;;;	5	4	4	4	1	2	0	2	1	2	0	2	1	2	0	2	24.7	24.7	24.7	27.171	239	239;245;261;246;82	15.6												2		1	2		0	13.964	By MS/MS
M9PCM8;M9PC23	M9PCM8;M9PC23	422;243	1;1	1;1		Msp300	;	2	422	1	1	390	389	387	380	1	1	1	1	1	1	1	1	58.1	0.2	0.2	1358.4	11917	11917;7962	13.1											7	1					0	124.5	By MS/MS
M9PCN6;P16554	M9PCN6;P16554	7;7	7;7	7;7	Protein numb	numb	;	2	7	7	7	3	4	4	5	3	4	4	5	3	4	4	5	20	20	20	60.613	556	556;556	12							8		4			2	3			5	0	68.94	By MS/MS
Q9VMK9;M9PCP3	Q9VMK9;M9PCP3	3;3	3;3	3;3			;	2	3	3	3	3	2	3	3	3	2	3	3	3	2	3	3	3.3	3.3	3.3	145.29	1295	1295;1318	10.9				4	1					4				1	4		0	9.7464	By MS/MS
M9PCQ1;Q27597;Q8IPJ7	M9PCQ1;Q27597;Q8IPJ7	25;25;22	25;25;22	25;25;22	NADPH--cytochrome P450 reductase	Cpr	;;	3	25	25	25	24	24	24	22	24	24	24	22	24	24	24	22	54.1	54.1	54.1	76.346	679	679;679;550	14.6				10					33	5	26	23	33	27	29	50	0	323.31	By MS/MS
M9PCQ6;M9PD90;Q9VKG8	M9PCQ6;M9PD90;Q9VKG8	14;14;14	14;14;14	14;14;14			;;	3	14	14	14	9	10	10	11	9	10	10	11	9	10	10	11	13.2	13.2	13.2	162.52	1497	1497;1915;1916	11.3		1	6	1	6		2		1	1	6	13	4	4		5	0	66.916	By MS/MS
M9PCQ8;Q9XTN2	M9PCQ8;Q9XTN2	7;7	7;7	7;7	Insulin receptor substrate 1	chico	;	2	7	7	7	6	7	5	6	6	7	5	6	6	7	5	6	10.4	10.4	10.4	107.83	968	968;968	4.9			1	10	22	8											0	20.862	By MS/MS
M9PCT7;Q24522;Q24523;X2J847	M9PCT7;Q24522;Q24523;X2J847	2;2;2;1	2;2;2;1	2;2;2;1	Protein bunched, class 1/class 3/D/E isoforms;Protein bunched, class 2/F/G isoform	bun	;;;	4	2	2	2	0	0	0	2	0	0	0	2	0	0	0	2	9.4	9.4	9.4	19.618	192	192;219;1331;1137	17															2		0.0058103	1.8232
M9PCU4	M9PCU4	19	1	1				1	19	1	1	18	19	19	19	0	1	1	1	0	1	1	1	69.9	10.8	10.8	51.724	489	489	15													3				0.0095587	1.5988	By matching
M9PCV1;Q9VK27	M9PCV1;Q9VK27	4;4	4;4	4;4	alpha-1,2-Mannosidase	Edem2	;	2	4	4	4	2	3	1	1	2	3	1	1	2	3	1	1	8.2	8.2	8.2	89.349	792	792;801	15.4										1	1			2	3		0	14.273	By MS/MS
M9PCV9;Q9VVI9	M9PCV9;Q9VVI9	4;4	4;4	4;4	Charged multivesicular body protein 5	Vps60;CG6259	;	2	4	4	4	3	4	3	4	3	4	3	4	3	4	3	4	29.6	29.6	29.6	25.151	226	226;226	9.53					9	6			1	4	2	4		4			0	102.11	By MS/MS
M9PCY3;O61360;O61362;Q8MRK4;O61361;M9PD94;M9PFM9	M9PCY3;O61360;O61362;Q8MRK4;O61361;M9PD94;M9PFM9	4;4;3;3;3;3;2	4;4;3;3;3;3;2	4;4;3;3;3;3;2		crol	;;;;;;	7	4	4	4	1	3	2	3	1	3	2	3	1	3	2	3	8.2	8.2	8.2	96.225	878	878;962;756;878;891;907;686	14.8									2			2	4		1	2	0	18.963	By MS/MS
M9PCY7;Q9VVY3	M9PCY7;Q9VVY3	3;3	3;3	3;3	Glycogen-binding subunit 76A	Gbs-76A	;	2	3	3	3	2	2	2	2	2	2	2	2	2	2	2	2	6.6	6.6	6.6	73.966	681	681;681	14.2										2			6				0.00024137	4.4751	By matching
Q86LC7;M9PD02;Q24180;M9PFP9;E8NH34	Q86LC7;M9PD02;Q24180;M9PFP9;E8NH34	2;2;2;1;1	2;2;2;1;1	2;2;2;1;1	Deformed epidermal autoregulatory factor 1	Deaf1	;;;;	5	2	2	2	1	2	1	1	1	2	1	1	1	2	1	1	4.9	4.9	4.9	61.324	573	573;576;576;536;539	15.7											1			4	1		0.0011069	2.7194	By MS/MS
Q8SYU0;M9PD03	Q8SYU0;M9PD03	2;2	2;2	2;2			;	2	2	2	2	1	1	1	1	1	1	1	1	1	1	1	1	20.2	20.2	20.2	23.779	208	208;218	15.8													1	3			0	15.525	By matching
M9PD06	M9PD06	5	5	5	Ubiquitin carboxyl-terminal hydrolase	Usp32		1	5	5	5	3	1	2	2	3	1	2	2	3	1	2	2	4.3	4.3	4.3	191.84	1715	1715	8.1					3	4						3					0	10.141	By MS/MS
M9PD08;Q9VK85	M9PD08;Q9VK85	20;20	20;20	20;20		Elf	;	2	20	20	20	19	16	16	11	19	16	16	11	19	16	16	11	59.8	59.8	59.8	55.287	495	495;619	14.4									18	5	9	15	1	9	12	12	0	99.987	By MS/MS
M9PD09;Q9VW56	M9PD09;Q9VW56	3;3	3;3	3;3	Probable prefoldin subunit 6	CG7770	;	2	3	3	3	0	2	1	1	0	2	1	1	0	2	1	1	20.8	20.8	20.8	14.428	125	125;125	13.4										2	1		2				0	4.7478
M9PD16;Q9NK54	M9PD16;Q9NK54	1;1	1;1	1;1	Protein chiffon	chif	;	2	1	1	1	1	1	0	0	1	1	0	0	1	1	0	0	0.9	0.9	0.9	188.05	1695	1695;1711	4				3													1	-2	By MS/MS
M9PD18;P48602	M9PD18;P48602	14;14	8;8	8;8	V-type proton ATPase catalytic subunit A isoform 1	Vha68-1	;	2	14	8	8	12	14	12	13	7	8	6	7	7	8	6	7	43	25.1	25.1	68.375	614	614;614	15.2									2	2	1	8	7	4	2	8	0	120.9	By MS/MS
M9PD22;P04657	M9PD22;P04657	4;4	3;3	3;3	Cytochrome c-1	Cyt-c-d	;	2	4	3	3	3	4	4	4	2	3	3	3	2	3	3	3	43.8	37.1	37.1	11.369	105	105;105	12.8									3	1	3	3	1				0	11.814	By MS/MS
M9PD26;P19967	M9PD26;P19967	9;9	9;9	9;9	Cytochrome b5-related protein	Cyt-b5-r	;	2	9	9	9	8	8	9	8	8	8	9	8	8	8	9	8	31	31	31	50.355	436	436;436	13.4				10					13	13	17	28	22		7	15	0	323.31	By MS/MS
M9PD27;Q9VPH7;M9PFR9	M9PD27;Q9VPH7;M9PFR9	16;16;15	16;16;15	16;16;15	Eukaryotic peptide chain release factor subunit 1	eRF1	;;	3	16	16	16	16	14	15	10	16	14	15	10	16	14	15	10	51.3	51.3	51.3	48.991	437	437;438;447	13.8		4							7	20	4	11	6	8	2	17	0	323.31	By MS/MS
Q9VP35;M9PD70	Q9VP35;M9PD70	7;7	7;7	7;7			;	2	7	7	7	5	5	3	5	5	5	3	5	5	5	3	5	24.7	24.7	24.7	57.646	523	523;530	11.7		4			2				4		8					7	0	70.347	By MS/MS
M9PD73;M9PDF6;Q9VIT9;M9PDR0	M9PD73;M9PDF6;Q9VIT9;M9PDR0	27;27;27;27	27;27;27;27	27;27;27;27		Tep4	;;;	4	27	27	27	22	21	21	19	22	21	21	19	22	21	21	19	26.2	26.2	26.2	166.37	1476	1476;1478;1496;1498	15.4									5	6	14	8	9	6	12	27	0	126.86	By MS/MS
M9PD75;Q94920	M9PD75;Q94920	29;29	29;29	29;29	Voltage-dependent anion-selective channel	porin	;	2	29	29	29	26	24	26	29	26	24	26	29	26	24	26	29	96.8	96.8	96.8	30.55	282	282;282	11.8	65	76	55	127	91	120	156	64	309	220	161	167	129	317	229	298	0	323.31	By MS/MS
9426;589427;589428;589429;589430;589431;589432;589433;589434;589435;589436;589437;589438;589439;589440;589441;589442;589443;589444;589445;589446;589447;589448;589449;589450;589451;589452;589453;589454;589455;589456;589457;589458;589459;589460;589461;589462;589463;589464;589465;589466;589467;589468;589469;589470;589471;589472;589473;589474;589475;589476;589477;589478;589479;589480;589481;589482;58…	9363;34319;34461;68413;105520;160720;195214;206828;206835;233998;284659;316938;321839;326604;326651;335858;355987;396812;396884;507467;520669;520965;532688;538795;538865;547224;553558;574436;589585	929	1659;1660;1661;1662;1663;1664;1665;1666;1667;1668;1669;1670;1671;3994;3995;3996;3997;4484	1	5;7;18;34;35;36;46;50;56;59;66;69;97;106;126;165;231;240
M9PIH3;M9PD81;M9PGC5	M9PIH3;M9PD81;M9PGC5	5;5;5	5;5;5	5;5;5		Wnk	;;	3	5	5	5	3	2	2	4	3	2	2	4	3	2	2	4	2.4	2.4	2.4	248.9	2243	2243;2441;2462	5		3	9	7	1						1					2	0	5.9856	By MS/MS
Q95RR1;M9PD88	Q95RR1;M9PD88	3;3	3;3	3;3		Atox1	;	2	3	3	3	2	3	3	2	2	3	3	2	2	3	3	2	74.6	74.6	74.6	7.7769	71	71;89	14.1											2	7	3				0	57.683	By MS/MS
M9PD95;Q03017	M9PD95;Q03017	4;4	4;4	4;4	NF-kappa-B inhibitor cactus	cact	;	2	4	4	4	2	0	2	3	2	0	2	3	2	0	2	3	20.4	20.4	20.4	53.818	500	500;500	16.1													2	2	3		0	6.774	By MS/MS
M9PDA6;Q9VIK9	M9PDA6;Q9VIK9	3;3	3;3	3;3	Methyltransferase-like protein 13	CG2614	;	2	3	3	3	3	0	1	2	3	0	1	2	3	0	1	2	8.5	8.5	8.5	75.533	669	669;673	16													4	2		2	0	20.746	By MS/MS
Q2PDR9;M9PDB2;Q7KT16;Q9VIJ4	Q2PDR9;M9PDB2;Q7KT16;Q9VIJ4	16;16;16;15	16;16;16;15	16;16;16;15		vari	;;;	4	16	16	16	14	15	13	13	14	15	13	13	14	15	13	13	51	51	51	53.437	469	469;611;636;615	12.8		3		4					10	25	19	12	11	1	8	6	0	162.64	By MS/MS
R9PY70;M9PDE6;M9PDL8;A8DZ24;Q9V9N7;M9PBG0;Q9V9N5;M9PDY6;A8DZ25;M9MSJ5	R9PY70;M9PDE6;M9PDL8;A8DZ24;Q9V9N7;M9PBG0;Q9V9N5;M9PDY6	6;6;5;5;5;5;3;3;2;2	6;6;5;5;5;5;3;3;2;2	6;6;5;5;5;5;3;3;2;2			;;;;;;;	10	6	6	6	3	3	5	5	3	3	5	5	3	3	5	5	4.6	4.6	4.6	236.45	2139	2139;2190;1636;1639;1710;1717;778;822;349;413	6.62				12	9		2	4	3	2		1	1				0	67.017	By MS/MS
Q9VIV2;M9PDF2	Q9VIV2;M9PDF2	3;3	3;3	3;3		swm	;	2	3	3	3	2	1	2	2	2	1	2	2	2	1	2	2	4.3	4.3	4.3	115.72	1062	1062;1063	14.9											4			1		2	0.0017433	2.5064	By MS/MS
M9PDG9;O46100	M9PDG9;O46100	1;1	1;1	1;1		fs(1)N	;	2	1	1	1	1	1	1	1	1	1	1	1	1	1	1	1	1.7	1.7	1.7	77.672	711	711;712	13.2											4	1					0.0011079	2.7362	By MS/MS
Q9W0S4;M9PE21;M9PDI0	Q9W0S4;M9PE21;M9PDI0	3;3;3	3;3;3	3;3;3		miple2	;;	3	3	3	3	3	1	2	3	3	1	2	3	3	1	2	3	17.9	17.9	17.9	30.461	279	279;281;282	12.3									3	2	6						0	39.357	By MS/MS
M9PDJ6;P49858	M9PDJ6;P49858	1;1	1;1	1;1	Protein cornichon	cni	;	2	1	1	1	1	1	1	0	1	1	1	0	1	1	1	0	12.5	12.5	12.5	16.931	144	144;144	11									5								0	11.088	By MS/MS
M9PDK5;Q9V3J1	M9PDK5;Q9V3J1	17;17	17;17	17;17	V-type proton ATPase subunit H	VhaSFD	;	2	17	17	17	17	16	17	17	17	16	17	17	17	16	17	17	51.5	51.5	51.5	53.733	468	468;468	13.1	2		2	6	19				39	27	48	40	31	11	20	34	0	323.31	By MS/MS
Q9W4X4;M9PDM4	Q9W4X4;M9PDM4	32;32	32;32	32;32		PI4KIIIalpha	;	2	32	32	32	25	25	26	28	25	25	26	28	25	25	26	28	25.2	25.2	25.2	239.76	2134	2134;2154	14.3									21	18	14	18	24	24	11	13	0	323.31	By MS/MS
Q8INW9;M9PDP3;Q9VIX7	Q8INW9;M9PDP3;Q9VIX7	5;5;5	5;5;5	5;5;5		fon	;;	3	5	5	5	5	5	5	5	5	5	5	5	5	5	5	5	20	20	20	56.59	565	565;574;577	11.9			3	15	7	1			1		18	9	12	13	1	11	0	323.31	By MS/MS
M9PDR2;Q9W0Q1	M9PDR2;Q9W0Q1	1;1	1;1	1;1		hipk	;	2	1	1	1	0	0	1	0	0	0	1	0	0	0	1	0	0.7	0.7	0.7	136.85	1256	1256;1340	5					1												1	-2
M9PDS3;M9PDZ6;M9PEA0;M9PDZ9;M9PGY4;Q9I7U4;M9PBJ0;M9PEA5;M9PBI9;M9PGZ0;M9PEA9;M9PDS8;M9NDX0	M9PDS3;M9PDZ6;M9PEA0;M9PDZ9;M9PGY4;Q9I7U4;M9PBJ0;M9PEA5;M9PBI9;M9PGZ0;M9PEA9;M9PDS8	360;360;360;358;353;353;352;340;308;293;286;284;129	360;360;360;358;353;353;352;340;308;293;286;284;129	360;360;360;358;353;353;352;340;308;293;286;284;129	Titin	sls	;;;;;;;;;;;	13	360	360	360	337	286	263	255	337	286	263	255	337	286	263	255	38.4	38.4	38.4	2051	18017	18017;18440;18468;16146;18117;18141;18031;15953;15481;15478;15155;10625;4811	13.3	20	27	12	145	105	13	15		272	200	216	279	351	347	232	290	0	323.31	By MS/MS
M9PJ39;M9PDT1;Q9W4G6;Q8IRS2	M9PJ39;M9PDT1;Q9W4G6;Q8IRS2	2;2;2;1	2;2;2;1	2;2;2;1		CG2861-RA	;;;	4	2	2	2	1	1	2	1	1	1	2	1	1	1	2	1	1.1	1.1	1.1	208.83	1873	1873;1873;1893;808	17.2												1				4	0.0095528	1.592	By matching
M9PDU4;Q94519	M9PDU4;Q94519	6;4	6;4	6;4	Acyl carrier protein;Acyl carrier protein, mitochondrial	ND-ACP;mtacp1	;	2	6	6	6	6	5	6	6	6	5	6	6	6	5	6	6	32	32	32	20.581	181	181;152	12.8				8	2		6		2	8	24	16	4	2	11	8	0	23.183	By MS/MS
M9PDW0;Q9W0C1;M9PE71;Q86BQ0;Q9W0C2	M9PDW0;Q9W0C1;M9PE71;Q86BQ0;Q9W0C2	5;5;5;4;4	5;5;5;4;4	5;5;5;4;4		nSyb	;;;;	5	5	5	5	3	3	5	5	3	3	5	5	3	3	5	5	79.2	79.2	79.2	13.351	125	125;183;206;135;192	15.1					3							2	18	2	4	9	0	322.16	By MS/MS
M9PGT0;M9PDW8;X2JDY1;A8JV00;M9MS17;M9PH82;A8JUZ8;A8JUZ9;M9PH75;M9PJ79;M9PDW3;M9PGI5	M9PGT0;M9PDW8;X2JDY1;A8JV00;M9MS17;M9PH82;A8JUZ8;A8JUZ9;M9PH75	75;75;70;70;60;60;60;57;55;35;32;18	75;75;70;70;60;60;60;57;55;35;32;18	0;0;0;0;0;0;0;0;0;0;0;0			;;;;;;;;	12	75	75	0	65	62	53	43	65	62	53	43	0	0	0	0	23.3	23.3	0	574.84	5128	5128;5182;4925;4979;3329;3382;3383;3246;3183;1826;1709;997	9.69		18	27	95	43	18	13	9	29	36	28	36	32	33	35	21	0	323.31	By MS/MS
M9PE14;Q9W021	M9PE14;Q9W021	8;8	8;8	8;8	39S ribosomal protein L23, mitochondrial	mRpL23	;	2	8	8	8	8	8	7	8	8	8	7	8	8	8	7	8	60	60	60	17.877	150	150;150	13.9							7	3	16	8	7	4	8	4	8	22	0	150.3	By MS/MS
M9PE29;Q9W3B8	M9PE29;Q9W3B8	5;5	5;5	5;5		CG12075-RB	;	2	5	5	5	3	4	1	2	3	4	1	2	3	4	1	2	6.4	6.4	6.4	113.23	994	994;1006	8.58				4	4									2	1	1	0.00067446	2.9483	By MS/MS
M9PE74;Q9W2U7	M9PE74;Q9W2U7	10;10	10;10	10;10		nocte	;	2	10	10	10	8	6	4	7	8	6	4	7	8	6	4	7	7.5	7.5	7.5	235.04	2305	2305;2309	6.12				22	3	11	1				2	1	1	2			0	47.507	By MS/MS
Q8IRC0;M9PE93;F2FB68;Q9VZI0;Q9I7T2;M9PEK8;M9PBN6;Q8IRB9;M9PHB1;A8JNK1;Q8IRC1	Q8IRC0;M9PE93;F2FB68;Q9VZI0;Q9I7T2;M9PEK8;M9PBN6;Q8IRB9;M9PHB1;A8JNK1;Q8IRC1	9;9;8;8;8;8;8;8;8;8;7	9;9;8;8;8;8;8;8;8;8;7	9;9;8;8;8;8;8;8;8;8;7		ens	;;;;;;;;;;	11	9	9	9	5	5	6	6	5	5	6	6	5	5	6	6	17.3	17.3	17.3	99.25	898	898;1015;848;851;887;933;968;983;1100;1241;833	10.8				1	7				12	4	1			5	2		0	159.31	By MS/MS
M9PEA6;O76927	M9PEA6;O76927	3;3	3;3	3;3	40S ribosomal protein S21	RpS21	;	2	3	3	3	3	3	3	3	3	3	3	3	3	3	3	3	75.9	75.9	75.9	9.1672	83	83;83	13.9	4						2		6	7	1				6	19	0	287.55	By MS/MS
M9PEB1;Q9VRV1;M9PEH8	M9PEB1;Q9VRV1;M9PEH8	3;3;3	3;3;3	3;3;3			;;	3	3	3	3	3	2	2	2	3	2	2	2	3	2	2	2	5.4	5.4	5.4	108.44	967	967;991;996	16.2											4		1			8	0	8.2383	By MS/MS
M9PEB5;Q9VRW2	M9PEB5;Q9VRW2	1;1	1;1	1;1			;	2	1	1	1	0	0	1	1	0	0	1	1	0	0	1	1	1.4	1.4	1.4	134.1	1206	1206;1320	14												2					0	5.3407
M9PEJ2;M9PHL4;M9PES8;M9PEC1;Q9VRY6;M9PBS9	M9PEJ2;M9PHL4;M9PES8;M9PEC1;Q9VRY6;M9PBS9	6;6;6;6;6;5	6;6;6;6;6;5	6;6;6;6;6;5			;;;;;	6	6	6	6	5	3	6	6	5	3	6	6	5	3	6	6	26.4	26.4	26.4	41.459	379	379;384;396;400;417;327	14.3									3	7		3	7			6	0	97.963	By MS/MS
Q7KU82;M9PEE1;P91638;Q9VS62	Q7KU82;M9PEE1;P91638;Q9VS62	6;6;6;6	6;6;6;6	6;6;6;6		smid	;;;	4	6	6	6	4	4	3	5	4	4	3	5	4	4	3	5	10.4	10.4	10.4	100.31	910	910;927;943;944	11.5				9								4			2	7	0	31.046	By MS/MS
M9PF10;M9PEJ9;Q9VSM4	M9PF10;M9PEJ9;Q9VSM4	8;8;8	8;8;8	8;8;8			;;	3	8	8	8	8	8	8	8	8	8	8	8	8	8	8	8	33.4	33.4	33.4	49.149	425	425;434;436	13.3									20	8	22			8	1	8	0	323.31	By MS/MS
M9PEK0;Q9VS24	M9PEK0;Q9VS24	4;4	4;4	4;4	Protein melted	melt	;	2	4	4	4	3	2	4	3	3	2	4	3	3	2	4	3	5.8	5.8	5.8	107.91	992	992;994	13.4		1							2		1	4	7	1			0	28.79	By MS/MS
M9PEL1;Q07327	M9PEL1;Q07327	13;13	13;13	13;13	Protein ROP	Rop	;	2	13	13	13	12	13	13	13	12	13	13	13	12	13	13	13	29.5	29.5	29.5	67.85	597	597;597	12.7				17					4	27	7	20	1	1	6	22	0	323.31	By MS/MS
M9PEL3;Q9VS54	M9PEL3;Q9VS54	1;1	1;1	1;1		qm	;	2	1	1	1	1	1	1	1	1	1	1	1	1	1	1	1	3.1	3.1	3.1	37.385	326	326;338	16														4			0.0099391	1.5722	By MS/MS
M9PEL7;Q09024	M9PEL7;Q09024	2;2	2;2	2;2	Neural/ectodermal development factor IMP-L2	ImpL2	;	2	2	2	2	2	2	0	2	2	2	0	2	2	2	0	2	10.3	10.3	10.3	29.435	263	263;267	14.2							1					5			3		0	16.776	By MS/MS
M9PEN1;Q9VSY4	M9PEN1;Q9VSY4	5;5	5;5	5;5	Alpha-tubulin N-acetyltransferase;Alpha-tubulin N-acetyltransferase 1	CG3967	;	2	5	5	5	4	3	2	4	4	3	2	4	4	3	2	4	23.4	23.4	23.4	32.015	291	291;461	12.6									4	1	4	4					0	11.02	By MS/MS
M9PEP5;M9PHW7;Q9VT33;Q9VT32;M9PEY1;M9PF46	M9PEP5;M9PHW7;Q9VT33;Q9VT32;M9PEY1;M9PF46	8;8;8;7;7;7	8;8;8;7;7;7	8;8;8;7;7;7			;;;;;	6	8	8	8	7	7	7	8	7	7	7	8	7	7	7	8	42.5	42.5	42.5	40.399	369	369;373;388;350;354;373	14.8							3			13				4	12	9	0	49.936	By MS/MS
Q8IQD6;M9PEQ4;Q9VT48;Q8IQD4;Q7KUD6;Q8IQD5;Q7KUD7;Q86PD2	Q8IQD6;M9PEQ4;Q9VT48;Q8IQD4;Q7KUD6;Q8IQD5;Q7KUD7	28;28;26;25;23;23;21;11	28;28;26;25;23;23;21;11	27;27;25;24;22;22;20;10	Anion exchange protein		;;;;;;	8	28	28	27	25	25	22	24	25	25	22	24	24	24	22	23	25.3	25.3	24.7	135.69	1201	1201;1210;1268;1161;1166;1228;1233;371	9.15		11		65	43	7	1		12	11	13	32	16	16	13	6	0	323.31	By MS/MS
M9PEY7;M9PER1	M9PEY7;M9PER1	1;1	1;1	1;1		Atg18a	;	2	1	1	1	0	0	1	0	0	0	1	0	0	0	1	0	4.8	4.8	4.8	46.482	435	435;447	16														1			0	6.0149
M9PES6;Q9VSL7	M9PES6;Q9VSL7	2;2	2;2	2;2	Zinc transporter foi	foi	;	2	2	2	2	2	2	2	2	2	2	2	2	2	2	2	2	4.4	4.4	4.4	77.375	706	706;706	6.78				7	8				8								0	9.0106	By MS/MS
M9PET0	M9PET0	19	2	2	Glycerol-3-phosphate dehydrogenase [NAD(+)]	Gpdh		1	19	2	2	19	19	19	19	2	2	2	2	2	2	2	2	81.1	6.3	6.3	38.258	350	350	15.8												2	6	5	6		0	22.003	By MS/MS
M9PEU5;Q9VTE9	M9PEU5;Q9VTE9	1;1	1;1	1;1	Nedd8-activating enzyme E1 regulatory subunit	APP-BP1	;	2	1	1	1	1	1	1	1	1	1	1	1	1	1	1	1	2.5	2.5	2.5	58.716	524	524;524	4.75				2	6												0.00089246	2.8537	By MS/MS
M9PEU6;M9PHU7;M9PEK7;M9PF18;M9PBY3;A4V1P2;Q9VSR3	M9PEU6;M9PHU7;M9PEK7;M9PF18;M9PBY3	3;3;2;2;2;1;1	3;3;2;2;2;1;1	3;3;2;2;2;1;1			;;;;	7	3	3	3	2	2	2	2	2	2	2	2	2	2	2	2	3.7	3.7	3.7	132.13	1221	1221;1248;887;913;914;704;704	9					6					1				3			0	8.0511	By MS/MS
M9PEV2;Q9VSS9	M9PEV2;Q9VSS9	1;1	1;1	1;1			;	2	1	1	1	1	1	1	1	1	1	1	1	1	1	1	1	0.7	0.7	0.7	123.7	1077	1077;1078	11.8									1	4							0.0090145	1.6787	By MS/MS
M9PF36;M9PEX2;Q9VSZ1	M9PF36;M9PEX2;Q9VSZ1	5;5;5	5;5;5	5;5;5			;;	3	5	5	5	3	4	4	4	3	4	4	4	3	4	4	4	14.8	14.8	14.8	55.751	526	526;540;543	14.6											2	8	2	3	1		0	21.307	By MS/MS
M9PEY6;Q9VM71	M9PEY6;Q9VM71	5;5	5;5	5;5	5-3 exoribonuclease 2 homolog	Rat1	;	2	5	5	5	3	3	2	2	3	3	2	2	3	3	2	2	9.7	9.7	9.7	103.96	908	908;908	16											1		3	1	6		0	27.134	By MS/MS
M9PEZ2;Q9VM65	M9PEZ2;Q9VM65	1;1	1;1	1;1	Circulating cathodic antigen homolog	Fgop2;CG10158	;	2	1	1	1	0	0	1	1	0	0	1	1	0	0	1	1	6.3	6.3	6.3	35.149	315	315;315	16														2			0.00068478	3.1681
Q9VTZ0;M9PI44;M9PF14;M9PF20;M9PFB2;M9PCB7;M9PFF9;M9PFG3	Q9VTZ0;M9PI44;M9PF14;M9PF20;M9PFB2;M9PCB7;M9PFF9;M9PFG3	7;7;7;7;5;5;5;5	7;7;7;7;5;5;5;5	7;7;7;7;5;5;5;5		tral	;;;;;;;	8	7	7	7	7	6	5	5	7	6	5	5	7	6	5	5	17.5	17.5	17.5	69.339	652	652;653;656;657;642;643;646;647	12		2		9	1			1				9	4			12	0	237.59	By MS/MS
M9PF16;Q00963;M9PHG4	M9PF16;Q00963;M9PHG4	100;99;93	100;99;93	100;99;93	Spectrin beta chain	beta-Spec	;;	3	100	100	100	96	98	96	94	96	98	96	94	96	98	96	94	64.9	64.9	64.9	267.62	2308	2308;2291;2147	12.7	32	28	21	68	77	41	19	28	228	183	132	208	248	233	168	141	0	323.31	By MS/MS
M9PF24;P46824;M9PFG7	M9PF24;P46824;M9PFG7	13;13;12	13;13;12	13;13;12	Kinesin light chain	Klc	;;	3	13	13	13	8	9	9	8	8	9	9	8	8	9	9	8	38.4	38.4	38.4	58.044	508	508;508;507	12.9					7		6		1	4	2	4	1	11		11	0	62.077	By MS/MS
Q9VUD9;M9PF81	Q9VUD9;M9PF81	2;2	2;2	2;2			;	2	2	2	2	0	0	1	2	0	0	1	2	0	0	1	2	9.6	9.6	9.6	38.624	354	354;356	16.7													1		1	1	0.0013225	2.6597
M9PF96;Q9VWC8	M9PF96;Q9VWC8	14;14	14;14	14;14		Pmp70	;	2	14	14	14	14	14	13	12	14	14	13	12	14	14	13	12	34.3	34.3	34.3	72.884	641	641;665	13.7				6					4	10	6	17	27	20	1		0	323.31	By MS/MS
M9PFB4;Q9VTN4	M9PFB4;Q9VTN4	1;1	1;1	1;1		CG14131-RA	;	2	1	1	1	1	1	0	1	1	1	0	1	1	1	0	1	1.6	1.6	1.6	80.559	734	734;735	4				5													0.0091949	1.6506	By matching
M9PFB5;Q94899	M9PFB5;Q94899	3;3	3;3	3;3	COP9 signalosome complex subunit 2	alien	;	2	3	3	3	2	1	1	2	2	1	1	2	2	1	1	2	6.8	6.8	6.8	51.526	444	444;444	15.3												3	1		1	1	0	9.1533	By MS/MS
M9PHQ1;M9PFD0;Q9VRG4	M9PHQ1;M9PFD0;Q9VRG4	16;16;16	16;16;16	16;16;16			;;	3	16	16	16	11	12	10	11	11	12	10	11	11	12	10	11	14.6	14.6	14.6	190.52	1692	1692;1709;1714	14.4									6	1	11	16	10		1	10	0	128.27	By MS/MS
M9PFF0;P41126	M9PFF0;P41126	12;12	12;12	12;12	60S ribosomal protein L13	RpL13	;	2	12	12	12	9	9	9	12	9	9	9	12	9	9	9	12	59.6	59.6	59.6	24.951	218	218;218	12		14		14	6	6	6	3	21	37	8	6	12	18	18	28	0	104.83	By MS/MS
M9PFF1;Q9VTX5	M9PFF1;Q9VTX5	3;3	3;3	3;3		ArfGAP1	;	2	3	3	3	2	2	2	3	2	2	2	3	2	2	2	3	10.7	10.7	10.7	48.448	448	448;468	13										4	1	4					0	18.395	By MS/MS
Q9VUZ6;M9PFG1	Q9VUZ6;M9PFG1	2;2	2;2	2;2		l(3)72Dn	;	2	2	2	2	2	2	2	2	2	2	2	2	2	2	2	2	5	5	5	78.667	696	696;699	16													4	2	4		0	6.0925	By MS/MS
M9PFK6;Q04691	M9PFK6;Q04691	3;3	3;3	3;3	Fat-body protein 1	Fbp1	;	2	3	3	3	2	3	3	3	2	3	3	3	2	3	3	3	4	4	4	119.49	1027	1027;1029	12.7	4	1			7				4			3	4	10	13	3	0	65.638	By MS/MS
M9PFM5;M9PFS6;P25439	M9PFM5;M9PFS6;P25439	22;22;22	22;22;22	22;22;22	ATP-dependent helicase brm	brm	;;	3	22	22	22	15	14	9	11	15	14	9	11	15	14	9	11	18.4	18.4	18.4	185.61	1642	1642;1658;1638	12.1		1		14	1				6	9	3	2	11	14	1	7	0	100.47	By MS/MS
M9PFN1;Q9V3K3	M9PFN1;Q9V3K3	12;12	12;12	12;12	RuvB-like helicase 2	rept	;	2	12	12	12	9	9	11	9	9	9	11	9	9	9	11	9	40.5	40.5	40.5	53.541	481	481;481	14.6									1	9	8	18	6	2	5	10	0	198.26	By MS/MS
M9PFP1;P17971	M9PFP1;P17971	2;2	2;2	2;2	Potassium voltage-gated channel protein Shal	Shal	;	2	2	2	2	1	1	1	2	1	1	1	2	1	1	1	2	5.8	5.8	5.8	59.077	520	520;571	14.8								1						4	1		0.00046179	3.4543	By MS/MS
M9PFQ9	M9PFQ9	1	1	1				1	1	1	1	1	1	1	1	1	1	1	1	1	1	1	1	0.6	0.6	0.6	156.32	1412	1412	1.7	3	7															0	4.8068	By MS/MS
Q9XZ03;M9PFR6	Q9XZ03;M9PFR6	7;7	7;7	7;7		mbf1	;	2	7	7	7	6	5	5	7	6	5	5	7	6	5	5	7	60	60	60	16.056	145	145;188	15.7									1			1	15	24	6		0	56.472	By MS/MS
M9PFW8;Q9VV82;Q9I7R5;M9PFR8	M9PFW8;Q9VV82;Q9I7R5;M9PFR8	7;7;7;7	7;7;7;7	7;7;7;7			;;;	4	7	7	7	5	3	4	4	5	3	4	4	5	3	4	4	9	9	9	118.86	1059	1059;1079;1080;1080	16.2									3			2				11	0	25.891	By MS/MS
M9PFS0;Q9VK45	M9PFS0;Q9VK45	21;21	21;21	21;21	Target of rapamycin	Tor	;	2	21	21	21	14	13	15	17	14	13	15	17	14	13	15	17	11.7	11.7	11.7	281.16	2471	2471;2470	13.8				2					5	12		21	9	7	8		0	179.18	By MS/MS
M9PFS8;Q9VVA0	M9PFS8;Q9VVA0	2;2	2;2	2;2	Cold shock domain-containing protein CG9705	CG9705	;	2	2	2	2	1	1	1	1	1	1	1	1	1	1	1	1	21.7	21.7	21.7	15.779	143	143;143	15.9													1	6			0	4.9467	By matching
M9PFT8;Q9VUY0	M9PFT8;Q9VUY0	2;2	2;2	2;2	MOXD1 homolog 1	CG5235	;	2	2	2	2	0	0	0	2	0	0	0	2	0	0	0	2	5.9	5.9	5.9	79.455	698	698;698	12.5									1			1					0.0017571	2.6051
M9PI89;M9PFT9;O96433	M9PI89;M9PFT9;O96433	2;2;2	2;2;2	2;2;2	Cyclin-T	CycT	;;	3	2	2	2	2	1	1	0	2	1	1	0	2	1	1	0	2.9	2.9	2.9	94.59	884	884;1097;1097	2.6	1		4														0.0017559	2.5938	By MS/MS
Q86BG6;Q9VP66;Q8IPT8;M9PFU5	Q86BG6;Q9VP66;Q8IPT8;M9PFU5	1;1;1;1	1;1;1;1	1;1;1;1		CG10508-RC	;;;	4	1	1	1	0	0	0	1	0	0	0	1	0	0	0	1	7	7	7	36.564	329	329;445;732;733	16														1			0.00023624	4.0233
M9PFV2;Q8SY34	M9PFV2;Q8SY34	5;5	5;5	5;5		MYPT-75D	;	2	5	5	5	3	3	3	4	3	3	3	4	3	3	3	4	18.3	18.3	18.3	68.543	635	635;741	13.8									1	4		4	4			1	0	145.07	By MS/MS
Q9Y102;M9PFV8	Q9Y102;M9PFV8	10;10	10;10	10;10		rgn	;	2	10	10	10	7	9	7	10	7	9	7	10	7	9	7	10	15.1	15.1	15.1	97.345	800	800;808	15.3									13	1				20	7	12	0	139.65	By MS/MS
M9PFV9;P20232	M9PFV9;P20232	3;3	3;3	3;3	Transcription elongation factor S-II	TfIIS	;	2	3	3	3	2	1	1	1	2	1	1	1	2	1	1	1	13.4	13.4	13.4	34.3	313	313;313	16.8													1		3	1	0	7.3247	By MS/MS
Q9NGC6;M9PFW7;Q7KI49;Q9VP23;M9PGC0	Q9NGC6;M9PFW7;Q7KI49;Q9VP23;M9PGC0	1;1;1;1;1	1;1;1;1;1	1;1;1;1;1		M6	;;;;	5	1	1	1	1	1	1	1	1	1	1	1	1	1	1	1	8.1	8.1	8.1	28.341	248	248;297;314;319;368	10.9					5									1	4		0	29.601	By MS/MS
M9PFY4;Q9VW45	M9PFY4;Q9VW45	4;4	4;4	4;4		Fibp	;	2	4	4	4	3	3	3	1	3	3	3	1	3	3	3	1	27.4	27.4	27.4	24.525	208	208;315	13.1				2							6	1		2	3		0	17.665	By MS/MS
M9PFZ6;P02574	M9PFZ6;P02574	10;10	1;1	1;1	Actin, larval muscle	Act79B	;	2	10	1	1	10	9	9	10	1	0	0	1	1	0	0	1	42.3	6.4	6.4	41.786	376	376;376	14.5												2	2				0.0037983	2.045	By MS/MS
M9PID3;M9PG82;M9PG20;Q9VPB0	M9PID3;M9PG82;M9PG20;Q9VPB0	14;14;14;14	14;14;14;14	14;14;14;14		HIPP1	;;;	4	14	14	14	13	10	8	8	13	10	8	8	13	10	8	8	17.9	17.9	17.9	99.652	923	923;924;925;926	8.95				13	20	5	13	6	2	1	2		4	3	7	8	0	72.074	By MS/MS
M9PG22;P61209	M9PG22;P61209	5;5	5;5	4;4	ADP-ribosylation factor 1	Arf79F	;	2	5	5	4	4	5	4	4	4	5	4	4	3	4	3	3	54.9	54.9	43.4	20.688	182	182;182	13.9										2	13	4			5		0	114.85	By MS/MS
M9PG32;P49847	M9PG32;P49847	7;7	7;7	7;7	Transcription initiation factor TFIID subunit 6	Taf6	;	2	7	7	7	5	6	4	2	5	6	4	2	5	6	4	2	17.2	17.2	17.2	65.566	605	605;606	12					4	2				4	3		3	7			0	17.25	By MS/MS
M9PG40;Q8SYG3;M9PDD4;D3DME9	M9PG40;Q8SYG3;M9PDD4;D3DME9	4;4;3;2	4;4;3;2	4;4;3;2		CG40045-RA	;;;	4	4	4	4	1	2	2	4	1	2	2	4	1	2	2	4	23.4	23.4	23.4	19.203	167	167;168;132;97	14.9											1	5	1		3		0	5.3621	By matching
M9PG43;Q9NBK5	M9PG43;Q9NBK5	3;3	3;3	3;3	Serine/threonine-protein kinase tricorner	trc	;	2	3	3	3	0	1	0	2	0	1	0	2	0	1	0	2	8.4	8.4	8.4	53.332	463	463;463	14.7									1				1			1	0.00023725	4.0966
M9PG47;P13008	M9PG47;P13008	3;3	3;3	3;3	40S ribosomal protein S26	RpS26	;	2	3	3	3	2	2	2	3	2	2	2	3	2	2	2	3	36	36	36	13.266	114	114;114	13.9									10	10						12	0	76.283	By MS/MS
M9PG62;P25161	M9PG62;P25161	11;11	11;11	11;11	Probable 26S proteasome non-ATPase regulatory subunit 3	Rpn3	;	2	11	11	11	7	7	9	9	7	7	9	9	7	7	9	9	36.2	36.2	36.2	56.003	494	494;494	13.9							6		8	2	8	1	11	9	12	2	0	50.971	By MS/MS
M9PG76;P19889	M9PG76;P19889	11;11	11;11	11;11	60S acidic ribosomal protein P0	RpLP0	;	2	11	11	11	11	10	11	11	11	10	11	11	11	10	11	11	46.7	46.7	46.7	34.202	317	317;317	13.4		4	7	1	4	4			15	6	18	10	18	21	12	24	0	269.74	By MS/MS
M9PG87;Q9VPA1	M9PG87;Q9VPA1	1;1	1;1	1;1		CG3116	;	2	1	1	1	0	0	1	1	0	0	1	1	0	0	1	1	1	1	1	144.91	1297	1297;1307	6						2											0.0058091	1.8229
M9PG89;Q9VIT5	M9PG89;Q9VIT5	1;1	1;1	1;1			;	2	1	1	1	1	1	1	1	1	1	1	1	1	1	1	1	5.3	5.3	5.3	25.075	226	226;269	14												5					0	4.5343	By matching
M9PG94;Q9W549	M9PG94;Q9W549	4;4	4;4	4;4	APOPT family protein CG14806, mitochondrial	CG14806	;	2	4	4	4	4	4	4	4	4	4	4	4	4	4	4	4	29	29	29	20.8	176	176;176	14.9									5			5	10	10	2	3	0	68.792	By MS/MS
M9PGB7;M9PGU2;P18490	M9PGB7;M9PGU2;P18490	3;3;3	3;3;3	3;3;3	Protein pecanex	pcx	;;	3	3	3	3	3	2	2	3	3	2	2	3	3	2	2	3	1.3	1.3	1.3	365.32	3413	3413;3417;3413	5.84		4		8				4			3						0	51.726	By MS/MS
M9PGC4;M9PGV7	M9PGC4;M9PGV7	9;9	2;2	2;2		sgg	;	2	9	2	2	7	5	6	6	1	0	0	1	1	0	0	1	12.2	2.6	2.6	121.17	1126	1126;1168	11				1												1	0.0095665	1.6076	By MS/MS
M9PGC8;Q9W4V4	M9PGC8;Q9W4V4	2;2	2;2	2;2			;	2	2	2	2	0	0	1	2	0	0	1	2	0	0	1	2	6.7	6.7	6.7	33.857	284	284;327	12.3										2	1						0	5.6459
M9PGD7;Q9W4R9	M9PGD7;Q9W4R9	1;1	1;1	1;1			;	2	1	1	1	1	1	0	1	1	1	0	1	1	1	0	1	2.9	2.9	2.9	46.43	412	412;436	15.3													2	1			0.0011082	2.7408	By MS/MS
M9PGF7;O61307	M9PGF7;O61307	5;5	5;5	5;5	Teneurin-m	Ten-m	;	2	5	5	5	3	5	2	3	3	5	2	3	3	5	2	3	2.3	2.3	2.3	371.93	3349	3349;2731	11.7					7								2	1	2	4	0	7.0846	By MS/MS
M9PGG4;P18824	M9PGG4;P18824	7;7	7;7	7;7	Armadillo segment polarity protein	arm	;	2	7	7	7	5	4	5	4	5	4	5	4	5	4	5	4	18	18	18	91.152	843	843;843	13.5									7	4	3	2			3	3	0	144.44	By MS/MS
M9PGG8	M9PGG8	4	4	4				1	4	4	4	3	3	1	3	3	3	1	3	3	3	1	3	24.7	24.7	24.7	20.736	182	182	14.5										4	3					4	0	5.221	By MS/MS
M9PGH3;Q9W5U2	M9PGH3;Q9W5U2	8;8	8;8	8;8	Probable chitinase 3	Cht3	;	2	8	8	8	6	3	1	2	6	3	1	2	6	3	1	2	5.1	5.1	5.1	258.77	2286	2286;2286	13.7									2	4	1		1	2	2		0	20.3	By MS/MS
M9PGI4;O46051	M9PGI4;O46051	11;11	11;11	10;10	Probable cytochrome P450 4d14	Cyp4d14	;	2	11	11	10	8	7	8	7	8	7	8	7	7	6	7	7	38.8	38.8	37.5	57.769	510	510;507	14.5									6	9		5		9	3	7	0	130	By MS/MS
O77434;M9PGI6	O77434;M9PGI6	2;2	2;2	2;2		Sec22	;	2	2	2	2	1	1	2	1	1	1	2	1	1	1	2	1	20.9	20.9	20.9	24.646	211	211;213	13										5						1	0	18.463	By MS/MS
X2JG22;Q9Y145;M9PGI7;X2JAG8	X2JG22;Q9Y145;M9PGI7;X2JAG8	2;2;2;2	2;2;2;2	2;2;2;2		BcDNA.GH04978	;;;	4	2	2	2	0	2	0	1	0	2	0	1	0	2	0	1	2.5	2.5	2.5	103.91	906	906;907;911;912	14.7												1	2				0	5.2377
M9PGK2;Q9W0R5	M9PGK2;Q9W0R5	3;3	3;3	3;3	Probable G-protein coupled receptor Mth-like 10	mthl10	;	2	3	3	3	2	3	2	2	2	3	2	2	2	3	2	2	5.4	5.4	5.4	66.005	575	575;585	5.78	4	1	13	6	9	1	5	2			4		4				0	18.409	By MS/MS
M9PGV3;M9PHA3;Q9W3U8;M9PJA1;M9PGK3	M9PGV3;M9PHA3;Q9W3U8;M9PJA1;M9PGK3	2;2;2;2;2	2;2;2;2;2	2;2;2;2;2		CG4564	;;;;	5	2	2	2	2	2	1	1	2	2	1	1	2	2	1	1	7	7	7	65.338	611	611;620;843;1228;1367	13										4			2				0	5.6361	By MS/MS
M9PHB3;M9PGK6;P19339	M9PHB3;M9PGK6;P19339	1;1;1	1;1;1	1;1;1	Protein sex-lethal	Sxl	;;	3	1	1	1	1	1	1	0	1	1	1	0	1	1	1	0	3.4	3.4	3.4	76.454	708	708;722;354	17															3		0.00023832	4.1908	By MS/MS
M9PGL7;Q9U4L6	M9PGL7;Q9U4L6	7;7	7;7	7;7	Mitochondrial import receptor subunit TOM40 homolog 1	Tom40	;	2	7	7	7	7	7	7	7	7	7	7	7	7	7	7	7	39.5	39.5	39.5	36.336	344	344;344	10.6			3	18	3	20			10	12	22	24	4	13	1		0	323.31	By MS/MS
M9PGP7;Q9W4E8	M9PGP7;Q9W4E8	1;1	1;1	1;1			;	2	1	1	1	1	1	1	1	1	1	1	1	1	1	1	1	0.9	0.9	0.9	139.57	1280	1280;1281	4.43				4	3												0.0037951	2.0371	By MS/MS
M9PGQ6;P39736	M9PGQ6;P39736	4;4	4;4	4;4	Puff-specific protein Bx42	Bx42	;	2	4	4	4	3	1	0	1	3	1	0	1	3	1	0	1	13.5	13.5	13.5	61.156	547	547;547	16.3									1						3	2	0	11.101	By MS/MS
M9PGS2;P20153	M9PGS2;P20153	4;4	4;4	4;4	Protein ultraspiracle	usp	;	2	4	4	4	3	4	2	3	3	4	2	3	3	4	2	3	13.2	13.2	13.2	55.244	508	508;508	9.15	4									4	4		1				0	18.372	By MS/MS
M9PGW0;P27716	M9PGW0;P27716	5;5	5;5	5;5	Innexin;Innexin inx1	ogre	;	2	5	5	5	4	5	5	4	4	5	5	4	4	5	5	4	17.7	17.7	17.7	42.582	362	362;362	13						9				4	2	3	6	14	2		0	27.099	By MS/MS
Q8IRV3;Q8IRV2;M9PGW5;Q9W4V1	Q8IRV3;Q8IRV2;M9PGW5;Q9W4V1	2;2;2;2	2;2;2;2	2;2;2;2		EG:100G7.6	;;;	4	2	2	2	2	2	2	2	2	2	2	2	2	2	2	2	10.1	10.1	10.1	64.012	631	631;659;662;891	14.8												6	13	2			0	177.89	By MS/MS
M9PHL6;Q9VYV8;M9PGW8;Q8IR86;M9PHA0	M9PHL6;Q9VYV8;M9PGW8;Q8IR86;M9PHA0	14;14;14;14;14	14;14;14;14;14	14;14;14;14;14		bif	;;;;	5	14	14	14	10	6	6	8	10	6	6	8	10	6	6	8	27.8	27.8	27.8	117.41	1107	1107;1108;1177;1235;1305	11.8			1	6	1	9		1		2	1	5	1	6	11	3	0	152.1	By MS/MS
M9PGX9;Q9VYS8;Q76NS2;M9PJJ8	M9PGX9;Q9VYS8;Q76NS2;M9PJJ8	13;12;12;11	13;12;12;11	13;12;12;11	Anoctamin	CG10353-RC	;;;	4	13	13	13	10	8	7	11	10	8	7	11	10	8	7	11	18.1	18.1	18.1	115.86	1013	1013;984;1029;1000	14.1									9	17	2	5	1	4	9	8	0	82.922	By MS/MS
Q9VYK0;M9PGZ8	Q9VYK0;M9PGZ8	2;2	2;2	2;2		Smr	;	2	2	2	2	2	1	0	1	2	1	0	1	2	1	0	1	1.1	1.1	1.1	379.09	3601	3601;3607	6.25		1		2									1				0	11.637	By MS/MS
M9PH10;P46461;REV__Q9VNH2	M9PH10;P46461	26;26;1	22;22;1	22;22;1	Vesicle-fusing ATPase 1	comt	;	3	26	22	22	22	23	25	23	18	19	21	19	18	19	21	19	49.9	43.1	43.1	82.555	745	745;745;477	14										31	21	8	9	11	11	5	0	208.87	By MS/MS
M9PH27;Q9GNL3	M9PH27;Q9GNL3	1;1	1;1	1;1	Transmembrane protein fend	fend	;	2	1	1	1	1	1	0	0	1	1	0	0	1	1	0	0	3.4	3.4	3.4	34.625	321	321;321	13											2						0.0011104	2.7799	By matching
Q9W378;M9PH32	Q9W378;M9PH32	1;1	1;1	1;1		mei-P26	;	2	1	1	1	1	1	0	1	1	1	0	1	1	1	0	1	0.9	0.9	0.9	129.51	1189	1189;1206	5					5												0.0017502	2.5624	By matching
M9PH59;Q9VXX8	M9PH59;Q9VXX8	3;3	3;3	3;3	Ribosomal protein L37;Probable 60S ribosomal protein L37-A	RpL37a	;	2	3	3	3	3	3	3	3	3	3	3	3	3	3	3	3	34.4	34.4	34.4	10.643	93	93;93	13.9									3	4	7	7	3	5	1	1	0	12.292	By MS/MS
M9PH99;P20228	M9PH99;P20228	9;9	9;9	9;9	Glutamate decarboxylase	Gad1	;	2	9	9	9	8	6	8	6	8	6	8	6	8	6	8	6	33.7	33.7	33.7	57.819	510	510;510	14.5									9	3	2	7	4	1	11	4	0	104.31	By MS/MS
M9PHC2;Q9VZH5	M9PHC2;Q9VZH5	2;2	2;2	2;2			;	2	2	2	2	1	1	1	2	1	1	1	2	1	1	1	2	4.5	4.5	4.5	48.395	442	442;511	16.6													1		4		0.0002331	3.6662	By matching
M9PHD2;Q9VZE7	M9PHD2;Q9VZE7	6;6	6;6	6;6	CTL-like protein 1	CG1311	;	2	6	6	6	6	6	6	6	6	6	6	6	6	6	6	6	18.7	18.7	18.7	76.301	686	686;691	15.2							1		6	4			7	14	6	9	0	267.5	By MS/MS
M9PJQ3;M9PHG0;M9PHY4;M9PHV3;Q9VX32	M9PJQ3;M9PHG0;M9PHY4;M9PHV3;Q9VX32	7;7;7;7;7	7;7;7;7;7	7;7;7;7;7	Rho GTPase-activating protein 190	RhoGAPp190	;;;;	5	7	7	7	5	3	4	5	5	3	4	5	5	3	4	5	5.7	5.7	5.7	161.23	1398	1398;1564;1579;1621;1561	15.5											4	3		5	1	4	0	13.595	By MS/MS
Q9VWP8;M9PHI8	Q9VWP8;M9PHI8	1;1	1;1	1;1			;	2	1	1	1	1	0	0	1	1	0	0	1	1	0	0	1	0.6	0.6	0.6	134.11	1244	1244;1280	2		2															0.0095704	1.6085	By MS/MS
M9PJM7;M9PHJ5;P54362	M9PJM7;M9PHJ5;P54362	2;2;2	2;2;2	2;2;2	AP-3 complex subunit delta	g	;;	3	2	2	2	2	1	1	1	2	1	1	1	2	1	1	1	3.4	3.4	3.4	106.99	967	967;1033;1034	14.8											2			3			0	9.5788	By MS/MS
M9PHK2;Q0KHQ5;Q8IQW6;M9NE33;M9PI11	M9PHK2;Q0KHQ5;Q8IQW6	14;14;7;6;6	14;14;7;6;6	14;14;7;6;6		Tao	;;	5	14	14	14	11	12	9	9	11	12	9	9	11	12	9	9	19.2	19.2	19.2	118.17	1038	1038;1039;469;611;615	13.8			1	5					8	4	1	10	2	5	3	15	0	127.87	By MS/MS
M9PHL0;M9PHZ0;M9PI16;Q9VWF2	M9PHL0;M9PHZ0;M9PI16;Q9VWF2	5;5;5;5	5;5;5;5	5;5;5;5	Supporter of activation of yellow protein	e(y)3	;;;	4	5	5	5	4	2	1	3	4	2	1	3	4	2	1	3	4.7	4.7	4.7	212.72	2006	2006;2011;2012;2006	8.41		1				11						3	1			1	0	6.2088	By MS/MS
M9PHL2;Q960N6	M9PHL2;Q960N6	7;6	1;0	1;0		HP5	;	2	7	1	1	6	5	4	4	0	0	1	0	0	0	1	0	25.6	8	8	49.565	450	450;448	11									1								1	-2	By matching
M9PHM0;Q9VWD3	M9PHM0;Q9VWD3	1;1	1;1	1;1			;	2	1	1	1	1	1	1	1	1	1	1	1	1	1	1	1	1.2	1.2	1.2	87.402	811	811;812	13.2											3	1					0.00067461	2.9526	By MS/MS
M9PHM6;Q9VS34	M9PHM6;Q9VS34	6;6	6;6	6;6	60S ribosomal protein L18	RpL18	;	2	6	6	6	5	5	5	6	5	5	5	6	5	5	5	6	43.6	43.6	43.6	21.664	188	188;188	15.6									8	2		11	10	24	22	12	0	323.31	By MS/MS
M9PHM9	M9PHM9	1	1	1				1	1	1	1	1	1	1	1	1	1	1	1	1	1	1	1	15.8	15.8	15.8	6.4495	57	57	6.85				9	1									3			0.0023479	2.1938	By MS/MS
M9PHP7;Q9VS89	M9PHP7;Q9VS89	18;18	18;18	18;18		frac	;	2	18	18	18	17	17	13	14	17	17	13	14	17	17	13	14	22.6	22.6	22.6	156.73	1427	1427;1618	12.1		9	7			7			9	13	14	15	10	13	12	5	0	242.65	By MS/MS
M9PHR2;M9PJM6;M9PHJ0;P19351;E1JJP0;X2JBP9	M9PHR2;M9PJM6;M9PHJ0;P19351;E1JJP0;X2JBP9	30;29;29;29;26;25	30;29;29;29;26;25	2;2;2;2;2;2	Troponin T, skeletal muscle	up	;;;;;	6	30	30	2	26	27	27	28	26	27	27	28	2	2	2	2	57.7	57.7	4.3	47.488	397	397;388;396;397;374;306	10.9	10	16	44	78	51	26	60	6	15	36	36	61	81	64	71	61	0	323.31	By MS/MS
Q9VXE7;M9PHS8	Q9VXE7;M9PHS8	5;5	5;5	5;5			;	2	5	5	5	4	4	5	3	4	4	5	3	4	4	5	3	13.4	13.4	13.4	58.972	508	508;519	15.9												1	4	17	4		0	89.127	By MS/MS
M9PHV1;P40427	M9PHV1;P40427	1;1	1;1	1;1	Homeobox protein extradenticle	exd	;	2	1	1	1	1	1	1	1	1	1	1	1	1	1	1	1	6.4	6.4	6.4	41.692	376	376;376	18																5	0	17.977	By MS/MS
Q8IR21;M9PHV4	Q8IR21;M9PHV4	3;3	3;3	3;3		CG42353-RA	;	2	3	3	3	2	2	1	0	2	2	1	0	2	2	1	0	9.2	9.2	9.2	56.665	502	502;503	13.7	1									1			1			3	0	20.914	By MS/MS
M9PHW6;P37236	M9PHW6;P37236	2;2	2;2	1;1	Frequenin-1	Frq1	;	2	2	2	1	1	1	1	2	1	1	1	2	0	0	1	1	9.6	9.6	5.9	21.668	187	187;187	15												2	1	2			0.00023918	4.2531	By MS/MS
Q8I0D8;Q9VT37;M9PHX2	Q8I0D8;Q9VT37;M9PHX2	1;1;1	1;1;1	1;1;1		vsg	;;	3	1	1	1	0	1	0	1	0	1	0	1	0	1	0	1	7.1	7.1	7.1	18.871	182	182;183;262	14												2					0.0006734	2.9186
M9PHY0;Q9VWK7	M9PHY0;Q9VWK7	2;2	2;2	2;2			;	2	2	2	2	2	2	1	1	2	2	1	1	2	2	1	1	5.1	5.1	5.1	37.826	334	334;358	15.5												2		3	1		0	4.9881	By MS/MS
M9PHZ8;Q8MPN9;Q9VTB5;Q8MPP0	M9PHZ8;Q8MPN9;Q9VTB5;Q8MPP0	2;2;2;2	2;2;2;2	2;2;2;2		NijA	;;;	4	2	2	2	2	1	1	1	2	1	1	1	2	1	1	1	8.4	8.4	8.4	24.161	225	225;229;241;245	13.6										1		4					0	26.862	By MS/MS
M9PI01	M9PI01	4	1	1				1	4	1	1	3	4	4	3	1	1	1	1	1	1	1	1	11.6	4.4	4.4	50.449	455	455	16.6														6	8		0	12.621	By MS/MS
M9PI05;Q9V3I5	M9PI05;Q9V3I5	2;2	2;2	2;2	Chromosomal serine/threonine-protein kinase JIL-1	JIL-1	;	2	2	2	2	2	1	0	0	2	1	0	0	2	1	0	0	3.2	3.2	3.2	137.04	1207	1207;1207	16												1			2		0	4.962	By MS/MS
Q9VTK9;M9PI17;Q8IQF8;M9PF61	Q9VTK9;M9PI17;Q8IQF8;M9PF61	11;11;10;10	11;11;10;10	11;11;10;10			;;;	4	11	11	11	11	11	11	8	11	11	11	8	11	11	11	8	45.3	45.3	45.3	35.922	316	316;316;350;350	13.6									12	8	17	1	1	8		7	0	145.84	By MS/MS
M9PI40;Q9VTY0	M9PI40;Q9VTY0	6;6	6;6	6;6			;	2	6	6	6	6	5	6	4	6	5	6	4	6	5	6	4	14	14	14	52.688	480	480;487	13						6				4	4	3	3		4	4	0	14.501	By MS/MS
Q9VTY8;M9PI41	Q9VTY8;M9PI41	16;16	16;16	16;16		sti	;	2	16	16	16	5	11	9	7	5	11	9	7	5	11	9	7	11.3	11.3	11.3	211.32	1854	1854;1858	12.1				2	3	6			5	3	2		8		4	6	0	39.032	By MS/MS
M9PI82;P91891	M9PI82;P91891	11;11	11;11	11;11	Protein Mo25	Mo25	;	2	11	11	11	10	10	10	10	10	10	10	10	10	10	10	10	41.3	41.3	41.3	39.385	339	339;339	13.1									11	22	8	9	12		4		0	90.629	By MS/MS
Q9VVV6;M9PI96;Q9VVV5;Q86BJ0;Q86BI9	Q9VVV6;M9PI96;Q9VVV5;Q86BJ0;Q86BI9	10;10;10;10;10	10;10;10;10;10	10;10;10;10;10			;;;;	5	10	10	10	8	8	6	2	8	8	6	2	8	8	6	2	24.4	24.4	24.4	72.051	636	636;649;653;711;770	16										2	3	2	4		4	10	0	67.807	By MS/MS
M9PIC3;Q9VPD3	M9PIC3;Q9VPD3	5;5	5;5	5;5			;	2	5	5	5	3	4	4	2	3	4	4	2	3	4	4	2	14.7	14.7	14.7	56.706	497	497;498	6.22		2	1	22	13					1	2				2	3	0	58.071	By MS/MS
Q9VP27;M9PIG4	Q9VP27;M9PIG4	15;15	15;15	15;15		Glg1	;	2	15	15	15	10	11	10	8	10	11	10	8	10	11	10	8	18.6	18.6	18.6	125	1103	1103;1107	14.6				2	6				1			9	10	5	11	14	0	89.105	By MS/MS
M9PIG8;P55035	M9PIG8;P55035	3;3	3;3	3;3	26S proteasome non-ATPase regulatory subunit 4	Rpn10	;	2	3	3	3	2	2	1	1	2	2	1	1	2	2	1	1	14.6	14.6	14.6	42.618	396	396;396	13.1											7	1					0	18.481	By MS/MS
M9PIM0;O61231	M9PIM0;O61231	9;9	9;9	9;9	60S ribosomal protein L10	RpL10	;	2	9	9	9	7	8	8	8	7	8	8	8	7	8	8	8	59.2	59.2	59.2	25.527	218	218;218	14.7									8	5	17	20	12	18	19	6	0	323.31	By MS/MS
M9PIV2;Q7KVY7	M9PIV2;Q7KVY7	6;6	6;6	6;6	Syntaxin-4	Syx4	;	2	6	6	6	3	4	5	5	3	4	5	5	3	4	5	5	35	35	35	30.433	257	257;333	14.5									2	3	1	7		6		3	0	110.5	By MS/MS
Q961M4;Q9W4J0;M9PJ28;Q5BI31	Q961M4;Q9W4J0;M9PJ28;Q5BI31	2;2;2;2	2;2;2;2	2;2;2;2		EG:66A1.3	;;;	4	2	2	2	1	2	1	1	1	2	1	1	1	2	1	1	4.8	4.8	4.8	93.401	826	826;981;987;1322	15.4													4		1		1	-2	By MS/MS
M9PJ82	M9PJ82	61	1	1				1	61	1	1	53	51	46	36	1	1	1	0	1	1	1	0	27.6	0.6	0.6	392.6	3498	3498	16														3			0	15.964	By MS/MS
M9PJC7;P13709;M9PE02;E1JJJ8;M9PGM8	M9PJC7;P13709;M9PE02;E1JJJ8;M9PGM8	17;17;13;13;13	17;17;13;13;13	17;17;13;13;13	Homeotic protein female sterile	fs(1)h	;;;;	5	17	17	17	12	13	11	11	12	13	11	11	12	13	11	11	11	11	11	206.06	2046	2046;2038;1105;1110;1115	9.74	1	7		3	17	13			13	1	4	4	6	1	1	14	0	120.57	By MS/MS
M9PJN8;P07487	M9PJN8;P07487	16;16	16;16	7;7	Glyceraldehyde-3-phosphate dehydrogenase;Glyceraldehyde-3-phosphate dehydrogenase 2	Gapdh2	;	2	16	16	7	15	15	16	16	15	15	16	16	7	7	7	7	75.3	75.3	34.9	35.369	332	332;332	14.2		7		4	17	7		4	46	22	14	48	65	50	38	86	0	323.31	By MS/MS
M9PJP0;Q9VXK0	M9PJP0;Q9VXK0	8;8	8;8	8;8	Protein NipSnap	Nipsnap	;	2	8	8	8	7	8	8	8	7	8	8	8	7	8	8	8	44.3	44.3	44.3	31.965	273	273;273	13.5	2	3		3		4	4	6	7	22	54	28	24	14	9	30	0	323.31	By MS/MS
Q9VR60;M9PJS6	Q9VR60;M9PJS6	1;1	1;1	1;1			;	2	1	1	1	1	1	1	1	1	1	1	1	1	1	1	1	2	2	2	64.721	600	600;603	5					7												0.00089366	2.8778	By MS/MS
N0D8I3;Q9W420	N0D8I3;Q9W420	7;7	7;7	7;7	Transcription elongation factor SPT6	Spt6	;	2	7	7	7	5	4	6	1	5	4	6	1	5	4	6	1	5.1	5.1	5.1	208.6	1831	1831;1831	15.8									2			6				9	0	28.648	By MS/MS
O01382	O01382	2	2	2	Caspase;Caspase subunit p21;Caspase subunit p12	Ice		1	2	2	2	1	1	2	1	1	1	2	1	1	1	2	1	10.6	10.6	10.6	37.363	339	339	15.2									2							3	0	17.976	By MS/MS
O01666	O01666	18	18	18	ATP synthase subunit gamma, mitochondrial	ATPsyn-gamma		1	18	18	18	15	16	16	17	15	16	16	17	15	16	16	17	76.8	76.8	76.8	32.871	297	297	12.2	2	7	29	70	26		43	13	52	148	97	78	68	43	115	64	0	323.31	By MS/MS
O02193	O02193	1	1	1	Males-absent on the first protein	mof		1	1	1	1	1	1	1	1	1	1	1	1	1	1	1	1	2.1	2.1	2.1	92.656	827	827	4.83				3	15												0	48.835	By MS/MS
O02195	O02195	12	12	12	Eukaryotic translation initiation factor 3 subunit I	Trip1		1	12	12	12	11	11	11	10	11	11	11	10	11	11	11	10	73.3	73.3	73.3	36.159	326	326	14.2									13		21	8	10	7		12	0	323.31	By MS/MS
O02373	O02373	5	5	5	UDP-glucose 6-dehydrogenase	sgl		1	5	5	5	4	3	3	2	4	3	3	2	4	3	3	2	14.9	14.9	14.9	52.874	476	476	13.2						4			1		1				3	4	0	19.109	By MS/MS
O02649;Q9VPS5	O02649	40;1	40;1	29;1	60 kDa heat shock protein, mitochondrial	Hsp60		2	40	40	29	35	37	36	38	35	37	36	38	27	27	27	28	84.6	84.6	63.7	60.808	573	573;648	12.5	38	54	30	186	49	61	44	32	354	295	194	211	137	164	207	444	0	323.31	By MS/MS
Q4ABE9;Q4ABF0;Q4ABE8;Q4ABE7;O15943	Q4ABE9;Q4ABF0;Q4ABE8;Q4ABE7;O15943	5;5;5;5;5	5;5;5;5;5	5;5;5;5;5	Neural-cadherin	CadN	;;;;	5	5	5	5	1	2	1	4	1	2	1	4	1	2	1	4	2.8	2.8	2.8	346.92	3099	3099;3100;3100;3101;3097	15.8												1	1	5	1		0	25.316	By MS/MS
O15971	O15971	7	6	6		Rab10		1	7	6	6	7	6	7	7	6	5	6	6	6	5	6	6	49.5	44.1	44.1	23.336	204	204	14.5											20	11	5	7	7	2	0	66.372	By MS/MS
O16043	O16043	6	6	6		Df31		1	6	6	6	5	6	4	5	5	6	4	5	5	6	4	5	36.6	36.6	36.6	18.823	183	183	11.5				5	3							12	4			2	0	20.184	By MS/MS
O16129	O16129	9	9	9	Probable phenylalanine--tRNA ligase, mitochondrial	Aats-phe		1	9	9	9	9	8	8	9	9	8	8	9	9	8	8	9	24.9	24.9	24.9	51.996	453	453	13.5				2			1	4			6	23	14			4	0	286.5	By MS/MS
O16158	O16158	4	4	4		Scp2		1	4	4	4	2	1	2	2	2	1	2	2	2	1	2	2	37.5	37.5	37.5	21.28	184	184	16.7									1					1		5	0	16.973	By MS/MS
O16797	O16797	19	19	19	60S ribosomal protein L3	RpL3		1	19	19	19	17	16	16	19	17	16	16	19	17	16	16	19	53.8	53.8	53.8	46.915	416	416	12.6	1	3	1	2	10	2	2		28	70	42	36	25	12	15	5	0	323.31	By MS/MS
O16810	O16810	3	3	3	Origin recognition complex subunit 1	Orc1		1	3	3	3	2	3	2	2	2	3	2	2	2	3	2	2	6.2	6.2	6.2	103.28	924	924	10.9					1				4	5							0.00023669	4.0655	By matching
O17444	O17444	2	2	2	Vesicular acetylcholine transporter	VAChT		1	2	2	2	0	1	0	2	0	1	0	2	0	1	0	2	5.9	5.9	5.9	64.313	578	578	13.5									2					2			0	5.5194
O18332	O18332	8	8	7		Rab1		1	8	8	7	8	8	7	7	8	8	7	7	7	7	6	6	51.2	51.2	45.9	22.762	205	205	14.1				5			3		20	2			13	14	8	20	0	323.31	By MS/MS
O18333	O18333	7	7	7		Rab2		1	7	7	7	6	7	6	6	6	7	6	6	6	7	6	6	48.4	48.4	48.4	23.56	213	213	13.5				3	1				5		10	7		14	4		0	221.95	By MS/MS
X2J5T3;O18334	X2J5T3;O18334	7;7	7;7	7;7	Ras-related protein Rab6	Rab6	;	2	7	7	7	6	7	5	7	6	7	5	7	6	7	5	7	46.2	46.2	46.2	23.48	208	208;208	12.5				7	7					4	4	4	3	2	7	11	0	134.51	By MS/MS
O18335	O18335	6	6	6		Rab11		1	6	6	6	6	6	6	6	6	6	6	6	6	6	6	6	49.5	49.5	49.5	24.245	214	214	11.2			7	3						20	19	10					0	122	By MS/MS
O18336;Q86BK8	O18336;Q86BK8	5;4	5;4	5;4		Rab14	;	2	5	5	5	4	3	3	2	4	3	3	2	4	3	3	2	49.8	49.8	49.8	24.256	215	215;239	15.2									1			1	13		1	2	0	48.163	By MS/MS
O18338;M9NEE8	O18338;M9NEE8	7;6	6;6	6;6		Rab8	;	2	7	6	6	7	6	6	7	6	5	5	6	6	5	5	6	35.7	30.4	30.4	23.691	207	207;172	14.4										8	9	8	3	13	4		0	112.28	By MS/MS
O18353;Q7KVG9	O18353;Q7KVG9	1;1	1;1	1;1		Chi	;	2	1	1	1	1	1	1	1	1	1	1	1	1	1	1	1	1.2	1.2	1.2	62.631	577	577;596	5					9												1	-2	By MS/MS
O18373	O18373	9	9	9	Selenide, water dikinase	SelD		1	9	9	9	8	9	8	7	8	9	8	7	8	9	8	7	38.7	38.7	38.7	43.446	398	398	12.7									14	25	1		7		4	1	0	81.02	By MS/MS
O18399	O18399	2	2	2		pn		1	2	2	2	0	0	2	1	0	0	2	1	0	0	2	1	4	4	4	45.179	405	405	13										2			1				0.00067401	2.9261
O18404	O18404	9	9	8	3-hydroxyacyl-CoA dehydrogenase type-2	scu		1	9	9	8	7	8	8	7	7	8	8	7	6	7	7	6	38.4	38.4	35.7	26.905	255	255	13	6	6		6	13	33	23	7	46	28	30	41	75	54	39	64	0	180.26	By MS/MS
O18405	O18405	3	3	3	Surfeit locus protein 4 homolog	Surf4		1	3	3	3	3	3	3	3	3	3	3	3	3	3	3	3	7	7	7	30.545	270	270	10.2		6			2	5							1	12	1		0	12.854	By MS/MS
O18408	O18408	5	5	5	Alpha-amylase-related protein	Amyrel		1	5	5	5	4	3	5	2	4	3	5	2	4	3	5	2	24.7	24.7	24.7	55.45	493	493	12.4					5				2	1	4	2	4		3	2	0	102.8	By MS/MS
O18413;Q9VA54	O18413	11;3	10;2	10;2	26S protease regulatory subunit 8	Rpt6		2	11	10	10	8	10	10	8	7	9	9	7	7	9	9	7	38.8	35.8	35.8	45.857	405	405;399	13.9									5	4	11	3		3	2	5	0	33.053	By MS/MS
O18645	O18645	3	3	3		AMPKalpha		1	3	3	3	2	2	2	3	2	2	2	3	2	2	2	3	8.2	8.2	8.2	64.599	582	582	12.3									4		3	2					0	27.66	By MS/MS
O18680	O18680	9	9	9	5-aminolevulinate synthase	Alas		1	9	9	9	8	8	8	9	8	8	8	9	8	8	8	9	33.4	33.4	33.4	58.751	539	539	13.3									3	10	23	4	9	4			0	179.63	By MS/MS
O44226	O44226	4	4	4		EloB		1	4	4	4	4	3	3	4	4	3	3	4	4	3	3	4	49.2	49.2	49.2	13.258	118	118	15.9									1	1				4	8		0	19.672	By MS/MS
O44386	O44386	21	21	21	Integrin alpha-PS3;Integrin alpha-PS3 heavy chain;Integrin alpha-PS3 light chain	scb		1	21	21	21	20	20	20	18	20	20	20	18	20	20	20	18	32.8	32.8	32.8	124.54	1115	1115	13.7	8	5				4	14	14	48	21	18	34	41	45	46	49	0	323.31	By MS/MS
O44434;Q9W2D0	O44434	3;1	3;1	2;0		qkr58E-3		2	3	3	2	3	3	2	2	3	3	2	2	2	2	1	1	13.9	13.9	9.5	36.683	317	317;319	8.75				8						5				3			0	5.4606	By MS/MS
O44437	O44437	4	4	4	Small nuclear ribonucleoprotein Sm D3	SmD3		1	4	4	4	3	4	4	4	3	4	4	4	3	4	4	4	51	51	51	15.582	151	151	14.2									4		5	8	5		6		0	25.172	By MS/MS
O44783	O44783	1	1	1	Protein sprouty	sty		1	1	1	1	1	0	1	1	1	0	1	1	1	0	1	1	1.5	1.5	1.5	62.388	589	589	5					4												1	-2	By MS/MS
X2JAB9;O46037	X2JAB9;O46037	29;29	29;29	29;29	Vinculin	Vinc	;	2	29	29	29	25	23	25	26	25	23	25	26	25	23	25	26	55.4	55.4	55.4	106.3	961	961;961	14.5	5	1			1	1	4	4	13	16	17	31	29	50	27	34	0	323.31	By MS/MS
Q7KW02;X2JDX3;O46048	Q7KW02;X2JDX3;O46048	12;12;12	12;12;12	12;12;12		east	;;	3	12	12	12	7	8	6	4	7	8	6	4	7	8	6	4	6.3	6.3	6.3	245.7	2301	2301;2306;2342	6.26		3		4	22		9		2						2	1	0	58.565	By MS/MS
O46052;M9PDL0	O46052;M9PDL0	2;1	2;1	2;1		EG:152A3.3	;	2	2	2	2	2	2	0	1	2	2	0	1	2	2	0	1	8.4	8.4	8.4	39.43	371	371;347	9.17				1		2					3						0	11.728	By MS/MS
O46067	O46067	30	30	30		EG:25E8.1		1	30	30	30	28	28	27	28	28	28	27	28	28	28	27	28	51	51	51	103.44	923	923	13.6				18	1				38	31	23	30	56	39	18	20	0	323.31	By MS/MS
X2JC94;O46084	X2JC94;O46084	4;4	4;4	4;4	Serine/threonine-protein phosphatase Pgam5, mitochondrial	Pgam5	;	2	4	4	4	3	3	3	4	3	3	3	4	3	3	3	4	27.1	27.1	27.1	33.037	288	288;289	14.2									11	3	4		1	20	3		0	75.882	By MS/MS
O46098	O46098	3	3	3	Protein bcn92	bcn92		1	3	3	3	2	2	2	3	2	2	2	3	2	2	2	3	29.3	29.3	29.3	10.961	92	92	15.4										2	2	1	5	1	1	5	0	5.9457	By matching
O46102;Q7KW16	O46102;Q7KW16	7;6	7;6	7;6		fs(1)N	;	2	7	7	7	4	6	4	7	4	6	4	7	4	6	4	7	14.9	14.9	14.9	68.545	612	612;288	12.8									9	12	7	1		4	1	1	0	72.623	By MS/MS
O46106	O46106	2	2	2	Splicing factor 3A subunit 3	noi		1	2	2	2	1	1	1	2	1	1	1	2	1	1	1	2	4	4	4	58.421	503	503	17															5		0	5.4866	By MS/MS
O46108	O46108	7	7	7	Lipase 3	Lip3		1	7	7	7	5	6	5	4	5	6	5	4	5	6	5	4	33	33	33	44.901	394	394	13.7										11	10			3	2	3	0	90.537	By MS/MS
O46307	O46307	1	1	1		EG:8D8.4		1	1	1	1	1	1	1	1	1	1	1	1	1	1	1	1	1.4	1.4	1.4	88.529	771	771	17															4		0.003182	2.1305	By MS/MS
O46339	O46339	1	1	1	Homeobox protein homothorax	hth		1	1	1	1	0	1	1	1	0	1	1	1	0	1	1	1	3.7	3.7	3.7	52.784	487	487	12										3							0.0058188	1.8386
O61305;Q5LK12;L7EGI4;L7EFC0;Q5LK13;L7EEU0	O61305;Q5LK12;L7EGI4;L7EFC0;Q5LK13;L7EEU0	5;4;4;4;4;4	5;4;4;4;4;4	5;4;4;4;4;4	DEAD-box helicase Dbp80	Dbp80	;;;;;	6	5	5	5	5	1	2	1	5	1	2	1	5	1	2	1	12.2	12.2	12.2	51.315	460	460;279;316;354;447;481	15.7									1		1		3			4	0	8.6415	By MS/MS
O61345	O61345	5	5	5	Protein penguin	pen		1	5	5	5	5	1	1	2	5	1	1	2	5	1	1	2	9.4	9.4	9.4	81.301	737	737	14.3										4		1		2	1	1	0	19.836	By MS/MS
O61443;E1JIV6;O62618	O61443;E1JIV6;O62618	2;1;1	2;1;1	2;1;1	Mitogen-activated protein kinase 14B;Mitogen-activated protein kinase;Mitogen-activated protein kinase 14A	p38b;p38a;Mpk2	;;	3	2	2	2	1	1	2	2	1	1	2	2	1	1	2	2	7.4	7.4	7.4	42.098	365	365;366;366	16.6													2	2		3	0	9.3118	By matching
O61444	O61444	7	7	7		Mkk4		1	7	7	7	5	4	4	4	5	4	4	4	5	4	4	4	25.5	25.5	25.5	47.533	424	424	14.5							1		1	5			4	3		5	0	70.773	By MS/MS
O61491	O61491	19	19	19	Flotillin-1	Flo-1		1	19	19	19	17	18	19	19	17	18	19	19	17	18	19	19	74.6	74.6	74.6	47.135	426	426	14.1				3	4		7		5	29	14	29	33	19	22	23	0	323.31	By MS/MS
O61604;Q8IQZ8	O61604;Q8IQZ8	25;23	2;0	2;0		Fim	;	2	25	2	2	23	25	25	25	2	2	2	2	2	2	2	2	53.8	2.3	2.3	71.913	640	640;616	7.06				12	2										3	1	0	7.3425	By MS/MS
O61613	O61613	14	14	14	Glycylpeptide N-tetradecanoyltransferase	Nmt		1	14	14	14	13	11	10	10	13	11	10	10	13	11	10	10	36.4	36.4	36.4	53.832	472	472	14.3									7	3	1	14	13	11	3		0	118.76	By MS/MS
O61722	O61722	7	7	7		PRL-1		1	7	7	7	6	7	7	6	6	7	7	6	6	7	7	6	60.8	60.8	60.8	19.973	176	176	12.1			1	12					8	3	7	16	5	10		4	0	167.58	By MS/MS
O62526	O62526	7	5	5		Ant2		1	7	5	5	6	7	7	6	5	5	5	4	5	5	5	4	33.2	20.5	20.5	33.744	307	307	13.7									4	8	8					7	0	16.899	By MS/MS
O62530	O62530	14	14	14		AP-2mu		1	14	14	14	14	14	14	12	14	14	14	12	14	14	14	12	40.7	40.7	40.7	49.855	437	437	15										11	27	8	6	23	9	17	0	214.62	By MS/MS
O62531	O62531	5	5	5		AP-1mu		1	5	5	5	5	4	4	4	5	4	4	4	5	4	4	4	21.4	21.4	21.4	48.94	426	426	16.2											1	3		4	6	3	0	12.384	By MS/MS
O62602	O62602	3	3	3		lic		1	3	3	3	2	0	1	2	2	0	1	2	2	0	1	2	17.7	17.7	17.7	38.195	334	334	13.8									1		2	1				1	0	14.563	By MS/MS
O62619	O62619	18	18	18	Pyruvate kinase	PyK		1	18	18	18	16	18	17	18	16	18	17	18	16	18	17	18	61.7	61.7	61.7	57.44	533	533	14.2							5		18	21	24	11	28	30	9	17	0	323.31	By MS/MS
O62621	O62621	12	12	12	Coatomer subunit beta	betaCop		1	12	12	12	12	8	11	4	12	8	11	4	12	8	11	4	21.7	21.7	21.7	102.71	914	914	13.9									12	2	12	2	2	6	11		0	122.19	By MS/MS
O76454	O76454	5	5	5	Pterin-4-alpha-carbinolamine dehydratase	Pcd		1	5	5	5	5	5	5	5	5	5	5	5	5	5	5	5	50	50	50	21.067	192	192	14.5									9	13		13	14	6	12	8	0	224.14	By MS/MS
O76464	O76464	11	11	11	Nitrilase and fragile histidine triad fusion protein NitFhit;Bis(5-adenosyl)-triphosphatase;Nitrilase homolog	NitFhit		1	11	11	11	10	10	11	10	10	10	11	10	10	10	11	10	40.2	40.2	40.2	52.231	460	460	12.8		1				15	1	2	17	28	8			15	18	10	0	323.31	By MS/MS
O76521	O76521	2	2	2	Importin subunit alpha	Kap-alpha1		1	2	2	2	2	1	1	2	2	1	1	2	2	1	1	2	5.7	5.7	5.7	60.009	543	543	15									2						4		0	6.6778	By MS/MS
O76742	O76742	8	8	8		Rab7		1	8	8	8	7	7	8	7	7	7	8	7	7	7	8	7	54.1	54.1	54.1	23.331	207	207	12.7			5	8			2	2	7	12	4	11	7	4	13	11	0	136.49	By MS/MS
O76752	O76752	4	4	4		Sptr		1	4	4	4	3	3	4	3	3	3	4	3	3	3	4	3	26.8	26.8	26.8	29.231	261	261	14.7										2		7	2		3	1	0	30.497	By MS/MS
O76857	O76857	2	2	2		BCL7-like		1	2	2	2	1	2	2	1	1	2	2	1	1	2	2	1	24	24	24	16.648	154	154	15.2										2	1					3	0	15.657	By MS/MS
O76863	O76863	5	5	5		eIF2B-beta		1	5	5	5	5	2	4	2	5	2	4	2	5	2	4	2	23.9	23.9	23.9	39.154	352	352	14.9									2		1		5	9			0	14.213	By MS/MS
Q9W4W6;O76865	Q9W4W6;O76865	1;1	1;1	1;1		Csat	;	2	1	1	1	1	1	0	1	1	1	0	1	1	1	0	1	3.1	3.1	3.1	38.637	357	357;368	17															3		0.0048037	1.9206	By MS/MS
O76874	O76874	8	8	8		EG:125H10.1		1	8	8	8	6	8	5	4	6	8	5	4	6	8	5	4	14.6	14.6	14.6	94.368	879	879	13.9				3					3			13	2		1	8	0	113.31	By MS/MS
Q8IH14;O76876	Q8IH14;O76876	1;1	1;1	1;1		ssx	;	2	1	1	1	1	1	0	0	1	1	0	0	1	1	0	0	5.4	5.4	5.4	48.924	443	443;485	14												3					0.0076257	1.7488	By MS/MS
O76877	O76877	4	4	4		EG:132E8.3		1	4	4	4	4	4	4	4	4	4	4	4	4	4	4	4	38.1	38.1	38.1	17.854	160	160	10.7				2	18					8	4	12	12	1			0	139.61	By MS/MS
O76895	O76895	7	7	7	Arginase	arg		1	7	7	7	7	7	7	7	7	7	7	7	7	7	7	7	37	37	37	39.085	351	351	13.3	2	2							35	39	15	7	2	13	4	26	0	293.03	By MS/MS
O76896;M9PGB8	O76896;M9PGB8	2;1	2;1	2;1		EG:65F1.1	;	2	2	2	2	1	1	0	1	1	1	0	1	1	1	0	1	7	7	7	49.544	441	441;439	15.3													2	1			0.00068634	3.2219	By matching
Q2PE37;O76899	Q2PE37;O76899	1;1	1;1	1;1		pck	;	2	1	1	1	1	1	1	0	1	1	1	0	1	1	1	0	7.4	7.4	7.4	15.594	136	136;256	12										3							0.0023449	2.1802	By MS/MS
O76902	O76902	4	4	4		rush		1	4	4	4	2	2	1	1	2	2	1	1	2	2	1	1	21.5	21.5	21.5	34.219	316	316	11.8									3	2		1					0	37.565	By MS/MS
O76906	O76906	1	1	1	Protein cramped	crm		1	1	1	1	1	1	1	1	1	1	1	1	1	1	1	1	0.9	0.9	0.9	107.41	982	982	4				7													1	-2	By MS/MS
O76994	O76994	1	1	1		Ip259		1	1	1	1	1	1	1	1	1	1	1	1	1	1	1	1	4.2	4.2	4.2	30.029	259	259	13											4						0.0017582	2.6228	By MS/MS
O77062	O77062	3	3	3	Amino acid transporter	Eaat1		1	3	3	3	1	1	1	3	1	1	1	3	1	1	1	3	12.7	12.7	12.7	52.359	479	479	12.4							2	4			2	1	1			4	0	72.332	By MS/MS
O77134	O77134	7	7	7		ATPsynE		1	7	7	7	7	7	7	7	7	7	7	7	7	7	7	7	51.9	51.9	51.9	9.0334	81	81	13.5	9	6	13	8	9		4	15	58	72	60	50	45	51	50	99	0	162.92	By MS/MS
O77410	O77410	12	12	12	Eukaryotic translation initiation factor 3 subunit E	eIF3-S6		1	12	12	12	11	10	11	9	11	10	11	9	11	10	11	9	40.9	40.9	40.9	51.162	435	435	14.4									13	6	12	8	5	13	4	12	0	136.92	By MS/MS
O77430;Q7KJ69	O77430	9;1	9;1	9;1		SkpA		2	9	9	9	8	6	6	7	8	6	6	7	8	6	6	7	75.3	75.3	75.3	18.597	162	162;161	10.5				18	8				1	12	1	8	8	8	4	1	0	117.86	By MS/MS
O77436	O77436	2	2	2		EG:34F3.5		1	2	2	2	2	0	0	0	2	0	0	0	2	0	0	0	5.5	5.5	5.5	48.676	421	421	15.5											1					1	0.00024038	4.3621	By MS/MS
O77460	O77460	15	2	1	Inorganic pyrophosphatase	Nurf-38		1	15	2	1	15	15	15	15	2	2	2	2	1	1	1	1	76.6	11.5	3.6	37.939	338	338	15										5	7		2	22	3		0	103.85	By MS/MS
O77477	O77477	17	17	17				1	17	17	17	15	15	16	16	15	15	16	16	15	15	16	16	59.9	59.9	59.9	45.707	406	406	13.1		1		12	6	4	2		32	21	14	31	21	22	22	17	0	323.31	By MS/MS
O96299	O96299	8	7	7		Sodh-2		1	8	7	7	7	7	8	6	6	6	7	5	6	6	7	5	43.3	43.3	43.3	38.661	360	360	15.1						1			8	11		2	8	7	5	21	0	236.49	By MS/MS
O96553;A0A0B4K623	O96553;A0A0B4K623	38;37	38;37	38;37	C-1-tetrahydrofolate synthase, cytoplasmic;Methylenetetrahydrofolate dehydrogenase;Methenyltetrahydrofolate cyclohydrolase;Formyltetrahydrofolate synthetase	pug	;	2	38	38	38	35	36	35	36	35	36	35	36	35	36	35	36	65.9	65.9	65.9	103.5	968	968;965	13.2	2	13	3	6		8	5		67	86	64	46	36	63	40	38	0	323.31	By MS/MS
O96607;Q0E8S7;Q9VM94;M9PB54;M9PEX1	O96607;Q0E8S7;Q9VM94;M9PB54;M9PEX1	13;13;12;12;12	13;13;12;12;12	13;13;12;12;12		homer	;;;;	5	13	13	13	9	7	9	12	9	7	9	12	9	7	9	12	43.4	43.4	43.4	42.704	394	394;531;397;397;400	14.2									7	2	10	4	2	4	8	2	0	66.49	By MS/MS
X2JEB4;O96651	X2JEB4;O96651	5;5	5;5	5;5	DNA topoisomerase;DNA topoisomerase 3-beta	Top3beta	;	2	5	5	5	4	3	3	0	4	3	3	0	4	3	3	0	7.3	7.3	7.3	96.972	875	875;875	16.7														6	1	3	0	9.1648	By MS/MS
Q7KVU4;O96676;M9PHB8	Q7KVU4;O96676;M9PHB8	9;9;8	9;9;8	9;9;8		CBP	;;	3	9	9	9	9	8	8	9	9	8	8	9	9	8	8	9	66.7	66.7	66.7	26.802	231	231;298;551	14.2									24	12		9	14	20	7	11	0	323.31	By MS/MS
O96689;A0A021WW32	O96689;A0A021WW32	5;4	5;4	5;4		vtd	;	2	5	5	5	1	3	1	3	1	3	1	3	1	3	1	3	10.5	10.5	10.5	79.944	715	715;633	15.3									1			1	3	5	2		0	19.912	By matching
O96692;A0A0B4LGJ4	O96692	7;3	7;3	7;3		Rap2l		2	7	7	7	7	6	6	7	7	6	6	7	7	6	6	7	75.3	75.3	75.3	20.45	182	182;116	13.8				5						8	7	13	3		15	3	0	173.77	By MS/MS
O96824	O96824	6	6	6		EG:131F2.3		1	6	6	6	6	6	6	5	6	6	6	5	6	6	6	5	94	94	94	10.415	100	100	12.5	5								8	11	7			13	6		0	168	By MS/MS
O96863	O96863	1	1	1	Casein kinase II subunit beta	CkIIbeta2		1	1	1	1	1	0	0	0	1	0	0	0	1	0	0	0	7.3	7.3	7.3	24.966	219	219	5					1												0.0021409	2.2427	By MS/MS
O97059;Q9V3L8	O97059;Q9V3L8	6;5	3;3	3;3		Ccp84Ab;Ccp84Aa	;	2	6	3	3	6	6	6	5	3	3	3	2	3	3	3	2	52.5	30.8	30.8	23.068	221	221;205	12.9									2	5	3	8					0	109.27	By MS/MS
O97061	O97061	8	8	5		Ccp84Ad		1	8	8	5	7	8	8	8	7	8	8	8	4	5	5	5	74.4	74.4	50.3	20.822	199	199	13.1			4	1	5				6	8	10	14	19	14	5		0	276.26	By MS/MS
O97062	O97062	4	4	4		Ccp84Ae		1	4	4	4	3	3	3	4	3	3	3	4	3	3	3	4	43.8	43.8	43.8	21.34	208	208	12.3		6	2	2					7	5	25	14	2	1	1	9	0	309.68	By MS/MS
O97063	O97063	5	5	5		Ccp84Af		1	5	5	5	4	5	5	5	4	5	5	5	4	5	5	5	63.6	63.6	63.6	16.239	151	151	14.7									6	3			7	17	2		0	69.088	By MS/MS
O97064	O97064	2	2	2		Ccp84Ag		1	2	2	2	2	2	2	2	2	2	2	2	2	2	2	2	13.1	13.1	13.1	19.454	191	191	10.3	8	4	2	2		3			9	5	5	12	3	2	2	5	0	6.3567	By MS/MS
O97066	O97066	4	4	4	Signal peptidase complex catalytic subunit SEC11	twr		1	4	4	4	4	4	4	4	4	4	4	4	4	4	4	4	36.8	36.8	36.8	20.98	185	185	13.5									10	10		8			1	7	0	153.32	By MS/MS
O97102	O97102	3	3	3	Small ubiquitin-related modifier	smt3		1	3	3	3	2	2	3	3	2	2	3	3	2	2	3	3	25.6	25.6	25.6	10.124	90	90	15.3							1		5				3		4	9	0	63.816	By MS/MS
O97111	O97111	2	2	2		par-6		1	2	2	2	0	0	0	2	0	0	0	2	0	0	0	2	8	8	8	38.52	351	351	12									1		1						0	19.865
O97125	O97125	16	16	16	Heat shock protein 68	Hsp68		1	16	16	16	15	12	10	10	15	12	10	10	15	12	10	10	43.3	43.3	43.3	69.743	635	635	13.8				5					12	1	4	22	1	5	18	3	0	161.23	By MS/MS
O97182	O97182	8	8	8		Arpc1		1	8	8	8	4	6	7	7	4	6	7	7	4	6	7	7	39.3	39.3	39.3	41.601	377	377	12.5									23	3			3	2		4	0	104.04	By MS/MS
O97183	O97183	4	4	4		RpII33		1	4	4	4	3	3	2	3	3	3	2	3	3	3	2	3	36.7	36.7	36.7	31.243	275	275	15.4											5			3		4	0	135.4	By MS/MS
O97365	O97365	2	2	2		BM-40-SPARC		1	2	2	2	0	2	2	1	0	2	2	1	0	2	2	1	8.6	8.6	8.6	35.182	304	304	12.6				2								1	2			2	0	15.425
O97418	O97418	2	2	2		ND-B14.5A		1	2	2	2	1	1	2	2	1	1	2	2	1	1	2	2	20.4	20.4	20.4	11.546	103	103	12.4				2	2							1	10	1			0	4.6335	By MS/MS
O97422	O97422	2	2	2	Galactosylgalactosylxylosylprotein 3-beta-glucuronosyltransferase I	GlcAT-I		1	2	2	2	2	2	1	2	2	2	1	2	2	2	1	2	5.6	5.6	5.6	35.071	306	306	12.6									1	2	3	1					0	5.7087	By MS/MS
O97428;Q8IRS7	O97428;Q8IRS7	6;4	6;4	6;4		cib	;	2	6	6	6	6	6	5	6	6	6	5	6	6	6	5	6	53.5	53.5	53.5	14.41	129	129;97	11.5			8	1					9		4	4	3	8	1	2	0	112.36	By MS/MS
O97477	O97477	7	7	7	Inositol-3-phosphate synthase	Inos		1	7	7	7	5	6	3	6	5	6	3	6	5	6	3	6	23.7	23.7	23.7	62.249	565	565	12.8									7	11	7	3	8				0	47.955	By MS/MS
O97479	O97479	9	9	8		Sodh-1		1	9	9	8	7	7	7	8	7	7	7	8	6	6	6	7	33.1	33.1	30.8	38.659	360	360	13.5		3							6	14		1	3	24	1	1	0	53.23	By MS/MS
P00334	P00334	11	11	11	Alcohol dehydrogenase	Adh		1	11	11	11	10	11	11	10	10	11	11	10	10	11	11	10	75.4	75.4	75.4	27.761	256	256	13.3		8		10		6			30	37	39	32	23	29	25	24	0	323.31	By MS/MS
P00408	P00408	1	1	1	Cytochrome c oxidase subunit 2	mt:CoII		1	1	1	1	1	1	1	1	1	1	1	1	1	1	1	1	3.1	3.1	3.1	26.19	228	228	6.79			6	6			1				4	2					0	20.522	By MS/MS
P00417	P00417	2	2	2	Cytochrome c oxidase subunit 3	mt:CoIII		1	2	2	2	2	2	2	2	2	2	2	2	2	2	2	2	13	13	13	30.063	262	262	12.9										7	39		1				0	101.14	By MS/MS
Q4AB54;P02255;Q4ABD8;Q4AB94	Q4AB54;P02255;Q4ABD8;Q4AB94	12;12;11;10	12;12;11;10	1;1;0;1	Histone H1	His1:CG33861;His1;His1:CG33807;His1:CG33834	;;;	4	12	12	1	8	9	9	10	8	9	9	10	1	1	1	1	38.7	38.7	4.3	26.373	256	256;256;256;256	6.15	161	69	31	75	183	103	84	16	21	13	21	23	33	9	24	30	0	323.31	By MS/MS
P02283	P02283	4	4	4	Histone H2B	His2B		1	4	4	4	4	4	4	3	4	4	4	3	4	4	4	3	45.5	45.5	45.5	13.696	123	123	11.5		2	7	5	8	3	2		4	8	36	13	5	12	6		0	166.86	By MS/MS
P02299	P02299	5	5	1	Histone H3	His3		1	5	5	1	5	5	5	5	5	5	5	5	1	1	1	1	58.1	58.1	26.5	15.388	136	136	13.5	4	2		11	8	4	2	3	21	13	30	30	23	23	14	53	0	141.44	By MS/MS
P02515	P02515	5	5	5	Heat shock protein 22	Hsp22		1	5	5	5	5	5	5	5	5	5	5	5	5	5	5	5	47.7	47.7	47.7	19.763	174	174	13.4					13	7	2		15			2	18	19	13	19	0	156.69	By MS/MS
X2JGG6;P02517	X2JGG6;P02517	7;7	7;7	7;7	Heat shock protein 26	Hsp26	;	2	7	7	7	6	6	4	3	6	6	4	3	6	6	4	3	29.8	29.8	29.8	22.994	208	208;208	14.8										2	2	10	2	13			0	68.236	By MS/MS
X2JC82;P02518	X2JC82;P02518	4;4	4;4	4;4	Heat shock protein 27	Hsp27	;	2	4	4	4	4	4	4	3	4	4	4	3	4	4	4	3	32.4	32.4	32.4	23.616	213	213;213	16											4	1	1	6	10	2	0	76.95	By MS/MS
P02572;P45891	P02572	12;1	1;0	1;0	Actin-42A	Act42A		2	12	1	1	12	12	12	12	1	1	1	1	1	1	1	1	54.3	2.1	2.1	41.823	376	376;376	14												4					1	-2	By MS/MS
P02840	P02840	2	2	2	Salivary glue protein Sgs-3	Sgs3		1	2	2	2	2	2	2	2	2	2	2	2	2	2	2	2	10.1	10.1	10.1	32.196	307	307	14.4											6	10			3	1	0	8.7638	By MS/MS
P02841	P02841	4	4	4	Salivary glue protein Sgs-7	Sgs7		1	4	4	4	2	4	3	3	2	4	3	3	2	4	3	3	47.3	47.3	47.3	7.9195	74	74	13.7									7	3			4	5	1	1	0	323.31	By MS/MS
P02842	P02842	1	1	1	Salivary glue protein Sgs-8	Sgs8		1	1	1	1	0	1	0	0	0	1	0	0	0	1	0	0	33.3	33.3	33.3	7.9175	75	75	15													1				1	-2
X2JD55;P02843	X2JD55;P02843	3;3	3;3	3;3	Vitellogenin-1	Yp1	;	2	3	3	3	2	3	2	0	2	3	2	0	2	3	2	0	9.3	9.3	9.3	48.711	439	439;439	14.6										1	3				3		0	24.625	By MS/MS
P04052	P04052	16	16	16	DNA-directed RNA polymerase II subunit RPB1	RpII215		1	16	16	16	10	12	9	9	10	12	9	9	10	12	9	9	10.8	10.8	10.8	209.17	1887	1887	14.4									1	8	5	10	3	13	1	2	0	61.546	By MS/MS
Q53YG3;P04197	Q53YG3;P04197	3;3	3;3	3;3	Myb protein	Myb	;	2	3	3	3	3	3	1	0	3	3	1	0	3	3	1	0	4.9	4.9	4.9	74.044	657	657;657	15													7				0	6.2566	By MS/MS
P04359	P04359	3	3	3	60S ribosomal protein L32	RpL32		1	3	3	3	3	3	3	3	3	3	3	3	3	3	3	3	47	47	47	16.02	134	134	13.5									3	16		8	8	6			0	137.97	By MS/MS
P04388	P04388	8	8	8	Ras-like protein 2	Ras64B		1	8	8	8	7	7	7	8	7	7	7	8	7	7	7	8	47.9	47.9	47.9	22.235	192	192	13.2		2							7	8	16	15	5	6	1	2	0	153.99	By MS/MS
P05031	P05031	4	4	4	Aromatic-L-amino-acid decarboxylase	Ddc		1	4	4	4	1	2	0	2	1	2	0	2	1	2	0	2	8	8	8	57.287	510	510	7.8				1		2			1	1							0	6.7391	By MS/MS
P05205	P05205	12	12	12	Heterochromatin protein 1	Su(var)205		1	12	12	12	10	8	7	7	10	8	7	7	10	8	7	7	73.3	73.3	73.3	23.185	206	206	7.83		4	3	33	2	1					4	5	4			9	0	283.01	By MS/MS
P05389	P05389	5	5	5	60S acidic ribosomal protein P2	RpLP2		1	5	5	5	4	5	5	5	4	5	5	5	4	5	5	5	58.4	58.4	58.4	11.757	113	113	13.3		2				7	2		16	8	1	3	7	6	5	18	0	270.8	By MS/MS
P05552;A0A0B4KEJ0	P05552;A0A0B4KEJ0	9;8	9;8	9;8	Transcription factor Adf-1	Adf1	;	2	9	9	9	6	9	6	6	6	9	6	6	6	9	6	6	53.4	53.4	53.4	30.188	262	262;274	13.3									12	8	9		1		3	6	0	139.35	By MS/MS
P05661	P05661	119	2	2	Myosin heavy chain, muscle	Mhc		1	119	2	2	108	111	107	110	1	1	2	2	1	1	2	2	73.6	1.6	1.6	224.46	1962	1962	15.2									3	4	5	5	6	17	10	5	0	231.32	By MS/MS
282711;282712;282713;282714;282715;282716;282717;282718;282719;282720;282721;282722;282723;282724;282725;282726;282727;282728;282729;282730;282731;282732;282733;282734;282735;282736;282737;282738;282739;282740;282741;282742;282743;282744;282745;282746;282747;282748;282749;282750;282751;282752;282753;282754;282755;282756;282757;282758;283812;283813;283814;283815;283816;283817;283818;283819;283820;…	8107;8108;8109;8110;8111;8112;8113;8114;8115;8116;8117;8118;8119;8120;8121;8122;8123;8124;8125;8126;8127;8128;8129;8130;8131;8132;8133;8134;8135;8136;8137;8138;8139;8140;8141;8142;8143;8144;8145;8146;8147;8148;8149;8150;8151;8152;8153;8154;8155;8156;8157;8158;8159;8160;8161;8162;8163;8164;8165;8166;8167;8168;8169;8170;8171;8172;8173;8174;8175;8176;8177;8178;8179;8180;8181;8182;8183;8184;8185;8186…
6;265447;265448;265449;265450;265451;265452;265453;265454;265455;265456;265457;265458;265459;265460;265461;265462;265463;265464;265465;265466;265467;265468;265469;265470;265471;265472;265473;265474;265475;265476;265477;265478;265479;265480;265481;265482;265483;265484;265485;265486;265487;265488;265489;265490;265491;265492;265493;265494;265495;265496;265497;265498;265499;265500;265501;265502;26550…
54;580155;580156;580157;580158;580159;580160;580161;580162;580163;580164;580165;580166;580167;580168;580169;580170;580171;580172;580173;580174;580175;580176;580177;580178;580179;580180;580181;580182;580183;580184;580185;580186;580187;580188;580189;580190;580191;580192;580193;580194;580195;580196;580197;580198;580199;580200;580201;580202;580203;580204;580205;580206;580207;580208;580209;580210;5802…	8210;9011;9085;10392;10980;23387;24414;29763;30077;30140;36868;39632;43739;53828;63262;73960;75700;79014;82750;91449;91492;111851;113911;114439;122290;127651;127991;130458;131064;131581;131846;138260;160086;166392;172950;173040;175377;176548;180531;181601;196715;199193;203068;215265;227082;240424;248979;256907;257020;257148;257355;258252;261141;262333;265494;266530;266968;271258;276872;282326;282…	659;660;661;662;663;664;665;666;667;668;669;670;671;673;674;675;676;677;678;679;680;1122	1074;1075;1076;1077;1078;1079;1080;1081;1082;1083;1084;1085;1086;1087;4467	91;94;166;175;289;356;358;361;527;538;660;679;691;714;715;721;772;1202;1596;1613;1758;1863	202;889;891;947;1087;1088;1275;1306;1361;1372;1469;1487;1595;1599;1850
X2JFG0;P05990	X2JFG0;P05990	10;10	10;10	10;10	CAD protein;Glutamine-dependent carbamoyl-phosphate synthase;Aspartate carbamoyltransferase;Dihydroorotase	r	;	2	10	10	10	9	7	5	5	9	7	5	5	9	7	5	5	7.4	7.4	7.4	246.67	2224	2224;2224	16									2	2		3	3	2	6	11	0	29.804	By MS/MS
P06605;P06603	P06605;P06603	11;11	11;11	5;5	Tubulin alpha-3 chain;Tubulin alpha-1 chain	alphaTub84D;alphaTub84B	;	2	11	11	5	11	11	11	11	11	11	11	11	5	5	5	5	42	42	22	49.89	450	450;450	13.6			5	5			2		13	23	15	11	3	11	14	26	0	323.31	By MS/MS
P06604	P06604	7	1	1	Tubulin alpha-2 chain	alphaTub85E		1	7	1	1	7	7	7	7	1	1	1	1	1	1	1	1	22.7	2.7	2.7	49.966	449	449	16.2														7	2		0.0011099	2.7679	By MS/MS
X2JEX8;P06607	X2JEX8;P06607	8;8	8;8	8;8	Vitellogenin-3	Yp3	;	2	8	8	8	6	5	3	2	6	5	3	2	6	5	3	2	35	35	35	46.101	420	420;420	13.4									2	2	5	3	5				0	71.095	By MS/MS
P06754;Q8IGY1;Q95TA3;Q8IG84	P06754;Q8IGY1	20;19;4;4	7;6;4;4	0;0;0;0	Tropomyosin-1, isoforms 9A/A/B	Tm1	;	4	20	7	0	18	20	19	19	6	7	6	6	0	0	0	0	67.3	25.1	0	39.325	339	339;711;441;678	13.8				1	1	11	5		19	17	9		6	28	14	27	0	317.64	By MS/MS
P07190	P07190	13	13	13	Maltase A1	Mal-A1		1	13	13	13	13	13	12	13	13	13	12	13	13	13	12	13	37.6	37.6	37.6	66.385	577	577	13.7				6	11				7	15	20	13	18	13	23	17	0	323.31	By MS/MS
P07191	P07191	12	12	12	Maltase A2	Mal-A2		1	12	12	12	10	9	11	11	10	9	11	11	10	9	11	11	41.4	41.4	41.4	64.541	567	567	13.1									14	12	35	2	1			9	0	323.31	By MS/MS
P07192	P07192	11	11	10	Maltase A3	Mal-A3		1	11	11	10	9	9	10	8	9	9	10	8	8	9	10	8	32.2	32.2	30.5	65.234	574	574	14.7									7		6	18	7	12	7	4	0	178.28	By MS/MS
P07486	P07486	16	7	7	Glyceraldehyde-3-phosphate dehydrogenase 1	Gapdh1		1	16	7	7	15	15	16	15	7	7	7	6	7	7	7	6	82.5	42.2	42.2	35.35	332	332	14.6					8				14	1	6	7	22	31	34	4	0	216.39	By MS/MS
P07664	P07664	1	1	1	Serendipity locus protein delta	Sry-delta		1	1	1	1	1	0	0	0	1	0	0	0	1	0	0	0	2.3	2.3	2.3	50.027	433	433	4				1													0.0099432	1.5731	By MS/MS
P07668	P07668	2	2	2	Choline O-acetyltransferase;Choline O-acetyltransferase 67 kDa chain;Choline O-acetyltransferase 54 kDa chain;Choline O-acetyltransferase 13 kDa chain	Cha		1	2	2	2	1	0	2	1	1	0	2	1	1	0	2	1	6.2	6.2	6.2	81.327	721	721	16.6									1							4	0	21.233	By MS/MS
P07701	P07701	4	4	4	Salivary glue protein Sgs-5	Sgs5		1	4	4	4	4	4	0	0	4	4	0	0	4	4	0	0	28.8	28.8	28.8	18.821	163	163	16											2		2		2	3	0	76.722	By MS/MS
P08120	P08120	5	5	5	Collagen alpha-1(IV) chain	Cg25C		1	5	5	5	4	4	5	3	4	4	5	3	4	4	5	3	5.3	5.3	5.3	174.3	1779	1779	10.8				4	22	2	7		11	9	7	9	5	11	4	4	0	66.558	By MS/MS
P08646	P08646	7	7	7	Ras-like protein 1	Ras85D		1	7	7	7	7	7	6	7	7	7	6	7	7	7	6	7	58.7	58.7	58.7	21.593	189	189	12.7						8	6	1	10	14	5	3		6	11	9	0	201.03	By MS/MS
P08736	P08736	21	21	12	Elongation factor 1-alpha 1	Ef1alpha48D		1	21	21	12	21	21	21	21	21	21	21	21	12	12	12	12	70.6	70.6	47.1	50.306	463	463	12.8	3	15	7		12	16	20		140	111	83	72	42	78	51	52	0	323.31	By MS/MS
P09180	P09180	12	12	12	60S ribosomal protein L4	RpL4		1	12	12	12	10	9	9	12	10	9	9	12	10	9	9	12	29.9	29.9	29.9	45.025	401	401	13.1		2	5	7			5	1	30	16		11	17	3	7	35	0	323.31	By MS/MS
P09208	P09208	19	19	19	Insulin-like receptor;Insulin-like receptor subunit alpha;Insulin-like receptor subunit beta 1;Insulin-like receptor subunit beta 2	InR		1	19	19	19	11	12	13	17	11	12	13	17	11	12	13	17	13.7	13.7	13.7	239.77	2144	2144	13.5		2	5						5	15	8	13	15	15	8	5	0	107.13	By MS/MS
P0DKM0	P0DKM0	5	5	5	Cytochrome c oxidase assembly factor 3, mitochondrial	Ccdc56		1	5	5	5	4	5	4	4	4	5	4	4	4	5	4	4	42.5	42.5	42.5	9.8623	87	87	12.5		2	7	4			4	3	6	1	9	12	6	1	5	19	0	74.04	By MS/MS
P10351	P10351	7	7	7	Xanthine dehydrogenase	ry		1	7	7	7	5	5	2	2	5	5	2	2	5	5	2	2	7.9	7.9	7.9	146.93	1335	1335	15.6										2	1	3		2		6	0	21.374	By MS/MS
P10735;D3DMP8	P10735;D3DMP8	5;4	5;4	5;4	40S ribosomal protein S12, mitochondrial	tko	;	2	5	5	5	4	4	5	4	4	4	5	4	4	4	5	4	73.6	73.6	73.6	15.532	140	140;154	14.1									18	6	3	2	10	15	5	5	0	60.876	By MS/MS
X2JCP8;P10987	X2JCP8;P10987	13;13	5;5	0;0	Actin-5C	Act5C	;	2	13	5	0	13	13	13	13	5	5	5	5	0	0	0	0	54.8	23.4	0	41.821	376	376;376	13.2		12	7	28	3	1	8	5	20	68	37	59	57	44	61	42	0	323.31	By MS/MS
P11046	P11046	29	29	29	Laminin subunit beta-1	LanB1		1	29	29	29	25	28	25	25	25	28	25	25	25	28	25	25	21.3	21.3	21.3	198.33	1788	1788	12.4		15	9	10	12	9	2		6	21	28	36	37	41	22	12	0	323.31	By MS/MS
P11146	P11146	1	1	1	Heat shock 70 kDa protein cognate 2	Hsc70-2		1	1	1	1	1	1	1	1	1	1	1	1	1	1	1	1	3	3	3	69.721	633	633	10.7				4	12	4						3	13	9			0	29.219	By MS/MS
Q9VVQ2;P11455	Q9VVQ2;P11455	1;1	1;1	1;1	Protein terminus	term	;	2	1	1	1	0	1	1	1	0	1	1	1	0	1	1	1	1.6	1.6	1.6	49.076	427	427;428	5					5												1	-2
P11536	P11536	1	1	1	Ecdysone-induced protein 74EF isoform B	Eip74EF		1	1	1	1	0	1	0	0	0	1	0	0	0	1	0	0	0.8	0.8	0.8	94.81	883	883	4				1													1	-2
X2JAU0;P11584;X2JE30	X2JAU0;P11584;X2JE30	22;22;21	22;22;21	22;22;21	Integrin beta;Integrin beta-PS	mys	;;	3	22	22	22	22	21	22	20	22	21	22	20	22	21	22	20	32.6	32.6	32.6	92.656	846	846;846;846	11.6	4	9	3	10	25	12	1	1	36	58	31	15	31	17	21	14	0	323.31	By MS/MS
P11995	P11995	25	20	20	Larval serum protein 1 alpha chain	Lsp1alpha		1	25	20	20	23	25	21	21	19	20	16	17	19	20	16	17	39	32.5	32.5	98.867	816	816	12.7	4	9	14	14	2				23	52	30	41	29	37	36	17	0	323.31	By MS/MS
X2J8F5;P11996	X2J8F5;P11996	29;29	29;29	25;25	Larval serum protein 1 beta chain	Lsp1beta	;	2	29	29	25	27	29	24	22	27	29	24	22	24	25	20	19	53.4	53.4	49	95.913	789	789;789	14.2	3	5	1	7	1	1	2	1	51	31	34	30	31	34	43	78	0	323.31	By MS/MS
P11997	P11997	37	37	36	Larval serum protein 1 gamma chain	Lsp1gamma		1	37	37	36	37	37	35	32	37	37	35	32	36	36	34	31	58	58	56.9	93.407	772	772	13.6	5	8		14	14	2	8		73	47	45	50	69	75	55	60	0	323.31	By MS/MS
P12080	P12080	15	15	15	Integrin alpha-PS2;Integrin alpha-PS2 heavy chain;Integrin alpha-PS2 light chain	if		1	15	15	15	13	15	15	13	13	15	15	13	13	15	15	13	15	15	15	154.32	1396	1396	14.4									8	19	18	14	14	9	12	15	0	323.31	By MS/MS
P12370;Q9VA47	P12370	9;1	9;1	9;1	cAMP-dependent protein kinase catalytic subunit	Pka-C1		2	9	9	9	7	7	8	8	7	7	8	8	7	7	8	8	31.7	31.7	31.7	40.838	353	353;356	14.3									4	16	2			7	9	5	0	117.59	By MS/MS
X2J8L3;P12426	X2J8L3;P12426	3;3	3;3	3;3	Adenine phosphoribosyltransferase	Aprt	;	2	3	3	3	2	3	1	3	2	3	1	3	2	3	1	3	19.8	19.8	19.8	19.69	182	182;182	9.5		2		4					2							4	0	12.061	By MS/MS
P12982;Q05547	P12982	7;3	7;3	3;2	Serine/threonine-protein phosphatase alpha-2 isoform	Pp1-87B		2	7	7	3	4	7	5	4	4	7	5	4	2	3	2	2	45.7	45.7	21.9	34.542	302	302;302	14.9									4		11	3	6	8	4	7	0	181.94	By MS/MS
P13060	P13060	36	36	36	Elongation factor 2	EF2		1	36	36	36	36	35	34	33	36	35	34	33	36	35	34	33	54.6	54.6	54.6	94.458	844	844	12.7	3	4	18	6	22	5	29	10	60	50	56	45	47	72	43	43	0	323.31	By MS/MS
P13496	P13496	14	14	14	Dynactin subunit 1	Gl		1	14	14	14	9	8	9	10	9	8	9	10	9	8	9	10	17.1	17.1	17.1	141.22	1265	1265	12.4				8	6				2	2		2	5	13	2	8	0	57.517	By MS/MS
P13607;A0A0B4KGG8;E1JIR4;A8QI34	P13607;A0A0B4KGG8;E1JIR4	37;36;35;1	37;36;35;1	37;36;35;1	Sodium/potassium-transporting ATPase subunit alpha	Atpalpha	;;	4	37	37	37	36	34	36	36	36	34	36	36	36	34	36	36	58.3	58.3	58.3	115.6	1041	1041;1002;1002;1009	13.1	11	4	22	34	27	8	13	29	88	51	46	98	123	84	67	135	0	323.31	By MS/MS
P13677	P13677	3	1	1	Protein kinase C, eye isozyme	inaC		1	3	1	1	2	1	1	1	1	0	0	0	1	0	0	0	4.6	2.3	2.3	79.843	700	700	12										1							1	-2	By MS/MS
P14199	P14199	8	8	8	Protein ref(2)P	ref(2)P		1	8	8	8	7	8	7	6	7	8	7	6	7	8	7	6	26	26	26	65.302	599	599	10.6		1		13	6	10	4			9	8	4	5		13	5	0	323.31	By MS/MS
P14318	P14318	15	15	15	Muscle-specific protein 20	Mp20		1	15	15	15	15	15	15	15	15	15	15	15	15	15	15	15	85.3	85.3	85.3	20.19	184	184	11.9		13	4	2	8	3	11	1	23	19	23	19	14	23	17	8	0	323.31	By MS/MS
P15007;E1JHR5	P15007;E1JHR5	21;19	21;19	21;19	Enolase	Eno	;	2	21	21	21	21	21	21	21	21	21	21	21	21	21	21	21	58.6	58.6	58.6	54.309	500	500;433	12.9	10	5		17			7	1	38	35	12	21	10	19	54	30	0	323.31	By MS/MS
X2JAW6;P15215	X2JAW6;P15215	40;40	40;40	40;40	Laminin subunit gamma-1	LanB2	;	2	40	40	40	37	38	37	40	37	38	37	40	37	38	37	40	38.4	38.4	38.4	182.34	1639	1639;1639	12.9	1	18	8	2	18	2	3		20	35	47	39	66	65	13	23	0	323.31	By MS/MS
P15348	P15348	48	48	48	DNA topoisomerase 2	Top2		1	48	48	48	44	46	43	42	44	46	43	42	44	46	43	42	46.7	46.7	46.7	164.39	1447	1447	14		1		21				1	35	46	36	31	28	37	48	56	0	323.31	By MS/MS
P15357;R9PY16;Q9W418;A4V1F9;P0CG69	P15357;R9PY16;Q9W418;A4V1F9;P0CG69	4;3;3;3;3	4;3;3;3;3	1;0;0;0;0	Ubiquitin-40S ribosomal protein S27a;Ubiquitin;40S ribosomal protein S27a;Polyubiquitin;Ubiquitin	RpS27A;Ubi-p5E;Ubi-p63E	;;;;	5	4	4	1	4	4	4	4	4	4	4	4	1	1	1	1	37.8	37.8	8.3	17.94	156	156;301;534;763;763	12.4				34	5	1	4	6	25	3	13	23	20	24	21	24	0	240.97	By MS/MS
P16163	P16163	17	17	17	Uricase	Uro		1	17	17	17	17	17	17	17	17	17	17	17	17	17	17	17	50.3	50.3	50.3	40.062	352	352	12.9				26	22	21	10		43	32	34	56	46	67	45	33	0	323.31	By MS/MS
P16378;D5AEN0	P16378	13;4	13;4	11;4	G protein alpha o subunit	Galphao		2	13	13	11	10	10	12	12	10	10	12	12	8	8	10	10	62.4	62.4	55.9	40.475	354	354;127	12.2		2		11	12				10	5	15	37	14	11	3	6	0	288.77	By MS/MS
P16620	P16620	18	18	18	Tyrosine-protein phosphatase 69D	Ptp69D		1	18	18	18	15	13	15	13	15	13	15	13	15	13	15	13	18.9	18.9	18.9	167.46	1462	1462	14.3									19	6	3	16	1	9	16	8	0	91.484	By MS/MS
P17210	P17210	28	28	28	Kinesin heavy chain	Khc		1	28	28	28	26	21	21	20	26	21	21	20	26	21	21	20	41.8	41.8	41.8	110.4	975	975	13.3		3		13	2		1		10	15	18	13	4	8	17	28	0	323.31	By MS/MS
P17336	P17336	14	14	14	Catalase	Cat		1	14	14	14	14	14	14	13	14	14	14	13	14	14	14	13	57.9	57.9	57.9	57.149	506	506	13.8	6	5	8	8	1	1	4		10	31	51	50	52	44	25	50	0	323.31	By MS/MS
P17672;A0A0S0WIG6;M9NED3;P17671;P13055	P17672;A0A0S0WIG6;M9NED3;P17671;P13055	2;1;1;1;1	2;1;1;1;1	2;1;1;1;1	Ecdysone-induced protein 75B, isoform A;Ecdysone-induced protein 75B, isoforms C/D;Ecdysone-induced protein 75B, isoform B	Eip75B	;;;;	5	2	2	2	1	2	0	0	1	2	0	0	1	2	0	0	2.1	2.1	2.1	147.17	1355	1355;991;1412;1199;1412	8.67				1					2								0.0017444	2.5245	By MS/MS
P17704	P17704	5	5	5	40S ribosomal protein S17	RpS17		1	5	5	5	4	5	4	4	4	5	4	4	4	5	4	4	64.9	64.9	64.9	15.285	131	131	14							6		11	4	15	5	3		9	17	0	275.67	By MS/MS
P17719	P17719	4	4	4	Dihydrofolate reductase	Dhfr		1	4	4	4	2	3	4	2	2	3	4	2	2	3	4	2	44	44	44	20.775	182	182	16.1									3	1		2				12	0	32.688	By MS/MS
P17886	P17886	1	1	1	Protein crooked neck	crn		1	1	1	1	1	1	1	1	1	1	1	1	1	1	1	1	2.4	2.4	2.4	84.261	702	702	17.2															4	1	0	10.222	By MS/MS
P17917	P17917	3	3	3	Proliferating cell nuclear antigen	PCNA		1	3	3	3	2	3	0	2	2	3	0	2	2	3	0	2	12.3	12.3	12.3	28.83	260	260	12.7									3	2				2			0	5.61	By matching
P18053;Q9VA12	P18053	8;1	8;1	8;1	Proteasome subunit alpha type-4	Prosalpha3		2	8	8	8	7	7	7	7	7	7	7	7	7	7	7	7	34.8	34.8	34.8	29.411	264	264;251	14.6									5	6	4		8	8	10		0	61.873	By MS/MS
Q7JYK1;P18101	Q7JYK1;P18101	4;4	1;1	1;1	Ubiquitin-60S ribosomal protein L40;Ubiquitin;60S ribosomal protein L40	RpL40	;	2	4	1	1	4	4	4	4	1	1	1	1	1	1	1	1	43.8	7.8	7.8	14.729	128	128;128	16.2														4	1		0.00023299	3.6574	By MS/MS
P18173	P18173	7	7	7	Glucose dehydrogenase [FAD, quinone];Glucose dehydrogenase [FAD, quinone] short protein	Gld		1	7	7	7	6	6	6	5	6	6	6	5	6	6	6	5	17.1	17.1	17.1	68.433	625	625	14.8									6	1	3		2	3	7	4	0	45.304	By MS/MS
P18432	P18432	12	12	12	Myosin regulatory light chain 2	Mlc2		1	12	12	12	12	12	12	12	12	12	12	12	12	12	12	12	79.3	79.3	79.3	23.714	222	222	6.86	40	415	27	97	233	49	59	37	69	14	11	44	36	48	101	50	0	323.31	By MS/MS
P18487	P18487	3	3	3	Protein anon-37Cs	anon-37Cs		1	3	3	3	1	2	2	1	1	2	2	1	1	2	2	1	10.9	10.9	10.9	56.202	504	504	13.9											5	1				1	0	12.496	By MS/MS
P18929	P18929	2	2	2	NADH-ubiquinone oxidoreductase chain 1	mt:ND1		1	2	2	2	2	2	2	2	2	2	2	2	2	2	2	2	7.7	7.7	7.7	35.957	312	312	14.2									5	11				2	8	4	0	6.5101	By MS/MS
P18930	P18930	2	2	2	NADH-ubiquinone oxidoreductase chain 3	mt:ND3		1	2	2	2	2	2	2	2	2	2	2	2	2	2	2	2	15.4	15.4	15.4	13.563	117	117	14.8							3							3	9		0	4.9051	By MS/MS
P18931	P18931	3	3	3	NADH-ubiquinone oxidoreductase chain 4	mt:ND4		1	3	3	3	2	3	2	3	2	3	2	3	2	3	2	3	8.7	8.7	8.7	51.447	446	446	12.1									3	3	4						0	22.183	By MS/MS
P18932	P18932	1	1	1	NADH-ubiquinone oxidoreductase chain 5	mt:ND5		1	1	1	1	1	1	1	1	1	1	1	1	1	1	1	1	3.1	3.1	3.1	65.144	572	572	16.2									2		2		2	2	6	8	0	104.45	By MS/MS
P18935	P18935	5	5	5	Cytochrome b	mt:Cyt-b		1	5	5	5	3	3	4	4	3	3	4	4	3	3	4	4	7.9	7.9	7.9	43.119	378	378	14.4									9	10	7	7	5	6	8	10	0	14.393	By MS/MS
P19109;E1JJ68;C7LAE4;A0A0B4K624;A0A0B4K6A3;A0A0B4K6K1;A0A0B4K6T7	P19109;E1JJ68;C7LAE4;A0A0B4K624;A0A0B4K6A3;A0A0B4K6K1;A0A0B4K6T7	12;11;11;7;7;7;7	12;11;11;7;7;7;7	11;10;10;6;6;6;6	ATP-dependent RNA helicase p62	Rm62;Rm62-RE	;;;;;;	7	12	12	11	11	11	11	12	11	11	11	12	10	10	10	11	31	31	27.7	78.547	719	719;575;578;458;473;478;485	14.1						3			12	24	28	17	4	23	30	3	0	323.31	By MS/MS
P20007	P20007	10	8	8	Phosphoenolpyruvate carboxykinase [GTP]	Pepck		1	10	8	8	4	8	8	8	3	6	7	7	3	6	7	7	24.9	21.6	21.6	71.129	647	647	14				1					3	5		3	2	4	6		0	90.201	By MS/MS
P20028	P20028	2	2	2	DNA-directed RNA polymerase I subunit RPA2	RpI135		1	2	2	2	1	1	1	1	1	1	1	1	1	1	1	1	1.5	1.5	1.5	128.44	1129	1129	17											1					4	0.00089566	2.8922	By MS/MS
P20227	P20227	1	1	1	TATA-box-binding protein	Tbp		1	1	1	1	0	1	1	0	0	1	1	0	0	1	1	0	3.1	3.1	3.1	38.451	353	353	11									3								0.0090109	1.6755
P20240	P20240	9	9	9	Otefin	Ote		1	9	9	9	9	9	9	9	9	9	9	9	9	9	9	9	37.3	37.3	37.3	46.583	424	424	11.4				23	5				10	2	4	14	17	4	3	10	0	191.28	By MS/MS
P20348	P20348	3	3	3	Sex-regulated protein janus-A	janA		1	3	3	3	2	3	2	2	2	3	2	2	2	3	2	2	37	37	37	15.22	135	135	12.3									4	6	2					1	0	18.703	By MS/MS
P20351	P20351	3	3	3	Tryptophan 2,3-dioxygenase	v		1	3	3	3	2	3	1	0	2	3	1	0	2	3	1	0	16.9	16.9	16.9	44.42	379	379	11.7									3	2	1						0	12.43	By MS/MS
P20353	P20353	9	7	7	G protein alpha i subunit	Galphai		1	9	7	7	9	9	9	8	7	7	7	6	7	7	7	6	43.1	36.6	36.6	40.595	355	355	13.8									13		8	3	7	2	7	2	0	323.31	By MS/MS
P20354	P20354	17	1	1	G protein alpha s subunit	Galphas		1	17	1	1	17	17	16	14	1	1	1	1	1	1	1	1	74.3	6.2	6.2	44.998	385	385	16														4			0	24.335	By MS/MS
P20432	P20432	11	11	10	Glutathione S-transferase 1-1	GstD1		1	11	11	10	11	10	10	10	11	10	10	10	10	10	9	9	57.9	57.9	54.5	23.866	209	209	12.6			1	7					46	22	7	14	3	6	7	13	0	322.08	By MS/MS
P20439	P20439	2	2	2	G2/mitotic-specific cyclin-B	CycB		1	2	2	2	1	1	2	1	1	1	2	1	1	1	2	1	4.2	4.2	4.2	59.255	530	530	4.75				10	1					1							0	26.634	By MS/MS
X2JJG8;P20478;X2JDA5	X2JJG8;P20478;X2JDA5	14;14;13	14;14;13	14;14;13	Glutamine synthetase;Glutamine synthetase 2 cytoplasmic	Gs2	;;	3	14	14	14	11	12	14	12	11	12	14	12	11	12	14	12	76.7	76.7	76.7	41.304	369	369;369;373	11.3				13	6	12	22		42	1	1	9	27	17	17	1	0	312.8	By MS/MS
P20659	P20659	3	3	3	Histone-lysine N-methyltransferase trithorax	trx		1	3	3	3	0	3	0	2	0	3	0	2	0	3	0	2	0.7	0.7	0.7	400.09	3726	3726	7.83				3	1								2				0.00068027	3.0738
P21187	P21187	20	20	20	Polyadenylate-binding protein	pAbp		1	20	20	20	17	15	16	19	17	15	16	19	17	15	16	19	49.2	49.2	49.2	69.925	634	634	13.3				10		2			22	11	12	15	2	16	13	15	0	323.31	By MS/MS
P21914	P21914	16	16	16	Succinate dehydrogenase [ubiquinone] iron-sulfur subunit, mitochondrial	SdhB		1	16	16	16	15	16	15	16	15	16	15	16	15	16	15	16	73.4	73.4	73.4	33.741	297	297	12.7	6	19	6	11	22	8	4	7	53	44	121	40	31	33	33	80	0	323.31	By MS/MS
P22265	P22265	1	1	1	Protein teashirt	tsh		1	1	1	1	1	1	0	1	1	1	0	1	1	1	0	1	1	1	1	100.65	954	954	4				5													0.0021455	2.2691	By matching
P22465	P22465	2	2	2	Annexin B10	AnxB10		1	2	2	2	1	1	1	2	1	1	1	2	1	1	1	2	12.8	12.8	12.8	35.705	321	321	14.4											1	1	3				0	14.448	By MS/MS
P22745	P22745	1	1	1	Protein bag-of-marbles	bam		1	1	1	1	1	1	0	1	1	1	0	1	1	1	0	1	1.6	1.6	1.6	50.274	442	442	13.3											5	2					0.0078286	1.7429	By MS/MS
P22769	P22769	3	3	3	Proteasome subunit alpha type-7-1	Prosalpha4		1	3	3	3	3	3	3	2	3	3	3	2	3	3	3	2	19.7	19.7	19.7	27.973	249	249	15.2												7	6		5		0	83.319	By MS/MS
P22808	P22808	1	1	1	Homeobox protein vnd	vnd		1	1	1	1	1	0	0	0	1	0	0	0	1	0	0	0	1.7	1.7	1.7	76.421	723	723	6						1											1	-2	By MS/MS
P22817	P22817	36	36	36	Insulin-degrading enzyme	Ide		1	36	36	36	31	33	34	32	31	33	34	32	31	33	34	32	60.2	60.2	60.2	113.68	990	990	14.3			2				2	1	37	30	27	9	13	24	22	45	0	323.31	By MS/MS
P23128	P23128	14	14	14	Putative ATP-dependent RNA helicase me31b	me31B		1	14	14	14	12	10	9	11	12	10	9	11	12	10	9	11	49.9	49.9	49.9	51.945	459	459	14.2										26	8	1			15	6	0	108.94	By MS/MS
Q8IMF5;P23226	Q8IMF5;P23226	21;21	21;21	4;4	205 kDa microtubule-associated protein	Map205	;	2	21	21	4	17	19	17	18	17	19	17	18	4	4	4	3	26.7	26.7	7.7	126.67	1185	1185;1185	12.9		1		9	9	4	2		8	8	6	6	27	23	13	8	0	205.16	By MS/MS
P23380	P23380	2	2	2	V-type proton ATPase 16 kDa proteolipid subunit	Vha16-1		1	2	2	2	2	2	2	1	2	2	2	1	2	2	2	1	34.6	34.6	34.6	16.267	159	159	12.4										11	5	1					0	109.62	By MS/MS
P23572	P23572	1	1	1	Cyclin-dependent kinase 1	cdc2		1	1	1	1	1	1	0	1	1	1	0	1	1	1	0	1	3.7	3.7	3.7	34.439	297	297	2.43	5			1				1									0.0019438	2.3889	By MS/MS
P23625;A0A0B4JD15;Q0E9A7	P23625	8;3;3	8;3;3	8;3;3	G protein alpha q subunit	Galphaq		3	8	8	8	7	6	7	7	7	6	7	7	7	6	7	7	35.7	35.7	35.7	41.295	353	353;325;353	16									3		9	1	6	5	18	15	0	109.26	By MS/MS
X2JDI1;P23696	X2JDI1;P23696	2;2	2;2	2;2	Serine/threonine-protein phosphatase;Serine/threonine-protein phosphatase PP2A	mts	;	2	2	2	2	1	1	1	2	1	1	1	2	1	1	1	2	16.8	16.8	16.8	35.469	309	309;309	15.6												2		4	1		0	46.329	By MS/MS
P23779	P23779	5	5	4	Cystatin-like protein	Cys		1	5	5	4	4	2	4	3	4	2	4	3	4	2	3	2	62.7	62.7	57.1	13.437	126	126	13.9											10	4	3		2		0	239.57	By MS/MS
P24785	P24785	5	5	5	Dosage compensation regulator	mle		1	5	5	5	3	4	1	3	3	4	1	3	3	4	1	3	6	6	6	143.66	1293	1293	15.5											2		5		2	2	0	7.6805	By MS/MS
P25007	P25007	12	11	10	Peptidyl-prolyl cis-trans isomerase	Cyp1		1	12	11	10	12	11	11	12	11	10	10	11	10	9	9	10	66.5	60.8	56.8	24.666	227	227	12.9	3	1		14	3		6		25	54	42	34	26	24	23	13	0	323.31	By MS/MS
P25160	P25160	2	2	2	ADP-ribosylation factor-like protein 1	Arl1		1	2	2	2	2	2	2	2	2	2	2	2	2	2	2	2	15	15	15	20.247	180	180	14.6											8	2				4	0	40.598	By MS/MS
P25167	P25167	2	2	2	DNA-directed RNA polymerase III subunit RPC2	RpIII128		1	2	2	2	2	0	1	0	2	0	1	0	2	0	1	0	2.7	2.7	2.7	128.51	1137	1137	14.2									2	1					3		1	-2	By MS/MS
P25171	P25171	21	21	21	Regulator of chromosome condensation	Rcc1		1	21	21	21	19	19	17	18	19	19	17	18	19	19	17	18	63.1	63.1	63.1	58.85	547	547	8.8	1	22	38	44	3	7	2	2	19	12	15	14	11	15	6	20	0	323.31	By MS/MS
P25228	P25228	4	4	4	Ras-related protein Rab-3	Rab3		1	4	4	4	4	4	4	4	4	4	4	4	4	4	4	4	25.5	25.5	25.5	24.862	220	220	11.3					8					2	7	4				4	0	112.71	By MS/MS
P25455	P25455	15	15	15	1-phosphatidylinositol 4,5-bisphosphate phosphodiesterase classes I and II	Plc21C		1	15	15	15	10	3	10	10	10	3	10	10	10	3	10	10	16	16	16	146.39	1318	1318	11.2		1	2	2	6		3	6			1	8	2	8	2	4	0	55.393	By MS/MS
P25991	P25991	3	3	3	Protein suppressor of forked	su(f)		1	3	3	3	2	2	0	1	2	2	0	1	2	2	0	1	4.2	4.2	4.2	88.213	765	765	13.7									2		2			1		1	0	4.6677	By MS/MS
P26019	P26019	1	1	1	DNA polymerase alpha catalytic subunit	DNApol-alpha180		1	1	1	1	1	1	0	0	1	1	0	0	1	1	0	0	0.9	0.9	0.9	169.9	1488	1488	15													2				0.0078141	1.7244	By MS/MS
P28668	P28668	58	58	58	Bifunctional glutamate/proline--tRNA ligase;Glutamate--tRNA ligase;Proline--tRNA ligase	Aats-glupro		1	58	58	58	54	48	47	51	54	48	47	51	54	48	47	51	50.8	50.8	50.8	189.41	1714	1714	13.6				1	24	19	2	1	30	24	24	18	59	45	36	46	0	323.31	By MS/MS
P29327;Q95TP9	P29327;Q95TP9	10;6	10;6	10;6	40S ribosomal protein S6	RpS6	;	2	10	10	10	7	9	10	9	7	9	10	9	7	9	10	9	52	52	52	28.407	248	248;217	14.3		1	8			7	1		11	16	25	12	9	28	35	34	0	185.28	By MS/MS
Q53YH3;P29413	Q53YH3;P29413	23;23	23;23	23;23	Calreticulin	Crc	;	2	23	23	23	21	22	22	23	21	22	22	23	21	22	22	23	68.5	68.5	68.5	46.808	406	406;406	13.5		3	7	15	5	2	9	5	25	33	57	59	33	48	43	37	0	323.31	By MS/MS
P29613	P29613	8	8	8	Triosephosphate isomerase	Tpi		1	8	8	8	8	8	7	7	8	8	7	7	8	8	7	7	55.1	55.1	55.1	26.625	247	247	14.9				1						7	19	3		13	8	13	0	285.02	By MS/MS
X2JC31;P29742	X2JC31;P29742	51;51	51;51	51;51	Clathrin heavy chain	Chc	;	2	51	51	51	46	44	49	42	46	44	49	42	46	44	49	42	52.1	52.1	52.1	191.18	1678	1678;1678	13.9		1		10	15	1		4	43	32	37	49	71	46	37	45	0	323.31	By MS/MS
P29746	P29746	20	20	20	Protein bangles and beads	bnb		1	20	20	20	18	17	20	19	18	17	20	19	18	17	20	19	61.5	61.5	61.5	45.815	442	442	11.6			1	15	16	17	7		17	8	8	8	16	11	15	22	0	323.31	By MS/MS
P29843;Q8I0E9	P29843;Q8I0E9	5;4	3;2	3;2	Heat shock 70 kDa protein cognate 1	Hsc70-1	;	2	5	3	3	4	3	4	5	2	1	2	3	2	1	2	3	15.9	11.1	11.1	70.686	641	641;555	12.1									4	2	5						0	43.138	By MS/MS
P31007	P31007	19	1	0	Disks large 1 tumor suppressor protein	dlg1		1	19	1	0	18	17	17	19	1	1	1	1	0	0	0	0	37.3	1	0	106.67	970	970	14												4					0.00067766	3.0095	By MS/MS
X2J5G6;P32100	X2J5G6;P32100	15;15	15;15	15;15	60S ribosomal protein L7	RpL7	;	2	15	15	15	14	14	15	14	14	14	15	14	14	14	15	14	65.9	65.9	65.9	29.552	252	252;252	13.1				7	23		1		24	24	39	38	55	20	20	14	0	213.74	By MS/MS
P32234	P32234	11	11	11	GTP-binding protein 128up	128up		1	11	11	11	10	8	10	8	10	8	10	8	10	8	10	8	49.7	49.7	49.7	41.131	368	368	14.8									9		10		10	7	4	10	0	153.86	By MS/MS
P32392	P32392	8	8	8	Actin-related protein 3	Arp3		1	8	8	8	5	4	8	7	5	4	8	7	5	4	8	7	27.3	27.3	27.3	47.032	418	418	15.5										3	2	5	6	10		8	0	54.378	By MS/MS
P32748	P32748	17	17	17	Dihydroorotate dehydrogenase (quinone), mitochondrial	Dhod		1	17	17	17	16	16	17	17	16	16	17	17	16	16	17	17	79	79	79	44.341	405	405	13.9	3	2			1		4		24	40	24	19	18	28	30	22	0	323.31	By MS/MS
P33269	P33269	13	13	13	Cytochrome P450 4d1	Cyp4d1		1	13	13	13	12	12	11	13	12	12	11	13	12	12	11	13	35.9	35.9	35.9	58.691	512	512	14.3									16	9	10	19	4	16	13	8	0	200.61	By MS/MS
P33270	P33270	12	12	12	Cytochrome P450 6a2	Cyp6a2		1	12	12	12	12	12	10	10	12	12	10	10	12	12	10	10	36.2	36.2	36.2	58.684	506	506	14.7									9		5	19	11	7	18	1	0	78.608	By MS/MS
P34082;X2JAF4;M9PJ19;M9PGF6;X2JCI0	P34082;X2JAF4;M9PJ19;M9PGF6;X2JCI0	20;19;17;17;15	20;19;17;17;15	20;19;17;17;15	Fasciclin-2	Fas2	;;;;	5	20	20	20	17	19	18	17	17	19	18	17	17	19	18	17	37.3	37.3	37.3	96.925	873	873;885;844;859;832	9.92	7	13	6	17	21	11	1	4		26	14	22	9	11	20	3	0	262.61	By MS/MS
P35220;X2JBG9	P35220	32;14	32;14	32;14	Catenin alpha	alpha-Cat		2	32	32	32	25	28	29	28	25	28	29	28	25	28	29	28	51.9	51.9	51.9	102.44	917	917;372	14.5				1		1	1		11	28	25	28	14	22	24	26	0	323.31	By MS/MS
P35381	P35381	31	31	31	ATP synthase subunit alpha, mitochondrial	blw		1	31	31	31	25	28	28	31	25	28	28	31	25	28	28	31	62.9	62.9	62.9	59.421	552	552	12.7	31	39	40	114	58	34	37	12	401	223	310	285	445	165	181	222	0	323.31	By MS/MS
P35421	P35421	4	4	4	Phosphoribosylformylglycinamidine synthase	ade2		1	4	4	4	3	3	2	1	3	3	2	1	3	3	2	1	6	6	6	148.08	1354	1354	15.3											3			7	1		0.00068556	3.1995	By MS/MS
P35600	P35600	15	15	15	Replication factor C subunit 1	Gnf1		1	15	15	15	11	12	8	7	11	12	8	7	11	12	8	7	21.2	21.2	21.2	108.61	986	986	10.2				8	18	1			5		4		1	12	3	5	0	53.542	By MS/MS
P35875	P35875	3	3	3	Poly [ADP-ribose] polymerase	Parp		1	3	3	3	3	3	2	3	3	3	2	3	3	3	2	3	3.8	3.8	3.8	113.79	994	994	11.4				6						4	1			9			0	13.25	By MS/MS
P35992	P35992	3	3	2	Tyrosine-protein phosphatase 10D	Ptp10D		1	3	3	2	2	3	2	2	2	3	2	2	1	2	1	1	1.5	1.5	0.7	222.63	1990	1990	14.6										1	7					4	0.00068855	3.3285	By MS/MS
P36241	P36241	9	9	9	60S ribosomal protein L19	RpL19		1	9	9	9	6	7	7	8	6	7	7	8	6	7	7	8	46.3	46.3	46.3	23.998	203	203	14		1			8				32	2	3	7	30	32	17	10	0	106.93	By MS/MS
P36951	P36951	13	13	13	Putative hydroxypyruvate isomerase	Gip		1	13	13	13	10	11	11	13	10	11	11	13	10	11	11	13	72.7	72.7	72.7	29.093	264	264	12.6				11					11	12	11	18	8	14	6		0	222.14	By MS/MS
P36975	P36975	5	4	4	Synaptosomal-associated protein 25	Snap25		1	5	4	4	4	4	4	5	4	4	4	4	4	4	4	4	51.4	48.1	48.1	23.685	212	212	14.3										11	3					8	0	275.12	By MS/MS
P38040;A0A0B4K838	P38040	3;1	3;1	3;1	Guanine nucleotide-binding protein subunit gamma-1	Ggamma1		2	3	3	3	3	3	3	3	3	3	3	3	3	3	3	3	87.1	87.1	87.1	8.1302	70	70;66	13.8									10	3		7		8	5		0	298.37	By MS/MS
P38979	P38979	6	6	6	40S ribosomal protein SA	sta		1	6	6	6	5	5	5	6	5	5	5	6	5	5	5	6	33.3	33.3	33.3	30.228	270	270	14.9									7		16	8	10	6	10	12	0	281.86	By MS/MS
P39205	P39205	5	5	5	Molybdenum cofactor synthesis protein cinnamon;Molybdopterin adenylyltransferase;Molybdopterin molybdenumtransferase	cin		1	5	5	5	3	3	1	2	3	3	1	2	3	3	1	2	15.8	15.8	15.8	65.732	601	601	13									2		5		2				0	36.195	By MS/MS
Q5U0W8;P39769	Q5U0W8;P39769	1;1	1;1	1;1	Polyhomeotic-proximal chromatin protein	ph-p	;	2	1	1	1	0	1	1	1	0	1	1	1	0	1	1	1	1	1	1	141.15	1346	1346;1589	6.8						1	4										0	7.2473
P40301	P40301	2	2	2	Proteasome subunit alpha type-2	Prosalpha2		1	2	2	2	2	2	2	1	2	2	2	1	2	2	2	1	15.8	15.8	15.8	25.906	234	234	16.2									1				4	1		6	0	127.74	By MS/MS
P40304	P40304	5	5	5	Proteasome subunit beta type-1	Prosbeta6		1	5	5	5	5	4	4	4	5	4	4	4	5	4	4	4	39.1	39.1	39.1	25.842	235	235	12.4		3								4	14	1		6			0	61.296	By MS/MS
P40417	P40417	3	3	3	Mitogen-activated protein kinase ERK-A	rl		1	3	3	3	1	2	1	2	1	2	1	2	1	2	1	2	11.2	11.2	11.2	43.151	376	376	12.3									2		4						0	4.8158	By matching
P40796	P40796	14	14	14	La protein homolog	La		1	14	14	14	12	8	10	7	12	8	10	7	12	8	10	7	48.2	48.2	48.2	44.884	390	390	13.9				2					8	8		14	3	4	4	8	0	77.541	By MS/MS
P40797	P40797	15	15	15	Protein peanut	pnut		1	15	15	15	14	13	15	13	14	13	15	13	14	13	15	13	39	39	39	60.143	539	539	14.2					6				16	4		3	20	19	9	11	0	164.58	By MS/MS
P40946	P40946	7	7	7	ADP-ribosylation factor 3	Arf51F		1	7	7	7	7	7	7	7	7	7	7	7	7	7	7	7	55.4	55.4	55.4	20.005	175	175	14.2									9	10			7		12	3	0	160.87	By MS/MS
X2JGM9;P41042	X2JGM9;P41042	12;12	12;12	12;12	40S ribosomal protein S4	RpS4	;	2	12	12	12	12	12	12	12	12	12	12	12	12	12	12	12	71.6	71.6	71.6	29.134	261	261;261	14.5			12						8	7	28	15	37	50	23	22	0	323.31	By MS/MS
P41093	P41093	9	9	9	60S ribosomal protein L18a	RpL18A		1	9	9	9	9	9	8	9	9	9	8	9	9	9	8	9	39.5	39.5	39.5	21.029	177	177	12.7		2		1	8	2	2	1	22	7	14	6	15	13	6	9	0	95.031	By MS/MS
P41094	P41094	10	10	10	40S ribosomal protein S18	RpS18		1	10	10	10	9	9	9	10	9	9	9	10	9	9	9	10	61.8	61.8	61.8	17.611	152	152	13.8		1			1	8			2	19	17	23	10	11	15	10	0	142.9	By MS/MS
X2JFR6;P41374	X2JFR6;P41374	13;13	13;13	13;13	Eukaryotic translation initiation factor 2 subunit 1	eIF-2alpha	;	2	13	13	13	12	11	11	10	12	11	11	10	12	11	11	10	47.8	47.8	47.8	38.645	341	341;341	14.8				3					2	3	10	11	2	10	14	11	0	131.69	By MS/MS
P41375	P41375	12	12	12	Eukaryotic translation initiation factor 2 subunit 2	eIF-2beta		1	12	12	12	11	10	9	10	11	10	9	10	11	10	9	10	60.9	60.9	60.9	35.217	312	312	11.5				18					4	4	18	12	2	3	7	3	0	188.25	By MS/MS
P41572;M9PIS3	P41572;M9PIS3	13;11	13;11	13;11	6-phosphogluconate dehydrogenase, decarboxylating	Pgd	;	2	13	13	13	10	10	11	8	10	10	11	8	10	10	11	8	50.5	50.5	50.5	52.49	481	481;481	13.8				1	6				3	7	4	4	17	11	12		0	70.601	By MS/MS
P41964	P41964	1	1	1	Drosomycin	Drs		1	1	1	1	1	1	1	1	1	1	1	1	1	1	1	1	22.9	22.9	22.9	7.752	70	70	17.9															2	12	0	6.024	By MS/MS
P42207	P42207	7	7	7	Septin-1	2021-09-01		1	7	7	7	6	6	3	4	6	6	3	4	6	6	3	4	41.6	41.6	41.6	41.131	361	361	14.3									4	1	6		5	3		4	0	90.908	By MS/MS
P42281	P42281	6	6	6	Acyl-CoA-binding protein homolog	Dbi		1	6	6	6	6	6	6	6	6	6	6	6	6	6	6	6	82.6	82.6	82.6	9.5567	86	86	13.8		2			2	3			5	17	18	8	11	11	8	14	0	198.85	By MS/MS
[truncated: 3,388 more rows]
[truncated: 66 more columns]

## Sheet: LRPPRC proteome_stats
UNIPROT IDs	SYMBOL	ENSEMBL	ENTREZ ID	log2(mean KD/Control)	adj.P.Val	Mitochondrial Process	Mitochondrial	log2(KD/Control, Rep1)	log2(KD/Control, Rep2)	log2(KD/Control, Rep3)	log2(KD/Control, Rep4)	Intensity KD Rep1 (H)	Intensity Control Rep2 (H)	Intensity KD Rep3 (H)	Intensity Control Rep4 (H)	Intensity Control Rep1 (L)	Intensity KD Rep2 (L)	Intensity Control Rep3 (L)	Intensity KD Rep4 (L)
[truncated: 4,893 more rows]

[truncated: 5 more sheets: LRPPRC proteome_category stats, LRPPRC proteome_GSEA, LRPPRC Phosphosites_input, LRPPRC Phosphoproteome, LRPPRC Phosphosites_OXPHOS]
